# Supplementary material for: Protein moonlighting by a target gene dominates phenotypic divergence of the Sef1 transcriptional regulatory network in yeasts
Source: Nucleic Acids Res. 2024 Nov 20;52(22):13914–30. doi: 10.1093/nar/gkae1147 (PMC11662654; doi:10.1093/nar/gkae1147)
Supplement: gkae1147_Supplemental_Files [file gkae1147_supplemental_files.zip]

Archive with 10 entries (10 files):
- Supplementary files_R2_20241009.pdf
- Table S1_ChIP-Seq results of S. cerevisiae Sef1.xlsx
- Table S2_[sef1, YPD] vs [WT, YPD].xlsx
- Table S3_[sef1, YPGly] vs [WT, YPGly].xlsx
- Table S4_[VP16, YPD] vs [WT, YPD].xlsx
- Table S5_[VP16, YPGly] vs [WT, YPGly].xlsx
- Table S6_[VP16, YPD] vs [sef1, YPD].xlsx
- Table S7_[VP16, YPGly] vs [sef1, YPGly].xlsx
- Table S8_Genome resources.xlsx
- Table S9_Strains, plasmids, primers, media, and chemicals_v3.xlsx
