# Supplementary material for: Protein moonlighting by a target gene dominates phenotypic divergence of the Sef1 transcriptional regulatory network in yeasts
Source: Nucleic Acids Res. 2024 Nov 20;52(22):13914–30. doi: 10.1093/nar/gkae1147 (PMC11662654; doi:10.1093/nar/gkae1147)
Supplement: gkae1147_Supplemental_Files [file gkae1147_supplemental_files.zip › Table S1_ChIP-Seq results of S. cerevisiae Sef1.xlsx]

## Sheet: Peak-to-Gene assignment
PeakN	Peak#	chr	peakStart	peakEnd	Peak_center	dexEnrichAve	glyEnrichAve	target_+	target_+ gene	dis+	CDs_+	CDs_+ gene	CDs_dis_+	target_-	target_- gene	dis-	CDs_-	CDs_- gene	CDs_dis_-	Target gene (1)	Gene name (1)	Target gene (2)	Gene name (2)	Manual Check	Classification
Peak_1	1	chrXIV	405753	406028	405891	2.39822	70.3078	YNL117W	MLS1	467				YNL118C	DCP2	327				YNL117W	MLS1	YNL118C	DCP2	Y	DuH
Peak_2	2	chrXVI	431907	432206	432057	2.77211	33.3483	YPL061W	ALD6	531	YPL062W	YPL062W	162							YPL061W	ALD6			Y	UniL
Peak_3	3	chrVII	625175	625480	625328	14.1463	173.931	YGR068W-A	YGR068W-A	966				YGR067C	YGR067C	542				YGR068W-A	YGR068W-A	YGR067C	YGR067C	Y	DuL
Peak_4	4	chrIV	1507323	1507583	1507453	0	21.4175	YDR536W	STL1	552				YDR535C	YDR535C	91				YDR535C	YDR535C	YDR536W	STL1	Y	DuM
Peak_5	5	chrXI	630490	630751	630621	0	9.35751	YKR097W	PCK1	531										YKR097W	PCK1			Y	UniL
Peak_6	6	chrXV	480270	480530	480400	2.42565	24.3693	YOR084W	LPX1	187				YOR082C	YOR082C	763				YOR084W	LPX1	YOR082C	YOR082C	Y	DuM
Peak_7	7	chrXI	21496	21756	21626	0	20.9667	YKL217W	JEN1	608										YKL217W	JEN1			Y	UniL
Peak_8	8	chrVII	976907	977177	977042	1.91723	12.8881	YGR243W	MPC3	294				YGR241C	YAP1802	461				YGR243W	MPC3	YGR241C	YAP1802	Y	DuH
Peak_9	9	chrXVI	920998	921464	921231	0	5.91829	YPR192W	AQY1	629										YPR192W	AQY1			Y	UniL
Peak_10	10	chrXV	83203	83463	83333	2.66465	16.9799	YOL125W	TRM13	501				YOL126C	MDH2	413				YOL126C	MDH2	YOL125W	TRM13	Y	DuM
Peak_11	11	chrXIII	91109	91369	91239	7.18313	51.4192	YML088W	UFO1	996				YML091C	RPM2	508	YML089C	YML089C	170	YML088W	UFO1	YML091C	RPM2	Y	DuL
Peak_12	12	chrXIV	631349	631609	631479	3.3819	22.8847				YNR001W-A	YNR001W-A	216	YNR001C	CIT1	418				YNR001C	CIT1			Y	UniH
Peak_13	13	chrXVI	46891	47151	47021	6.94723	44.4212	YPL262W	FUM1	315				YPL263C	KEL3	515				YPL262W	FUM1	YPL263C	KEL3	Y	DuM
Peak_14	14	chrIV	893948	894208	894078	18.6467	98.6154	YDR216W	ADR1	957										YDR216W	ADR1			Y	UniL
Peak_15	15	chrXII	424121	424412	424267	1.607	6.19016	YLR142W	PUT1	919				YLR139C	SLS1	794				YLR142W	PUT1	YLR139C	SLS1	Y	DuL
Peak_16	16	chrXVI	645463	645723	645593	9.79828	46.1185	YPR036W-A	SPO24	357										YPR036W-A	SPO24			Y	UniH
Peak_17	17	chrXV	825641	825901	825771	1.88519	10.4127	YOR269W	PAC1	614				YOR267C	HRK1	904	YOR268C	YOR268C	161	YOR269W	PAC1	YOR267C	HRK1	Y	DuL
Peak_18	18	chrXI	517203	517500	517352	0	5.68724	YKR041W	YKR041W	846										YKR041W	YKR041W			Y	UniL
Peak_19	19	chrXI	68721	68981	68851	1.93664	8.58608							YKL201C	MNN4	1385				YKL201C	MNN4			Y	P
Peak_20	20	chrXV	347528	347788	347658	0	5.63802							YOR010C	TIR2	708				YOR010C	TIR2			Y	UniL
Peak_21	21	chrXV	671119	671379	671249	2.87172	13.3253							YOR178C	GAC1	1008				YOR178C	GAC1			Y	P
Peak_22	22	chrXI	278686	278946	278816	1.55494	9.11036	YKL085W	MDH1	307				YKL087C	CYT2	953				YKL085W	MDH1	YKL087C	CYT2	Y	DuM
Peak_23	23	chrXII	187501	188016	187759	2.27718	7.71458							YLR023C	IZH3	630				YLR023C	IZH3			Y	UniL
Peak_24	24	chrIV	366176	366440	366308	0	1.98239							YDL049C	KNH1	434				YDL049C	KNH1			Y	UniH
Peak_25	25	chrII	164126	164386	164256	2.47935	12.544	YBL029W	YBL029W	1878				YBL030C	PET9	259				YBL030C	PET9			Y	UniH
Peak_26	26	chrVII	383838	384098	383968	0	3.56489	YGL062W	PYC1	1228	YGL063W	PUS2	314	YGL064C	MRH4	760				YGL064C	MRH4			Y	UniL
Peak_27	27	chrXI	260369	260906	260638	2.03146	5.82738	YKL096W	CWP1	494				YKL096C-B	YKL096C-B	1416				YKL096W	CWP1			Y	UniH
Peak_28	28	chrIV	147769	148029	147899	1.3667	4.429	YDL173W	PAR32	292				YDL174C	DLD1	310				YDL173W	PAR32	YDL174C	DLD1	Y	DuH
Peak_29	29	chrXV	987485	987869	987677	1.71925	4.62242							YOR347C	PYK2	1215				YOR347C	PYK2			Y	P
Peak_30	30	chrIX	133991	134251	134121	1.38975	4.17547	YIL120W	QDR1	296										YIL120W	QDR1			Y	UniH
Peak_31	31	chrII	338419	338679	338549	0	3.20026							YBR050C	REG2	350				YBR050C	REG2			Y	UniH
Peak_32	32	chrXVI	114528	114791	114660	0	2.81307	YPL230W	USV1	559										YPL230W	USV1			Y	UniL
Peak_33	33	chrXI	91872	92132	92002	0	2.97936							YKL187C	FAT3	466				YKL187C	FAT3			Y	UniH
Peak_34	34	chrIV	636173	636433	636303	0	2.71755	YDR096W	GIS1	836							YDR095C	YDR095C	224	YDR096W	GIS1			Y	UniL
Peak_35	35	chrVII	625743	626003	625873	0	5.27865	YGR068W-A	YGR068W-A	421				YGR067C	YGR067C	1087				YGR068W-A	YGR068W-A			Y	UniH
Peak_36	36	chrIV	1016101	1016408	1016255	0	2.9885							YDR277C	MTH1	553				YDR277C	MTH1			Y	UniL
Peak_37	37	chrXVI	502510	502824	502667	0	4.75169	YPL024W	RMI1	850				YPL026C	SKS1	484	YPL025C	YPL025C	363	YPL026C	SKS1	YPL024W	RMI1	Y	DuM
Peak_38	38	chrII	373005	373279	373142	2.40035	9.61533							YBR067C	TIP1	407				YBR067C	TIP1			Y	UniH
Peak_39	39	chrV	287192	287452	287322	0	2.60247							YER065C	ICL1	408				YER065C	ICL1			Y	UniH
Peak_40	40	chrXI	20777	21223	21000	0	2.37128	YKL217W	JEN1	1234										YKL217W	JEN1			Y	P
Peak_41	41	chrXVI	502840	503119	502980	1.62239	4.54365	YPL024W	RMI1	537				YPL026C	SKS1	797	YPL025C	YPL025C	50	YPL024W	RMI1	YPL026C	SKS1	Y	DuL
Peak_42	42	chrII	555031	555291	555161	0	3.69999	YBR158W	AMN1	1388				YBR157C	ICS2	851				YBR157C	ICS2			Y	UniL
Peak_43	43	chrVIII	297092	297352	297222	0	2.48572							YHR096C	HXT5	775				YHR096C	HXT5			Y	UniL
Peak_44	44	chrXV	1043309	1043569	1043439	0	2.22894	YOR376W-A	YOR376W-A	1757	YOR376W	YOR376W	248	YOR375C	GDH1	397				YOR375C	GDH1			Y	UniH
Peak_45	45	chrIV	463020	463280	463150	0	2.38027	YDR009W	GAL3	284				YDR008C	YDR008C	548				YDR009W	GAL3	YDR008C	YDR008C	Y	DuM
Peak_46	46	chrVI	225290	225550	225420	3.44757	12.9438	YFR034W-A	YFR034W-A	602				YFR033C	QCR6	651				YFR034W-A	YFR034W-A	YFR033C	QCR6	Y	DuL
Peak_47	47	chrXV	968084	968349	968217	1.51427	3.54853							YOR342C	YOR342C	592	YOR343C	YOR343C	257	YOR342C	YOR342C			Y	UniL
Peak_48	48	chrV	264299	264559	264429	0	2.21104							YER054C	GIP2	731				YER054C	GIP2			Y	UniL
Peak_50	49	chrIX	254429	254689	254559	0	2.0561	YIL053W	GPP1	556	YIL054W	YIL054W	16	YIL055C	YIL055C	634				YIL053W	GPP1	YIL055C	YIL055C	Y	DuL
Peak_51	50	chrXI	68221	68486	68354	2.95298	9.65205							YKL201C	MNN4	888				YKL201C	MNN4			Y	UniL
Peak_52	51	chrIV	368810	369070	368940	2.1202	6.49787	YDL047W	SIT4	831				YDL048C	STP4	729				YDL047W	SIT4	YDL048C	STP4	Y	DuL
Peak_53	52	chrVII	547246	547506	547376	0	1.84187	YGR032W	GSC2	888				YGR031C-A	NAG1	76				YGR031C-A	NAG1	YGR032W	GSC2	Y	DuM
Peak_54	53	chrIV	1459923	1460186	1460055	0	2.07141							YDR505C	PSP1	835				YDR505C	PSP1			Y	UniL
Peak_55	54	chrII	800233	800493	800363	0	2.21632	YBR297W	MAL33	160				YBR296C-A	YBR296C-A	121				YBR297W	MAL33	YBR296C-A	YBR296C-A	Y	DuH
Peak_56	55	chrIV	1011713	1011973	1011843	0	4.05254	YDR275W	BSC2	409							YDR274C	YDR274C	117	YDR275W	BSC2			Y	UniH
Peak_57	56	chrIV	722476	722744	722610	1.55857	4.41784							YDR133C	YDR133C	1313				YDR133C	YDR133C			Y	P
Peak_58	57	chrX	609016	609276	609146	0	5.82622	YJR095W	SFC1	627										YJR095W	SFC1			Y	UniL
Peak_59	58	chrV	463335	463603	463469	0	1.70945	YER148W	SPT15	1834				YER145C-A	YER145C-A	646				YER145C-A	YER145C-A			Y	UniL
Peak_60	59	chrXII	875142	875517	875330	2.08623	5.55398	YLR379W	YLR379W	1592				YLR377C	FBP1	538				YLR377C	FBP1			Y	UniL
Peak_61	60	chrVIII	452297	452961	452629	2.01234	0	YHR175W	CTR2	243				YHR173C	YHR173C	1476				YHR175W	CTR2			Y	UniH
Peak_62	61	chrVII	677572	677851	677712	1.84637	5.37002	YGR097W	ASK10	983				YGR095C	RRP46	1370				YGR097W	ASK10			Y	UniL
Peak_63	62	chrIV	1242354	1242626	1242490	0	1.67755	YDR385W	EFT2	740				YDR384C	ATO3	459				YDR384C	ATO3	YDR385W	EFT2	Y	DuM
Peak_64	63	chrIV	1164950	1165174	1165062	2.38727	0							YDR345C	HXT3	402				YDR345C	HXT3			Y	UniH
Peak_65	64	chrI	191343	191603	191473	4.039	11.1176	YAR042W	SWH1	1146										YAR042W	SWH1			Y	P
Peak_66	65	chrXII	504161	504421	504291	3.98246	12.8442	YLR174W	IDP2	300										YLR174W	IDP2			Y	UniH
Peak_67	66	chrII	798949	799209	799079	0	1.88593	YBR297W	MAL33	1444				YBR296C	PHO89	557				YBR296C	PHO89			Y	UniL
Peak_68	67	chrXIV	427081	427347	427214	0	1.45246	YNL103W	MET4	521				YNL104C	LEU4	460				YNL104C	LEU4	YNL103W	MET4	Y	DuM
Peak_69	68	chrVII	94963	95223	95093	0	2.904	YGL209W	MIG2	765										YGL209W	MIG2			Y	UniL
Peak_70	69	chrXVI	451138	451398	451268	9.24099	26.5115							YPL058C	PDR12	891				YPL058C	PDR12			Y	UniL
Peak_71	70	chrXII	233899	234120	234010	2.31747	0							YLR043C	TRX1	1997	YLR044C	PDC1	71	YLR044C	PDC1			Y	InH
Peak_72	71	chrXVI	569132	569392	569262	3.43832	11.0783							YPR006C	ICL2	266				YPR006C	ICL2			Y	UniH
Peak_73	72	chrXIV	560654	560914	560784	9.36166	2.8557							YNL037C	IDH1	1782				YNL037C	IDH1			Y	P
Peak_74	73	chrXII	253327	253587	253457	11.4981	29.168	YLR056W	ERG3	404				YLR055C	SPT8	377				YLR056W	ERG3	YLR055C	SPT8	Y	DuH
Peak_75	74	chrXI	261088	261348	261218	0	2.61838	YKL095W	YJU2	1059	YKL096W	CWP1	86	YKL096C-B	YKL096C-B	1996				YKL096W	CWP1			Y	InH
Peak_76	75	chrXIV	198159	198419	198289	2.45586	6.73845							YNL241C	ZWF1	346				YNL241C	ZWF1			Y	UniH
Peak_77	76	chrXIV	568008	568284	568146	4.01448	1.48973																	Y	NA
Peak_78	77	chrIV	721773	722033	721903	1.78461	4.54057							YDR133C	YDR133C	606				YDR133C	YDR133C			Y	UniL
Peak_79	78	chrXII	722813	723073	722943	3.13199	8.9503	YLR296W	YLR296W	35				YLR295C	ATP14	570				YLR296W	YLR296W	YLR295C	ATP14	Y	DuM
Peak_80	79	chrVII	440637	440877	440757	1.76365	0																	Y	NA
Peak_81	80	chrXV	989145	989671	989408	3.0183	5.40372	YOR349W	CIN1	381				YOR348C	PUT4	626				YOR349W	CIN1	YOR348C	PUT4	Y	DuM
Peak_82	81	chrXV	504529	504789	504659	0	1.57546	YOR096W	RPS7A	1135				YOR095C	RKI1	331				YOR095C	RKI1			Y	UniH
Peak_83	82	chrIV	1175737	1175983	1175860	1.59058	0							YDR349C	YPS7	1684				YDR349C	YPS7			Y	P
Peak_85	83	chrIV	1490133	1490421	1490277	10.0035	24.1973	YDR525W-A	SNA2	319				YDR524C-A	YDR524C-A	287				YDR525W-A	SNA2	YDR524C-A	YDR524C-A	Y	DuH
Peak_86	84	chrVII	166186	166446	166316	0	5.32774	YGL178W	MPT5	1036				YGL179C	TOS3	1225				YGL178W	MPT5			Y	P
Peak_87	85	chrIII	163593	163853	163723	6.40065	19.6243							YCR024C-A	PMP1	656	YCR025C	YCR025C	133	YCR024C-A	PMP1			Y	UniL
Peak_88	86	chrIV	1013869	1014129	1013999	4.60928	13.861							YDR276C	PMP3	356				YDR276C	PMP3			Y	UniH
Peak_89	87	chrXI	614826	615086	614956	1.9692	4.5816	YKR093W	PTR2	774				YKR092C	SRP40	1071				YKR093W	PTR2			Y	UniL
Peak_90	88	chrXII	628291	628557	628424	1.78243	0							YLR245C	CDD1	1494				YLR245C	CDD1			Y	P
Peak_91	89	chrXVI	627458	627718	627588	0	1.48792	YPR030W	CSR2	292				YPR029C	APL4	621				YPR030W	CSR2	YPR029C	APL4	Y	DuM
Peak_92	90	chrXII	92438	92745	92592	4.1953	0																	Y	NA
Peak_93	91	chrVI	106529	106789	106659	0	4.15107	YFL014W	HSP12	597	YFL015W-A	YFL015W-A	244	YFL016C	MDJ1	423	YFL015C	YFL015C	304	YFL016C	MDJ1	YFL014W	HSP12	Y	DuM
Peak_94	92	chrVII	319733	319955	319844	1.65569	0	YGL097W	SRM1	1938										YGL097W	SRM1			Y	P
Peak_95	93	chrXIII	774288	774556	774422	3.22865	7.85596	YMR251W-A	HOR7	330										YMR251W-A	HOR7			Y	UniH
Peak_96	94	chrXIII	472956	473216	473086	4.2186	11.1235							YMR102C	YMR102C	734	YMR103C	YMR103C	178	YMR102C	YMR102C			Y	UniL
Peak_97	95	chrIX	129932	130238	130085	1.22696	2.52235	YIL122W	POG1	525										YIL122W	POG1			Y	UniL
Peak_98	96	chrX	391793	392053	391923	1.31743	2.66912	YJL026W	RNR2	481				YJL029C	VPS53	1070	YJL027C	YJL027C	326	YJL026W	RNR2			Y	UniH
Peak_99	97	chrXII	734709	734971	734840	7.82202	2.78142																	Y	NA
Peak_100	98	chrXIII	552936	553162	553049	1.95452	0	YMR144W	YMR144W	313				YMR142C	RPL13B	1842				YMR144W	YMR144W			Y	UniH
Peak_101	99	chrXIII	290709	290945	290827	1.50524	0	YMR012W	CLU1	307										YMR012W	CLU1			Y	UniH
Peak_102	100	chrXII	949569	949795	949682	1.57139	0	YLR413W	INA1	1474										YLR413W	INA1			Y	P
Peak_104	101	chrV	268380	268640	268510	1.62224	4.08564							YER056C	FCY2	397				YER056C	FCY2			Y	UniH
Peak_105	102	chrV	117681	117941	117811	2.98726	7.13044							YEL020C-B	YEL020C-B	431				YEL020C-B	YEL020C-B			Y	UniH
Peak_107	103	chrXII	747491	747751	747621	0	4.73227	YLR308W	CDA2	316				YLR307C-A	YLR307C-A	510				YLR308W	CDA2	YLR307C-A	YLR307C-A	Y	DuM
Peak_108	104	chrXII	424753	425013	424883	0	1.99063	YLR142W	PUT1	303				YLR139C	SLS1	1410				YLR142W	PUT1			Y	UniH
Peak_109	105	chrX	181783	182092	181938	1.65995	3.56104							YJL127C-B	YJL127C-B	229				YJL127C-B	YJL127C-B			Y	UniH
Peak_110	106	chrIV	1201689	1201930	1201810	1.59101	0	YDR363W-A	SEM1	318										YDR363W-A	SEM1			Y	UniH
Peak_111	107	chrXV	988232	988492	988362	0	2.30674	YOR349W	CIN1	1427				YOR347C	PYK2	1900	YOR348C	PUT4	420	YOR349W	CIN1			Y	P
Peak_112	108	chrVIII	237780	238000	237890	1.5862	0	YHR072W	ERG7	1208				YHR070C-A	YHR070C-A	1378				YHR072W	ERG7			Y	P
Peak_113	109	chrII	227005	227236	227121	1.52317	0	YBL004W	UTP20	515										YBL004W	UTP20			Y	UniL
Peak_114	110	chrX	59048	59268	59158	1.67623	0	YJL198W	PHO90	1686				YJL200C	ACO2	345				YJL200C	ACO2			Y	UniH
Peak_115	111	chrXII	167877	168124	168001	1.77072	0	YLR011W	LOT6	1102				YLR010C	TEN1	199				YLR010C	TEN1			Y	UniH
Peak_117	112	chrVI	157840	158075	157958	1.55553	0	YFR007W	YFH7	1341										YFR007W	YFH7			Y	P
Peak_118	113	chrXII	731982	732251	732117	4.01219	1.53094	YLR303W	MET17	425										YLR303W	MET17			Y	UniH
Peak_119	114	chrXIII	347132	347411	347272	1.47495	0							YMR037C	MSN2	755				YMR037C	MSN2			Y	UniL
Peak_120	115	chrII	645086	645295	645191	1.46829	0	YBR210W	ERV15	359										YBR210W	ERV15			Y	UniH
Peak_121	116	chrXIV	569782	570075	569929	2.75899	1.30972	YNL034W	YNL034W	548				YNL035C	YNL035C	238				YNL035C	YNL035C	YNL034W	YNL034W	Y	DuM
Peak_122	117	chrX	414887	415107	414997	1.38707	0							YJL011C	RPC17	227				YJL011C	RPC17			Y	UniH
Peak_123	118	chrVI	162115	162346	162231	1.37951	0	YFR009W	GCN20	257										YFR009W	GCN20			Y	UniH
Peak_124	119	chrXIII	586546	586802	586674	1.44106	0							YMR163C	INP2	286				YMR163C	INP2			Y	UniH
Peak_125	120	chrXII	723378	723638	723508	7.79054	18.0964	YLR297W	YLR297W	536				YLR295C	ATP14	1135				YLR297W	YLR297W			Y	UniL
Peak_126	121	chrXVI	880240	880455	880348	1.44041	0																	Y	NA
Peak_127	122	chrIV	437693	437935	437814	1.41113	0	YDL007W	RPT2	233				YDL007C-A	YDL007C-A	990				YDL007W	RPT2	YDL007C-A	YDL007C-A	Y	DuM
Peak_129	123	chrIX	183387	183593	183490	1.43537	0	YIL095W	PRK1	447				YIL096C	BMT5	363				YIL095W	PRK1	YIL096C	BMT5	Y	DuH
Peak_130	124	chrXII	656878	657098	656988	1.37316	0	YLR257W	YLR257W	1838										YLR257W	YLR257W			Y	P
Peak_131	125	chrV	487283	487503	487393	1.44969	0																	Y	NA
Peak_132	126	chrXVI	455054	455314	455184	0	1.42215	YPL054W	LEE1	575				YPL055C	LGE1	194				YPL055C	LGE1	YPL054W	LEE1	Y	DuM
Peak_134	127	chrXIII	408526	408786	408656	4.24554	9.40216	YMR070W	MOT3	498										YMR070W	MOT3			Y	UniH
Peak_135	128	chrXIV	301288	301557	301423	2.56677	6.09633	YNL178W	RPS3	1257				YNL179C	YNL179C	320				YNL179C	YNL179C			Y	UniH
Peak_136	129	chrXVI	586094	586355	586225	2.67725	5.66224							YPR013C	CMR3	640				YPR013C	CMR3			Y	UniL
Peak_137	130	chrV	435684	435913	435799	1.37689	0	YER133W-A	YER133W-A	1392										YER133W-A	YER133W-A			Y	P
Peak_138	131	chrXII	232725	232983	232854	3.30524	0							YLR043C	TRX1	841				YLR043C	TRX1			Y	UniL
Peak_139	132	chrV	23574	23834	23704	0	1.48308							YEL069C	HXT13	473				YEL069C	HXT13			Y	UniH
Peak_140	133	chrXII	232155	232583	232369	2.99807	0							YLR043C	TRX1	356				YLR043C	TRX1			Y	UniH
Peak_141	134	chrXV	574961	575186	575074	1.98907	0	YOR133W	EFT1	24										YOR133W	EFT1			Y	UniH
Peak_142	135	chrXIII	372365	372613	372489	1.27651	0							YMR049C	ERB1	1972				YMR049C	ERB1			Y	P
Peak_144	136	chrXII	427026	427271	427149	1.41521	0	YLR143W	DPH6	180										YLR143W	DPH6			Y	UniH
Peak_146	137	chrIX	388302	388567	388435	0	2.74714																	Y	NA
Peak_147	138	chrXII	541881	542141	542011	0	1.58749	YLR196W	PWP1	1957				YLR194C	YLR194C	438				YLR194C	YLR194C			Y	UniH
Peak_148	139	chrXVI	450700	450970	450835	0	4.23852							YPL058C	PDR12	458				YPL058C	PDR12			Y	UniH
Peak_151	140	chrX	415878	416110	415994	1.46227	0							YJL011C	RPC17	1224				YJL011C	RPC17			Y	P
Peak_152	141	chrXVI	831978	832238	832108	1.84619	3.51012	YPR153W	YPR153W	1581				YPR151C	SUE1	433				YPR151C	SUE1			Y	UniH
Peak_153	142	chrV	152596	152816	152706	1.9462	0	YER001W	MNN1	814				YEL001C	IRC22	1728				YER001W	MNN1			Y	UniL
Peak_154	143	chrXIV	352061	352276	352169	1.3281	0	YNL145W	MFA2	245				YNL146C-A	YNL146C-A	589				YNL145W	MFA2	YNL146C-A	YNL146C-A	Y	DuM
Peak_155	144	chrXIII	334908	335168	335038	1.33527	2.70101	YMR032W	HOF1	260				YMR031C	EIS1	295				YMR032W	HOF1	YMR031C	EIS1	Y	DuH
Peak_157	145	chrXIV	547007	547286	547147	3.65112	0	YNL042W	BOP3	953	YNL042W-B	YNL042W-B	34	YNL043C	YNL043C	1238				YNL042W	BOP3			Y	UniL
Peak_159	146	chrXIV	631762	632044	631903	2.24801	0							YNR001C	CIT1	842				YNR001C	CIT1			Y	UniL
Peak_160	147	chrX	517730	517963	517847	1.25093	0							YJR043C	POL32	334				YJR043C	POL32			Y	UniH
Peak_161	148	chrV	265905	266165	266035	1.34237	2.88374							YER055C	HIS1	250				YER055C	HIS1			Y	UniH
Peak_162	149	chrXI	67791	68051	67921	2.135	4.46099							YKL201C	MNN4	455				YKL201C	MNN4			Y	UniH
Peak_163	150	chrVII	592797	593061	592929	2.33406	4.47591	YGR052W	FMP48	667				YGR050C	YGR050C	487	YGR051C	YGR051C	300	YGR050C	YGR050C	YGR052W	FMP48	Y	DuM
Peak_165	151	chrXI	513273	513493	513383	1.54893	0	YKR039W	GAP1	1680				YKR038C	KAE1	224				YKR038C	KAE1			Y	UniH
Peak_166	152	chrXII	727567	727827	727697	0	2.21199	YLR300W	EXG1	1258										YLR300W	EXG1			Y	P
Peak_167	153	chrVII	483420	483702	483561	5.5128	12.784	YGL006W-A	YGL006W-A	1862	YGL007W	BRP1	301	YGL007C-A	YGL007C-A	534				YGL007C-A	YGL007C-A			Y	UniL
Peak_168	154	chrXV	109226	109486	109356	0	2.48565	YOL109W	ZEO1	941	YOL110W	SHR5	180	YOL111C	MDY2	460				YOL111C	MDY2	YOL109W	ZEO1	Y	DuM
Peak_169	155	chrX	354181	354404	354293	1.37401	0	YJL045W	YJL045W	1731										YJL045W	YJL045W			Y	P
Peak_170	156	chrII	136044	136304	136174	71.3217	138.061	YBL043W	ECM13	514	YBL044W	YBL044W	176	YBL045C	COR1	658				YBL043W	ECM13	YBL045C	COR1	Y	DuL
Peak_171	157	chrXIV	586107	586342	586225	2.18833	0							YNL025C	SSN8	934				YNL025C	SSN8			Y	UniL
Peak_172	158	chrXIV	301726	301990	301858	2.58051	5.1069	YNL178W	RPS3	822				YNL179C	YNL179C	755				YNL178W	RPS3	YNL179C	YNL179C	Y	DuL
Peak_173	159	chrVIII	116008	116295	116152	1.82445	0	YHR006W	STP2	1662				YHR005C-A	TIM10	251				YHR005C-A	TIM10			Y	UniH
Peak_174	160	chrXIII	504832	505070	504951	1.8439	0	YMR119W	ASI1	382										YMR119W	ASI1			Y	UniH
Peak_175	161	chrXIV	198645	198929	198787	0	1.75831	YNL239W	LAP3	1782				YNL241C	ZWF1	844				YNL241C	ZWF1			Y	UniL
Peak_176	162	chrXV	584063	584318	584191	2.07035	0							YOR137C	SIA1	510				YOR137C	SIA1			Y	UniL
Peak_177	163	chrVII	185634	185854	185744	1.37187	0	YGL169W	SUA5	315				YGL170C	SPO74	350				YGL169W	SUA5	YGL170C	SPO74	Y	DuH
Peak_178	164	chrV	123193	123459	123326	1.22498	1.95896	YEL017W	GTT3	331				YEL017C-A	PMP2	397				YEL017W	GTT3	YEL017C-A	PMP2	Y	DuH
Peak_179	165	chrVII	197294	197554	197424	0	5.01964	YGL162W	SUT1	714				YGL163C	RAD54	1021				YGL162W	SUT1			Y	UniL
Peak_180	166	chrVII	987144	987616	987380	0	3.17532	YGR249W	MGA1	669										YGR249W	MGA1			Y	UniL
Peak_181	167	chrXVI	641249	641509	641379	2.36517	4.38692	YPR035W	GLN1	829										YPR035W	GLN1			Y	UniL
Peak_183	168	chrXVI	303324	303692	303508	2.93828	0	YPL130W	SPO19	879	YPL131W	RPL5	387							YPL130W	SPO19			Y	UniL
Peak_184	169	chrXII	96955	97457	97206	2.18825	0										YLL024C	SSA2	279	YLL024C	SSA2			Y	P
Peak_185	170	chrXII	370684	370944	370814	14.6198	27.8082	YLR113W	HOG1	806	YLR112W	YLR112W	23	YLR110C	CCW12	716				YLR113W	HOG1	YLR110C	CCW12	Y	DuL
Peak_186	171	chrV	443151	443371	443261	1.68143	0							YER137C	YER137C	1442				YER137C	YER137C			Y	P
Peak_187	172	chrVII	384557	385010	384784	0	4.00714	YGL062W	PYC1	412				YGL063C-A	YGL063C-A	133				YGL062W	PYC1	YGL063C-A	YGL063C-A	Y	DuH
Peak_188	173	chrXII	202438	202744	202591	1.93498	0	YLR030W	YLR030W	699				YLR029C	RPL15A	1				YLR029C	RPL15A	YLR030W	YLR030W	Y	DuM
Peak_189	174	chrX	378254	378500	378377	1.24452	0	YJL036W	SNX4	448										YJL036W	SNX4			Y	UniH
Peak_190	175	chrXIV	634019	634279	634149	0	2.95832	YNR003W-A	YNR003W-A	271				YNR002C	ATO2	293				YNR003W-A	YNR003W-A	YNR002C	ATO2	Y	DuH
Peak_191	176	chrII	555590	556106	555848	2.06096	3.21276	YBR158W	AMN1	701				YBR157C	ICS2	1538				YBR158W	AMN1			Y	UniL
Peak_193	177	chrXV	392050	392310	392180	0	1.76199				YOR032W-A	YOR032W-A	4	YOR032C	HMS1	1105				YOR032W-A	YOR032W-A			Y	InH
Peak_194	178	chrIII	295340	295608	295474	1.80582	0							YCR096C	HMRA2	1936				YCR096C	HMRA2			Y	P
Peak_195	179	chrIII	137695	138119	137907	1.64114	0				YCR012W	PGK1	161	YCR011C	ADP1	1034				YCR012W	PGK1			Y	InH
Peak_196	180	chrXVI	828795	829055	828925	5.81864	12.007	YPR149W	NCE102	993				YPR148C	YPR148C	785				YPR149W	NCE102	YPR148C	YPR148C	Y	DuL
Peak_197	181	chrXIII	306530	306790	306660	3.5951	6.58914	YMR017W	SPO20	829				YMR016C	SOK2	1067				YMR017W	SPO20			Y	UniL
Peak_198	182	chrXV	571832	572127	571980	3.96448	1.93385	YOR132W	VPS17	1195				YOR130C	ORT1	1173				YOR130C	ORT1			Y	P
Peak_199	183	chrX	531740	531972	531856	1.76771	0	YJR052W	RAD7	206										YJR052W	RAD7			Y	UniH
Peak_201	184	chrXVI	453460	453731	453596	1.72969	3.01776							YPL057C	SUR1	539	YPL056C	LCL1	139	YPL057C	SUR1			Y	UniL
Peak_202	185	chrXVI	829082	829351	829217	6.47609	11.7679	YPR149W	NCE102	701				YPR148C	YPR148C	1077				YPR149W	NCE102			Y	UniL
Peak_203	186	chrVII	766208	766493	766351	1.91453	3.04441	YGR140W	CBF2	1078				YGR138C	TPO2	745				YGR138C	TPO2			Y	UniL
Peak_204	187	chrVII	484082	484342	484212	0	2.45177	YGL006W-A	YGL006W-A	1211				YGL007C-A	YGL007C-A	1185				YGL007C-A	YGL007C-A			Y	P
Peak_205	188	chrIV	543715	543946	543831	1.60345	0							YDR043C	NRG1	462				YDR043C	NRG1			Y	UniH
Peak_206	189	chrIX	249100	249360	249230	8.2809	17.1818	YIL056W	VHR1	761				YIL057C	RGI2	834				YIL056W	VHR1	YIL057C	RGI2	Y	DuL
Peak_207	190	chrIV	568805	569083	568944	1.93746	0	YDR060W	MAK21	1705				YDR058C	TGL2	241				YDR058C	TGL2			Y	UniH
Peak_208	191	chrX	705264	705524	705394	0	3.33692	YJR148W	BAT2	350										YJR148W	BAT2			Y	UniH
Peak_209	192	chrXV	988524	988785	988655	0	2.10496	YOR349W	CIN1	1134							YOR348C	PUT4	127	YOR348C	PUT4			Y	InH
Peak_210	193	chrXII	818527	818754	818641	1.94817	0	YLR344W	RPL26A	671										YLR344W	RPL26A			Y	UniL
Peak_211	194	chrXIII	537537	537797	537667	1.50547	2.81687	YMR134W	ERG29	171										YMR134W	ERG29			Y	UniH
Peak_212	195	chrIII	82408	82628	82518	1.19855	0	YCL021W-A	YCL021W-A	1102				YCL022C	YCL022C	433				YCL022C	YCL022C			Y	UniH
Peak_215	196	chrIII	138597	139030	138814	1.98063	0							YCR011C	ADP1	1941	YCR013C	YCR013C	235	YCR013C	YCR013C			Y	P
Peak_216	197	chrXII	710641	710868	710755	1.74718	0							YLR286C	CTS1	619				YLR286C	CTS1			Y	UniL
Peak_217	198	chrIV	519632	519866	519749	1.33699	0	YDR034W-B	YDR034W-B	1565										YDR034W-B	YDR034W-B			Y	P
Peak_218	199	chrII	341692	341962	341827	0	1.9393	YBR054W	YRO2	1274				YBR053C	YBR053C	1076				YBR053C	YBR053C			Y	P
Peak_219	200	chrIV	599763	600362	600063	2.76163	4.43584	YDR077W	SED1	730										YDR077W	SED1			Y	UniL
Peak_220	201	chrIV	76891	77151	77021	0	3.74202	YDL212W	SHR3	1405				YDL214C	PRR2	476				YDL214C	PRR2			Y	UniH
Peak_221	202	chrIII	142629	142874	142752	1.46675	0	YCR016W	YCR016W	882				YCR015C	YCR015C	582				YCR016W	YCR016W	YCR015C	YCR015C	Y	DuL
Peak_222	203	chrIX	32939	33199	33069	0	2.04497							YIL166C	YIL166C	503				YIL166C	YIL166C			Y	UniL
Peak_223	204	chrXV	487365	487594	487480	1.72262	0	YOR087W	YVC1	227				YOR086C	TCB1	701				YOR087W	YVC1	YOR086C	TCB1	Y	DuM
Peak_224	205	chrXII	48254	48508	48381	1.68342	0	YLL043W	FPS1	1557	YLL044W	YLL044W	165	YLL046C	RNP1	918	YLL045C	RPL8B	248	YLL046C	RNP1			Y	UniL
Peak_225	206	chrXI	231154	231414	231284	128.292	243.436	YKL109W	HAP4	943				YKL110C	KTI12	1404				YKL109W	HAP4			Y	UniL
Peak_226	207	chrXVI	860288	860542	860415	1.55146	0	YPR160W	GPH1	891				YPR159C-A	YPR159C-A	0				YPR159C-A	YPR159C-A	YPR160W	GPH1	Y	DuM
Peak_227	208	chrIV	357105	357375	357240	1.27008	0							YDL055C	PSA1	481				YDL055C	PSA1			Y	UniH
Peak_228	209	chrII	140473	140741	140607	2.80903	4.80679	YBL041W	PRE7	640				YBL042C	FUI1	347				YBL042C	FUI1	YBL041W	PRE7	Y	DuM
Peak_230	210	chrXIII	306113	306377	306245	2.00807	3.19768	YMR017W	SPO20	1244				YMR016C	SOK2	652				YMR016C	SOK2			Y	UniL
Peak_231	211	chrXII	500350	500610	500480	32.5421	60.9554	YLR171W	YLR171W	253	YLR169W	YLR169W	145	YLR168C	UPS2	210				YLR171W	YLR171W	YLR168C	UPS2	Y	DuH
Peak_232	212	chrIV	591677	591942	591810	1.4887	2.18048	YDR073W	SNF11	629				YDR072C	IPT1	466				YDR072C	IPT1	YDR073W	SNF11	Y	DuM
Peak_233	213	chrVIII	175070	175330	175200	0	1.9182	YHR033W	YHR033W	348	YHR032W-A	YHR032W-A	5							YHR033W	YHR033W			Y	UniH
Peak_234	214	chrXI	518892	519152	519022	9.66712	16.2336	YKR042W	UTH1	505				YKR040C	YKR040C	456				YKR040C	YKR040C	YKR042W	UTH1	Y	DuM
Peak_235	215	chrXII	97569	97831	97700	2.50176	1.52995							YLL024C	SSA2	215				YLL024C	SSA2			Y	UniH
Peak_236	216	chrVII	412983	413243	413113	0	2.35306	YGL045W	RIM8	989				YGL048C	RPT6	1827				YGL045W	RIM8			Y	UniL
Peak_237	217	chrXII	88198	88458	88328	10.1932	5.05446	YLL026W	HSP104	295										YLL026W	HSP104			Y	UniH
Peak_238	218	chrXV	836703	836963	836833	1.91992	2.99723	YOR274W	MOD5	841				YOR273C	TPO4	402				YOR273C	TPO4	YOR274W	MOD5	Y	DuM
Peak_240	219	chrXII	233417	233865	233641	3.34583	0							YLR043C	TRX1	1628	YLR044C	PDC1	440	YLR044C	PDC1			Y	P
Peak_241	220	chrII	347489	347697	347593	1.40941	0	YBR056W	YBR056W	286				YBR055C	PRP6	292				YBR056W	YBR056W	YBR055C	PRP6	Y	DuH
Peak_242	221	chrXV	520663	520890	520777	1.40385	0	YOR107W	RGS2	576										YOR107W	RGS2			Y	UniL
Peak_243	222	chrXIII	880563	880823	880693	2.23894	4.06095	YMR306W	FKS3	466				YMR305C	SCW10	461				YMR306W	FKS3	YMR305C	SCW10	Y	DuH
Peak_244	223	chrXIV	576720	577165	576943	2.06111	0	YNL028W	YNL028W	1736	YNL030W	HHF2	216	YNL031C	HHT2	893				YNL031C	HHT2			Y	UniL
Peak_245	224	chrXV	577356	577576	577466	3.76922	0	YOR134W	BAG7	1098										YOR134W	BAG7			Y	P
Peak_246	225	chrXV	113694	113930	113812	1.46612	0							YOL108C	INO4	1926				YOL108C	INO4			Y	P
Peak_247	226	chrIV	434161	434416	434289	1.6786	0							YDL009C	YDL009C	1041				YDL009C	YDL009C			Y	P
Peak_249	227	chrXII	374263	374510	374387	1.4591	0																	Y	NA
Peak_251	228	chrVII	423041	423245	423143	1.58744	0	YGL039W	YGL039W	818										YGL039W	YGL039W			Y	UniL
Peak_252	229	chrIII	90779	91014	90897	1.71739	0	YCL018W	LEU2	427										YCL018W	LEU2			Y	UniH
Peak_253	230	chrXII	1012131	1012391	1012261	1.19748	1.63427	YLR438W	CAR2	240				YLR437C	DIF1	238				YLR438W	CAR2	YLR437C	DIF1	Y	DuH
Peak_255	231	chrXII	730529	730788	730659	1.73936	0	YLR301W	HRI1	166										YLR301W	HRI1			Y	UniH
Peak_256	232	chrXVI	40409	40681	40545	1.27524	1.68424	YPL265W	DIP5	498										YPL265W	DIP5			Y	UniH
Peak_258	233	chrXIII	572798	573035	572917	1.83768	0	YMR158W-B	YMR158W-B	1554				YMR157C	AIM36	873				YMR157C	AIM36			Y	UniL
Peak_259	234	chrXII	198908	199129	199019	12.7277	0							YLR027C	AAT2	934				YLR027C	AAT2			Y	UniL
Peak_260	235	chrXVI	215696	215956	215826	0	1.63659							YPL177C	CUP9	1864				YPL177C	CUP9			Y	P
Peak_261	236	chrXVI	819471	819692	819582	1.88918	0							YPR142C	YPR142C	889				YPR142C	YPR142C			Y	UniL
Peak_262	237	chrVII	541768	541996	541882	1.74382	0	YGR028W	MSP1	321										YGR028W	MSP1			Y	UniH
Peak_263	238	chrXII	687772	688019	687896	1.62062	0							YLR272C	YCS4	694				YLR272C	YCS4			Y	UniL
Peak_264	239	chrXVI	622505	622731	622618	1.67291	0	YPR028W	YOP1	909				YPR027C	YPR027C	1360				YPR028W	YOP1			Y	UniL
Peak_265	240	chrXV	384710	384970	384840	2.68215	4.7654	YOR030W	DFG16	1985	YOR029W	YOR029W	240	YOR028C	CIN5	420				YOR028C	CIN5			Y	UniH
Peak_267	241	chrIII	50505	50765	50635	1.41255	0	YCL040W	GLK1	203	YCL042W	YCL042W	51	YCL041C	YCL041C	8				YCL040W	GLK1	YCL041C	YCL041C	Y	DuH
Peak_268	242	chrXIII	352168	352411	352290	1.53758	0	YMR042W	ARG80	313				YMR041C	ARA2	317				YMR042W	ARG80	YMR041C	ARA2	Y	DuH
Peak_269	243	chrVIII	388835	389073	388954	2.16176	0	YHR146W	CRP1	1346				YHR144C	DCD1	228				YHR144C	DCD1			Y	UniH
Peak_271	244	chrX	197245	197466	197356	1.59379	0																	Y	NA
Peak_272	245	chrXII	199232	199506	199369	8.18742	0							YLR027C	AAT2	1284				YLR027C	AAT2			Y	P
Peak_273	246	chrXIV	102631	102851	102741	1.45095	0																	Y	NA
Peak_275	247	chrXI	379618	379849	379734	1.51886	0																	Y	NA
Peak_276	248	chrVI	210567	210787	210677	1.73994	0	YFR029W	PTR3	260				YFR028C	CDC14	609				YFR029W	PTR3	YFR028C	CDC14	Y	DuM
Peak_278	249	chrVII	592407	592785	592596	2.8499	4.44546	YGR052W	FMP48	1000				YGR050C	YGR050C	154				YGR050C	YGR050C	YGR052W	FMP48	Y	DuM
Peak_279	250	chrXIII	271860	272120	271990	3.60645	6.1516	YMR002W	MIX17	203				YMR001C-A	YMR001C-A	413				YMR002W	MIX17	YMR001C-A	YMR001C-A	Y	DuH
Peak_280	251	chrXII	781535	781767	781651	1.18288	0	YLR326W	YLR326W	523				YLR325C	RPL38	272				YLR325C	RPL38	YLR326W	YLR326W	Y	DuM
Peak_281	252	chrI	189907	190167	190037	0	3.70287	YAR035W	YAT1	156										YAR035W	YAT1			Y	UniH
Peak_282	253	chrIII	168236	168491	168364	1.41689	0							YCR027C	RHB1	365				YCR027C	RHB1			Y	UniH
Peak_283	254	chrII	165071	165438	165255	3.16615	4.91055	YBL029W	YBL029W	879				YBL029C-A	YBL029C-A	483				YBL029C-A	YBL029C-A	YBL029W	YBL029W	Y	DuM
Peak_284	255	chrXI	258665	258925	258795	7.45332	11.6062	YKL096W-A	CWP2	458							YKL097C	YKL097C	118	YKL096W-A	CWP2			Y	UniH
Peak_286	256	chrXIV	518945	519205	519075	0	1.60239							YNL055C	POR1	230				YNL055C	POR1			Y	UniH
Peak_287	257	chrXV	445661	445936	445799	2.45067	0	YOR065W	CYT1	1640										YOR065W	CYT1			Y	P
Peak_288	258	chrXII	201936	202417	202177	3.50523	1.97356	YLR030W	YLR030W	1113				YLR028C	ADE16	862	YLR029C	RPL15A	413	YLR028C	ADE16			Y	UniL
Peak_289	259	chrIV	520875	521100	520988	1.54484	0	YDR034W-B	YDR034W-B	326				YDR034C-A	YDR034C-A	296				YDR034W-B	YDR034W-B	YDR034C-A	YDR034C-A	Y	DuH
Peak_290	260	chrXI	162387	162637	162512	1.63997	0	YKL153W	YKL153W	1088				YKL155C	RSM22	1170				YKL153W	YKL153W			Y	P
Peak_291	261	chrXII	108378	108660	108519	1.52757	2.23607							YLL019C	KNS1	620				YLL019C	KNS1			Y	UniL
Peak_292	262	chrX	422819	423078	422949	1.50687	0							YJL008C	CCT8	1286	YJL007C	YJL007C	63	YJL007C	YJL007C			Y	InH
Peak_294	263	chrXII	793799	794072	793936	2.08022	0																	Y	NA
Peak_295	264	chrXIII	540431	540923	540677	4.55041	7.17712	YMR136W	GAT2	522				YMR135C	GID8	621				YMR136W	GAT2	YMR135C	GID8	Y	DuL
Peak_297	265	chrVII	95373	95633	95503	0	1.71647	YGL209W	MIG2	355										YGL209W	MIG2			Y	UniH
Peak_298	266	chrXIII	379272	379484	379378	1.71016	0	YMR052W	FAR3	208										YMR052W	FAR3			Y	UniH
Peak_299	267	chrV	461865	462125	461995	0	1.81586	YER146W	LSM5	590				YER145C	FTR1	255				YER145C	FTR1	YER146W	LSM5	Y	DuM
Peak_300	268	chrII	350719	350986	350853	1.37118	0	YBR056W-A	YBR056W-A	402										YBR056W-A	YBR056W-A			Y	UniH
Peak_301	269	chrXV	577144	577344	577244	3.22135	0	YOR134W	BAG7	1320										YOR134W	BAG7			Y	P
Peak_302	270	chrXIV	662191	662455	662323	0	1.31031	YNR017W	TIM23	590				YNR016C	ACC1	949				YNR017W	TIM23	YNR016C	ACC1	Y	DuL
Peak_303	271	chrVII	845585	845797	845691	1.61659	0	YGR174W-A	YGR174W-A	964										YGR174W-A	YGR174W-A			Y	UniL
Peak_304	272	chrIV	992724	992956	992840	1.67214	0	YDR262W	YDR262W	294										YDR262W	YDR262W			Y	UniH
Peak_305	273	chrXII	47868	48089	47979	1.74651	0	YLL044W	YLL044W	237				YLL046C	RNP1	516				YLL044W	YLL044W	YLL046C	RNP1	Y	DuM
Peak_306	274	chrIV	667935	668144	668040	1.59101	0							YDR105C	TMS1	1270				YDR105C	TMS1			Y	P
Peak_307	275	chrXIII	91647	92102	91875	1.63418	2.33211	YML088W	UFO1	360				YML089C	YML089C	466				YML088W	UFO1	YML089C	YML089C	Y	DuH
Peak_308	276	chrXIV	559262	559522	559392	276.899	128.463	YNL036W	NCE103	422				YNL037C	IDH1	390				YNL036W	NCE103	YNL037C	IDH1	Y	DuH
Peak_309	277	chrXII	96410	96807	96609	2.33177	0																	Y	NA
Peak_311	278	chrII	554742	555029	554886	1.61651	0	YBR158W	AMN1	1663				YBR157C	ICS2	576				YBR157C	ICS2			Y	UniL
Peak_312	279	chrXV	780092	780634	780363	2.62199	0	YOR236W	DFR1	543				YOR234C	RPL33B	958				YOR236W	DFR1	YOR234C	RPL33B	Y	DuL
Peak_313	280	chrII	474044	474266	474155	1.13698	0							YBR115C	LYS2	229				YBR115C	LYS2			Y	UniH
Peak_314	281	chrV	250170	250426	250298	1.55901	0	YER048W-A	ISD11	420										YER048W-A	ISD11			Y	UniH
Peak_316	282	chrXI	219781	220013	219897	1.64197	0	YKL117W	SBA1	427				YKL119C	VPH2	680				YKL117W	SBA1	YKL119C	VPH2	Y	DuM
Peak_317	283	chrXIII	362935	363166	363051	1.59951	0																	Y	NA
Peak_318	284	chrXV	594272	594532	594402	3.40128	1.98274							YOR141C	ARP8	1815				YOR141C	ARP8			Y	P
Peak_319	285	chrII	278486	278746	278616	0	2.34115	YBR020W	GAL1	405				YBR019C	GAL10	264				YBR020W	GAL1	YBR019C	GAL10	Y	DuH
Peak_321	286	chrVII	882684	882958	882821	2.93594	0																	Y	NA
Peak_322	287	chrXVI	169388	169648	169518	2.29223	4.00105	YPL200W	CSM4	1966				YPL202C	AFT2	180				YPL202C	AFT2			Y	UniH
Peak_323	288	chrVII	405396	405636	405516	1.68454	0	YGL050W	TYW3	260										YGL050W	TYW3			Y	UniH
Peak_324	289	chrXII	289726	289993	289860	1.43373	2.04397	YLR081W	GAL2	352										YLR081W	GAL2			Y	UniH
Peak_326	290	chrXIII	652558	652823	652691	2.17048	0	YMR195W	ICY1	1343				YMR193C-A	YMR193C-A	1233	YMR194C-B	CMC4	196	YMR194C-B	CMC4			Y	InH
Peak_328	291	chrVII	739017	739247	739132	1.72943	0	YGR124W	ASN2	812				YGR123C	PPT1	929				YGR124W	ASN2	YGR123C	PPT1	Y	DuL
Peak_330	292	chrXIII	768286	768555	768421	1.50209	0	YMR247W-A	YMR247W-A	862				YMR247C	RKR1	382				YMR247C	RKR1	YMR247W-A	YMR247W-A	Y	DuM
Peak_332	293	chrXV	980574	980820	980697	1.70692	0	YOR346W	REV1	1131										YOR346W	REV1			Y	P
Peak_333	294	chrXVI	299678	299938	299808	0	1.5694	YPL132W	COX11	1908				YPL134C	ODC1	305				YPL134C	ODC1			Y	UniH
Peak_334	295	chrVII	876314	876544	876429	1.43733	0							YGR188C	BUB1	1320				YGR188C	BUB1			Y	P
Peak_335	296	chrVII	557685	557945	557815	2.00704	3.02381							YGR035C	YGR035C	393				YGR035C	YGR035C			Y	UniH
Peak_337	297	chrIX	370319	370543	370431	1.3957	0	YIR007W	YIR007W	273				YIR006C	PAN1	523				YIR007W	YIR007W	YIR006C	PAN1	Y	DuM
Peak_339	298	chrIV	1256958	1257178	1257068	1.64837	0	YDR392W	SPT3	1628				YDR390C	UBA2	221				YDR390C	UBA2			Y	UniH
Peak_340	299	chrXIV	276050	276310	276180	0	2.02071	YNL192W	CHS1	322										YNL192W	CHS1			Y	UniH
Peak_341	300	chrXVI	556022	556317	556170	3.09859	6.26554	YPR001W	CIT3	207				YPL002C	SNF8	1842				YPR001W	CIT3			Y	UniH
Peak_342	301	chrV	131027	131284	131156	1.57622	0	YEL012W	UBC8	616										YEL012W	UBC8			Y	UniL
Peak_344	302	chrVII	371014	371275	371145	0	1.80429	YGL071W	AFT1	867							YGL072C	YGL072C	217	YGL071W	AFT1			Y	UniL
Peak_345	303	chrXV	274592	274812	274702	1.98211	0	YOL025W	LAG2	255				YOL026C	MIM1	349				YOL025W	LAG2	YOL026C	MIM1	Y	DuH
Peak_346	304	chrXII	83777	84037	83907	0	6.38704	YLL028W	TPO1	897										YLL028W	TPO1			Y	UniL
Peak_347	305	chrVII	328513	328787	328650	1.91503	0																	Y	NA
Peak_348	306	chrVIII	122361	122621	122491	6.53237	9.67545							YHR007C	ERG11	808				YHR007C	ERG11			Y	UniL
Peak_349	307	chrIV	1352363	1352611	1352487	1.4804	0	YDR446W	ECM11	1238							YDR445C	YDR445C	102	YDR445C	YDR445C			Y	InH
Peak_350	308	chrXV	109705	109995	109850	2.27245	3.16312	YOL109W	ZEO1	447				YOL111C	MDY2	954				YOL109W	ZEO1	YOL111C	MDY2	Y	DuM
Peak_351	309	chrII	375983	376251	376117	0	1.58395							YBR068C	BAP2	427				YBR068C	BAP2			Y	UniH
Peak_352	310	chrIV	802636	802880	802758	1.51785	0							YDR170C	SEC7	536				YDR170C	SEC7			Y	UniL
Peak_354	311	chrXVI	282678	282909	282794	1.77137	0										YPL142C	YPL142C	209	YPL142C	YPL142C			Y	P
Peak_355	312	chrVIII	35515	35770	35643	2.19345	0							YHL034C	SBP1	1566	YHL033C	RPL8A	382	YHL033C	RPL8A			Y	P
Peak_359	313	chrXIII	551447	551688	551568	1.70536	0	YMR143W	RPS16A	360				YMR142C	RPL13B	361				YMR143W	RPS16A	YMR142C	RPL13B	Y	DuH
Peak_360	314	chrVII	970108	970368	970238	5.96158	10.5351							YGR239C	PEX21	185				YGR239C	PEX21			Y	UniH
Peak_361	315	chrVII	882975	883302	883139	3.06315	0																	Y	NA
Peak_362	316	chrXIV	663812	664072	663942	1.6955	2.25335	YNR018W	RCF2	328										YNR018W	RCF2			Y	UniH
Peak_364	317	chrXVI	214588	214848	214718	1.53319	1.90219							YPL177C	CUP9	756				YPL177C	CUP9			Y	UniL
Peak_365	318	chrII	466167	466449	466308	0	1.55093	YBR114W	RAD16	940				YBR112C	CYC8	538				YBR114W	RAD16	YBR112C	CYC8	Y	DuL
Peak_366	319	chrXIV	374813	375042	374928	1.66153	0	YNL132W	KRE33	393				YNL133C	FYV6	236				YNL132W	KRE33	YNL133C	FYV6	Y	DuH
Peak_367	320	chrV	469355	469592	469474	1.36235	0																	Y	NA
Peak_368	321	chrXII	729312	729585	729449	2.41551	0	YLR301W	HRI1	1376	YLR300W	EXG1	494	YLR299C-A	YLR299C-A	1446				YLR301W	HRI1			Y	P
Peak_369	322	chrXIV	442937	443178	443058	1.80776	0							YNL097C	PHO23	700				YNL097C	PHO23			Y	UniL
Peak_370	323	chrIV	980894	981135	981015	1.54136	0							YDR261C	EXG2	1806				YDR261C	EXG2			Y	P
Peak_371	324	chrXVI	679004	679264	679134	66.5332	96.6956	YPR065W	ROX1	559	YPR064W	YPR064W	183	YPR063C	YPR063C	814				YPR065W	ROX1	YPR063C	YPR063C	Y	DuL
Peak_372	325	chrX	233824	234061	233943	1.50237	0																	Y	NA
Peak_374	326	chrVII	731046	731267	731157	1.61005	0							YGR120C	COG2	336				YGR120C	COG2			Y	UniH
Peak_375	327	chrV	138559	138787	138673	1.89643	0	YEL008W	YEL008W	1839				YEL009C-A	YEL009C-A	1895				YEL008W	YEL008W			Y	P
Peak_376	328	chrVII	794306	794547	794427	1.4252	0	YGR153W	YGR153W	1665				YGR150C	CCM1	1374				YGR150C	CCM1			Y	P
Peak_377	329	chrXV	581150	581419	581285	4.20899	0							YOR135C	IRC14	785				YOR135C	IRC14			Y	UniL
Peak_378	330	chrX	542886	543110	542998	1.41459	0	YJR057W	CDC8	1064				YJR056C	YJR056C	496				YJR056C	YJR056C			Y	UniH
Peak_379	331	chrVI	224888	225148	225018	1.66932	2.09946	YFR034W-A	YFR034W-A	1004				YFR033C	QCR6	249				YFR033C	QCR6			Y	UniH
Peak_380	332	chrVII	561570	561859	561715	1.81364	0							YGR037C	ACB1	1721				YGR037C	ACB1			Y	P
Peak_381	333	chrXVI	789680	789903	789792	1.34227	0	YPR127W	YPR127W	291				YPR126C	YPR126C	407				YPR127W	YPR127W	YPR126C	YPR126C	Y	DuH
Peak_382	334	chrII	36316	36570	36443	1.51283	0	YBL099W	ATP1	610										YBL099W	ATP1			Y	UniL
Peak_383	335	chrXIV	557592	557855	557724	3.03279	0																	Y	NA
Peak_384	336	chrXII	196762	197022	196892	3.69577	0							YLR026C	SED5	420				YLR026C	SED5			Y	UniH
Peak_385	337	chrII	408605	408865	408735	2.13337	2.95582	YBR083W	TEC1	434				YBR082C	UBC4	1566				YBR083W	TEC1			Y	UniH
Peak_386	338	chrIV	1150749	1151055	1150902	1.65308	0				YDR340W	YDR340W	21	YDR339C	FCF1	382				YDR339C	FCF1			Y	UniH
Peak_387	339	chrXI	140936	141161	141049	1.5555	0							YKL165C	MCD4	358				YKL165C	MCD4			Y	UniH
Peak_388	340	chrXII	283298	283640	283469	2.20446	0	YLR077W	FMP25	403				YLR074C	BUD20	1013	YLR076C	YLR076C	138	YLR077W	FMP25			Y	UniH
Peak_389	341	chrXVI	210128	210362	210245	1.67341	0	YPL178W	CBC2	1913										YPL178W	CBC2			Y	P
Peak_390	342	chrXV	575426	575659	575543	2.6324	0				YOR133W	EFT1	445							YOR133W	EFT1			Y	P
Peak_391	343	chrVIII	466913	467117	467015	1.30608	0	YHR181W	SVP26	213	YHR180W-A	YHR180W-A	83				YHR180C-B	YHR180C-B	47	YHR181W	SVP26			Y	UniH
Peak_392	344	chrXII	214821	215071	214946	1.92	0							YLR035C	MLH2	490				YLR035C	MLH2			Y	UniH
Peak_393	345	chrXIII	388322	388582	388452	0	1.96607	YMR058W	FET3	370				YMR056C	AAC1	208	YMR057C	YMR057C	278	YMR058W	FET3	YMR056C	AAC1	Y	DuH
Peak_394	346	chrVII	883591	883856	883724	2.25524	0										YGR192C	TDH3	86	YGR192C	TDH3			Y	InH
Peak_395	347	chrII	326729	326953	326841	1.57259	0							YBR044C	TCM62	782				YBR044C	TCM62			Y	UniL
Peak_398	348	chrVII	930896	931116	931006	1.60048	0	YGR218W	CRM1	1535										YGR218W	CRM1			Y	P
Peak_400	349	chrV	259798	260058	259928	3.97307	6.01632							YER053C	PIC2	289				YER053C	PIC2			Y	UniH
Peak_401	350	chrXI	326346	326625	326486	2.13527	0																	Y	NA
Peak_402	351	chrXIV	217338	217608	217473	1.79062	2.3742							YNL231C	PDR16	431				YNL231C	PDR16			Y	UniH
Peak_403	352	chrXIV	557894	558340	558117	4.76137	0	YNL036W	NCE103	1697										YNL036W	NCE103			Y	P
Peak_404	353	chrXIII	480574	480797	480686	1.44142	0							YMR106C	YKU80	496				YMR106C	YKU80			Y	UniH
Peak_406	354	chrX	68808	69248	69028	0	2.02966	YJL194W	CDC6	310				YJL196C	ELO1	246				YJL194W	CDC6	YJL196C	ELO1	Y	DuH
Peak_407	355	chrXV	710090	710317	710204	1.70532	0	YOR193W	PEX27	242										YOR193W	PEX27			Y	UniH
Peak_408	356	chrX	424383	424641	424512	1.56107	0	YJL005W	CYR1	645				YJL006C	CTK2	403				YJL006C	CTK2	YJL005W	CYR1	Y	DuM
Peak_409	357	chrVII	480874	481320	481097	2.34622	0																	Y	NA
Peak_410	358	chrXVI	744176	744406	744291	1.47697	0	YPR109W	YPR109W	398	YPR108W-A	YPR108W-A	116							YPR109W	YPR109W			Y	UniH
Peak_412	359	chrX	173145	173422	173284	0	1.79522							YJL130C	URA2	532				YJL130C	URA2			Y	UniL
Peak_413	360	chrXI	612940	613204	613072	0	1.73958																	Y	NA
Peak_414	361	chrXII	806567	806864	806716	2.11835	0	YLR341W	SPO77	669				YLR339C	YLR339C	381				YLR339C	YLR339C	YLR341W	SPO77	Y	DuM
Peak_415	362	chrXV	978802	979081	978942	1.64085	2.05996							YOR344C	TYE7	873				YOR344C	TYE7			Y	UniL
Peak_416	363	chrX	703741	704022	703882	0	1.62068	YJR146W	YJR146W	3				YJR145C	RPS4A	814				YJR146W	YJR146W	YJR145C	RPS4A	Y	DuM
Peak_417	364	chrX	523922	524183	524053	1.59875	0																	Y	NA
Peak_420	365	chrXV	976303	976543	976423	1.6294	0																	Y	NA
Peak_421	366	chrXII	329397	329657	329527	1.56131	1.91985							YLR094C	GIS3	289				YLR094C	GIS3			Y	UniH
Peak_423	367	chrX	355316	355537	355427	1.97618	0	YJL045W	YJL045W	597										YJL045W	YJL045W			Y	UniL
Peak_424	368	chrXV	391559	391819	391689	0	1.63955	YOR032W-A	YOR032W-A	487				YOR032C	HMS1	614				YOR032W-A	YOR032W-A	YOR032C	HMS1	Y	DuM
Peak_426	369	chrXI	92424	92684	92554	0	2.64207	YKL185W	ASH1	1945				YKL187C	FAT3	1018				YKL187C	FAT3			Y	P
Peak_428	370	chrXI	230283	230755	230519	6.27312	8.1283	YKL109W	HAP4	1708				YKL110C	KTI12	639				YKL110C	KTI12			Y	UniL
Peak_429	371	chrXIV	96166	96414	96290	1.51545	0				YNL285W	YNL285W	117							YNL285W	YNL285W			Y	InH
Peak_430	372	chrXI	517741	518079	517910	2.28091	4.19874	YKR041W	YKR041W	288										YKR041W	YKR041W			Y	UniH
Peak_431	373	chrVII	883318	883565	883442	2.68208	0										YGR192C	TDH3	368	YGR192C	TDH3			Y	P
Peak_433	374	chrXIII	259061	259294	259178	1.7609	0	YML005W	TRM12	1043				YML006C	GIS4	762				YML006C	GIS4			Y	UniL
Peak_434	375	chrVII	857308	857547	857428	1.74984	0	YGR181W	TIM13	859				YGR180C	RNR4	1127				YGR181W	TIM13			Y	UniL
Peak_435	376	chrVII	914911	915139	915025	1.6443	0	YGR211W	ZPR1	216				YGR210C	YGR210C	287				YGR211W	ZPR1	YGR210C	YGR210C	Y	DuH
Peak_437	377	chrXIV	104741	104985	104863	1.61647	0							YNL284C	MRPL10	761				YNL284C	MRPL10			Y	UniL
Peak_439	378	chrVIII	146125	146379	146252	1.65011	0																	Y	NA
Peak_440	379	chrXIV	89020	89351	89186	1.73213	0	YNL288W	CAF40	1117										YNL288W	CAF40			Y	P
Peak_441	380	chrII	405825	406075	405950	2.08545	0							YBR081C	SPT7	699				YBR081C	SPT7			Y	UniL
Peak_442	381	chrVII	598842	599111	598977	1.75246	2.17614	YGR055W	MUP1	440										YGR055W	MUP1			Y	UniH
Peak_444	382	chrVII	736289	736515	736402	1.37277	0							YGR122C-A	YGR122C-A	644				YGR122C-A	YGR122C-A			Y	UniL
Peak_445	383	chrVII	397931	398191	398061	17.7959	24.764	YGL055W	OLE1	567				YGL056C	SDS23	443				YGL056C	SDS23	YGL055W	OLE1	Y	DuM
Peak_446	384	chrVIII	375418	375654	375536	1.1203	0	YHR137W	ARO9	173				YHR136C	SPL2	436				YHR137W	ARO9	YHR136C	SPL2	Y	DuH
Peak_447	385	chrX	374391	374611	374501	2.16028	0							YJL039C	NUP192	702				YJL039C	NUP192			Y	UniL
Peak_448	386	chrV	207241	207478	207360	1.62562	0																	Y	NA
Peak_449	387	chrXV	1028153	1028416	1028285	1.81836	0										YOR369C	RPS12	340	YOR369C	RPS12			Y	P
Peak_450	388	chrXVI	810540	810760	810650	1.77088	0																	Y	NA
Peak_451	389	chrXIII	661711	661991	661851	1.70832	2.0251	YMR199W	CLN1	793										YMR199W	CLN1			Y	UniL
Peak_452	390	chrV	431193	431422	431308	1.94307	0	YER133W	GLC7	1187				YER132C	PMD1	859				YER132C	PMD1			Y	UniL
Peak_455	391	chrV	69062	69322	69192	3.98414	5.59012	YEL044W	IES6	565				YEL046C	GLY1	400	YEL045C	YEL045C	73	YEL046C	GLY1	YEL044W	IES6	Y	DuM
Peak_457	392	chrXV	903994	904254	904124	31.2253	50.7793	YOR314W-A	YOR314W-A	334				YOR313C	SPS4	1250				YOR314W-A	YOR314W-A			Y	UniH
Peak_458	393	chrXII	735176	735471	735324	3.35169	0																	Y	NA
Peak_459	394	chrII	197450	197723	197587	2.6142	0																	Y	NA
Peak_460	395	chrVIII	35152	35406	35279	2.1361	0							YHL034C	SBP1	1202				YHL034C	SBP1			Y	P
Peak_461	396	chrIV	359498	359768	359633	1.76331	0																	Y	NA
Peak_463	397	chrI	68627	68911	68769	1.52479	1.84184							YAL040C	CLN3	1249				YAL040C	CLN3			Y	P
Peak_465	398	chrVII	774247	774507	774377	1.56304	0	YGR143W	SKN1	816										YGR143W	SKN1			Y	UniL
Peak_467	399	chrV	140584	140844	140714	2.0911	2.69	YEL007W	MIT1	1178	YEL008W	YEL008W	202	YEL009C	GCN4	951				YEL009C	GCN4			Y	UniL
Peak_468	400	chrVIII	475632	475852	475742	1.44619	0							YHR185C	PFS1	402				YHR185C	PFS1			Y	UniH
Peak_469	401	chrXVI	56108	56352	56230	2.05016	0							YPL258C	THI21	1077				YPL258C	THI21			Y	P
Peak_470	402	chrIV	1162094	1162354	1162224	0	2.48185							YDR343C	HXT6	904	YDR344C	YDR344C	225	YDR343C	HXT6			Y	UniL
Peak_471	403	chrX	652381	652601	652491	1.86368	0																	Y	NA
Peak_472	404	chrIX	139163	139423	139293	1.4908	1.79959	YIL118W	RHO3	459				YIL119C	RPI1	1416				YIL118W	RHO3			Y	UniH
Peak_473	405	chrIV	1434414	1434674	1434544	4.44574	6.2286	YDR492W	IZH1	380				YDR490C	PKH1	276	YDR491C	YDR491C	447	YDR492W	IZH1	YDR490C	PKH1	Y	DuH
Peak_474	406	chrXIII	70237	70497	70367	0	1.99044	YML100W	TSL1	257				YML101C	CUE4	279				YML100W	TSL1	YML101C	CUE4	Y	DuH
Peak_475	407	chrIV	946243	946497	946370	1.70111	0	YDR242W	AMD2	437				YDR240C	SNU56	1218				YDR242W	AMD2			Y	UniH
Peak_476	408	chrXIII	747835	748056	747946	1.36371	0																	Y	NA
Peak_477	409	chrXII	592527	592747	592637	1.45968	0							YLR227C	ADY4	594				YLR227C	ADY4			Y	UniL
Peak_478	410	chrXIII	297704	297929	297817	2.1188	0	YMR013W-A	YMR013W-A	494				YMR013C	SEC59	1079				YMR013W-A	YMR013W-A			Y	UniH
Peak_479	411	chrXII	498797	499052	498925	2.68181	0	YLR167W	RPS31	22				YLR166C	SEC10	881				YLR167W	RPS31	YLR166C	SEC10	Y	DuM
Peak_481	412	chrV	100018	100269	100144	1.68738	0	YEL027W	VMA3	625										YEL027W	VMA3			Y	UniL
Peak_482	413	chrVI	95537	95797	95667	1.26777	1.54801	YFL021W	GAT1	299				YFL022C	FRS2	657				YFL021W	GAT1	YFL022C	FRS2	Y	DuM
Peak_484	414	chrXVI	581975	582206	582091	1.67555	0							YPR010C	RPA135	895				YPR010C	RPA135			Y	UniL
Peak_485	415	chrXII	797058	797342	797200	2.00294	1.36021	YLR335W	NUP2	230				YLR334C	YLR334C	122				YLR335W	NUP2	YLR334C	YLR334C	Y	DuH
Peak_486	416	chrV	135330	135614	135472	1.69971	0	YEL010W	YEL010W	807										YEL010W	YEL010W			Y	UniL
Peak_487	417	chrXI	46653	46898	46776	1.57843	0	YKL208W	CBT1	381				YKL209C	STE6	481				YKL208W	CBT1	YKL209C	STE6	Y	DuH
Peak_488	418	chrXII	975897	976173	976035	1.42195	0																	Y	NA
Peak_489	419	chrXV	282039	282287	282163	1.55476	0							YOL022C	TSR4	665				YOL022C	TSR4			Y	UniL
Peak_490	420	chrIV	1468889	1469108	1468999	2.0043	0	YDR510W	SMT3	401				YDR508C	GNP1	555				YDR510W	SMT3	YDR508C	GNP1	Y	DuM
Peak_492	421	chrXII	84148	84417	84283	11.8092	15.9347	YLL028W	TPO1	521										YLL028W	TPO1			Y	UniL
Peak_493	422	chrX	390993	391235	391114	1.69398	0	YJL028W	YJL028W	197				YJL029C	VPS53	261				YJL028W	YJL028W	YJL029C	VPS53	Y	DuH
Peak_495	423	chrXVI	856863	857094	856979	1.52581	0	YPR159W	KRE6	604										YPR159W	KRE6			Y	UniL
Peak_496	424	chrXII	837638	837838	837738	1.87937	0							YLR354C	TAL1	381				YLR354C	TAL1			Y	UniH
Peak_497	425	chrXV	619216	619483	619350	3.18216	4.09165	YOR153W	PDR5	490				YOR152C	YOR152C	1062				YOR153W	PDR5			Y	UniH
Peak_499	426	chrIV	410264	410500	410382	1.55759	0	YDL022W	GPD1	1443				YDL022C-A	YDL022C-A	326				YDL022C-A	YDL022C-A			Y	UniH
Peak_500	427	chrVIII	451590	452186	451888	2.3815	0	YHR175W	CTR2	984				YHR173C	YHR173C	735				YHR175W	CTR2	YHR173C	YHR173C	Y	DuL
Peak_502	428	chrXII	91375	91602	91489	1.54692	0																	Y	NA
Peak_504	429	chrX	606350	606654	606502	1.35818	1.71753	YJR094W-A	RPL43B	1803				YJR094C	IME1	851				YJR094C	IME1			Y	UniL
Peak_505	430	chrVII	110546	110845	110696	1.56923	0																	Y	NA
Peak_506	431	chrVII	115414	115644	115529	1.71871	0	YGL202W	ARO8	530				YGL203C	KEX1	865				YGL202W	ARO8	YGL203C	KEX1	Y	DuL
Peak_507	432	chrXVI	840716	841004	840860	1.42283	1.74848	YPR157W	TDA6	406				YPR156C	TPO3	1083				YPR157W	TDA6			Y	UniH
Peak_508	433	chrIV	1075410	1075660	1075535	1.6006	0	YDR307W	PMT7	330				YDR306C	YDR306C	364				YDR307W	PMT7	YDR306C	YDR306C	Y	DuH
Peak_509	434	chrVII	544502	544775	544639	1.75745	0	YGR031W	IMO32	1802										YGR031W	IMO32			Y	P
Peak_510	435	chrIV	507417	507677	507547	6.7682	10.0818	YDR033W	MRH1	600										YDR033W	MRH1			Y	UniL
Peak_511	436	chrXII	5604	5824	5714	1.35906	0	YLL066W-A	YLL066W-A	772	YLL066W-B	YLL066W-B	109	YLL067C	YLL067C	1413				YLL066W-A	YLL066W-A			Y	UniL
Peak_512	437	chrXI	74531	74751	74641	1.53362	0	YKL195W	MIA40	1180				YKL197C	PEX1	776				YKL197C	PEX1			Y	UniL
Peak_513	438	chrVII	702941	703199	703070	1.64827	0	YGR108W	CLB1	566	YGR107W	YGR107W	403							YGR108W	CLB1			Y	UniL
Peak_515	439	chrVI	101306	101545	101426	1.77056	0							YFL019C	YFL019C	821				YFL019C	YFL019C			Y	UniL
Peak_517	440	chrXI	308066	308349	308208	1.50192	0	YKL068W-A	YKL068W-A	998										YKL068W-A	YKL068W-A			Y	UniL
Peak_518	441	chrX	220284	220566	220425	0	1.4295	YJL106W	IME2	965				YJL107C	YJL107C	409				YJL107C	YJL107C	YJL106W	IME2	Y	DuM
Peak_520	442	chrV	177021	177224	177123	1.56593	0	YER012W	PRE1	712										YER012W	PRE1			Y	UniL
Peak_521	443	chrVII	779525	779784	779655	1.58898	0	YGR144W	THI4	744										YGR144W	THI4			Y	UniL
Peak_522	444	chrIV	1055884	1056166	1056025	0	1.50173	YDR297W	SUR2	526				YDR295C	HDA2	1378				YDR297W	SUR2			Y	UniL
Peak_524	445	chrVII	482348	482654	482501	2.7222	0	YGL007W	BRP1	759							YGL008C	PMA1	165	YGL007W	BRP1			Y	UniL
Peak_525	446	chrIII	52126	52351	52239	1.42171	0	YCL039W	GID7	406				YCL041C	YCL041C	1612				YCL039W	GID7			Y	UniH
Peak_526	447	chrVIII	104803	105056	104930	1.52604	0	YHR001W	OSH7	1125				YHL002C-A	YHL002C-A	1855				YHR001W	OSH7			Y	P
Peak_528	448	chrXVI	700081	700364	700223	1.20483	1.43486	YPR080W	TEF1	371				YPR078C	YPR078C	1958				YPR080W	TEF1			Y	UniH
Peak_530	449	chrXV	117932	118228	118080	1.09034	0							YOL104C	NDJ1	626				YOL104C	NDJ1			Y	UniL
Peak_531	450	chrIII	227868	228147	228008	2.07917	1.66529	YCR063W	BUD31	310										YCR063W	BUD31			Y	UniH
Peak_533	451	chrXIII	483489	483749	483619	0	1.6047	YMR108W	ILV2	465										YMR108W	ILV2			Y	UniH
Peak_535	452	chrVII	848689	848909	848799	1.11631	0				YGR176W	YGR176W	79	YGR175C	ERG1	376				YGR175C	ERG1			Y	UniH
Peak_536	453	chrII	624945	625205	625075	0	1.76944	YBR202W	MCM7	697				YBR201C-A	YBR201C-A	379				YBR201C-A	YBR201C-A	YBR202W	MCM7	Y	DuM
Peak_537	454	chrXIV	503143	503423	503283	3.14681	3.95781	YNL065W	AQR1	441										YNL065W	AQR1			Y	UniH
Peak_538	455	chrVII	700887	701135	701011	2.11219	0	YGR107W	YGR107W	1656				YGR106C	VOA1	1225				YGR106C	VOA1			Y	P
Peak_539	456	chrVII	609869	610129	609999	2.66796	3.15237	YGR060W	ERG25	565										YGR060W	ERG25			Y	UniL
Peak_540	457	chrV	242178	242442	242310	0	1.30518	YER046W	SPO73	870				YER045C	ACA1	809				YER046W	SPO73	YER045C	ACA1	Y	DuL
Peak_541	458	chrVII	73819	74019	73919	1.47943	0							YGL226C-A	OST5	761				YGL226C-A	OST5			Y	UniL
Peak_542	459	chrV	492271	492510	492391	1.53416	0							YER159C	BUR6	433				YER159C	BUR6			Y	UniH
Peak_543	460	chrVII	287279	287519	287399	1.73694	0	YGL117W	YGL117W	1113										YGL117W	YGL117W			Y	P
Peak_544	461	chrXVI	576090	576350	576220	1.85011	2.32449	YPR009W	SUT2	332										YPR009W	SUT2			Y	UniH
Peak_546	462	chrXIV	500320	500952	500636	2.80717	0	YNL066W	SUN4	521										YNL066W	SUN4			Y	UniL
Peak_547	463	chrXII	809017	809277	809147	0	2.13074	YLR342W	FKS1	850										YLR342W	FKS1			Y	UniL
Peak_548	464	chrXII	95509	95750	95630	2.23457	0																	Y	NA
Peak_549	465	chrX	291142	291402	291272	0	1.36203							YJL079C	PRY1	498				YJL079C	PRY1			Y	UniH
Peak_550	466	chrX	348882	349136	349009	1.72875	0							YJL048C	UBX6	372				YJL048C	UBX6			Y	UniH
Peak_551	467	chrX	538469	538703	538586	1.44319	0	YJR055W	HIT1	186										YJR055W	HIT1			Y	UniH
Peak_553	468	chrVIII	56021	56281	56151	0	1.19789	YHL024W	RIM4	498				YHL026C	YHL026C	1985				YHL024W	RIM4			Y	UniH
Peak_554	469	chrIV	645087	645311	645199	1.76367	0							YDR098C	GRX3	269				YDR098C	GRX3			Y	UniH
Peak_555	470	chrXVI	214866	215128	214997	1.59482	1.9117							YPL177C	CUP9	1035				YPL177C	CUP9			Y	P
Peak_556	471	chrXV	288088	288328	288208	1.53907	0	YOL019W-A	YOL019W-A	212										YOL019W-A	YOL019W-A			Y	UniH
Peak_557	472	chrXII	86896	87156	87026	313.703	205.549	YLL027W	ISA1	377										YLL027W	ISA1			Y	UniH
Peak_558	473	chrXI	578876	579105	578991	1.99389	0	YKR074W	AIM29	218				YKR073C	YKR073C	484				YKR074W	AIM29	YKR073C	YKR073C	Y	DuH
Peak_559	474	chrX	541421	541651	541536	1.51773	0																	Y	NA
Peak_560	475	chrXVI	769110	769370	769240	1.79823	0																	Y	NA
Peak_561	476	chrXII	736873	737148	737011	7.47642	0																	Y	NA
Peak_562	477	chrIX	177585	177879	177732	1.28065	0	YIL099W	SGA1	272				YIL100C-A	YIL100C-A	51				YIL099W	SGA1	YIL100C-A	YIL100C-A	Y	DuH
Peak_563	478	chrIII	228809	229069	228939	1.57191	0	YCR065W	HCM1	371				YCR064C	YCR064C	434				YCR065W	HCM1	YCR064C	YCR064C	Y	DuH
Peak_564	479	chrIV	1161636	1161896	1161766	0	2.54508							YDR343C	HXT6	446				YDR343C	HXT6			Y	UniH
Peak_565	480	chrV	434492	434712	434602	1.49854	0																	Y	NA
Peak_566	481	chrIV	488787	488990	488889	1.89003	0	YDR023W	SES1	619				YDR022C	ATG31	227				YDR022C	ATG31	YDR023W	SES1	Y	DuM
Peak_567	482	chrXVI	689475	689747	689611	1.89039	1.5011	YPR072W	NOT5	496										YPR072W	NOT5			Y	UniH
Peak_569	483	chrXVI	302769	303015	302892	1.58805	0	YPL131W	RPL5	229				YPL133C	RDS2	1664				YPL131W	RPL5			Y	UniH
Peak_570	484	chrIX	141769	142029	141899	0	1.49091	YIL116W	HIS5	1029				YIL117C	PRM5	330				YIL117C	PRM5			Y	UniH
Peak_571	485	chrIV	555718	556041	555880	1.8265	0																	Y	NA
Peak_572	486	chrVII	401410	401678	401544	2.12708	0	YGL053W	PRM8	1045				YGL054C	ERV14	257				YGL054C	ERV14			Y	UniH
Peak_573	487	chrII	266318	266518	266418	1.43157	0							YBR013C	YBR013C	537				YBR013C	YBR013C			Y	UniL
Peak_574	488	chrXV	438551	438811	438681	1.95453	1.44916																	Y	NA
Peak_575	489	chrXV	956515	956781	956648	0	2.02193	YOR338W	YOR338W	250										YOR338W	YOR338W			Y	UniH
Peak_577	490	chrIV	909527	909787	909657	0	1.9288	YDR222W	YDR222W	397										YDR222W	YDR222W			Y	UniH
Peak_578	491	chrII	301022	301249	301136	1.77656	0	YBR032W	YBR032W	383										YBR032W	YBR032W			Y	UniH
Peak_579	492	chrV	221542	221802	221672	1.28611	1.48265	YER034W	YER034W	174				YER033C	ZRG8	385				YER034W	YER034W	YER033C	ZRG8	Y	DuH
Peak_581	493	chrXI	99720	99980	99850	1.7109	1.84785	YKL182W	FAS1	821				YKL183C-A	YKL183C-A	1243				YKL182W	FAS1			Y	UniL
Peak_582	494	chrVII	700587	700826	700707	2.32941	0	YGR107W	YGR107W	1960				YGR106C	VOA1	921				YGR106C	VOA1			Y	UniL
Peak_583	495	chrVII	856743	857009	856876	0	2.10816	YGR181W	TIM13	1411				YGR180C	RNR4	575				YGR180C	RNR4			Y	UniL
Peak_584	496	chrXIII	168764	169003	168884	1.52311	0	YML052W	SUR7	1518				YML054C-A	YML054C-A	1103				YML054C-A	YML054C-A			Y	P
Peak_585	497	chrXI	581124	581389	581257	0	1.81689	YKR076W	ECM4	1026				YKR075C	YKR075C	507				YKR075C	YKR075C			Y	UniL
Peak_587	498	chrX	204602	204851	204727	1.53258	0	YJL112W	MDV1	578										YJL112W	MDV1			Y	UniL
Peak_588	499	chrXVI	558038	558298	558168	14.2677	18.9715	YPR002W	PDH1	217										YPR002W	PDH1			Y	UniH
Peak_589	500	chrVII	324691	324951	324821	0	1.68145	YGL096W	TOS8	510										YGL096W	TOS8			Y	UniL
Peak_590	501	chrXII	125135	125398	125267	1.25794	1.47918	YLL012W	YEH1	267				YLL013C	PUF3	553				YLL012W	YEH1	YLL013C	PUF3	Y	DuM
Peak_591	502	chrIV	892452	892712	892582	1.54515	1.93297	YDR214W	AHA1	293										YDR214W	AHA1			Y	UniH
Peak_593	503	chrV	438610	438852	438731	1.38536	0	YER136W	GDI1	885				YER135C	YER135C	387				YER135C	YER135C	YER136W	GDI1	Y	DuM
Peak_594	504	chrXV	424369	424629	424499	3.41369	4.09437							YOR049C	RSB1	767	YOR050C	YOR050C	118	YOR049C	RSB1			Y	UniL
Peak_595	505	chrVII	959365	959626	959496	1.70038	1.9757	YGR234W	YHB1	408				YGR233C	PHO81	1286				YGR234W	YHB1			Y	UniH
Peak_596	506	chrXII	369620	369846	369733	3.29864	0	YLR111W	YLR111W	658				YLR108C	YLR108C	1609	YLR110C	CCW12	365	YLR111W	YLR111W			Y	UniL
Peak_599	507	chrXII	489307	489527	489417	1.32019	0	YLR162W	YLR162W	156										YLR162W	YLR162W			Y	UniH
Peak_600	508	chrXI	24909	25175	25042	1.1859	0	YKL216W	URA1	173										YKL216W	URA1			Y	UniH
Peak_601	509	chrXII	366103	366401	366252	1.37226	0																	Y	NA
Peak_602	510	chrXVI	701769	702012	701891	2.09088	0																	Y	NA
Peak_603	511	chrVII	122164	122434	122299	1.51325	0	YGL198W	YIP4	1292				YGL201C	MCM6	1392				YGL198W	YIP4			Y	P
Peak_604	512	chrXII	499174	499424	499299	4.72024	0	YLR169W	YLR169W	1036	YLR167W	RPS31	352	YLR166C	SEC10	1255				YLR169W	YLR169W			Y	P
Peak_605	513	chrXII	369357	369578	369468	2.21798	0	YLR111W	YLR111W	923				YLR108C	YLR108C	1344				YLR111W	YLR111W			Y	UniL
Peak_606	514	chrX	123131	123396	123264	1.79484	1.97485							YJL158C	CIS3	316				YJL158C	CIS3			Y	UniH
Peak_607	515	chrVIII	98102	98362	98232	0	1.84259	YHL004W	MRP4	987				YHL007C	STE20	295				YHL007C	STE20	YHL004W	MRP4	Y	DuM
Peak_609	516	chrXI	302837	303084	302961	1.56658	0																	Y	NA
Peak_610	517	chrVIII	-85	166	41	1.64905	0	YHL050W-A	YHL050W-A	770										YHL050W-A	YHL050W-A			Y	UniL
Peak_611	518	chrX	607212	607472	607342	1.52778	1.74549	YJR094W-A	RPL43B	963				YJR094C	IME1	1691				YJR094W-A	RPL43B			Y	UniL
Peak_612	519	chrXIII	298544	298799	298672	1.60522	0	YMR014W	BUD22	196				YMR013C	SEC59	1934				YMR014W	BUD22			Y	UniH
Peak_613	520	chrII	378744	379006	378875	1.24983	2.74632	YBR071W	YBR071W	1536				YBR069C	TAT1	442				YBR069C	TAT1			Y	UniH
Peak_614	521	chrXVI	338820	339080	338950	2.07183	2.54256	YPL111W	CAR1	994				YPL112C	PEX25	330				YPL112C	PEX25	YPL111W	CAR1	Y	DuM
Peak_615	522	chrXII	962955	963178	963067	1.54781	0	YLR420W	URA4	718										YLR420W	URA4			Y	UniL
Peak_616	523	chrV	86407	86692	86550	2.8559	2.18421	YEL032W	MCM3	387	YEL033W	MTC7	371	YEL034C-A	YEL034C-A	335				YEL032W	MCM3	YEL034C-A	YEL034C-A	Y	DuH
Peak_617	524	chrXII	368229	368489	368359	1.50844	1.78426	YLR109W	AHP1	422				YLR108C	YLR108C	235				YLR109W	AHP1	YLR108C	YLR108C	Y	DuH
Peak_618	525	chrI	182447	182665	182556	1.50467	0	YAR027W	UIP3	1214										YAR027W	UIP3			Y	P
Peak_619	526	chrX	18858	19118	18988	0	2.63003	YJL219W	HXT9	509				YJL221C	IMA4	452				YJL221C	IMA4	YJL219W	HXT9	Y	DuM
Peak_620	527	chrII	504487	504734	504611	1.1737	0	YBR135W	CKS1	243	YBR134W	YBR134W	368	YBR133C	HSL7	324				YBR135W	CKS1	YBR133C	HSL7	Y	DuH
Peak_621	528	chrV	441896	442220	442058	2.15182	0							YER137C	YER137C	239				YER137C	YER137C			Y	UniH
Peak_622	529	chrVII	823396	823629	823513	1.52456	0	YGR162W	TIF4631	546										YGR162W	TIF4631			Y	UniL
Peak_623	530	chrV	260129	260389	260259	13.3733	16.3928							YER053C	PIC2	620				YER053C	PIC2			Y	UniL
Peak_624	531	chrV	85881	86105	85993	2.93726	0	YEL033W	MTC7	186	YEL034W	HYP2	317	YEL035C	UTR5	448	YEL034C-A	YEL034C-A	222	YEL033W	MTC7	YEL035C	UTR5	Y	DuH
Peak_626	532	chrIV	1461680	1461974	1461827	1.70968	0							YDR506C	GMC1	273				YDR506C	GMC1			Y	UniH
Peak_627	533	chrXVI	297748	298006	297877	5.11749	0				YPL135W	ISU1	324	YPL135C-A	YPL135C-A	26				YPL135C-A	YPL135C-A			Y	UniH
Peak_630	534	chrIV	976255	976609	976432	1.67252	2.03252							YDR259C	YAP6	650				YDR259C	YAP6			Y	UniL
Peak_631	535	chrV	42136	42396	42266	1.33047	1.40542	YEL059W	HHY1	386				YEL060C	PRB1	313				YEL059W	HHY1	YEL060C	PRB1	Y	DuH
Peak_632	536	chrXII	704362	704622	704492	1.69508	1.30725	YLR283W	YLR283W	694	YLR279W	YLR279W	183	YLR278C	YLR278C	468	YLR280C	YLR280C	341	YLR278C	YLR278C	YLR283W	YLR283W	Y	DuM
Peak_633	537	chrVII	650775	651047	650911	0	1.68175							YGR086C	PIL1	294				YGR086C	PIL1			Y	UniH
Peak_635	538	chrII	544588	544848	544718	0	1.17036	YBR151W	APD1	310				YBR150C	TBS1	225				YBR151W	APD1	YBR150C	TBS1	Y	DuH
Peak_638	539	chrIV	884279	884565	884422	2.11458	1.53079	YDR211W	GCD6	305										YDR211W	GCD6			Y	UniH
Peak_639	540	chrVII	986827	987087	986957	2.28944	2.50498	YGR249W	MGA1	1092										YGR249W	MGA1			Y	P
Peak_641	541	chrXIV	632492	632794	632643	1.66654	1.94115	YNR003W-A	YNR003W-A	1777				YNR001C	CIT1	1582				YNR001C	CIT1			Y	P
Peak_642	542	chrIV	386625	386902	386764	1.72348	1.98137							YDL037C	BSC1	1177				YDL037C	BSC1			Y	P
Peak_644	543	chrVIII	455626	455886	455756	3.91638	4.86158	YHR177W	YHR177W	835										YHR177W	YHR177W			Y	UniL
Peak_645	544	chrX	26261	26521	26391	0	1.87461	YJL214W	HXT8	496				YJL216C	IMA5	305				YJL214W	HXT8	YJL216C	IMA5	Y	DuH
Peak_646	545	chrIV	1245582	1245802	1245692	2.27922	0	YDR386W	MUS81	392										YDR386W	MUS81			Y	UniH
Peak_648	546	chrVII	772022	772282	772152	2.22242	2.49677	YGR142W	BTN2	302										YGR142W	BTN2			Y	UniH
Peak_649	547	chrVII	412247	412507	412377	1.56167	1.38687	YGL045W	RIM8	1725				YGL048C	RPT6	1091				YGL048C	RPT6			Y	P
Peak_650	548	chrXIV	87457	87717	87587	1.67927	1.94569	YNL289W	PCL1	310				YNL291C	MID1	1772				YNL289W	PCL1			Y	UniH
Peak_654	549	chrXIII	510901	511161	511031	1.48147	1.58599	YMR122W-A	YMR122W-A	284				YMR121C	RPL15B	683	YMR122C	YMR122C	44	YMR122W-A	YMR122W-A	YMR121C	RPL15B	Y	DuM
Peak_655	550	chrIV	1305550	1305824	1305687	1.37268	0	YDR420W	HKR1	580										YDR420W	HKR1			Y	UniL
Peak_656	551	chrV	288341	288610	288476	1.76468	0	YER066W	RRT13	1766				YER065C	ICL1	1562				YER065C	ICL1			Y	P
Peak_657	552	chrXV	586377	586637	586507	0	1.96338	YOR140W	SFL1	474				YOR138C	RUP1	183				YOR140W	SFL1	YOR138C	RUP1	Y	DuH
Peak_658	553	chrXII	789854	790114	789984	0	1.30527	YLR332W	MID2	692										YLR332W	MID2			Y	UniL
Peak_659	554	chrVI	226593	226876	226735	2.03989	1.71324	YFR036W	CDC26	228				YFR035C	YFR035C	270				YFR036W	CDC26	YFR035C	YFR035C	Y	DuH
Peak_660	555	chrXIII	302859	303119	302989	1.63182	1.63124							YMR015C	ERG5	504				YMR015C	ERG5			Y	UniL
Peak_661	556	chrV	442272	442517	442395	2.51625	0							YER137C	YER137C	576				YER137C	YER137C			Y	UniL
Peak_662	557	chrIV	1489537	1489808	1489673	2.39971	0	YDR525W	API2	232				YDR524C	AGE1	683	YDR524C-B	YDR524C-B	125	YDR525W	API2	YDR524C	AGE1	Y	DuM
Peak_663	558	chrIII	210	430	320	2.82161	0	YCL076W	YCL076W	1072										YCL076W	YCL076W			Y	P
Peak_664	559	chrX	703379	703646	703513	1.44061	0	YJR146W	YJR146W	372				YJR145C	RPS4A	445				YJR146W	YJR146W	YJR145C	RPS4A	Y	DuH
Peak_666	560	chrXI	355139	355399	355269	4.16208	4.65248	YKL044W	YKL044W	1053										YKL044W	YKL044W			Y	P
Peak_667	561	chrXIV	6532	6739	6636	1.61504	0	YNL337W	YNL337W	529	YNL338W	YNL338W	75	YNL339C	YRF1-6	538				YNL337W	YNL337W	YNL339C	YRF1-6	Y	DuL
Peak_668	562	chrV	225447	225707	225577	1.54304	1.69627	YER037W	PHM8	312				YER036C	ARB1	378				YER037W	PHM8	YER036C	ARB1	Y	DuH
Peak_673	563	chrXII	728201	728497	728349	4.06413	4.17146	YLR300W	EXG1	606				YLR299C-A	YLR299C-A	346				YLR299C-A	YLR299C-A	YLR300W	EXG1	Y	DuM
Peak_674	564	chrVIII	48287	48547	48417	2.38737	1.86785	YHL028W	WSC4	346				YHL029C	OCA5	449				YHL028W	WSC4	YHL029C	OCA5	Y	DuH
Peak_676	565	chrIII	122520	122780	122650	1.38774	1.49366							YCR005C	CIT2	322	YCR006C	YCR006C	353	YCR005C	CIT2			Y	UniH
Peak_677	566	chrXV	925222	925443	925333	1.18725	0	YOR326W	MYO2	388				YOR324C	FRT1	293				YOR326W	MYO2	YOR324C	FRT1	Y	DuH
Peak_678	567	chrXIII	119261	119521	119391	1.26397	1.30131							YML075C	HMG1	493				YML075C	HMG1			Y	UniH
Peak_679	568	chrVIII	105390	105740	105565	1.8788	1.4973	YHR001W	OSH7	490										YHR001W	OSH7			Y	UniH
Peak_680	569	chrV	85193	85475	85334	3.32118	3.39509	YEL034W	HYP2	342				YEL036C	ANP1	782	YEL035C	UTR5	211	YEL034W	HYP2	YEL036C	ANP1	Y	DuM
Peak_682	570	chrXV	110831	111120	110976	2.28319	1.92499	YOL107W	YOL107W	1126										YOL107W	YOL107W			Y	P
Peak_683	571	chrIV	1080484	1080767	1080626	2.24269	2.25345							YDR309C	GIC2	427				YDR309C	GIC2			Y	UniH
Peak_686	572	chrXII	198110	198370	198240	63.7269	45.2374							YLR027C	AAT2	155				YLR027C	AAT2			Y	UniH
Peak_689	573	chrXII	11101	11321	11211	1.59089	0	YLL065W	YLL065W	515				YLL066C	YLL066C	1375				YLL065W	YLL065W			Y	UniL
Peak_690	574	chrIV	132760	133020	132890	1.68471	1.87799	YDL182W	LYS20	547				YDL183C	YDL183C	1057				YDL182W	LYS20			Y	UniL
Peak_691	575	chrXI	666513	666731	666622	1.64941	0																	Y	NA
Peak_696	576	chrXVI	560066	560417	560242	2.45035	2.19579																	Y	NA
Peak_698	577	chrV	138907	139181	139044	1.77289	0	YEL008W	YEL008W	1468										YEL008W	YEL008W			Y	P
Peak_701	578	chrIII	123455	123744	123600	1.80312	1.61995							YCR006C	YCR006C	597				YCR006C	YCR006C			Y	UniL
Peak_702	579	chrVIII	556868	557074	556971	1.50751	0	YHR218W	YHR218W	1043							YHR217C	YHR217C	71	YHR217C	YHR217C			Y	InH
Peak_703	580	chrIV	234304	234563	234434	1.32123	0	YDL127W	PCL2	493										YDL127W	PCL2			Y	UniH
Peak_704	581	chrXII	-43	195	76	1.55576	0	YLL067W-A	YLL067W-A	767										YLL067W-A	YLL067W-A			Y	UniL
Peak_705	582	chrXV	882235	882483	882359	1.19641	0	YOR302W	YOR302W	406										YOR302W	YOR302W			Y	UniH
Peak_707	583	chrIX	138664	138924	138794	2.09595	2.2702	YIL118W	RHO3	958				YIL119C	RPI1	917				YIL118W	RHO3	YIL119C	RPI1	Y	DuL
Peak_708	584	chrXIII	556995	557255	557125	77.8512	76.6347							YMR145C	NDE1	650				YMR145C	NDE1			Y	UniL
Peak_709	585	chrV	141088	141348	141218	6.90165	7.66917	YEL007W	MIT1	674				YEL008C-A	YEL008C-A	400				YEL008C-A	YEL008C-A	YEL007W	MIT1	Y	DuM
Peak_710	586	chrXII	737758	738018	737888	239.233	173.39							YLR304C	ACO1	340				YLR304C	ACO1			Y	UniH
Peak_711	587	chrXVI	67021	67281	67151	1.79584	1.88225	YPL255W	BBP1	574				YPL256C	CLN2	537				YPL255W	BBP1	YPL256C	CLN2	Y	DuL
Peak_712	588	chrXV	446803	447063	446933	1.24844	1.3134	YOR065W	CYT1	506				YOR064C	YNG1	195				YOR064C	YNG1	YOR065W	CYT1	Y	DuM
Peak_713	589	chrXII	499488	499725	499607	4.06526	0	YLR169W	YLR169W	728				YLR166C	SEC10	1563				YLR169W	YLR169W			Y	UniL
Peak_715	590	chrVIII	562340	562570	562455	1.64474	0							YHR219C-A	YHR219C-A	774				YHR219C-A	YHR219C-A			Y	UniL
Peak_716	591	chrXII	645890	646150	646020	1.80732	1.73928	YLR256W	HAP1	395				YLR255C	YLR255C	67				YLR256W	HAP1	YLR255C	YLR255C	Y	DuH
Peak_717	592	chrXV	1091139	1091390	1091265	1.58225	0							YOR396C-A	YOR396C-A	768				YOR396C-A	YOR396C-A			Y	UniL
Peak_718	593	chrIX	127767	128027	127897	1.60546	1.78214				YIL123W	SIM1	235							YIL123W	SIM1			Y	P
Peak_719	594	chrXIV	576251	576523	576387	1.76503	1.47853	YNL030W	HHF2	340				YNL031C	HHT2	337				YNL030W	HHF2	YNL031C	HHT2	Y	DuH
Peak_722	595	chrXI	216849	217081	216965	1.23485	0	YKL120W	OAC1	379										YKL120W	OAC1			Y	UniH
Peak_723	596	chrV	151987	152314	152151	1.4345	0	YER001W	MNN1	1369				YEL001C	IRC22	1173				YEL001C	IRC22			Y	P
Peak_725	597	chrXII	65443	65703	65573	1.91615	1.96317	YLL037W	YLL037W	989				YLL039C	UBI4	366				YLL039C	UBI4	YLL037W	YLL037W	Y	DuM
Peak_728	598	chrXV	110254	110682	110468	1.90542	0	YOL107W	YOL107W	1634	YOL109W	ZEO1	171	YOL111C	MDY2	1572				YOL109W	ZEO1			Y	InH
Peak_729	599	chrXVI	74997	75217	75107	1.47555	0	YPL250W-A	YPL250W-A	595				YPL250C	ICY2	388				YPL250C	ICY2	YPL250W-A	YPL250W-A	Y	DuM
Peak_730	600	chrXV	797015	797275	797145	3.40371	3.65764	YOR247W	SRL1	531				YOR246C	ENV9	352				YOR246C	ENV9	YOR247W	SRL1	Y	DuM
Peak_731	601	chrIX	138177	138644	138411	2.46453	2.81829	YIL118W	RHO3	1341				YIL119C	RPI1	534				YIL119C	RPI1			Y	UniL
Peak_732	602	chrV	153000	153234	153117	1.51138	0	YER001W	MNN1	403										YER001W	MNN1			Y	UniH
Peak_733	603	chrIX	21891	22151	22021	1.55928	1.52659																	Y	NA
Peak_734	604	chrV	140124	140360	140242	1.45707	0	YEL008W	YEL008W	270				YEL009C	GCN4	479				YEL008W	YEL008W	YEL009C	GCN4	Y	DuH
Peak_735	605	chrXV	577745	578333	578039	4.73092	4.27335	YOR134W	BAG7	525										YOR134W	BAG7			Y	UniL
Peak_737	606	chrXI	164843	165103	164973	1.51298	0	YKL150W	MCR1	1427				YKL152C	GPM1	588				YKL152C	GPM1			Y	UniL
Peak_739	607	chrIX	386669	386929	386799	2.03153	1.70027							YIR018C-A	YIR018C-A	1098				YIR018C-A	YIR018C-A			Y	P
Peak_740	608	chrXIV	628726	628986	628856	1.74346	1.62753							YNL002C	RLP7	1714				YNL002C	RLP7			Y	P
Peak_741	609	chrXII	809296	809556	809426	2.45673	2.59195	YLR342W	FKS1	571										YLR342W	FKS1			Y	UniL
Peak_743	610	chrXIV	619750	619987	619869	1.47851	0	YNL006W	LST8	198				YNL007C	SIS1	304				YNL006W	LST8	YNL007C	SIS1	Y	DuH
Peak_744	611	chrXVI	297102	297362	297232	110.065	81.2166	YPL135W	ISU1	321				YPL137C	GIP3	585				YPL135W	ISU1	YPL137C	GIP3	Y	DuM
Peak_745	612	chrX	436134	436450	436292	1.44039	0	YJR001W	AVT1	510				YJL002C	OST1	1641				YJR001W	AVT1			Y	UniL
Peak_746	613	chrVII	894337	894597	894467	1.98099	1.90722	YGR198W	YPP1	226				YGR197C	SNG1	327				YGR198W	YPP1	YGR197C	SNG1	Y	DuH
Peak_747	614	chrIV	449670	449930	449800	2.29811	2.19359																	Y	NA
Peak_748	615	chrXI	259319	259614	259467	2.12092	0	YKL096W	CWP1	1665	YKL096W-A	CWP2	214	YKL096C-B	YKL096C-B	245				YKL096C-B	YKL096C-B			Y	UniH
Peak_749	616	chrXIII	253352	253614	253483	1.70679	0	YML007W	YAP1	365				YML007C-A	YML007C-A	211				YML007W	YAP1	YML007C-A	YML007C-A	Y	DuH
Peak_750	617	chrXV	28724	29038	28881	1.6724	0																	Y	NA
Peak_751	618	chrI	141643	141903	141773	2.22269	2.27717	YAL003W	EFB1	401				YAL005C	SSA1	342				YAL003W	EFB1	YAL005C	SSA1	Y	DuH
Peak_752	619	chrXII	759083	759371	759227	2.20571	1.75036	YLR312W-A	MRPL15	253				YLR312C	YLR312C	394				YLR312W-A	MRPL15	YLR312C	YLR312C	Y	DuH
Peak_753	620	chrV	69452	69702	69577	1.48481	0	YEL044W	IES6	180				YEL045C	YEL045C	312				YEL044W	IES6	YEL045C	YEL045C	Y	DuH
Peak_754	621	chrVII	878579	878899	878739	2.00027	0	YGR191W	HIP1	1681				YGR189C	CRH1	547				YGR189C	CRH1			Y	UniL
Peak_755	622	chrXVI	188654	188914	188784	1.55442	1.56956	YPL189W	GUP2	370				YPL189C-A	COA2	271				YPL189W	GUP2	YPL189C-A	COA2	Y	DuH
Peak_756	623	chrXIII	267991	268304	268148	2.71972	3.36893																	Y	NA
Peak_757	624	chrIII	78413	78648	78531	2.09205	0	YCL024W	KCC4	631				YCL025C	AGP1	612				YCL024W	KCC4	YCL025C	AGP1	Y	DuL
Peak_758	625	chrXV	579753	580013	579883	294.31	245.429	YOR136W	IDH2	367										YOR136W	IDH2			Y	UniH
Peak_760	626	chrXI	340623	340890	340757	1.89735	1.83206	YKL051W	SFK1	555				YKL052C	ASK1	211				YKL052C	ASK1	YKL051W	SFK1	Y	DuM
Peak_761	627	chrXI	355536	356025	355781	3.25021	2.8223	YKL044W	YKL044W	541										YKL044W	YKL044W			Y	UniL
Peak_762	628	chrXV	383247	383486	383367	1.40739	0	YOR029W	YOR029W	1233										YOR029W	YOR029W			Y	P
Peak_763	629	chrIV	1017110	1017376	1017243	0	2.01701							YDR277C	MTH1	1541	YDR278C	YDR278C	75	YDR278C	YDR278C			Y	InH
Peak_764	630	chrXV	908601	908861	908731	1.6734	1.63553	YOR317W	FAA1	612				YOR316C-A	YOR316C-A	796				YOR317W	FAA1	YOR316C-A	YOR316C-A	Y	DuL
Peak_765	631	chrXV	586031	586291	586161	2.85096	2.24223	YOR140W	SFL1	820							YOR138C	RUP1	163	YOR140W	SFL1			Y	UniL
Peak_766	632	chrII	159794	160031	159913	1.22427	0	YBL032W	HEK2	271				YBL033C	RIB1	220				YBL032W	HEK2	YBL033C	RIB1	Y	DuH
Peak_767	633	chrIV	465216	465476	465346	4.95957	4.53291	YDR011W	SNQ2	573							YDR010C	YDR010C	37	YDR011W	SNQ2			Y	UniL
Peak_769	634	chrXVI	572172	572466	572319	2.37635	2.0042	YPR008W	HAA1	699				YPR007C	REC8	941				YPR008W	HAA1	YPR007C	REC8	Y	DuL
Peak_770	635	chrXII	784265	784596	784431	2.36841	2.27209	YLR328W	NMA1	482				YLR327C	TMA10	1044				YLR328W	NMA1			Y	UniH
Peak_772	636	chrXIII	872703	872933	872818	1.23377	0							YMR302C	YME2	193				YMR302C	YME2			Y	UniH
Peak_775	637	chrIII	51431	51691	51561	7.0271	6.14561	YCL039W	GID7	1084				YCL041C	YCL041C	934				YCL041C	YCL041C			Y	UniL
Peak_776	638	chrV	261194	261741	261468	2.63821	2.32217							YER053C-A	YER053C-A	422				YER053C-A	YER053C-A			Y	UniH
Peak_777	639	chrXII	85408	85685	85547	0	2.59787	YLL027W	ISA1	1856										YLL027W	ISA1			Y	P
Peak_778	640	chrIX	18868	19128	18998	1.55497	3.01122							YIL172C	IMA3	445				YIL172C	IMA3			Y	UniH
Peak_779	641	chrXII	481994	482223	482109	1.26637	0										YLR157C-C	YLR157C-C	81	YLR157C-C	YLR157C-C			Y	InH
Peak_780	642	chrXII	485645	485875	485760	1.2562	0										YLR159C-A	YLR159C-A	82	YLR159C-A	YLR159C-A			Y	InH
Peak_782	643	chrXII	1071543	1071753	1071648	1.13068	0	YLR467W	YRF1-5	860				YLR466C-A	YLR466C-A	779	YLR466C-B	YLR466C-B	62	YLR467W	YRF1-5	YLR466C-A	YLR466C-A	Y	DuL
Peak_784	644	chrIV	974362	974622	974492	1.41875	1.44727							YDR258C	HSP78	249				YDR258C	HSP78			Y	UniH
Peak_785	645	chrXV	159328	159548	159438	11.7215	0				YOL086W-A	MHF1	265	YOL087C	DUF1	801				YOL087C	DUF1			Y	UniL

## Sheet: PtoG Summary
All	Classification	Target gene	criteria	PeakNum
	DuH	Dual (High-condident)	2 targets; both targets≤500	65
	UniH	Unique (High-confident)	(1) 1 target; target ≤500	173
			(2) 2 targets; 1st target ≤500, 2nd 1000<target<2000; only the 1st target is assigned
	DuM	Dual (Medium-confident)	2 targets; 1st target ≤500, 2nd target 500<target≤1000	67
	DuL	Dual (Low-condident)	2 targets; closest, 500< both targets≤1000	30
	UniL	Unique (Low-confident)	(1) 1 target; 500<target≤1000	159
			(2) 2 targets; 500<1st target≤1000, 2nd target>1000; only the 1st target is assigned
	InH		1000<all target<2000; within gene≤200	15
	P	Putative	(1) 1000<All target<2000	84
			(2) 200<within gene<500
	NA	NA	all target>2000; within gene>500	52
PeakN645		Total		645

## Sheet: PtoG groups
PeakN	Peak#	chr	peakStart	peakEnd	Peak_center	dexEnrichAve	glyEnrichAve	Target gene (1)	Gene name (1)	Target gene (2)	Gene name (2)	Group		TCA genes
Peak_758	625	chrXV	579753	580013	579883	294.31	245.429	YOR136W	IDH2			3		IDH2
Peak_225	206	chrXI	231154	231414	231284	128.292	243.436	YKL109W	HAP4			2
Peak_557	472	chrXII	86896	87156	87026	313.703	205.549	YLL027W	ISA1			3
Peak_3	3	chrVII	625175	625480	625328	14.1463	173.931	YGR068W-A	YGR068W-A	YGR067C	YGR067C	2
Peak_710	586	chrXII	737758	738018	737888	239.233	173.39	YLR304C	ACO1			3		ACO1
Peak_170	156	chrII	136044	136304	136174	71.3217	138.061	YBL043W	ECM13	YBL045C	COR1	2
Peak_308	276	chrXIV	559262	559522	559392	276.899	128.463	YNL036W	NCE103	YNL037C	IDH1	3		IDH1
Peak_14	14	chrIV	893948	894208	894078	18.6467	98.6154	YDR216W	ADR1			2
Peak_371	324	chrXVI	679004	679264	679134	66.5332	96.6956	YPR065W	ROX1	YPR063C	YPR063C	2
Peak_744	611	chrXVI	297102	297362	297232	110.065	81.2166	YPL135W	ISU1	YPL137C	GIP3	3
Peak_708	584	chrXIII	556995	557255	557125	77.8512	76.6347	YMR145C	NDE1			3
Peak_1	1	chrXIV	405753	406028	405891	2.39822	70.3078	YNL117W	MLS1	YNL118C	DCP2	2		MLS1
Peak_231	211	chrXII	500350	500610	500480	32.5421	60.9554	YLR171W	YLR171W	YLR168C	UPS2	2
Peak_11	11	chrXIII	91109	91369	91239	7.18313	51.4192	YML088W	UFO1	YML091C	RPM2	2
Peak_457	392	chrXV	903994	904254	904124	31.2253	50.7793	YOR314W-A	YOR314W-A			2
Peak_16	16	chrXVI	645463	645723	645593	9.79828	46.1185	YPR036W-A	SPO24			2
Peak_686	572	chrXII	198110	198370	198240	63.7269	45.2374	YLR027C	AAT2			3
Peak_13	13	chrXVI	46891	47151	47021	6.94723	44.4212	YPL262W	FUM1	YPL263C	KEL3	2		FUM1
Peak_2	2	chrXVI	431907	432206	432057	2.77211	33.3483	YPL061W	ALD6			2
Peak_74	73	chrXII	253327	253587	253457	11.4981	29.168	YLR056W	ERG3	YLR055C	SPT8	2
Peak_185	170	chrXII	370684	370944	370814	14.6198	27.8082	YLR113W	HOG1	YLR110C	CCW12	2
Peak_70	69	chrXVI	451138	451398	451268	9.24099	26.5115	YPL058C	PDR12			2
Peak_445	383	chrVII	397931	398191	398061	17.7959	24.764	YGL056C	SDS23	YGL055W	OLE1	2
Peak_6	6	chrXV	480270	480530	480400	2.42565	24.3693	YOR084W	LPX1	YOR082C	YOR082C	2
Peak_85	83	chrIV	1490133	1490421	1490277	10.0035	24.1973	YDR525W-A	SNA2	YDR524C-A	YDR524C-A	2
Peak_12	12	chrXIV	631349	631609	631479	3.3819	22.8847	YNR001C	CIT1			2
Peak_4	4	chrIV	1507323	1507583	1507453	0	21.4175	YDR535C	YDR535C	YDR536W	STL1	1
Peak_7	7	chrXI	21496	21756	21626	0	20.9667	YKL217W	JEN1			1
Peak_87	85	chrIII	163593	163853	163723	6.40065	19.6243	YCR024C-A	PMP1			2
Peak_588	499	chrXVI	558038	558298	558168	14.2677	18.9715	YPR002W	PDH1			2
Peak_125	120	chrXII	723378	723638	723508	7.79054	18.0964	YLR297W	YLR297W			2
Peak_206	189	chrIX	249100	249360	249230	8.2809	17.1818	YIL056W	VHR1	YIL057C	RGI2	2
Peak_10	10	chrXV	83203	83463	83333	2.66465	16.9799	YOL126C	MDH2	YOL125W	TRM13	2		MDH2
Peak_623	530	chrV	260129	260389	260259	13.3733	16.3928	YER053C	PIC2			2
Peak_234	214	chrXI	518892	519152	519022	9.66712	16.2336	YKR040C	YKR040C	YKR042W	UTH1	2
Peak_492	421	chrXII	84148	84417	84283	11.8092	15.9347	YLL028W	TPO1			2
Peak_88	86	chrIV	1013869	1014129	1013999	4.60928	13.861	YDR276C	PMP3			2
Peak_21	21	chrXV	671119	671379	671249	2.87172	13.3253	YOR178C	GAC1			2
Peak_46	46	chrVI	225290	225550	225420	3.44757	12.9438	YFR034W-A	YFR034W-A	YFR033C	QCR6	2
Peak_8	8	chrVII	976907	977177	977042	1.91723	12.8881	YGR243W	MPC3	YGR241C	YAP1802	2
Peak_66	65	chrXII	504161	504421	504291	3.98246	12.8442	YLR174W	IDP2			2		IDP2
Peak_167	153	chrVII	483420	483702	483561	5.5128	12.784	YGL007C-A	YGL007C-A			2
Peak_25	25	chrII	164126	164386	164256	2.47935	12.544	YBL030C	PET9			2
Peak_196	180	chrXVI	828795	829055	828925	5.81864	12.007	YPR149W	NCE102	YPR148C	YPR148C	2
Peak_202	185	chrXVI	829082	829351	829217	6.47609	11.7679	YPR149W	NCE102			2
Peak_284	255	chrXI	258665	258925	258795	7.45332	11.6062	YKL096W-A	CWP2			2
Peak_96	94	chrXIII	472956	473216	473086	4.2186	11.1235	YMR102C	YMR102C			2
Peak_65	64	chrI	191343	191603	191473	4.039	11.1176	YAR042W	SWH1			2
Peak_72	71	chrXVI	569132	569392	569262	3.43832	11.0783	YPR006C	ICL2			2		ICL2
Peak_360	314	chrVII	970108	970368	970238	5.96158	10.5351	YGR239C	PEX21			2
Peak_17	17	chrXV	825641	825901	825771	1.88519	10.4127	YOR269W	PAC1	YOR267C	HRK1	2
Peak_510	435	chrIV	507417	507677	507547	6.7682	10.0818	YDR033W	MRH1			2
Peak_348	306	chrVIII	122361	122621	122491	6.53237	9.67545	YHR007C	ERG11			2
Peak_51	50	chrXI	68221	68486	68354	2.95298	9.65205	YKL201C	MNN4			2
Peak_38	38	chrII	373005	373279	373142	2.40035	9.61533	YBR067C	TIP1			2
Peak_134	127	chrXIII	408526	408786	408656	4.24554	9.40216	YMR070W	MOT3			2
Peak_5	5	chrXI	630490	630751	630621	0	9.35751	YKR097W	PCK1			1
Peak_22	22	chrXI	278686	278946	278816	1.55494	9.11036	YKL085W	MDH1	YKL087C	CYT2	2		MDH1
Peak_79	78	chrXII	722813	723073	722943	3.13199	8.9503	YLR296W	YLR296W	YLR295C	ATP14	2
Peak_19	19	chrXI	68721	68981	68851	1.93664	8.58608	YKL201C	MNN4			2
Peak_428	370	chrXI	230283	230755	230519	6.27312	8.1283	YKL110C	KTI12			2
Peak_95	93	chrXIII	774288	774556	774422	3.22865	7.85596	YMR251W-A	HOR7			2
Peak_23	23	chrXII	187501	188016	187759	2.27718	7.71458	YLR023C	IZH3			2
Peak_709	585	chrV	141088	141348	141218	6.90165	7.66917	YEL008C-A	YEL008C-A	YEL007W	MIT1	2
Peak_295	264	chrXIII	540431	540923	540677	4.55041	7.17712	YMR136W	GAT2	YMR135C	GID8	2
Peak_105	102	chrV	117681	117941	117811	2.98726	7.13044	YEL020C-B	YEL020C-B			2
Peak_76	75	chrXIV	198159	198419	198289	2.45586	6.73845	YNL241C	ZWF1			2
Peak_197	181	chrXIII	306530	306790	306660	3.5951	6.58914	YMR017W	SPO20			2
Peak_52	51	chrIV	368810	369070	368940	2.1202	6.49787	YDL047W	SIT4	YDL048C	STP4	2
Peak_346	304	chrXII	83777	84037	83907	0	6.38704	YLL028W	TPO1			1
Peak_341	300	chrXVI	556022	556317	556170	3.09859	6.26554	YPR001W	CIT3			2		CIT3
Peak_473	405	chrIV	1434414	1434674	1434544	4.44574	6.2286	YDR492W	IZH1	YDR490C	PKH1	2
Peak_15	15	chrXII	424121	424412	424267	1.607	6.19016	YLR142W	PUT1	YLR139C	SLS1	2
Peak_279	250	chrXIII	271860	272120	271990	3.60645	6.1516	YMR002W	MIX17	YMR001C-A	YMR001C-A	2
Peak_775	637	chrIII	51431	51691	51561	7.0271	6.14561	YCL041C	YCL041C			3
Peak_135	128	chrXIV	301288	301557	301423	2.56677	6.09633	YNL179C	YNL179C			2
Peak_400	349	chrV	259798	260058	259928	3.97307	6.01632	YER053C	PIC2			2
Peak_9	9	chrXVI	920998	921464	921231	0	5.91829	YPR192W	AQY1			1
Peak_27	27	chrXI	260369	260906	260638	2.03146	5.82738	YKL096W	CWP1			2
Peak_58	57	chrX	609016	609276	609146	0	5.82622	YJR095W	SFC1			1
Peak_18	18	chrXI	517203	517500	517352	0	5.68724	YKR041W	YKR041W			1
Peak_136	129	chrXVI	586094	586355	586225	2.67725	5.66224	YPR013C	CMR3			2
Peak_20	20	chrXV	347528	347788	347658	0	5.63802	YOR010C	TIR2			1
Peak_455	391	chrV	69062	69322	69192	3.98414	5.59012	YEL046C	GLY1	YEL044W	IES6	2
Peak_60	59	chrXII	875142	875517	875330	2.08623	5.55398	YLR377C	FBP1			2
Peak_81	80	chrXV	989145	989671	989408	3.0183	5.40372	YOR349W	CIN1	YOR348C	PUT4	2
Peak_62	61	chrVII	677572	677851	677712	1.84637	5.37002	YGR097W	ASK10			2
Peak_86	84	chrVII	166186	166446	166316	0	5.32774	YGL178W	MPT5			1
Peak_35	35	chrVII	625743	626003	625873	0	5.27865	YGR068W-A	YGR068W-A			1
Peak_172	158	chrXIV	301726	301990	301858	2.58051	5.1069	YNL178W	RPS3	YNL179C	YNL179C	2
Peak_237	217	chrXII	88198	88458	88328	10.1932	5.05446	YLL026W	HSP104			3
Peak_179	165	chrVII	197294	197554	197424	0	5.01964	YGL162W	SUT1			1
Peak_283	254	chrII	165071	165438	165255	3.16615	4.91055	YBL029C-A	YBL029C-A	YBL029W	YBL029W	2
Peak_644	543	chrVIII	455626	455886	455756	3.91638	4.86158	YHR177W	YHR177W			2
Peak_228	209	chrII	140473	140741	140607	2.80903	4.80679	YBL042C	FUI1	YBL041W	PRE7	2
Peak_265	240	chrXV	384710	384970	384840	2.68215	4.7654	YOR028C	CIN5			2
Peak_37	37	chrXVI	502510	502824	502667	0	4.75169	YPL026C	SKS1	YPL024W	RMI1	1
Peak_107	103	chrXII	747491	747751	747621	0	4.73227	YLR308W	CDA2	YLR307C-A	YLR307C-A	1
Peak_666	560	chrXI	355139	355399	355269	4.16208	4.65248	YKL044W	YKL044W			2
Peak_29	29	chrXV	987485	987869	987677	1.71925	4.62242	YOR347C	PYK2			2
Peak_89	87	chrXI	614826	615086	614956	1.9692	4.5816	YKR093W	PTR2			2
Peak_41	41	chrXVI	502840	503119	502980	1.62239	4.54365	YPL024W	RMI1	YPL026C	SKS1	2
Peak_78	77	chrIV	721773	722033	721903	1.78461	4.54057	YDR133C	YDR133C			2
Peak_767	633	chrIV	465216	465476	465346	4.95957	4.53291	YDR011W	SNQ2			3
Peak_163	150	chrVII	592797	593061	592929	2.33406	4.47591	YGR050C	YGR050C	YGR052W	FMP48	2
Peak_162	149	chrXI	67791	68051	67921	2.135	4.46099	YKL201C	MNN4			2
Peak_278	249	chrVII	592407	592785	592596	2.8499	4.44546	YGR050C	YGR050C	YGR052W	FMP48	2
Peak_219	200	chrIV	599763	600362	600063	2.76163	4.43584	YDR077W	SED1			2
Peak_28	28	chrIV	147769	148029	147899	1.3667	4.429	YDL173W	PAR32	YDL174C	DLD1	2
Peak_57	56	chrIV	722476	722744	722610	1.55857	4.41784	YDR133C	YDR133C			2
Peak_181	167	chrXVI	641249	641509	641379	2.36517	4.38692	YPR035W	GLN1			2
Peak_735	605	chrXV	577745	578333	578039	4.73092	4.27335	YOR134W	BAG7			3
Peak_148	139	chrXVI	450700	450970	450835	0	4.23852	YPL058C	PDR12			1
Peak_430	372	chrXI	517741	518079	517910	2.28091	4.19874	YKR041W	YKR041W			2
Peak_30	30	chrIX	133991	134251	134121	1.38975	4.17547	YIL120W	QDR1			2
Peak_673	563	chrXII	728201	728497	728349	4.06413	4.17146	YLR299C-A	YLR299C-A	YLR300W	EXG1	2
Peak_93	91	chrVI	106529	106789	106659	0	4.15107	YFL016C	MDJ1	YFL014W	HSP12	1
Peak_594	504	chrXV	424369	424629	424499	3.41369	4.09437	YOR049C	RSB1			2
Peak_497	425	chrXV	619216	619483	619350	3.18216	4.09165	YOR153W	PDR5			2
Peak_104	101	chrV	268380	268640	268510	1.62224	4.08564	YER056C	FCY2			2
Peak_243	222	chrXIII	880563	880823	880693	2.23894	4.06095	YMR306W	FKS3	YMR305C	SCW10	2
Peak_56	55	chrIV	1011713	1011973	1011843	0	4.05254	YDR275W	BSC2			1
Peak_187	172	chrVII	384557	385010	384784	0	4.00714	YGL062W	PYC1	YGL063C-A	YGL063C-A	1
Peak_322	287	chrXVI	169388	169648	169518	2.29223	4.00105	YPL202C	AFT2			2
Peak_537	454	chrXIV	503143	503423	503283	3.14681	3.95781	YNL065W	AQR1			2
Peak_220	201	chrIV	76891	77151	77021	0	3.74202	YDL214C	PRR2			1
Peak_281	252	chrI	189907	190167	190037	0	3.70287	YAR035W	YAT1			1
Peak_42	42	chrII	555031	555291	555161	0	3.69999	YBR157C	ICS2			1
Peak_730	600	chrXV	797015	797275	797145	3.40371	3.65764	YOR246C	ENV9	YOR247W	SRL1	2
Peak_26	26	chrVII	383838	384098	383968	0	3.56489	YGL064C	MRH4			1
Peak_109	105	chrX	181783	182092	181938	1.65995	3.56104	YJL127C-B	YJL127C-B			2
Peak_47	47	chrXV	968084	968349	968217	1.51427	3.54853	YOR342C	YOR342C			2
Peak_152	141	chrXVI	831978	832238	832108	1.84619	3.51012	YPR151C	SUE1			2
Peak_680	569	chrV	85193	85475	85334	3.32118	3.39509	YEL034W	HYP2	YEL036C	ANP1	2
Peak_756	623	chrXIII	267991	268304	268148	2.71972	3.36893					2
Peak_208	191	chrX	705264	705524	705394	0	3.33692	YJR148W	BAT2			1
Peak_191	176	chrII	555590	556106	555848	2.06096	3.21276	YBR158W	AMN1			2
Peak_31	31	chrII	338419	338679	338549	0	3.20026	YBR050C	REG2			1
Peak_230	210	chrXIII	306113	306377	306245	2.00807	3.19768	YMR016C	SOK2			2
Peak_180	166	chrVII	987144	987616	987380	0	3.17532	YGR249W	MGA1			1
Peak_350	308	chrXV	109705	109995	109850	2.27245	3.16312	YOL109W	ZEO1	YOL111C	MDY2	2
Peak_539	456	chrVII	609869	610129	609999	2.66796	3.15237	YGR060W	ERG25			2
Peak_203	186	chrVII	766208	766493	766351	1.91453	3.04441	YGR138C	TPO2			2
Peak_335	296	chrVII	557685	557945	557815	2.00704	3.02381	YGR035C	YGR035C			2
Peak_201	184	chrXVI	453460	453731	453596	1.72969	3.01776	YPL057C	SUR1			2
Peak_778	640	chrIX	18868	19128	18998	1.55497	3.01122	YIL172C	IMA3			2
Peak_238	218	chrXV	836703	836963	836833	1.91992	2.99723	YOR273C	TPO4	YOR274W	MOD5	2
Peak_36	36	chrIV	1016101	1016408	1016255	0	2.9885	YDR277C	MTH1			1
Peak_33	33	chrXI	91872	92132	92002	0	2.97936	YKL187C	FAT3			1
Peak_190	175	chrXIV	634019	634279	634149	0	2.95832	YNR003W-A	YNR003W-A	YNR002C	ATO2	1
Peak_385	337	chrII	408605	408865	408735	2.13337	2.95582	YBR083W	TEC1			2
Peak_69	68	chrVII	94963	95223	95093	0	2.904	YGL209W	MIG2			1
Peak_161	148	chrV	265905	266165	266035	1.34237	2.88374	YER055C	HIS1			2
Peak_73	72	chrXIV	560654	560914	560784	9.36166	2.8557	YNL037C	IDH1			3		IDH1
Peak_761	627	chrXI	355536	356025	355781	3.25021	2.8223	YKL044W	YKL044W			3
Peak_731	601	chrIX	138177	138644	138411	2.46453	2.81829	YIL119C	RPI1			2
Peak_211	194	chrXIII	537537	537797	537667	1.50547	2.81687	YMR134W	ERG29			2
Peak_32	32	chrXVI	114528	114791	114660	0	2.81307	YPL230W	USV1			1
Peak_99	97	chrXII	734709	734971	734840	7.82202	2.78142					3
Peak_146	137	chrIX	388302	388567	388435	0	2.74714					1
Peak_613	520	chrII	378744	379006	378875	1.24983	2.74632	YBR069C	TAT1			2
Peak_34	34	chrIV	636173	636433	636303	0	2.71755	YDR096W	GIS1			1
Peak_155	144	chrXIII	334908	335168	335038	1.33527	2.70101	YMR032W	HOF1	YMR031C	EIS1	2
Peak_467	399	chrV	140584	140844	140714	2.0911	2.69	YEL009C	GCN4			2
Peak_98	96	chrX	391793	392053	391923	1.31743	2.66912	YJL026W	RNR2			2
Peak_426	369	chrXI	92424	92684	92554	0	2.64207	YKL187C	FAT3			1
Peak_619	526	chrX	18858	19118	18988	0	2.63003	YJL221C	IMA4	YJL219W	HXT9	1
Peak_75	74	chrXI	261088	261348	261218	0	2.61838	YKL096W	CWP1			1
Peak_39	39	chrV	287192	287452	287322	0	2.60247	YER065C	ICL1			1		ICL1
Peak_777	639	chrXII	85408	85685	85547	0	2.59787	YLL027W	ISA1			1
Peak_741	609	chrXII	809296	809556	809426	2.45673	2.59195	YLR342W	FKS1			2
Peak_564	479	chrIV	1161636	1161896	1161766	0	2.54508	YDR343C	HXT6			1
Peak_614	521	chrXVI	338820	339080	338950	2.07183	2.54256	YPL112C	PEX25	YPL111W	CAR1	2
Peak_97	95	chrIX	129932	130238	130085	1.22696	2.52235	YIL122W	POG1			2
Peak_639	540	chrVII	986827	987087	986957	2.28944	2.50498	YGR249W	MGA1			2
Peak_648	546	chrVII	772022	772282	772152	2.22242	2.49677	YGR142W	BTN2			2
Peak_43	43	chrVIII	297092	297352	297222	0	2.48572	YHR096C	HXT5			1
Peak_168	154	chrXV	109226	109486	109356	0	2.48565	YOL111C	MDY2	YOL109W	ZEO1	1
Peak_470	402	chrIV	1162094	1162354	1162224	0	2.48185	YDR343C	HXT6			1
Peak_204	187	chrVII	484082	484342	484212	0	2.45177	YGL007C-A	YGL007C-A			1
Peak_45	45	chrIV	463020	463280	463150	0	2.38027	YDR009W	GAL3	YDR008C	YDR008C	1
Peak_402	351	chrXIV	217338	217608	217473	1.79062	2.3742	YNL231C	PDR16			2
Peak_40	40	chrXI	20777	21223	21000	0	2.37128	YKL217W	JEN1			1
Peak_236	216	chrVII	412983	413243	413113	0	2.35306	YGL045W	RIM8			1
Peak_319	285	chrII	278486	278746	278616	0	2.34115	YBR020W	GAL1	YBR019C	GAL10	1
Peak_307	275	chrXIII	91647	92102	91875	1.63418	2.33211	YML088W	UFO1	YML089C	YML089C	2
Peak_544	461	chrXVI	576090	576350	576220	1.85011	2.32449	YPR009W	SUT2			2
Peak_776	638	chrV	261194	261741	261468	2.63821	2.32217	YER053C-A	YER053C-A			3
Peak_111	107	chrXV	988232	988492	988362	0	2.30674	YOR349W	CIN1			1
Peak_751	618	chrI	141643	141903	141773	2.22269	2.27717	YAL003W	EFB1	YAL005C	SSA1	2
Peak_770	635	chrXII	784265	784596	784431	2.36841	2.27209	YLR328W	NMA1			3
Peak_707	583	chrIX	138664	138924	138794	2.09595	2.2702	YIL118W	RHO3	YIL119C	RPI1	2
Peak_683	571	chrIV	1080484	1080767	1080626	2.24269	2.25345	YDR309C	GIC2			2
Peak_362	316	chrXIV	663812	664072	663942	1.6955	2.25335	YNR018W	RCF2			2
Peak_765	631	chrXV	586031	586291	586161	2.85096	2.24223	YOR140W	SFL1			3
Peak_291	261	chrXII	108378	108660	108519	1.52757	2.23607	YLL019C	KNS1			2
Peak_44	44	chrXV	1043309	1043569	1043439	0	2.22894	YOR375C	GDH1			1
Peak_55	54	chrII	800233	800493	800363	0	2.21632	YBR297W	MAL33	YBR296C-A	YBR296C-A	1
Peak_166	152	chrXII	727567	727827	727697	0	2.21199	YLR300W	EXG1			1
Peak_48	48	chrV	264299	264559	264429	0	2.21104	YER054C	GIP2			1
Peak_696	576	chrXVI	560066	560417	560242	2.45035	2.19579					3
Peak_747	614	chrIV	449670	449930	449800	2.29811	2.19359					3
Peak_616	523	chrV	86407	86692	86550	2.8559	2.18421	YEL032W	MCM3	YEL034C-A	YEL034C-A	3
Peak_232	212	chrIV	591677	591942	591810	1.4887	2.18048	YDR072C	IPT1	YDR073W	SNF11	2
Peak_442	381	chrVII	598842	599111	598977	1.75246	2.17614	YGR055W	MUP1			2
Peak_547	463	chrXII	809017	809277	809147	0	2.13074	YLR342W	FKS1			1
Peak_583	495	chrVII	856743	857009	856876	0	2.10816	YGR180C	RNR4			1
Peak_209	192	chrXV	988524	988785	988655	0	2.10496	YOR348C	PUT4			1
Peak_379	331	chrVI	224888	225148	225018	1.66932	2.09946	YFR033C	QCR6			2
Peak_54	53	chrIV	1459923	1460186	1460055	0	2.07141	YDR505C	PSP1			1
Peak_415	362	chrXV	978802	979081	978942	1.64085	2.05996	YOR344C	TYE7			2
Peak_50	49	chrIX	254429	254689	254559	0	2.0561	YIL053W	GPP1	YIL055C	YIL055C	1
Peak_222	203	chrIX	32939	33199	33069	0	2.04497	YIL166C	YIL166C			1
Peak_324	289	chrXII	289726	289993	289860	1.43373	2.04397	YLR081W	GAL2			2
Peak_630	534	chrIV	976255	976609	976432	1.67252	2.03252	YDR259C	YAP6			2
Peak_406	354	chrX	68808	69248	69028	0	2.02966	YJL194W	CDC6	YJL196C	ELO1	1
Peak_451	389	chrXIII	661711	661991	661851	1.70832	2.0251	YMR199W	CLN1			2
Peak_575	489	chrXV	956515	956781	956648	0	2.02193	YOR338W	YOR338W			1
Peak_340	299	chrXIV	276050	276310	276180	0	2.02071	YNL192W	CHS1			1
Peak_763	629	chrIV	1017110	1017376	1017243	0	2.01701	YDR278C	YDR278C			1
Peak_769	634	chrXVI	572172	572466	572319	2.37635	2.0042	YPR008W	HAA1	YPR007C	REC8	3
Peak_108	104	chrXII	424753	425013	424883	0	1.99063	YLR142W	PUT1			1
Peak_474	406	chrXIII	70237	70497	70367	0	1.99044	YML100W	TSL1	YML101C	CUE4	1
Peak_318	284	chrXV	594272	594532	594402	3.40128	1.98274	YOR141C	ARP8			3
Peak_24	24	chrIV	366176	366440	366308	0	1.98239	YDL049C	KNH1			1
Peak_642	542	chrIV	386625	386902	386764	1.72348	1.98137	YDL037C	BSC1			2
Peak_595	505	chrVII	959365	959626	959496	1.70038	1.9757	YGR234W	YHB1			2
Peak_606	514	chrX	123131	123396	123264	1.79484	1.97485	YJL158C	CIS3			2
Peak_288	258	chrXII	201936	202417	202177	3.50523	1.97356	YLR028C	ADE16			3
Peak_393	345	chrXIII	388322	388582	388452	0	1.96607	YMR058W	FET3	YMR056C	AAC1	1
Peak_657	552	chrXV	586377	586637	586507	0	1.96338	YOR140W	SFL1	YOR138C	RUP1	1
Peak_725	597	chrXII	65443	65703	65573	1.91615	1.96317	YLL039C	UBI4	YLL037W	YLL037W	2
Peak_178	164	chrV	123193	123459	123326	1.22498	1.95896	YEL017W	GTT3	YEL017C-A	PMP2	2
Peak_650	548	chrXIV	87457	87717	87587	1.67927	1.94569	YNL289W	PCL1			2
Peak_641	541	chrXIV	632492	632794	632643	1.66654	1.94115	YNR001C	CIT1			2		CIT1
Peak_218	199	chrII	341692	341962	341827	0	1.9393	YBR053C	YBR053C			1
Peak_198	182	chrXV	571832	572127	571980	3.96448	1.93385	YOR130C	ORT1			3
Peak_591	502	chrIV	892452	892712	892582	1.54515	1.93297	YDR214W	AHA1			2
Peak_577	490	chrIV	909527	909787	909657	0	1.9288	YDR222W	YDR222W			1
Peak_682	570	chrXV	110831	111120	110976	2.28319	1.92499	YOL107W	YOL107W			3
Peak_421	366	chrXII	329397	329657	329527	1.56131	1.91985	YLR094C	GIS3			2
Peak_233	213	chrVIII	175070	175330	175200	0	1.9182	YHR033W	YHR033W			1
Peak_555	470	chrXVI	214866	215128	214997	1.59482	1.9117	YPL177C	CUP9			2
Peak_746	613	chrVII	894337	894597	894467	1.98099	1.90722	YGR198W	YPP1	YGR197C	SNG1	3
Peak_364	317	chrXVI	214588	214848	214718	1.53319	1.90219	YPL177C	CUP9			2
Peak_67	66	chrII	798949	799209	799079	0	1.88593	YBR296C	PHO89			1
Peak_711	587	chrXVI	67021	67281	67151	1.79584	1.88225	YPL255W	BBP1	YPL256C	CLN2	2
Peak_690	574	chrIV	132760	133020	132890	1.68471	1.87799	YDL182W	LYS20			2
Peak_645	544	chrX	26261	26521	26391	0	1.87461	YJL214W	HXT8	YJL216C	IMA5	1
Peak_674	564	chrVIII	48287	48547	48417	2.38737	1.86785	YHL028W	WSC4	YHL029C	OCA5	3
Peak_581	493	chrXI	99720	99980	99850	1.7109	1.84785	YKL182W	FAS1			2
Peak_607	515	chrVIII	98102	98362	98232	0	1.84259	YHL007C	STE20	YHL004W	MRP4	1
Peak_53	52	chrVII	547246	547506	547376	0	1.84187	YGR031C-A	NAG1	YGR032W	GSC2	1
Peak_463	397	chrI	68627	68911	68769	1.52479	1.84184	YAL040C	CLN3			2
Peak_760	626	chrXI	340623	340890	340757	1.89735	1.83206	YKL052C	ASK1	YKL051W	SFK1	3
Peak_585	497	chrXI	581124	581389	581257	0	1.81689	YKR075C	YKR075C			1
Peak_299	267	chrV	461865	462125	461995	0	1.81586	YER145C	FTR1	YER146W	LSM5	1
Peak_344	302	chrVII	371014	371275	371145	0	1.80429	YGL071W	AFT1			1
Peak_472	404	chrIX	139163	139423	139293	1.4908	1.79959	YIL118W	RHO3			2
Peak_412	359	chrX	173145	173422	173284	0	1.79522	YJL130C	URA2			1
Peak_617	524	chrXII	368229	368489	368359	1.50844	1.78426	YLR109W	AHP1	YLR108C	YLR108C	2
Peak_718	593	chrIX	127767	128027	127897	1.60546	1.78214	YIL123W	SIM1			2
Peak_536	453	chrII	624945	625205	625075	0	1.76944	YBR201C-A	YBR201C-A	YBR202W	MCM7	1
Peak_193	177	chrXV	392050	392310	392180	0	1.76199	YOR032W-A	YOR032W-A			1
Peak_175	161	chrXIV	198645	198929	198787	0	1.75831	YNL241C	ZWF1			1
Peak_752	619	chrXII	759083	759371	759227	2.20571	1.75036	YLR312W-A	MRPL15	YLR312C	YLR312C	3
Peak_507	432	chrXVI	840716	841004	840860	1.42283	1.74848	YPR157W	TDA6			2
Peak_611	518	chrX	607212	607472	607342	1.52778	1.74549	YJR094W-A	RPL43B			2
Peak_413	360	chrXI	612940	613204	613072	0	1.73958					1
Peak_716	591	chrXII	645890	646150	646020	1.80732	1.73928	YLR256W	HAP1	YLR255C	YLR255C	3
Peak_504	429	chrX	606350	606654	606502	1.35818	1.71753	YJR094C	IME1			2
Peak_297	265	chrVII	95373	95633	95503	0	1.71647	YGL209W	MIG2			1
Peak_659	554	chrVI	226593	226876	226735	2.03989	1.71324	YFR036W	CDC26	YFR035C	YFR035C	3
Peak_59	58	chrV	463335	463603	463469	0	1.70945	YER145C-A	YER145C-A			1
Peak_739	607	chrIX	386669	386929	386799	2.03153	1.70027	YIR018C-A	YIR018C-A			3
Peak_668	562	chrV	225447	225707	225577	1.54304	1.69627	YER037W	PHM8	YER036C	ARB1	2
Peak_256	232	chrXVI	40409	40681	40545	1.27524	1.68424	YPL265W	DIP5			2
Peak_633	537	chrVII	650775	651047	650911	0	1.68175	YGR086C	PIL1			1
Peak_589	500	chrVII	324691	324951	324821	0	1.68145	YGL096W	TOS8			1
Peak_63	62	chrIV	1242354	1242626	1242490	0	1.67755	YDR384C	ATO3	YDR385W	EFT2	1
Peak_531	450	chrIII	227868	228147	228008	2.07917	1.66529	YCR063W	BUD31			3
Peak_424	368	chrXV	391559	391819	391689	0	1.63955	YOR032W-A	YOR032W-A	YOR032C	HMS1	1
Peak_260	235	chrXVI	215696	215956	215826	0	1.63659	YPL177C	CUP9			1
Peak_764	630	chrXV	908601	908861	908731	1.6734	1.63553	YOR317W	FAA1	YOR316C-A	YOR316C-A	3
Peak_253	230	chrXII	1012131	1012391	1012261	1.19748	1.63427	YLR438W	CAR2	YLR437C	DIF1	2
Peak_660	555	chrXIII	302859	303119	302989	1.63182	1.63124	YMR015C	ERG5			3
Peak_740	608	chrXIV	628726	628986	628856	1.74346	1.62753	YNL002C	RLP7			3
Peak_416	363	chrX	703741	704022	703882	0	1.62068	YJR146W	YJR146W	YJR145C	RPS4A	1
Peak_701	578	chrIII	123455	123744	123600	1.80312	1.61995	YCR006C	YCR006C			3
Peak_533	451	chrXIII	483489	483749	483619	0	1.6047	YMR108W	ILV2			1
Peak_286	256	chrXIV	518945	519205	519075	0	1.60239	YNL055C	POR1			1
Peak_147	138	chrXII	541881	542141	542011	0	1.58749	YLR194C	YLR194C			1
Peak_654	549	chrXIII	510901	511161	511031	1.48147	1.58599	YMR122W-A	YMR122W-A	YMR121C	RPL15B	2
Peak_351	309	chrII	375983	376251	376117	0	1.58395	YBR068C	BAP2			1
Peak_82	81	chrXV	504529	504789	504659	0	1.57546	YOR095C	RKI1			1
Peak_755	622	chrXVI	188654	188914	188784	1.55442	1.56956	YPL189W	GUP2	YPL189C-A	COA2	2
Peak_333	294	chrXVI	299678	299938	299808	0	1.5694	YPL134C	ODC1			1
Peak_365	318	chrII	466167	466449	466308	0	1.55093	YBR114W	RAD16	YBR112C	CYC8	1
Peak_482	413	chrVI	95537	95797	95667	1.26777	1.54801	YFL021W	GAT1	YFL022C	FRS2	2
Peak_118	113	chrXII	731982	732251	732117	4.01219	1.53094	YLR303W	MET17			3
Peak_638	539	chrIV	884279	884565	884422	2.11458	1.53079	YDR211W	GCD6			3
Peak_235	215	chrXII	97569	97831	97700	2.50176	1.52995	YLL024C	SSA2			3
Peak_733	603	chrIX	21891	22151	22021	1.55928	1.52659					3
Peak_522	444	chrIV	1055884	1056166	1056025	0	1.50173	YDR297W	SUR2			1
Peak_567	482	chrXVI	689475	689747	689611	1.89039	1.5011	YPR072W	NOT5			3
Peak_679	568	chrVIII	105390	105740	105565	1.8788	1.4973	YHR001W	OSH7			3
Peak_676	565	chrIII	122520	122780	122650	1.38774	1.49366	YCR005C	CIT2			2		CIT2
Peak_570	484	chrIX	141769	142029	141899	0	1.49091	YIL117C	PRM5			1
Peak_77	76	chrXIV	568008	568284	568146	4.01448	1.48973					3
Peak_91	89	chrXVI	627458	627718	627588	0	1.48792	YPR030W	CSR2	YPR029C	APL4	1
Peak_139	132	chrV	23574	23834	23704	0	1.48308	YEL069C	HXT13			1
Peak_579	492	chrV	221542	221802	221672	1.28611	1.48265	YER034W	YER034W	YER033C	ZRG8	2
Peak_590	501	chrXII	125135	125398	125267	1.25794	1.47918	YLL012W	YEH1	YLL013C	PUF3	2
Peak_719	594	chrXIV	576251	576523	576387	1.76503	1.47853	YNL030W	HHF2	YNL031C	HHT2	3
Peak_68	67	chrXIV	427081	427347	427214	0	1.45246	YNL104C	LEU4	YNL103W	MET4	1
Peak_574	488	chrXV	438551	438811	438681	1.95453	1.44916					3
Peak_784	644	chrIV	974362	974622	974492	1.41875	1.44727	YDR258C	HSP78			2
Peak_528	448	chrXVI	700081	700364	700223	1.20483	1.43486	YPR080W	TEF1			2
Peak_518	441	chrX	220284	220566	220425	0	1.4295	YJL107C	YJL107C	YJL106W	IME2	1
Peak_132	126	chrXVI	455054	455314	455184	0	1.42215	YPL055C	LGE1	YPL054W	LEE1	1
Peak_631	535	chrV	42136	42396	42266	1.33047	1.40542	YEL059W	HHY1	YEL060C	PRB1	2
Peak_649	547	chrVII	412247	412507	412377	1.56167	1.38687	YGL048C	RPT6			3
Peak_549	465	chrX	291142	291402	291272	0	1.36203	YJL079C	PRY1			1
Peak_485	415	chrXII	797058	797342	797200	2.00294	1.36021	YLR335W	NUP2	YLR334C	YLR334C	3
Peak_712	588	chrXV	446803	447063	446933	1.24844	1.3134	YOR064C	YNG1	YOR065W	CYT1	2
Peak_302	270	chrXIV	662191	662455	662323	0	1.31031	YNR017W	TIM23	YNR016C	ACC1	1
Peak_121	116	chrXIV	569782	570075	569929	2.75899	1.30972	YNL035C	YNL035C	YNL034W	YNL034W	3
Peak_632	536	chrXII	704362	704622	704492	1.69508	1.30725	YLR278C	YLR278C	YLR283W	YLR283W	3
Peak_658	553	chrXII	789854	790114	789984	0	1.30527	YLR332W	MID2			1
Peak_540	457	chrV	242178	242442	242310	0	1.30518	YER046W	SPO73	YER045C	ACA1	1
Peak_678	567	chrXIII	119261	119521	119391	1.26397	1.30131	YML075C	HMG1			2
Peak_553	468	chrVIII	56021	56281	56151	0	1.19789	YHL024W	RIM4			1
Peak_635	538	chrII	544588	544848	544718	0	1.17036	YBR151W	APD1	YBR150C	TBS1	1
Peak_259	234	chrXII	198908	199129	199019	12.7277	0	YLR027C	AAT2			4
Peak_785	645	chrXV	159328	159548	159438	11.7215	0	YOL087C	DUF1			4
Peak_272	245	chrXII	199232	199506	199369	8.18742	0	YLR027C	AAT2			4
Peak_561	476	chrXII	736873	737148	737011	7.47642	0					4
Peak_627	533	chrXVI	297748	298006	297877	5.11749	0	YPL135C-A	YPL135C-A			4
Peak_403	352	chrXIV	557894	558340	558117	4.76137	0	YNL036W	NCE103			4
Peak_604	512	chrXII	499174	499424	499299	4.72024	0	YLR169W	YLR169W			4
Peak_377	329	chrXV	581150	581419	581285	4.20899	0	YOR135C	IRC14			4
Peak_92	90	chrXII	92438	92745	92592	4.1953	0					4
Peak_713	589	chrXII	499488	499725	499607	4.06526	0	YLR169W	YLR169W			4
Peak_245	224	chrXV	577356	577576	577466	3.76922	0	YOR134W	BAG7			4
Peak_384	336	chrXII	196762	197022	196892	3.69577	0	YLR026C	SED5			4
Peak_157	145	chrXIV	547007	547286	547147	3.65112	0	YNL042W	BOP3			4
Peak_458	393	chrXII	735176	735471	735324	3.35169	0					4
Peak_240	219	chrXII	233417	233865	233641	3.34583	0	YLR044C	PDC1			4
Peak_138	131	chrXII	232725	232983	232854	3.30524	0	YLR043C	TRX1			4
Peak_596	506	chrXII	369620	369846	369733	3.29864	0	YLR111W	YLR111W			4
Peak_301	269	chrXV	577144	577344	577244	3.22135	0	YOR134W	BAG7			4
Peak_361	315	chrVII	882975	883302	883139	3.06315	0					4
Peak_383	335	chrXIV	557592	557855	557724	3.03279	0					4
Peak_140	133	chrXII	232155	232583	232369	2.99807	0	YLR043C	TRX1			4
Peak_183	168	chrXVI	303324	303692	303508	2.93828	0	YPL130W	SPO19			4
Peak_624	531	chrV	85881	86105	85993	2.93726	0	YEL033W	MTC7	YEL035C	UTR5	4
Peak_321	286	chrVII	882684	882958	882821	2.93594	0					4
Peak_663	558	chrIII	210	430	320	2.82161	0	YCL076W	YCL076W			4
Peak_546	462	chrXIV	500320	500952	500636	2.80717	0	YNL066W	SUN4			4
Peak_524	445	chrVII	482348	482654	482501	2.7222	0	YGL007W	BRP1			4
Peak_431	373	chrVII	883318	883565	883442	2.68208	0	YGR192C	TDH3			4
Peak_479	411	chrXII	498797	499052	498925	2.68181	0	YLR167W	RPS31	YLR166C	SEC10	4
Peak_390	342	chrXV	575426	575659	575543	2.6324	0	YOR133W	EFT1			4
Peak_312	279	chrXV	780092	780634	780363	2.62199	0	YOR236W	DFR1	YOR234C	RPL33B	4
Peak_459	394	chrII	197450	197723	197587	2.6142	0					4
Peak_661	556	chrV	442272	442517	442395	2.51625	0	YER137C	YER137C			4
Peak_287	257	chrXV	445661	445936	445799	2.45067	0	YOR065W	CYT1			4
Peak_368	321	chrXII	729312	729585	729449	2.41551	0	YLR301W	HRI1			4
Peak_662	557	chrIV	1489537	1489808	1489673	2.39971	0	YDR525W	API2	YDR524C	AGE1	4
Peak_64	63	chrIV	1164950	1165174	1165062	2.38727	0	YDR345C	HXT3			4
Peak_500	427	chrVIII	451590	452186	451888	2.3815	0	YHR175W	CTR2	YHR173C	YHR173C	4
Peak_409	357	chrVII	480874	481320	481097	2.34622	0					4
Peak_309	277	chrXII	96410	96807	96609	2.33177	0					4
Peak_582	494	chrVII	700587	700826	700707	2.32941	0	YGR106C	VOA1			4
Peak_71	70	chrXII	233899	234120	234010	2.31747	0	YLR044C	PDC1			4
Peak_646	545	chrIV	1245582	1245802	1245692	2.27922	0	YDR386W	MUS81			4
Peak_394	346	chrVII	883591	883856	883724	2.25524	0	YGR192C	TDH3			4
Peak_159	146	chrXIV	631762	632044	631903	2.24801	0	YNR001C	CIT1			4		CIT1
Peak_548	464	chrXII	95509	95750	95630	2.23457	0					4
Peak_605	513	chrXII	369357	369578	369468	2.21798	0	YLR111W	YLR111W			4
Peak_388	340	chrXII	283298	283640	283469	2.20446	0	YLR077W	FMP25			4
Peak_355	312	chrVIII	35515	35770	35643	2.19345	0	YHL033C	RPL8A			4
Peak_171	157	chrXIV	586107	586342	586225	2.18833	0	YNL025C	SSN8			4
Peak_184	169	chrXII	96955	97457	97206	2.18825	0	YLL024C	SSA2			4
Peak_326	290	chrXIII	652558	652823	652691	2.17048	0	YMR194C-B	CMC4			4
Peak_269	243	chrVIII	388835	389073	388954	2.16176	0	YHR144C	DCD1			4
Peak_447	385	chrX	374391	374611	374501	2.16028	0	YJL039C	NUP192			4
Peak_621	528	chrV	441896	442220	442058	2.15182	0	YER137C	YER137C			4
Peak_460	395	chrVIII	35152	35406	35279	2.1361	0	YHL034C	SBP1			4
Peak_401	350	chrXI	326346	326625	326486	2.13527	0					4
Peak_572	486	chrVII	401410	401678	401544	2.12708	0	YGL054C	ERV14			4
Peak_748	615	chrXI	259319	259614	259467	2.12092	0	YKL096C-B	YKL096C-B			4
Peak_478	410	chrXIII	297704	297929	297817	2.1188	0	YMR013W-A	YMR013W-A			4
Peak_414	361	chrXII	806567	806864	806716	2.11835	0	YLR339C	YLR339C	YLR341W	SPO77	4
Peak_538	455	chrVII	700887	701135	701011	2.11219	0	YGR106C	VOA1			4
Peak_757	624	chrIII	78413	78648	78531	2.09205	0	YCL024W	KCC4	YCL025C	AGP1	4
Peak_602	510	chrXVI	701769	702012	701891	2.09088	0					4
Peak_441	380	chrII	405825	406075	405950	2.08545	0	YBR081C	SPT7			4
Peak_294	263	chrXII	793799	794072	793936	2.08022	0					4
Peak_176	162	chrXV	584063	584318	584191	2.07035	0	YOR137C	SIA1			4
Peak_244	223	chrXIV	576720	577165	576943	2.06111	0	YNL031C	HHT2			4
Peak_469	401	chrXVI	56108	56352	56230	2.05016	0	YPL258C	THI21			4
Peak_61	60	chrVIII	452297	452961	452629	2.01234	0	YHR175W	CTR2			4
Peak_490	420	chrIV	1468889	1469108	1468999	2.0043	0	YDR510W	SMT3	YDR508C	GNP1	4
Peak_754	621	chrVII	878579	878899	878739	2.00027	0	YGR189C	CRH1			4
Peak_558	473	chrXI	578876	579105	578991	1.99389	0	YKR074W	AIM29	YKR073C	YKR073C	4
Peak_141	134	chrXV	574961	575186	575074	1.98907	0	YOR133W	EFT1			4
Peak_345	303	chrXV	274592	274812	274702	1.98211	0	YOL025W	LAG2	YOL026C	MIM1	4
Peak_215	196	chrIII	138597	139030	138814	1.98063	0	YCR013C	YCR013C			4
Peak_423	367	chrX	355316	355537	355427	1.97618	0	YJL045W	YJL045W			4		YJL045W
Peak_100	98	chrXIII	552936	553162	553049	1.95452	0	YMR144W	YMR144W			4
Peak_210	193	chrXII	818527	818754	818641	1.94817	0	YLR344W	RPL26A			4
Peak_153	142	chrV	152596	152816	152706	1.9462	0	YER001W	MNN1			4
Peak_452	390	chrV	431193	431422	431308	1.94307	0	YER132C	PMD1			4
Peak_207	190	chrIV	568805	569083	568944	1.93746	0	YDR058C	TGL2			4
Peak_188	173	chrXII	202438	202744	202591	1.93498	0	YLR029C	RPL15A	YLR030W	YLR030W	4
Peak_392	344	chrXII	214821	215071	214946	1.92	0	YLR035C	MLH2			4
Peak_347	305	chrVII	328513	328787	328650	1.91503	0					4
Peak_728	598	chrXV	110254	110682	110468	1.90542	0	YOL109W	ZEO1			4
Peak_375	327	chrV	138559	138787	138673	1.89643	0	YEL008W	YEL008W			4
Peak_566	481	chrIV	488787	488990	488889	1.89003	0	YDR022C	ATG31	YDR023W	SES1	4
Peak_261	236	chrXVI	819471	819692	819582	1.88918	0	YPR142C	YPR142C			4
Peak_496	424	chrXII	837638	837838	837738	1.87937	0	YLR354C	TAL1			4
Peak_471	403	chrX	652381	652601	652491	1.86368	0					4
Peak_174	160	chrXIII	504832	505070	504951	1.8439	0	YMR119W	ASI1			4
Peak_258	233	chrXIII	572798	573035	572917	1.83768	0	YMR157C	AIM36			4
Peak_571	485	chrIV	555718	556041	555880	1.8265	0					4
Peak_173	159	chrVIII	116008	116295	116152	1.82445	0	YHR005C-A	TIM10			4
Peak_449	387	chrXV	1028153	1028416	1028285	1.81836	0	YOR369C	RPS12			4
Peak_380	332	chrVII	561570	561859	561715	1.81364	0	YGR037C	ACB1			4
Peak_369	322	chrXIV	442937	443178	443058	1.80776	0	YNL097C	PHO23			4
Peak_194	178	chrIII	295340	295608	295474	1.80582	0	YCR096C	HMRA2			4
Peak_560	475	chrXVI	769110	769370	769240	1.79823	0					4
Peak_90	88	chrXII	628291	628557	628424	1.78243	0	YLR245C	CDD1			4
Peak_578	491	chrII	301022	301249	301136	1.77656	0	YBR032W	YBR032W			4
Peak_698	577	chrV	138907	139181	139044	1.77289	0	YEL008W	YEL008W			4
Peak_354	311	chrXVI	282678	282909	282794	1.77137	0	YPL142C	YPL142C			4
Peak_450	388	chrXVI	810540	810760	810650	1.77088	0					4
Peak_115	111	chrXII	167877	168124	168001	1.77072	0	YLR010C	TEN1			4
Peak_515	439	chrVI	101306	101545	101426	1.77056	0	YFL019C	YFL019C			4
Peak_199	183	chrX	531740	531972	531856	1.76771	0	YJR052W	RAD7			4
Peak_656	551	chrV	288341	288610	288476	1.76468	0	YER065C	ICL1			4		ICL1
Peak_554	469	chrIV	645087	645311	645199	1.76367	0	YDR098C	GRX3			4
Peak_80	79	chrVII	440637	440877	440757	1.76365	0					4
Peak_461	396	chrIV	359498	359768	359633	1.76331	0					4
Peak_433	374	chrXIII	259061	259294	259178	1.7609	0	YML006C	GIS4			4
Peak_509	434	chrVII	544502	544775	544639	1.75745	0	YGR031W	IMO32			4
Peak_434	375	chrVII	857308	857547	857428	1.74984	0	YGR181W	TIM13			4
Peak_216	197	chrXII	710641	710868	710755	1.74718	0	YLR286C	CTS1			4
Peak_305	273	chrXII	47868	48089	47979	1.74651	0	YLL044W	YLL044W	YLL046C	RNP1	4
Peak_262	237	chrVII	541768	541996	541882	1.74382	0	YGR028W	MSP1			4
Peak_276	248	chrVI	210567	210787	210677	1.73994	0	YFR029W	PTR3	YFR028C	CDC14	4
Peak_255	231	chrXII	730529	730788	730659	1.73936	0	YLR301W	HRI1			4
Peak_543	460	chrVII	287279	287519	287399	1.73694	0	YGL117W	YGL117W			4
Peak_440	379	chrXIV	89020	89351	89186	1.73213	0	YNL288W	CAF40			4
Peak_328	291	chrVII	739017	739247	739132	1.72943	0	YGR124W	ASN2	YGR123C	PPT1	4
Peak_550	466	chrX	348882	349136	349009	1.72875	0	YJL048C	UBX6			4
Peak_223	204	chrXV	487365	487594	487480	1.72262	0	YOR087W	YVC1	YOR086C	TCB1	4
Peak_506	431	chrVII	115414	115644	115529	1.71871	0	YGL202W	ARO8	YGL203C	KEX1	4
Peak_252	229	chrIII	90779	91014	90897	1.71739	0	YCL018W	LEU2			4
Peak_298	266	chrXIII	379272	379484	379378	1.71016	0	YMR052W	FAR3			4
Peak_626	532	chrIV	1461680	1461974	1461827	1.70968	0	YDR506C	GMC1			4
Peak_332	293	chrXV	980574	980820	980697	1.70692	0	YOR346W	REV1			4
Peak_749	616	chrXIII	253352	253614	253483	1.70679	0	YML007W	YAP1	YML007C-A	YML007C-A	4
Peak_359	313	chrXIII	551447	551688	551568	1.70536	0	YMR143W	RPS16A	YMR142C	RPL13B	4
Peak_407	355	chrXV	710090	710317	710204	1.70532	0	YOR193W	PEX27			4
Peak_475	407	chrIV	946243	946497	946370	1.70111	0	YDR242W	AMD2			4
Peak_486	416	chrV	135330	135614	135472	1.69971	0	YEL010W	YEL010W			4
Peak_493	422	chrX	390993	391235	391114	1.69398	0	YJL028W	YJL028W	YJL029C	VPS53	4
Peak_481	412	chrV	100018	100269	100144	1.68738	0	YEL027W	VMA3			4
Peak_323	288	chrVII	405396	405636	405516	1.68454	0	YGL050W	TYW3			4
Peak_224	205	chrXII	48254	48508	48381	1.68342	0	YLL046C	RNP1			4
Peak_186	171	chrV	443151	443371	443261	1.68143	0	YER137C	YER137C			4
Peak_247	226	chrIV	434161	434416	434289	1.6786	0	YDL009C	YDL009C			4
Peak_114	110	chrX	59048	59268	59158	1.67623	0	YJL200C	ACO2			4		ACO2
Peak_484	414	chrXVI	581975	582206	582091	1.67555	0	YPR010C	RPA135			4
Peak_389	341	chrXVI	210128	210362	210245	1.67341	0	YPL178W	CBC2			4
Peak_264	239	chrXVI	622505	622731	622618	1.67291	0	YPR028W	YOP1			4
Peak_750	617	chrXV	28724	29038	28881	1.6724	0					4
Peak_304	272	chrIV	992724	992956	992840	1.67214	0	YDR262W	YDR262W			4
Peak_366	319	chrXIV	374813	375042	374928	1.66153	0	YNL132W	KRE33	YNL133C	FYV6	4
Peak_94	92	chrVII	319733	319955	319844	1.65569	0	YGL097W	SRM1			4
Peak_386	338	chrIV	1150749	1151055	1150902	1.65308	0	YDR339C	FCF1			4
Peak_439	378	chrVIII	146125	146379	146252	1.65011	0					4
Peak_691	575	chrXI	666513	666731	666622	1.64941	0					4
Peak_610	517	chrVIII	-85	166	41	1.64905	0	YHL050W-A	YHL050W-A			4
Peak_339	298	chrIV	1256958	1257178	1257068	1.64837	0	YDR390C	UBA2			4
Peak_513	438	chrVII	702941	703199	703070	1.64827	0	YGR108W	CLB1			4
Peak_715	590	chrVIII	562340	562570	562455	1.64474	0	YHR219C-A	YHR219C-A			4
Peak_435	376	chrVII	914911	915139	915025	1.6443	0	YGR211W	ZPR1	YGR210C	YGR210C	4
Peak_316	282	chrXI	219781	220013	219897	1.64197	0	YKL117W	SBA1	YKL119C	VPH2	4
Peak_195	179	chrIII	137695	138119	137907	1.64114	0	YCR012W	PGK1			4
Peak_290	260	chrXI	162387	162637	162512	1.63997	0	YKL153W	YKL153W			4
Peak_420	365	chrXV	976303	976543	976423	1.6294	0					4
Peak_448	386	chrV	207241	207478	207360	1.62562	0					4
Peak_263	238	chrXII	687772	688019	687896	1.62062	0	YLR272C	YCS4			4
Peak_303	271	chrVII	845585	845797	845691	1.61659	0	YGR174W-A	YGR174W-A			4
Peak_311	278	chrII	554742	555029	554886	1.61651	0	YBR157C	ICS2			4
Peak_437	377	chrXIV	104741	104985	104863	1.61647	0	YNL284C	MRPL10			4
Peak_667	561	chrXIV	6532	6739	6636	1.61504	0	YNL337W	YNL337W	YNL339C	YRF1-6	4
Peak_374	326	chrVII	731046	731267	731157	1.61005	0	YGR120C	COG2			4
Peak_612	519	chrXIII	298544	298799	298672	1.60522	0	YMR014W	BUD22			4
Peak_205	188	chrIV	543715	543946	543831	1.60345	0	YDR043C	NRG1			4
Peak_508	433	chrIV	1075410	1075660	1075535	1.6006	0	YDR307W	PMT7	YDR306C	YDR306C	4
Peak_398	348	chrVII	930896	931116	931006	1.60048	0	YGR218W	CRM1			4
Peak_317	283	chrXIII	362935	363166	363051	1.59951	0					4
Peak_417	364	chrX	523922	524183	524053	1.59875	0					4
Peak_271	244	chrX	197245	197466	197356	1.59379	0					4
Peak_110	106	chrIV	1201689	1201930	1201810	1.59101	0	YDR363W-A	SEM1			4
Peak_306	274	chrIV	667935	668144	668040	1.59101	0	YDR105C	TMS1			4
Peak_689	573	chrXII	11101	11321	11211	1.59089	0	YLL065W	YLL065W			4
Peak_83	82	chrIV	1175737	1175983	1175860	1.59058	0	YDR349C	YPS7			4
Peak_521	443	chrVII	779525	779784	779655	1.58898	0	YGR144W	THI4			4
Peak_569	483	chrXVI	302769	303015	302892	1.58805	0	YPL131W	RPL5			4
Peak_251	228	chrVII	423041	423245	423143	1.58744	0	YGL039W	YGL039W			4
Peak_112	108	chrVIII	237780	238000	237890	1.5862	0	YHR072W	ERG7			4
Peak_717	592	chrXV	1091139	1091390	1091265	1.58225	0	YOR396C-A	YOR396C-A			4
Peak_487	417	chrXI	46653	46898	46776	1.57843	0	YKL208W	CBT1	YKL209C	STE6	4
Peak_342	301	chrV	131027	131284	131156	1.57622	0	YEL012W	UBC8			4
Peak_395	347	chrII	326729	326953	326841	1.57259	0	YBR044C	TCM62			4
Peak_563	478	chrIII	228809	229069	228939	1.57191	0	YCR065W	HCM1	YCR064C	YCR064C	4
Peak_102	100	chrXII	949569	949795	949682	1.57139	0	YLR413W	INA1			4
Peak_505	430	chrVII	110546	110845	110696	1.56923	0					4
Peak_609	516	chrXI	302837	303084	302961	1.56658	0					4
Peak_520	442	chrV	177021	177224	177123	1.56593	0	YER012W	PRE1			4
Peak_465	398	chrVII	774247	774507	774377	1.56304	0	YGR143W	SKN1			4
Peak_408	356	chrX	424383	424641	424512	1.56107	0	YJL006C	CTK2	YJL005W	CYR1	4
Peak_314	281	chrV	250170	250426	250298	1.55901	0	YER048W-A	ISD11			4
Peak_499	426	chrIV	410264	410500	410382	1.55759	0	YDL022C-A	YDL022C-A			4
Peak_704	581	chrXII	-43	195	76	1.55576	0	YLL067W-A	YLL067W-A			4
Peak_117	112	chrVI	157840	158075	157958	1.55553	0	YFR007W	YFH7			4
Peak_387	339	chrXI	140936	141161	141049	1.5555	0	YKL165C	MCD4			4
Peak_489	419	chrXV	282039	282287	282163	1.55476	0	YOL022C	TSR4			4
Peak_226	207	chrXVI	860288	860542	860415	1.55146	0	YPR159C-A	YPR159C-A	YPR160W	GPH1	4
Peak_165	151	chrXI	513273	513493	513383	1.54893	0	YKR038C	KAE1			4
Peak_615	522	chrXII	962955	963178	963067	1.54781	0	YLR420W	URA4			4
Peak_502	428	chrXII	91375	91602	91489	1.54692	0					4
Peak_289	259	chrIV	520875	521100	520988	1.54484	0	YDR034W-B	YDR034W-B	YDR034C-A	YDR034C-A	4
Peak_370	323	chrIV	980894	981135	981015	1.54136	0	YDR261C	EXG2			4
Peak_556	471	chrXV	288088	288328	288208	1.53907	0	YOL019W-A	YOL019W-A			4
Peak_268	242	chrXIII	352168	352411	352290	1.53758	0	YMR042W	ARG80	YMR041C	ARA2	4
Peak_542	459	chrV	492271	492510	492391	1.53416	0	YER159C	BUR6			4
Peak_512	437	chrXI	74531	74751	74641	1.53362	0	YKL197C	PEX1			4
Peak_587	498	chrX	204602	204851	204727	1.53258	0	YJL112W	MDV1			4
Peak_526	447	chrVIII	104803	105056	104930	1.52604	0	YHR001W	OSH7			4
Peak_495	423	chrXVI	856863	857094	856979	1.52581	0	YPR159W	KRE6			4
Peak_622	529	chrVII	823396	823629	823513	1.52456	0	YGR162W	TIF4631			4
Peak_113	109	chrII	227005	227236	227121	1.52317	0	YBL004W	UTP20			4
Peak_584	496	chrXIII	168764	169003	168884	1.52311	0	YML054C-A	YML054C-A			4
Peak_275	247	chrXI	379618	379849	379734	1.51886	0					4
Peak_352	310	chrIV	802636	802880	802758	1.51785	0	YDR170C	SEC7			4
Peak_559	474	chrX	541421	541651	541536	1.51773	0					4
Peak_429	371	chrXIV	96166	96414	96290	1.51545	0	YNL285W	YNL285W			4
Peak_603	511	chrVII	122164	122434	122299	1.51325	0	YGL198W	YIP4			4
Peak_737	606	chrXI	164843	165103	164973	1.51298	0	YKL152C	GPM1			4
Peak_382	334	chrII	36316	36570	36443	1.51283	0	YBL099W	ATP1			4
Peak_732	602	chrV	153000	153234	153117	1.51138	0	YER001W	MNN1			4
Peak_702	579	chrVIII	556868	557074	556971	1.50751	0	YHR217C	YHR217C			4
Peak_292	262	chrX	422819	423078	422949	1.50687	0	YJL007C	YJL007C			4
Peak_101	99	chrXIII	290709	290945	290827	1.50524	0	YMR012W	CLU1			4
Peak_618	525	chrI	182447	182665	182556	1.50467	0	YAR027W	UIP3			4
Peak_372	325	chrX	233824	234061	233943	1.50237	0					4
Peak_330	292	chrXIII	768286	768555	768421	1.50209	0	YMR247C	RKR1	YMR247W-A	YMR247W-A	4
Peak_517	440	chrXI	308066	308349	308208	1.50192	0	YKL068W-A	YKL068W-A			4
Peak_565	480	chrV	434492	434712	434602	1.49854	0					4
Peak_753	620	chrV	69452	69702	69577	1.48481	0	YEL044W	IES6	YEL045C	YEL045C	4
Peak_349	307	chrIV	1352363	1352611	1352487	1.4804	0	YDR445C	YDR445C			4
Peak_541	458	chrVII	73819	74019	73919	1.47943	0	YGL226C-A	OST5			4
Peak_743	610	chrXIV	619750	619987	619869	1.47851	0	YNL006W	LST8	YNL007C	SIS1	4
Peak_410	358	chrXVI	744176	744406	744291	1.47697	0	YPR109W	YPR109W			4
Peak_729	599	chrXVI	74997	75217	75107	1.47555	0	YPL250C	ICY2	YPL250W-A	YPL250W-A	4
Peak_119	114	chrXIII	347132	347411	347272	1.47495	0	YMR037C	MSN2			4
Peak_120	115	chrII	645086	645295	645191	1.46829	0	YBR210W	ERV15			4
Peak_221	202	chrIII	142629	142874	142752	1.46675	0	YCR016W	YCR016W	YCR015C	YCR015C	4
Peak_246	225	chrXV	113694	113930	113812	1.46612	0	YOL108C	INO4			4
Peak_151	140	chrX	415878	416110	415994	1.46227	0	YJL011C	RPC17			4
Peak_477	409	chrXII	592527	592747	592637	1.45968	0	YLR227C	ADY4			4
Peak_249	227	chrXII	374263	374510	374387	1.4591	0					4
Peak_734	604	chrV	140124	140360	140242	1.45707	0	YEL008W	YEL008W	YEL009C	GCN4	4
Peak_273	246	chrXIV	102631	102851	102741	1.45095	0					4
Peak_131	125	chrV	487283	487503	487393	1.44969	0					4
Peak_468	400	chrVIII	475632	475852	475742	1.44619	0	YHR185C	PFS1			4
Peak_551	467	chrX	538469	538703	538586	1.44319	0	YJR055W	HIT1			4
Peak_404	353	chrXIII	480574	480797	480686	1.44142	0	YMR106C	YKU80			4
Peak_124	119	chrXIII	586546	586802	586674	1.44106	0	YMR163C	INP2			4
Peak_664	559	chrX	703379	703646	703513	1.44061	0	YJR146W	YJR146W	YJR145C	RPS4A	4
Peak_126	121	chrXVI	880240	880455	880348	1.44041	0					4
Peak_745	612	chrX	436134	436450	436292	1.44039	0	YJR001W	AVT1			4
Peak_334	295	chrVII	876314	876544	876429	1.43733	0	YGR188C	BUB1			4
Peak_129	123	chrIX	183387	183593	183490	1.43537	0	YIL095W	PRK1	YIL096C	BMT5	4
Peak_723	596	chrV	151987	152314	152151	1.4345	0	YEL001C	IRC22			4
Peak_573	487	chrII	266318	266518	266418	1.43157	0	YBR013C	YBR013C			4
Peak_376	328	chrVII	794306	794547	794427	1.4252	0	YGR150C	CCM1			4
Peak_488	418	chrXII	975897	976173	976035	1.42195	0					4
Peak_525	446	chrIII	52126	52351	52239	1.42171	0	YCL039W	GID7			4
Peak_282	253	chrIII	168236	168491	168364	1.41689	0	YCR027C	RHB1			4
Peak_144	136	chrXII	427026	427271	427149	1.41521	0	YLR143W	DPH6			4
Peak_378	330	chrX	542886	543110	542998	1.41459	0	YJR056C	YJR056C			4
Peak_267	241	chrIII	50505	50765	50635	1.41255	0	YCL040W	GLK1	YCL041C	YCL041C	4
Peak_127	122	chrIV	437693	437935	437814	1.41113	0	YDL007W	RPT2	YDL007C-A	YDL007C-A	4
Peak_241	220	chrII	347489	347697	347593	1.40941	0	YBR056W	YBR056W	YBR055C	PRP6	4
Peak_762	628	chrXV	383247	383486	383367	1.40739	0	YOR029W	YOR029W			4
Peak_242	221	chrXV	520663	520890	520777	1.40385	0	YOR107W	RGS2			4
Peak_337	297	chrIX	370319	370543	370431	1.3957	0	YIR007W	YIR007W	YIR006C	PAN1	4
Peak_122	117	chrX	414887	415107	414997	1.38707	0	YJL011C	RPC17			4
Peak_593	503	chrV	438610	438852	438731	1.38536	0	YER135C	YER135C	YER136W	GDI1	4
Peak_123	118	chrVI	162115	162346	162231	1.37951	0	YFR009W	GCN20			4
Peak_137	130	chrV	435684	435913	435799	1.37689	0	YER133W-A	YER133W-A			4
Peak_169	155	chrX	354181	354404	354293	1.37401	0	YJL045W	YJL045W			4
Peak_130	124	chrXII	656878	657098	656988	1.37316	0	YLR257W	YLR257W			4
Peak_444	382	chrVII	736289	736515	736402	1.37277	0	YGR122C-A	YGR122C-A			4
Peak_655	550	chrIV	1305550	1305824	1305687	1.37268	0	YDR420W	HKR1			4
Peak_601	509	chrXII	366103	366401	366252	1.37226	0					4
Peak_177	163	chrVII	185634	185854	185744	1.37187	0	YGL169W	SUA5	YGL170C	SPO74	4
Peak_300	268	chrII	350719	350986	350853	1.37118	0	YBR056W-A	YBR056W-A			4
Peak_476	408	chrXIII	747835	748056	747946	1.36371	0					4
Peak_367	320	chrV	469355	469592	469474	1.36235	0					4
Peak_511	436	chrXII	5604	5824	5714	1.35906	0	YLL066W-A	YLL066W-A			4
Peak_381	333	chrXVI	789680	789903	789792	1.34227	0	YPR127W	YPR127W	YPR126C	YPR126C	4
Peak_217	198	chrIV	519632	519866	519749	1.33699	0	YDR034W-B	YDR034W-B			4
Peak_154	143	chrXIV	352061	352276	352169	1.3281	0	YNL145W	MFA2	YNL146C-A	YNL146C-A	4
Peak_703	580	chrIV	234304	234563	234434	1.32123	0	YDL127W	PCL2			4
Peak_599	507	chrXII	489307	489527	489417	1.32019	0	YLR162W	YLR162W			4
Peak_391	343	chrVIII	466913	467117	467015	1.30608	0	YHR181W	SVP26			4
Peak_562	477	chrIX	177585	177879	177732	1.28065	0	YIL099W	SGA1	YIL100C-A	YIL100C-A	4
Peak_142	135	chrXIII	372365	372613	372489	1.27651	0	YMR049C	ERB1			4
Peak_227	208	chrIV	357105	357375	357240	1.27008	0	YDL055C	PSA1			4
Peak_779	641	chrXII	481994	482223	482109	1.26637	0	YLR157C-C	YLR157C-C			4
Peak_780	642	chrXII	485645	485875	485760	1.2562	0	YLR159C-A	YLR159C-A			4
Peak_160	147	chrX	517730	517963	517847	1.25093	0	YJR043C	POL32			4
Peak_189	174	chrX	378254	378500	378377	1.24452	0	YJL036W	SNX4			4
Peak_722	595	chrXI	216849	217081	216965	1.23485	0	YKL120W	OAC1			4
Peak_772	636	chrXIII	872703	872933	872818	1.23377	0	YMR302C	YME2			4
Peak_766	632	chrII	159794	160031	159913	1.22427	0	YBL032W	HEK2	YBL033C	RIB1	4
Peak_212	195	chrIII	82408	82628	82518	1.19855	0	YCL022C	YCL022C			4
Peak_705	582	chrXV	882235	882483	882359	1.19641	0	YOR302W	YOR302W			4
Peak_677	566	chrXV	925222	925443	925333	1.18725	0	YOR326W	MYO2	YOR324C	FRT1	4
Peak_600	508	chrXI	24909	25175	25042	1.1859	0	YKL216W	URA1			4
Peak_280	251	chrXII	781535	781767	781651	1.18288	0	YLR325C	RPL38	YLR326W	YLR326W	4
Peak_620	527	chrII	504487	504734	504611	1.1737	0	YBR135W	CKS1	YBR133C	HSL7	4
Peak_313	280	chrII	474044	474266	474155	1.13698	0	YBR115C	LYS2			4
Peak_782	643	chrXII	1071543	1071753	1071648	1.13068	0	YLR467W	YRF1-5	YLR466C-A	YLR466C-A	4
Peak_446	384	chrVIII	375418	375654	375536	1.1203	0	YHR137W	ARO9	YHR136C	SPL2	4
Peak_535	452	chrVII	848689	848909	848799	1.11631	0	YGR175C	ERG1			4
Peak_530	449	chrXV	117932	118228	118080	1.09034	0	YOL104C	NDJ1			4

## Sheet: Group def.
Group	Definition	PeakNum
1	Gly-only (108)	108
2	Both Gly > Dex (175)	175
3	Both Dex > Gly (50)	50
4	Dex-only (312)	312
Total		645

## Sheet: TCA cycle
PeakN	Peak#	chr	peakStart	peakEnd	Peak_center	dexEnrichAve	glyEnrichAve	Target gene (1)	Gene name (1)	Target gene (2)	Gene name (2)	Group	TCA genes	Glyoxylate shunt genes		TCA	ChIP peak count		12 / total 28 bound by Sef1
Peak_758	625	chrXV	579753	580013	579883	294.31	245.429	YOR136W	IDH2			3	IDH2			ACO1	1
Peak_710	586	chrXII	737758	738018	737888	239.233	173.39	YLR304C	ACO1			3	ACO1			ACO2	1
Peak_308	276	chrXIV	559262	559522	559392	276.899	128.463	YNL036W	NCE103	YNL037C	IDH1	3	IDH1			CIT1	2
Peak_1	1	chrXIV	405753	406028	405891	2.39822	70.3078	YNL117W	MLS1	YNL118C	DCP2	2		MLS1		CIT2	1
Peak_13	13	chrXVI	46891	47151	47021	6.94723	44.4212	YPL262W	FUM1	YPL263C	KEL3	2	FUM1			CIT3	1
Peak_10	10	chrXV	83203	83463	83333	2.66465	16.9799	YOL126C	MDH2	YOL125W	TRM13	2	MDH2			DAL7	0
Peak_66	65	chrXII	504161	504421	504291	3.98246	12.8442	YLR174W	IDP2			2	IDP2			FUM1	1
Peak_72	71	chrXVI	569132	569392	569262	3.43832	11.0783	YPR006C	ICL2			2		ICL2		IDH1	2
Peak_22	22	chrXI	278686	278946	278816	1.55494	9.11036	YKL085W	MDH1	YKL087C	CYT2	2	MDH1			IDH2	1
Peak_341	300	chrXVI	556022	556317	556170	3.09859	6.26554	YPR001W	CIT3			2	CIT3			IDP1	0
Peak_73	72	chrXIV	560654	560914	560784	9.36166	2.8557	YNL037C	IDH1			3	IDH1			IDP2	1
Peak_39	39	chrV	287192	287452	287322	0	2.60247	YER065C	ICL1			1		ICL1		IDP3	0
Peak_641	541	chrXIV	632492	632794	632643	1.66654	1.94115	YNR001C	CIT1			2	CIT1			KGD1	0
Peak_676	565	chrIII	122520	122780	122650	1.38774	1.49366	YCR005C	CIT2			2	CIT2			KGD2	0
Peak_159	146	chrXIV	631762	632044	631903	2.24801	0	YNR001C	CIT1			4	CIT1			LSC1	0
Peak_423	367	chrX	355316	355537	355427	1.97618	0	YJL045W	YJL045W			4	SDH1b			LSC2	0
Peak_656	551	chrV	288341	288610	288476	1.76468	0	YER065C	ICL1			4		ICL1		MDH1	1
Peak_114	110	chrX	59048	59268	59158	1.67623	0	YJL200C	ACO2			4	ACO2			MDH2	1
																MDH3	0
																SDH1	0
																SDH2	0
																SDH3	0
																SDH4	0
																SDH5	0
																SHH3	0
																SHH4	0
																SDH1b	1
																YMR31	0
