# Supplementary material for: Protein moonlighting by a target gene dominates phenotypic divergence of the Sef1 transcriptional regulatory network in yeasts
Source: Nucleic Acids Res. 2024 Nov 20;52(22):13914–30. doi: 10.1093/nar/gkae1147 (PMC11662654; doi:10.1093/nar/gkae1147)
Supplement: gkae1147_Supplemental_Files [file gkae1147_supplemental_files.zip › Table S2_[sef1, YPD] vs [WT, YPD].xlsx]

## Sheet: Raw
# Notes : Created from Advanced Analysis operation: significance Analysis.
#Entitylist : Filtered on Expression (200.0 - 486109.75) in the Raw Data (5610)
#Interpretation : Genotype - Conditions
#Experiment: WT vs sef1 vs Sef1-VP16
#corrected p-value cut-off:0.05
#Fold change cut-off:1.5
#Selected Test : T Test unpaired
#p-value computation: Asymptotic
#Multiple Testing Correction: Benjamini-Hochberg
#
# Technology : Agilent.SingleColor.16322
# Owner : gxuser
# Created On : Wed Sep 25 13:50:33 CST 2019
ProbeName	Corrected p-value	p-value	FCAbsolute	regulation	[VP16, YPD](raw)	[VP16, YPGly](raw)	[WT, YPD](raw)	[WT, YPGly](raw)	[sef1, YPD](raw)	[sef1, YPGly](raw)	[VP16, YPD](normalized)	[VP16, YPGly](normalized)	[WT, YPD](normalized)	[WT, YPGly](normalized)	[sef1, YPD](normalized)	[sef1, YPGly](normalized)	GeneSymbol	Description	Sequence	Chromosome End Index_Avadis_	Chromosome Number_Avadis_	Chromosome Start Index_Avadis_	Chromosome Strand_Avadis_	ControlType	Cytoband	EnsemblID	EntrezGeneID	GenbankAccession	GeneName	GenomicCoordinates	Go	RefSeqAccession	TIGRID	UniGeneID
A_06_P1197	0.00368988	2.63093e-06	30.5145	down	366.983	558.584	566.385	924.01	15.4149	9.35905	-5.29744	-4.01172	-4.53547	-3.43234	-9.46689	-10.0276	SEF1	Chr II from 100115-96669, Genome Release 64-2-1, reverse complement, Verified ORF, "Putative transcription factor; has homolog in Kluyveromyces lactis" [YBL066C]	GTAATTCCTGATCTCTCCATGAAAAGATCAGTAAGCACTCCCGTTAATCATTTTCCTGCG	97243	chrII	97184	-	FALSE		YBL066C.1	852214	NM_001178306	Sef1p	chrII:97243-97184	GO:0008150|GO:0003674|GO:0006355|GO:0006357|GO:0000981|GO:0008270|GO:0005634|GO:0005575|GO:0003677|GO:0046872|GO:0030435|GO:0006351	NM_001178306	TC17138
A_06_P4779	0.0481586	0.0018199	1.63793	up	1062.49	429.771	366.684	552.262	530.623	576.034	-3.75013	-4.46192	-5.11556	-4.16663	-4.40368	-4.11515	RIX7	Chr XII from 73146-70633, Genome Release 64-2-1, reverse complement, Verified ORF, "Putative ATPase of the AAA family; required for export of pre-ribosomal large subunits from the nucleus; distributed between the nucleolus, nucleoplasm, and nuclear periphery depending on growth conditions" [YLL034C]	CAGTCTTGGCTCTAAAAAGGAAGTTTTTTCAGAGCGAAGAAATACAATCTGTTCTTGATA	70891	chrXII	70832	-	FALSE		YLL034C.1	850625	NM_001181854	putative AAA family ATPase RIX7	chrXII:70891-70832	GO:0000166|GO:0042254|GO:0005730|GO:0042273|GO:0005634|GO:0030687|GO:0016887|GO:0005524|GO:0000055	NM_001181854	NP256573
A_06_P3879	0.0427556	0.000731647	1.57396	up	965.654	420.522	383.054	391.346	533.023	452.869	-3.88835	-4.4395	-5.05702	-4.65354	-4.40262	-4.48154	AIR1	Chr IX from 212005-210923, Genome Release 64-2-1, reverse complement, Verified ORF, "Zinc knuckle protein; involved in nuclear RNA processing and degradation as a component of the TRAMP complex; stimulates the poly(A) polymerase activity of Pap2p in vitro; AIR1 has a paralog, AIR2, that arose from the whole genome duplication; although Air1p and Air2p are homologous TRAMP subunits, they have nonr…	TACAAAGTGACGAAAAATAAAAGAGTTCAGACACACCCCTTAGATTTCCCCAGAAGTAGC	211105	chrIX	211046	-	FALSE		YIL079C	854731	NM_001179429	TRAMP complex RNA-binding subunit	chrIX:211105-211046	GO:0071039|GO:0043629|GO:0071037|GO:0071038|GO:0005730|GO:0071035|GO:0071036|GO:0005634|GO:0003676|GO:0071031|GO:0046872|GO:0043633|GO:0004652|GO:0005737|GO:0031499|GO:0008270	NM_001179429	TC21377
A_06_P3959	0.035623	0.00042732	1.60632	down	1194.38	78136.2	2259	72232.2	1224.43	50003.5	-3.58938	3.10151	-2.48929	2.87667	-3.17305	2.34339	POT1	Chr IX from 41444-40191, Genome Release 64-2-1, reverse complement, Verified ORF, "3-ketoacyl-CoA thiolase with broad chain length specificity; cleaves 3-ketoacyl-CoA into acyl-CoA and acetyl-CoA during beta-oxidation of fatty acids" [YIL160C]	AGTAGCTACCATACTAAGAGAACTGAAAAAGGATCAAATCGGGGTTGTTAGTATGTGTAT	40293	chrIX	40234	-	FALSE		YIL160C.1	854646	NM_001179508	acetyl-CoA C-acyltransferase	chrIX:40293-40234	GO:0006629|GO:0016747|GO:0006635|GO:0016746|GO:0005782|GO:0003729|GO:0003824|GO:0005758|GO:0008152|GO:0006631|GO:0003988|GO:0016740|GO:0005777	NM_001179508	TC18397
A_06_P3857	0.00198761	1.06289e-06	1.57718	down	1561.24	139778	1695.95	128913	951.304	117765	-3.19466	3.9448	-2.8955	3.70835	-3.55285	3.59614	RGI2	Chr IX from 248396-247902, Genome Release 64-2-1, reverse complement, Verified ORF, "Protein of unknown function; involved in energy metabolism under respiratory conditions; expression induced under carbon limitation and repressed under high glucose; RGI2 has a paralog, RGI1, that arose from the whole genome duplication" [YIL057C]	TCAAAGAGACTGCCAATTCGCACTCTAAGAAGTTTGTTCGCCATTTACACCAGCATGTTG	248182	chrIX	248123	-	FALSE		YIL057C.1	854753	NM_001179407	Rgi2p	chrIX:248182-248123	GO:0003674|GO:0005737|GO:0006112	NM_001179407	TC19626
A_06_P2701	0.0120415	1.5025e-05	1.55803	up	11533.3	17392.8	3470.94	22483.4	4754.27	19636.4	-0.32717	0.843171	-1.87169	1.1332	-1.23197	0.995343	RNR1	Chr V from 298950-301616, Genome Release 64-2-1, Verified ORF, "Major isoform of large subunit of ribonucleotide-diphosphate reductase; the RNR complex catalyzes rate-limiting step in dNTP synthesis, regulated by DNA replication and DNA damage checkpoint pathways via localization of small subunits; relative distribution to the nucleus increases upon DNA replication stress; RNR1 has a paralog, RNR…	CCGAGTTCGACATTTACAACTCTAAGGTTATAGCATGTGCTATTGATAACCCAGAAGCTT	301594	chrV	301535	+	FALSE		YER070W.1	856801	NM_001178961	ribonucleotide-diphosphate reductase subunit RNR1	chrV:301535-301594	GO:0006260|GO:0005737|GO:0009263|GO:0000166|GO:0008152|GO:0016491|GO:0005971|GO:0005634|GO:0004748|GO:0003824|GO:0005524|GO:0055114	NM_001178961	TC21470
A_06_P2333	0.0441105	0.00123704	2.30836	up	117269	38337.3	156810	50419.3	314461	73537.3	3.04298	2.11834	3.64812	2.34039	4.85499	2.90443	HXT7	Chr IV from 1155928-1154216, Genome Release 64-2-1, reverse complement, Verified ORF, "High-affinity glucose transporter; member of the major facilitator superfamily, nearly identical to Hxt6p, expressed at high basal levels relative to other HXTs, expression repressed by high glucose levels; HXT7 has a paralog, HXT4, that arose from the whole genome duplication" [YDR342C]	GCTGAAGAAATGACTCACGATGACAAGCCATTGTACAAGAGAATGTTCAGCACCAAATAA	1154270	chrIV	1154211	-	FALSE		YDR342C	851943	NM_001180650	hexose transporter HXT7	chrIV:1154270-1154211	GO:0005215|GO:0005886|GO:0022857|GO:0008643|GO:0055085|GO:0015761|GO:0071944|GO:0008645|GO:0015750|GO:0005739|GO:0015755|GO:0015578|GO:0016020|GO:0046323|GO:0005887|GO:0022891|GO:0015146|GO:0005353|GO:0006810|GO:0005351|GO:0016021|GO:0005355|GO:0015992	NM_001180650	TC17690
A_06_P6708	0.0160564	5.03378e-05	1.63757	up	9008.07	6308.24	2676.42	8011.44	3834.89	7473.35	-0.678194	-0.531717	-2.25118	-0.302446	-1.53962	-0.434343	TYE7	Chr XV from 978069-977194, Genome Release 64-2-1, reverse complement, Verified ORF, "Serine-rich protein that contains a bHLH DNA binding motif; binds E-boxes of glycolytic genes and contributes to their activation; may function as a transcriptional activator in Ty1-mediated gene expression; bHLH stands for basic-helix-loop-helix" [YOR344C]	CTATACGAAATGGAAGTTCAAAGGTTGAAAAGTGAAATCGACACTTTGAAACAAGACCAA	977256	chrXV	977197	-	FALSE		YOR344C.1	854525	NM_001183764	Tye7p	chrXV:977256-977197	GO:0043565|GO:0006355|GO:0000790|GO:0003700|GO:0046983|GO:0005634|GO:0045821|GO:0003677|GO:0006351	NM_001183764	TC19160
A_06_P1631	0.0240776	0.000169135	2.19456	down	378.343	156821	398.571	105174	162.172	81971.2	-5.2409	4.01376	-4.97773	3.39027	-6.11166	3.05873	ADY2	Chr III from 133124-132273, Genome Release 64-2-1, reverse complement, Verified ORF, "Acetate transporter required for normal sporulation; phosphorylated in mitochondria; ADY2 has a paralog, ATO2, that arose from the whole genome duplication" [YCR010C]	TTACTAGCATTAACTTTCCTACTGTTGTCTATTGGTCACTTTGCTAATAGACTTGGTGTC	132471	chrIII	132412	-	FALSE		YCR010C	850368	NM_001178723	Ady2p	chrIII:132471-132412	GO:0005773|GO:0005774|GO:0051321|GO:0005886|GO:0015696|GO:0008519|GO:0015123|GO:0055085|GO:0005739|GO:0016020|GO:0072488|GO:0019740|GO:0006810|GO:0006847|GO:0006846|GO:0016021|GO:0006811	NM_001178723	TC19331
A_06_P7011	0.0440543	0.000996201	1.83376	up	15179.3	10046.9	4487.85	10112.9	7157.68	10218.5	0.0729992	0.127951	-1.52327	0.0421	-0.648465	0.00214195	ATG41	Chr XVI from 74719-74309, Genome Release 64-2-1, reverse complement, Verified ORF, "Protein of unknown function; mobilized into polysomes upon a shift from a fermentable to nonfermentable carbon source; potential Cdc28p substrate; ICY2 has a paralog, ICY1, that arose from the whole genome duplication" [YPL250C]	CAGCAACATAATAACGAGTACTGAAGACGATTGCATGTTCGATATGGAATTTAACGGCAA	74495	chrXVI	74436	-	FALSE		YPL250C	855825	NM_001184064	Atg41p	chrXVI:74495-74436	GO:0003674|GO:0034045|GO:0016020|GO:0000422|GO:0016236|GO:0006914|GO:0005575|GO:0032258|GO:0000045	NM_001184064	TC19832
A_06_P4982	3.42969e-05	1.22271e-08	3.68773	up	30065.6	25372.6	2588.63	5498.67	8359.71	16269.7	1.0738	1.46394	-2.29495	-0.894272	-0.412216	0.705431	UPS2	Chr XII from 500270-499578, Genome Release 64-2-1, reverse complement, Verified ORF, "Mitochondrial intermembrane space protein; involved in phospholipid metabolism; has role in regulation of phospholipid metabolism by inhibiting conversion of phosphatidylethanolamine to phosphatidylcholine; null mutant has defects in mitochondrial morphology; similar to Ups1p, Ups3p and to human PRELI; UPS2 has …	GTGAAAATTGGGAAAAACATGTTGATGACTTGAGCAATCAACTTGTCAGTAAAGTCAATG	499761	chrXII	499702	-	FALSE		YLR168C.1	850865	NM_001182055	Ups2p	chrXII:499761-499702	GO:0005739|GO:0005758|GO:0003674|GO:0016020|GO:0015914|GO:0031314|GO:2001246|GO:0005743|GO:0046337|GO:0032048|GO:0042407	NM_001182055	TC19650
A_06_P4521	0.0214797	0.000126351	1.52712	up	62519.6	34184.3	17912.8	15485.9	24401	22775.9	2.13209	1.90745	0.506683	0.648146	1.1175	1.18901	HAP4	Chr XI from 232227-233891, Genome Release 64-2-1, Verified ORF, "Transcription factor; subunit of the heme-activated, glucose-repressed Hap2p/3p/4p/5p CCAAT-binding complex, a transcriptional activator and global regulator of respiratory gene expression; provides the principal activation function of the complex; involved in diauxic shift" [YKL109W]	CAATGGCAGATCTTTTAAAAATTTCATGTTTTCCAACGATACCGGTATTGACGGTAGTGC	233348	chrXI	233289	+	FALSE		YKL109W	853751	NM_001179675	transcription factor HAP4	chrXI:233289-233348	GO:0001102|GO:0006355|GO:0001077|GO:0016602|GO:0001076|GO:0006366|GO:0005634|GO:0043457|GO:0003677|GO:0006351|GO:0000436	NM_001179675	TC17750
A_06_P3457	0.0258481	0.000208947	1.91498	down	6028.97	94865.1	14925	86146.9	6814	65512.6	-1.24754	3.39728	0.239593	3.12254	-0.697739	2.74428		Rep: Uncharacterized protein YGR236C - Saccharomyces cerevisiae (Baker's yeast), complete [TC21215]	TGATGATGAAGTAACGTATTTGATGTTCCTCTTCAATCATGTAAGGGAATTTGTACTTGG	962576	chrVII	962518	-	FALSE						chrVII:962576-962518			TC21215
A_06_P5522	0.0440543	0.00106798	1.65054	up	3391.99	2054.84	1297.12	2427.3	1895.71	2842.86	-2.07345	-2.17814	-3.30568	-2.02818	-2.58275	-1.80391	UTP15	Chr XIII from 454015-455556, Genome Release 64-2-1, Verified ORF, "Nucleolar protein; component of the small subunit (SSU) processome containing the U3 snoRNA that is involved in processing of pre-18S rRNA" [YMR093W]	GTGGTTTTAGAATTATATGGGAATACGTTAGAAAGCTCTCCAGTTCTTCAAGAATTGATG	455465	chrXIII	455406	+	FALSE		YMR093W.1	855118	NM_001182593	snoRNA-binding rRNA-processing protein UTP15	chrXIII:455406-455465	GO:0000462|GO:0006364|GO:0042254|GO:0032040|GO:0005730|GO:0033553|GO:0005634|GO:0006351|GO:0030515|GO:0045943|GO:0030529|GO:0034455|GO:0030686	NM_001182593	TC19601
A_06_P2984	0.0446094	0.00133786	1.6697	up	2482.88	1704.01	949.036	1612.21	1373.84	1787.57	-2.52679	-2.41143	-3.75977	-2.61043	-3.02018	-2.48594	CGR1	Chr VII from 440063-440425, Genome Release 64-2-1, Verified ORF, "Protein involved in nucleolar integrity and processing of pre-rRNA; has a role in processing rRNA for the 60S ribosome subunit; transcript is induced in response to cytotoxic stress but not genotoxic stress; relocalizes from nucleus to nucleolus upon DNA replication stress" [YGL029W]	AAGGAAGAGAATGAAAGATACGAACGTTTGGCTGCTAAGATGCATGCTAAGAAGGTTGAA	440382	chrVII	440323	+	FALSE		YGL029W.1	852854	NM_001180894	Cgr1p	chrVII:440323-440382	GO:0003674|GO:0042254|GO:0006364|GO:0005730|GO:0005634|GO:0030687	NM_001180894	TC21355
A_06_P5808	0.0160564	5.40988e-05	1.6681	down	315040	291223	34041.4	101169	18007.5	72110.1	4.47011	5.03286	1.41105	3.34255	0.67285	2.86189	IDH1	Chr XIV from 559002-557920, Genome Release 64-2-1, reverse complement, Verified ORF, "Subunit of mitochondrial NAD(+)-dependent isocitrate dehydrogenase; complex catalyzes the oxidation of isocitrate to alpha-ketoglutarate in the TCA cycle" [YNL037C]	ATGATCCTTTCCTCCACGTTAATGTTGAACCATTTGGGTTTGAATGAATATGCTACTAGA	558100	chrXIV	558041	-	FALSE		YNL037C.1	855691	NM_001182876	isocitrate dehydrogenase (NAD(+)) IDH1	chrXIV:558100-558041	GO:0042645|GO:0005962|GO:0000287|GO:0006099|GO:0006537|GO:0003723|GO:0003824|GO:0046872|GO:0016616|GO:0005739|GO:0006102|GO:0051287|GO:0004449|GO:0005759|GO:0008152|GO:0016491|GO:0055114	NM_001182876	TC18731
A_06_P1614	0.0429247	0.000744422	1.73314	up	4049.45	71474.2	3995.82	83022.9	6111.27	80748.3	-1.82139	3.00061	-1.68716	3.06927	-0.893777	3.03306	CHA1	Chr III from 16880-15798, Genome Release 64-2-1, reverse complement, Verified ORF, "Catabolic L-serine (L-threonine) deaminase; catalyzes the degradation of both L-serine and L-threonine; required to use serine or threonine as the sole nitrogen source, transcriptionally induced by serine and threonine" [YCL064C]	CCTAGAAAATGCACTGGGCTCAAAATTAGCTGCGGATGACATTGTGATAATTATTGCTTG	15993	chrIII	15934	-	FALSE		YCL064C	850295	NM_001178706	L-serine/L-threonine ammonia-lyase CHA1	chrIII:15993-15934	GO:0042645|GO:0005739|GO:0003941|GO:0006520|GO:0030170|GO:0004794|GO:0006565|GO:0016829|GO:0006567	NM_001178706	TC18747
A_06_P6789	0.0212476	0.000111181	1.53423	up	779.983	305.097	375.703	357.932	512.083	411.739	-4.19982	-4.88331	-5.07029	-4.77947	-4.45278	-4.61718	TRM44	Chr XVI from 493543-495246, Genome Release 64-2-1, Verified ORF, "tRNA(Ser) Um(44) 2'-O-methyltransferase; involved in maintaining levels of the tRNA-Ser species tS(CGA) and tS(UGA); conserved among metazoans and fungi but there does not appear to be a homolog in plants; TRM44 is a non-essential gene" [YPL030W]	GGAAACGTTCGCCTAGGTCAAATGAAATCAAAAACCAGAATAACAGTAAGAGCACCTACT	495011	chrXVI	494952	+	FALSE		YPL030W	856077	NM_001183844	tRNA (uracil) methyltransferase	chrXVI:494952-495011	GO:0005737|GO:0016300|GO:0008168|GO:0030488|GO:0032259|GO:0016740|GO:0008033	NM_001183844	TC18942
A_06_P3359	0.0349101	0.00038193	1.64797	up	43543.9	2199.59	15102.3	2227.09	22425	1845	1.61403	-2.03572	0.269988	-2.14634	0.990676	-2.45131	TPO2	Chr VII from 765606-763762, Genome Release 64-2-1, reverse complement, Verified ORF, "Polyamine transporter of the major facilitator superfamily; member of the 12-spanner drug:H(+) antiporter DHA1 family; specific for spermine; localizes to the plasma membrane; transcription of TPO2 is regulated by Haa1p; TPO2 has a paralog, TPO3, that arose from the whole genome duplication" [YGR138C]	AAGGGCTTGAGACATAAGTTGTCCAAGAAGGACTATTCCATCGACAGTGTTGAGATGTAA	763826	chrVII	763767	-	FALSE		YGR138C	853039	NM_001181267	spermine transporter	chrVII:763826-763767	GO:0000297|GO:0015297|GO:0000296|GO:0016020|GO:0005886|GO:0006810|GO:0000329|GO:0016021|GO:0055085|GO:0071944	NM_001181267	TC21763
A_06_P1196	6.80127e-08	1.21235e-11	12.3377	up	355.924	3526.78	390.984	520.58	4277.04	9938.6	-5.33241	-1.38762	-5.01549	-4.24444	-1.39049	-0.0129416			TGTCTTTTCATGTGAGCAGAACTAAAATCTTGGTCTTGGTCAGAATCTCGATTATCCTTC	100112	chrII	100053	+	FALSE		YBL065W.1				chrII:100053-100112

## Sheet: Re (20)
ProbeName	Corrected p-value	p-value	SystemicName	FCAbsolute	regulation	GeneSymbol	Description	[VP16, YPD](raw)	[VP16, YPGly](raw)	[WT, YPD](raw)	[WT, YPGly](raw)	[sef1, YPD](raw)	[sef1, YPGly](raw)	[VP16, YPD](normalized)	[VP16, YPGly](normalized)	[WT, YPD](normalized)	[WT, YPGly](normalized)	[sef1, YPD](normalized)	[sef1, YPGly](normalized)	Sequence	Chromosome End Index_Avadis_	Chromosome Number_Avadis_	Chromosome Start Index_Avadis_	Chromosome Strand_Avadis_	ControlType	Cytoband	EnsemblID	EntrezGeneID	GenbankAccession	GeneName	GenomicCoordinates	Go	RefSeqAccession	TIGRID	UniGeneID
A_06_P1196	6.80127e-08	1.21235e-11		12.3377	up			355.924	3526.78	390.984	520.58	4277.04	9938.6	-5.33241	-1.38762	-5.01549	-4.24444	-1.39049	-0.0129416	TGTCTTTTCATGTGAGCAGAACTAAAATCTTGGTCTTGGTCAGAATCTCGATTATCCTTC	100112	chrII	100053	+	FALSE		YBL065W.1				chrII:100053-100112
A_06_P4982	3.42969e-05	1.22271e-08	YLR168C	3.68773	up	UPS2	Chr XII from 500270-499578, Genome Release 64-2-1, reverse complement, Verified ORF, "Mitochondrial intermembrane space protein; involved in phospholipid metabolism; has role in regulation of phospholipid metabolism by inhibiting conversion of phosphatidylethanolamine to phosphatidylcholine; null mutant has defects in mitochondrial morphology; similar to Ups1p, Ups3p and to human PRELI; UPS2 has …	30065.6	25372.6	2588.63	5498.67	8359.71	16269.7	1.0738	1.46394	-2.29495	-0.894272	-0.412216	0.705431	GTGAAAATTGGGAAAAACATGTTGATGACTTGAGCAATCAACTTGTCAGTAAAGTCAATG	499761	chrXII	499702	-	FALSE		YLR168C.1	850865	NM_001182055	Ups2p	chrXII:499761-499702	GO:0005739|GO:0005758|GO:0003674|GO:0016020|GO:0015914|GO:0031314|GO:2001246|GO:0005743|GO:0046337|GO:0032048|GO:0042407	NM_001182055	TC19650
A_06_P2333	0.0441105	0.00123704	YDR342C	2.30836	up	HXT7	Chr IV from 1155928-1154216, Genome Release 64-2-1, reverse complement, Verified ORF, "High-affinity glucose transporter; member of the major facilitator superfamily, nearly identical to Hxt6p, expressed at high basal levels relative to other HXTs, expression repressed by high glucose levels; HXT7 has a paralog, HXT4, that arose from the whole genome duplication" [YDR342C]	117269	38337.3	156810	50419.3	314461	73537.3	3.04298	2.11834	3.64812	2.34039	4.85499	2.90443	GCTGAAGAAATGACTCACGATGACAAGCCATTGTACAAGAGAATGTTCAGCACCAAATAA	1154270	chrIV	1154211	-	FALSE		YDR342C	851943	NM_001180650	hexose transporter HXT7	chrIV:1154270-1154211	GO:0005215|GO:0005886|GO:0022857|GO:0008643|GO:0055085|GO:0015761|GO:0071944|GO:0008645|GO:0015750|GO:0005739|GO:0015755|GO:0015578|GO:0016020|GO:0046323|GO:0005887|GO:0022891|GO:0015146|GO:0005353|GO:0006810|GO:0005351|GO:0016021|GO:0005355|GO:0015992	NM_001180650	TC17690
A_06_P7011	0.0440543	0.000996201	YPL250C	1.83376	up	ATG41	Chr XVI from 74719-74309, Genome Release 64-2-1, reverse complement, Verified ORF, "Protein of unknown function; mobilized into polysomes upon a shift from a fermentable to nonfermentable carbon source; potential Cdc28p substrate; ICY2 has a paralog, ICY1, that arose from the whole genome duplication" [YPL250C]	15179.3	10046.9	4487.85	10112.9	7157.68	10218.5	0.0729992	0.127951	-1.52327	0.0421	-0.648465	0.00214195	CAGCAACATAATAACGAGTACTGAAGACGATTGCATGTTCGATATGGAATTTAACGGCAA	74495	chrXVI	74436	-	FALSE		YPL250C	855825	NM_001184064	Atg41p	chrXVI:74495-74436	GO:0003674|GO:0034045|GO:0016020|GO:0000422|GO:0016236|GO:0006914|GO:0005575|GO:0032258|GO:0000045	NM_001184064	TC19832
A_06_P1614	0.0429247	0.000744422	YCL064C	1.73314	up	CHA1	Chr III from 16880-15798, Genome Release 64-2-1, reverse complement, Verified ORF, "Catabolic L-serine (L-threonine) deaminase; catalyzes the degradation of both L-serine and L-threonine; required to use serine or threonine as the sole nitrogen source, transcriptionally induced by serine and threonine" [YCL064C]	4049.45	71474.2	3995.82	83022.9	6111.27	80748.3	-1.82139	3.00061	-1.68716	3.06927	-0.893777	3.03306	CCTAGAAAATGCACTGGGCTCAAAATTAGCTGCGGATGACATTGTGATAATTATTGCTTG	15993	chrIII	15934	-	FALSE		YCL064C	850295	NM_001178706	L-serine/L-threonine ammonia-lyase CHA1	chrIII:15993-15934	GO:0042645|GO:0005739|GO:0003941|GO:0006520|GO:0030170|GO:0004794|GO:0006565|GO:0016829|GO:0006567	NM_001178706	TC18747
A_06_P2984	0.0446094	0.00133786	YGL029W	1.6697	up	CGR1	Chr VII from 440063-440425, Genome Release 64-2-1, Verified ORF, "Protein involved in nucleolar integrity and processing of pre-rRNA; has a role in processing rRNA for the 60S ribosome subunit; transcript is induced in response to cytotoxic stress but not genotoxic stress; relocalizes from nucleus to nucleolus upon DNA replication stress" [YGL029W]	2482.88	1704.01	949.036	1612.21	1373.84	1787.57	-2.52679	-2.41143	-3.75977	-2.61043	-3.02018	-2.48594	AAGGAAGAGAATGAAAGATACGAACGTTTGGCTGCTAAGATGCATGCTAAGAAGGTTGAA	440382	chrVII	440323	+	FALSE		YGL029W.1	852854	NM_001180894	Cgr1p	chrVII:440323-440382	GO:0003674|GO:0042254|GO:0006364|GO:0005730|GO:0005634|GO:0030687	NM_001180894	TC21355
A_06_P5522	0.0440543	0.00106798	YMR093W	1.65054	up	UTP15	Chr XIII from 454015-455556, Genome Release 64-2-1, Verified ORF, "Nucleolar protein; component of the small subunit (SSU) processome containing the U3 snoRNA that is involved in processing of pre-18S rRNA" [YMR093W]	3391.99	2054.84	1297.12	2427.3	1895.71	2842.86	-2.07345	-2.17814	-3.30568	-2.02818	-2.58275	-1.80391	GTGGTTTTAGAATTATATGGGAATACGTTAGAAAGCTCTCCAGTTCTTCAAGAATTGATG	455465	chrXIII	455406	+	FALSE		YMR093W.1	855118	NM_001182593	snoRNA-binding rRNA-processing protein UTP15	chrXIII:455406-455465	GO:0000462|GO:0006364|GO:0042254|GO:0032040|GO:0005730|GO:0033553|GO:0005634|GO:0006351|GO:0030515|GO:0045943|GO:0030529|GO:0034455|GO:0030686	NM_001182593	TC19601
A_06_P3359	0.0349101	0.00038193	YGR138C	1.64797	up	TPO2	Chr VII from 765606-763762, Genome Release 64-2-1, reverse complement, Verified ORF, "Polyamine transporter of the major facilitator superfamily; member of the 12-spanner drug:H(+) antiporter DHA1 family; specific for spermine; localizes to the plasma membrane; transcription of TPO2 is regulated by Haa1p; TPO2 has a paralog, TPO3, that arose from the whole genome duplication" [YGR138C]	43543.9	2199.59	15102.3	2227.09	22425	1845	1.61403	-2.03572	0.269988	-2.14634	0.990676	-2.45131	AAGGGCTTGAGACATAAGTTGTCCAAGAAGGACTATTCCATCGACAGTGTTGAGATGTAA	763826	chrVII	763767	-	FALSE		YGR138C	853039	NM_001181267	spermine transporter	chrVII:763826-763767	GO:0000297|GO:0015297|GO:0000296|GO:0016020|GO:0005886|GO:0006810|GO:0000329|GO:0016021|GO:0055085|GO:0071944	NM_001181267	TC21763
A_06_P4779	0.0481586	0.0018199	YLL034C	1.63793	up	RIX7	Chr XII from 73146-70633, Genome Release 64-2-1, reverse complement, Verified ORF, "Putative ATPase of the AAA family; required for export of pre-ribosomal large subunits from the nucleus; distributed between the nucleolus, nucleoplasm, and nuclear periphery depending on growth conditions" [YLL034C]	1062.49	429.771	366.684	552.262	530.623	576.034	-3.75013	-4.46192	-5.11556	-4.16663	-4.40368	-4.11515	CAGTCTTGGCTCTAAAAAGGAAGTTTTTTCAGAGCGAAGAAATACAATCTGTTCTTGATA	70891	chrXII	70832	-	FALSE		YLL034C.1	850625	NM_001181854	putative AAA family ATPase RIX7	chrXII:70891-70832	GO:0000166|GO:0042254|GO:0005730|GO:0042273|GO:0005634|GO:0030687|GO:0016887|GO:0005524|GO:0000055	NM_001181854	NP256573
A_06_P6708	0.0160564	5.03378e-05	YOR344C	1.63757	up	TYE7	Chr XV from 978069-977194, Genome Release 64-2-1, reverse complement, Verified ORF, "Serine-rich protein that contains a bHLH DNA binding motif; binds E-boxes of glycolytic genes and contributes to their activation; may function as a transcriptional activator in Ty1-mediated gene expression; bHLH stands for basic-helix-loop-helix" [YOR344C]	9008.07	6308.24	2676.42	8011.44	3834.89	7473.35	-0.678194	-0.531717	-2.25118	-0.302446	-1.53962	-0.434343	CTATACGAAATGGAAGTTCAAAGGTTGAAAAGTGAAATCGACACTTTGAAACAAGACCAA	977256	chrXV	977197	-	FALSE		YOR344C.1	854525	NM_001183764	Tye7p	chrXV:977256-977197	GO:0043565|GO:0006355|GO:0000790|GO:0003700|GO:0046983|GO:0005634|GO:0045821|GO:0003677|GO:0006351	NM_001183764	TC19160
A_06_P3879	0.0427556	0.000731647	YIL079C	1.57396	up	AIR1	Chr IX from 212005-210923, Genome Release 64-2-1, reverse complement, Verified ORF, "Zinc knuckle protein; involved in nuclear RNA processing and degradation as a component of the TRAMP complex; stimulates the poly(A) polymerase activity of Pap2p in vitro; AIR1 has a paralog, AIR2, that arose from the whole genome duplication; although Air1p and Air2p are homologous TRAMP subunits, they have nonr…	965.654	420.522	383.054	391.346	533.023	452.869	-3.88835	-4.4395	-5.05702	-4.65354	-4.40262	-4.48154	TACAAAGTGACGAAAAATAAAAGAGTTCAGACACACCCCTTAGATTTCCCCAGAAGTAGC	211105	chrIX	211046	-	FALSE		YIL079C	854731	NM_001179429	TRAMP complex RNA-binding subunit	chrIX:211105-211046	GO:0071039|GO:0043629|GO:0071037|GO:0071038|GO:0005730|GO:0071035|GO:0071036|GO:0005634|GO:0003676|GO:0071031|GO:0046872|GO:0043633|GO:0004652|GO:0005737|GO:0031499|GO:0008270	NM_001179429	TC21377
A_06_P2701	0.0120415	1.5025e-05	YER070W	1.55803	up	RNR1	Chr V from 298950-301616, Genome Release 64-2-1, Verified ORF, "Major isoform of large subunit of ribonucleotide-diphosphate reductase; the RNR complex catalyzes rate-limiting step in dNTP synthesis, regulated by DNA replication and DNA damage checkpoint pathways via localization of small subunits; relative distribution to the nucleus increases upon DNA replication stress; RNR1 has a paralog, RNR…	11533.3	17392.8	3470.94	22483.4	4754.27	19636.4	-0.32717	0.843171	-1.87169	1.1332	-1.23197	0.995343	CCGAGTTCGACATTTACAACTCTAAGGTTATAGCATGTGCTATTGATAACCCAGAAGCTT	301594	chrV	301535	+	FALSE		YER070W.1	856801	NM_001178961	ribonucleotide-diphosphate reductase subunit RNR1	chrV:301535-301594	GO:0006260|GO:0005737|GO:0009263|GO:0000166|GO:0008152|GO:0016491|GO:0005971|GO:0005634|GO:0004748|GO:0003824|GO:0005524|GO:0055114	NM_001178961	TC21470
A_06_P6789	0.0212476	0.000111181	YPL030W	1.53423	up	TRM44	Chr XVI from 493543-495246, Genome Release 64-2-1, Verified ORF, "tRNA(Ser) Um(44) 2'-O-methyltransferase; involved in maintaining levels of the tRNA-Ser species tS(CGA) and tS(UGA); conserved among metazoans and fungi but there does not appear to be a homolog in plants; TRM44 is a non-essential gene" [YPL030W]	779.983	305.097	375.703	357.932	512.083	411.739	-4.19982	-4.88331	-5.07029	-4.77947	-4.45278	-4.61718	GGAAACGTTCGCCTAGGTCAAATGAAATCAAAAACCAGAATAACAGTAAGAGCACCTACT	495011	chrXVI	494952	+	FALSE		YPL030W	856077	NM_001183844	tRNA (uracil) methyltransferase	chrXVI:494952-495011	GO:0005737|GO:0016300|GO:0008168|GO:0030488|GO:0032259|GO:0016740|GO:0008033	NM_001183844	TC18942
A_06_P4521	0.0214797	0.000126351	YKL109W	1.52712	up	HAP4	Chr XI from 232227-233891, Genome Release 64-2-1, Verified ORF, "Transcription factor; subunit of the heme-activated, glucose-repressed Hap2p/3p/4p/5p CCAAT-binding complex, a transcriptional activator and global regulator of respiratory gene expression; provides the principal activation function of the complex; involved in diauxic shift" [YKL109W]	62519.6	34184.3	17912.8	15485.9	24401	22775.9	2.13209	1.90745	0.506683	0.648146	1.1175	1.18901	CAATGGCAGATCTTTTAAAAATTTCATGTTTTCCAACGATACCGGTATTGACGGTAGTGC	233348	chrXI	233289	+	FALSE		YKL109W	853751	NM_001179675	transcription factor HAP4	chrXI:233289-233348	GO:0001102|GO:0006355|GO:0001077|GO:0016602|GO:0001076|GO:0006366|GO:0005634|GO:0043457|GO:0003677|GO:0006351|GO:0000436	NM_001179675	TC17750
A_06_P1197	0.00368988	2.63093e-06	YBL066C	30.5145	down	SEF1	Chr II from 100115-96669, Genome Release 64-2-1, reverse complement, Verified ORF, "Putative transcription factor; has homolog in Kluyveromyces lactis" [YBL066C]	366.983	558.584	566.385	924.01	15.4149	9.35905	-5.29744	-4.01172	-4.53547	-3.43234	-9.46689	-10.0276	GTAATTCCTGATCTCTCCATGAAAAGATCAGTAAGCACTCCCGTTAATCATTTTCCTGCG	97243	chrII	97184	-	FALSE		YBL066C.1	852214	NM_001178306	Sef1p	chrII:97243-97184	GO:0008150|GO:0003674|GO:0006355|GO:0006357|GO:0000981|GO:0008270|GO:0005634|GO:0005575|GO:0003677|GO:0046872|GO:0030435|GO:0006351	NM_001178306	TC17138
A_06_P1631	0.0240776	0.000169135	YCR010C	2.19456	down	ADY2	Chr III from 133124-132273, Genome Release 64-2-1, reverse complement, Verified ORF, "Acetate transporter required for normal sporulation; phosphorylated in mitochondria; ADY2 has a paralog, ATO2, that arose from the whole genome duplication" [YCR010C]	378.343	156821	398.571	105174	162.172	81971.2	-5.2409	4.01376	-4.97773	3.39027	-6.11166	3.05873	TTACTAGCATTAACTTTCCTACTGTTGTCTATTGGTCACTTTGCTAATAGACTTGGTGTC	132471	chrIII	132412	-	FALSE		YCR010C	850368	NM_001178723	Ady2p	chrIII:132471-132412	GO:0005773|GO:0005774|GO:0051321|GO:0005886|GO:0015696|GO:0008519|GO:0015123|GO:0055085|GO:0005739|GO:0016020|GO:0072488|GO:0019740|GO:0006810|GO:0006847|GO:0006846|GO:0016021|GO:0006811	NM_001178723	TC19331
A_06_P3457	0.0258481	0.000208947	YGR236C	1.91498	down	SPG1	Rep: Uncharacterized protein YGR236C - Saccharomyces cerevisiae (Baker's yeast), complete [TC21215]	6028.97	94865.1	14925	86146.9	6814	65512.6	-1.24754	3.39728	0.239593	3.12254	-0.697739	2.74428	TGATGATGAAGTAACGTATTTGATGTTCCTCTTCAATCATGTAAGGGAATTTGTACTTGG	962576	chrVII	962518	-	FALSE						chrVII:962576-962518			TC21215
A_06_P5808	0.0160564	5.40988e-05	YNL037C	1.6681	down	IDH1	Chr XIV from 559002-557920, Genome Release 64-2-1, reverse complement, Verified ORF, "Subunit of mitochondrial NAD(+)-dependent isocitrate dehydrogenase; complex catalyzes the oxidation of isocitrate to alpha-ketoglutarate in the TCA cycle" [YNL037C]	315040	291223	34041.4	101169	18007.5	72110.1	4.47011	5.03286	1.41105	3.34255	0.67285	2.86189	ATGATCCTTTCCTCCACGTTAATGTTGAACCATTTGGGTTTGAATGAATATGCTACTAGA	558100	chrXIV	558041	-	FALSE		YNL037C.1	855691	NM_001182876	isocitrate dehydrogenase (NAD(+)) IDH1	chrXIV:558100-558041	GO:0042645|GO:0005962|GO:0000287|GO:0006099|GO:0006537|GO:0003723|GO:0003824|GO:0046872|GO:0016616|GO:0005739|GO:0006102|GO:0051287|GO:0004449|GO:0005759|GO:0008152|GO:0016491|GO:0055114	NM_001182876	TC18731
A_06_P3959	0.035623	0.00042732	YIL160C	1.60632	down	POT1	Chr IX from 41444-40191, Genome Release 64-2-1, reverse complement, Verified ORF, "3-ketoacyl-CoA thiolase with broad chain length specificity; cleaves 3-ketoacyl-CoA into acyl-CoA and acetyl-CoA during beta-oxidation of fatty acids" [YIL160C]	1194.38	78136.2	2259	72232.2	1224.43	50003.5	-3.58938	3.10151	-2.48929	2.87667	-3.17305	2.34339	AGTAGCTACCATACTAAGAGAACTGAAAAAGGATCAAATCGGGGTTGTTAGTATGTGTAT	40293	chrIX	40234	-	FALSE		YIL160C.1	854646	NM_001179508	acetyl-CoA C-acyltransferase	chrIX:40293-40234	GO:0006629|GO:0016747|GO:0006635|GO:0016746|GO:0005782|GO:0003729|GO:0003824|GO:0005758|GO:0008152|GO:0006631|GO:0003988|GO:0016740|GO:0005777	NM_001179508	TC18397
A_06_P3857	0.00198761	1.06289e-06	YIL057C	1.57718	down	RGI2	Chr IX from 248396-247902, Genome Release 64-2-1, reverse complement, Verified ORF, "Protein of unknown function; involved in energy metabolism under respiratory conditions; expression induced under carbon limitation and repressed under high glucose; RGI2 has a paralog, RGI1, that arose from the whole genome duplication" [YIL057C]	1561.24	139778	1695.95	128913	951.304	117765	-3.19466	3.9448	-2.8955	3.70835	-3.55285	3.59614	TCAAAGAGACTGCCAATTCGCACTCTAAGAAGTTTGTTCGCCATTTACACCAGCATGTTG	248182	chrIX	248123	-	FALSE		YIL057C.1	854753	NM_001179407	Rgi2p	chrIX:248182-248123	GO:0003674|GO:0005737|GO:0006112	NM_001179407	TC19626

## Sheet: Up (14)
ProbeName	Corrected p-value	p-value	SystemicName	FCAbsolute	regulation	GeneSymbol	Description	[VP16, YPD](raw)	[VP16, YPGly](raw)	[WT, YPD](raw)	[WT, YPGly](raw)	[sef1, YPD](raw)	[sef1, YPGly](raw)	[VP16, YPD](normalized)	[VP16, YPGly](normalized)	[WT, YPD](normalized)	[WT, YPGly](normalized)	[sef1, YPD](normalized)	[sef1, YPGly](normalized)	Sequence	Chromosome End Index_Avadis_	Chromosome Number_Avadis_	Chromosome Start Index_Avadis_	Chromosome Strand_Avadis_	ControlType	Cytoband	EnsemblID	EntrezGeneID	GenbankAccession	GeneName	GenomicCoordinates	Go	RefSeqAccession	TIGRID	UniGeneID
A_06_P1196	6.80127e-08	1.21235e-11		12.3377	up			355.924	3526.78	390.984	520.58	4277.04	9938.6	-5.33241	-1.38762	-5.01549	-4.24444	-1.39049	-0.0129416	TGTCTTTTCATGTGAGCAGAACTAAAATCTTGGTCTTGGTCAGAATCTCGATTATCCTTC	100112	chrII	100053	+	FALSE		YBL065W.1				chrII:100053-100112
A_06_P4982	3.42969e-05	1.22271e-08	YLR168C	3.68773	up	UPS2	Chr XII from 500270-499578, Genome Release 64-2-1, reverse complement, Verified ORF, "Mitochondrial intermembrane space protein; involved in phospholipid metabolism; has role in regulation of phospholipid metabolism by inhibiting conversion of phosphatidylethanolamine to phosphatidylcholine; null mutant has defects in mitochondrial morphology; similar to Ups1p, Ups3p and to human PRELI; UPS2 has …	30065.6	25372.6	2588.63	5498.67	8359.71	16269.7	1.0738	1.46394	-2.29495	-0.894272	-0.412216	0.705431	GTGAAAATTGGGAAAAACATGTTGATGACTTGAGCAATCAACTTGTCAGTAAAGTCAATG	499761	chrXII	499702	-	FALSE		YLR168C.1	850865	NM_001182055	Ups2p	chrXII:499761-499702	GO:0005739|GO:0005758|GO:0003674|GO:0016020|GO:0015914|GO:0031314|GO:2001246|GO:0005743|GO:0046337|GO:0032048|GO:0042407	NM_001182055	TC19650
A_06_P2333	0.0441105	0.00123704	YDR342C	2.30836	up	HXT7	Chr IV from 1155928-1154216, Genome Release 64-2-1, reverse complement, Verified ORF, "High-affinity glucose transporter; member of the major facilitator superfamily, nearly identical to Hxt6p, expressed at high basal levels relative to other HXTs, expression repressed by high glucose levels; HXT7 has a paralog, HXT4, that arose from the whole genome duplication" [YDR342C]	117269	38337.3	156810	50419.3	314461	73537.3	3.04298	2.11834	3.64812	2.34039	4.85499	2.90443	GCTGAAGAAATGACTCACGATGACAAGCCATTGTACAAGAGAATGTTCAGCACCAAATAA	1154270	chrIV	1154211	-	FALSE		YDR342C	851943	NM_001180650	hexose transporter HXT7	chrIV:1154270-1154211	GO:0005215|GO:0005886|GO:0022857|GO:0008643|GO:0055085|GO:0015761|GO:0071944|GO:0008645|GO:0015750|GO:0005739|GO:0015755|GO:0015578|GO:0016020|GO:0046323|GO:0005887|GO:0022891|GO:0015146|GO:0005353|GO:0006810|GO:0005351|GO:0016021|GO:0005355|GO:0015992	NM_001180650	TC17690
A_06_P7011	0.0440543	0.000996201	YPL250C	1.83376	up	ATG41	Chr XVI from 74719-74309, Genome Release 64-2-1, reverse complement, Verified ORF, "Protein of unknown function; mobilized into polysomes upon a shift from a fermentable to nonfermentable carbon source; potential Cdc28p substrate; ICY2 has a paralog, ICY1, that arose from the whole genome duplication" [YPL250C]	15179.3	10046.9	4487.85	10112.9	7157.68	10218.5	0.0729992	0.127951	-1.52327	0.0421	-0.648465	0.00214195	CAGCAACATAATAACGAGTACTGAAGACGATTGCATGTTCGATATGGAATTTAACGGCAA	74495	chrXVI	74436	-	FALSE		YPL250C	855825	NM_001184064	Atg41p	chrXVI:74495-74436	GO:0003674|GO:0034045|GO:0016020|GO:0000422|GO:0016236|GO:0006914|GO:0005575|GO:0032258|GO:0000045	NM_001184064	TC19832
A_06_P1614	0.0429247	0.000744422	YCL064C	1.73314	up	CHA1	Chr III from 16880-15798, Genome Release 64-2-1, reverse complement, Verified ORF, "Catabolic L-serine (L-threonine) deaminase; catalyzes the degradation of both L-serine and L-threonine; required to use serine or threonine as the sole nitrogen source, transcriptionally induced by serine and threonine" [YCL064C]	4049.45	71474.2	3995.82	83022.9	6111.27	80748.3	-1.82139	3.00061	-1.68716	3.06927	-0.893777	3.03306	CCTAGAAAATGCACTGGGCTCAAAATTAGCTGCGGATGACATTGTGATAATTATTGCTTG	15993	chrIII	15934	-	FALSE		YCL064C	850295	NM_001178706	L-serine/L-threonine ammonia-lyase CHA1	chrIII:15993-15934	GO:0042645|GO:0005739|GO:0003941|GO:0006520|GO:0030170|GO:0004794|GO:0006565|GO:0016829|GO:0006567	NM_001178706	TC18747
A_06_P2984	0.0446094	0.00133786	YGL029W	1.6697	up	CGR1	Chr VII from 440063-440425, Genome Release 64-2-1, Verified ORF, "Protein involved in nucleolar integrity and processing of pre-rRNA; has a role in processing rRNA for the 60S ribosome subunit; transcript is induced in response to cytotoxic stress but not genotoxic stress; relocalizes from nucleus to nucleolus upon DNA replication stress" [YGL029W]	2482.88	1704.01	949.036	1612.21	1373.84	1787.57	-2.52679	-2.41143	-3.75977	-2.61043	-3.02018	-2.48594	AAGGAAGAGAATGAAAGATACGAACGTTTGGCTGCTAAGATGCATGCTAAGAAGGTTGAA	440382	chrVII	440323	+	FALSE		YGL029W.1	852854	NM_001180894	Cgr1p	chrVII:440323-440382	GO:0003674|GO:0042254|GO:0006364|GO:0005730|GO:0005634|GO:0030687	NM_001180894	TC21355
A_06_P5522	0.0440543	0.00106798	YMR093W	1.65054	up	UTP15	Chr XIII from 454015-455556, Genome Release 64-2-1, Verified ORF, "Nucleolar protein; component of the small subunit (SSU) processome containing the U3 snoRNA that is involved in processing of pre-18S rRNA" [YMR093W]	3391.99	2054.84	1297.12	2427.3	1895.71	2842.86	-2.07345	-2.17814	-3.30568	-2.02818	-2.58275	-1.80391	GTGGTTTTAGAATTATATGGGAATACGTTAGAAAGCTCTCCAGTTCTTCAAGAATTGATG	455465	chrXIII	455406	+	FALSE		YMR093W.1	855118	NM_001182593	snoRNA-binding rRNA-processing protein UTP15	chrXIII:455406-455465	GO:0000462|GO:0006364|GO:0042254|GO:0032040|GO:0005730|GO:0033553|GO:0005634|GO:0006351|GO:0030515|GO:0045943|GO:0030529|GO:0034455|GO:0030686	NM_001182593	TC19601
A_06_P3359	0.0349101	0.00038193	YGR138C	1.64797	up	TPO2	Chr VII from 765606-763762, Genome Release 64-2-1, reverse complement, Verified ORF, "Polyamine transporter of the major facilitator superfamily; member of the 12-spanner drug:H(+) antiporter DHA1 family; specific for spermine; localizes to the plasma membrane; transcription of TPO2 is regulated by Haa1p; TPO2 has a paralog, TPO3, that arose from the whole genome duplication" [YGR138C]	43543.9	2199.59	15102.3	2227.09	22425	1845	1.61403	-2.03572	0.269988	-2.14634	0.990676	-2.45131	AAGGGCTTGAGACATAAGTTGTCCAAGAAGGACTATTCCATCGACAGTGTTGAGATGTAA	763826	chrVII	763767	-	FALSE		YGR138C	853039	NM_001181267	spermine transporter	chrVII:763826-763767	GO:0000297|GO:0015297|GO:0000296|GO:0016020|GO:0005886|GO:0006810|GO:0000329|GO:0016021|GO:0055085|GO:0071944	NM_001181267	TC21763
A_06_P4779	0.0481586	0.0018199	YLL034C	1.63793	up	RIX7	Chr XII from 73146-70633, Genome Release 64-2-1, reverse complement, Verified ORF, "Putative ATPase of the AAA family; required for export of pre-ribosomal large subunits from the nucleus; distributed between the nucleolus, nucleoplasm, and nuclear periphery depending on growth conditions" [YLL034C]	1062.49	429.771	366.684	552.262	530.623	576.034	-3.75013	-4.46192	-5.11556	-4.16663	-4.40368	-4.11515	CAGTCTTGGCTCTAAAAAGGAAGTTTTTTCAGAGCGAAGAAATACAATCTGTTCTTGATA	70891	chrXII	70832	-	FALSE		YLL034C.1	850625	NM_001181854	putative AAA family ATPase RIX7	chrXII:70891-70832	GO:0000166|GO:0042254|GO:0005730|GO:0042273|GO:0005634|GO:0030687|GO:0016887|GO:0005524|GO:0000055	NM_001181854	NP256573
A_06_P6708	0.0160564	5.03378e-05	YOR344C	1.63757	up	TYE7	Chr XV from 978069-977194, Genome Release 64-2-1, reverse complement, Verified ORF, "Serine-rich protein that contains a bHLH DNA binding motif; binds E-boxes of glycolytic genes and contributes to their activation; may function as a transcriptional activator in Ty1-mediated gene expression; bHLH stands for basic-helix-loop-helix" [YOR344C]	9008.07	6308.24	2676.42	8011.44	3834.89	7473.35	-0.678194	-0.531717	-2.25118	-0.302446	-1.53962	-0.434343	CTATACGAAATGGAAGTTCAAAGGTTGAAAAGTGAAATCGACACTTTGAAACAAGACCAA	977256	chrXV	977197	-	FALSE		YOR344C.1	854525	NM_001183764	Tye7p	chrXV:977256-977197	GO:0043565|GO:0006355|GO:0000790|GO:0003700|GO:0046983|GO:0005634|GO:0045821|GO:0003677|GO:0006351	NM_001183764	TC19160
A_06_P3879	0.0427556	0.000731647	YIL079C	1.57396	up	AIR1	Chr IX from 212005-210923, Genome Release 64-2-1, reverse complement, Verified ORF, "Zinc knuckle protein; involved in nuclear RNA processing and degradation as a component of the TRAMP complex; stimulates the poly(A) polymerase activity of Pap2p in vitro; AIR1 has a paralog, AIR2, that arose from the whole genome duplication; although Air1p and Air2p are homologous TRAMP subunits, they have nonr…	965.654	420.522	383.054	391.346	533.023	452.869	-3.88835	-4.4395	-5.05702	-4.65354	-4.40262	-4.48154	TACAAAGTGACGAAAAATAAAAGAGTTCAGACACACCCCTTAGATTTCCCCAGAAGTAGC	211105	chrIX	211046	-	FALSE		YIL079C	854731	NM_001179429	TRAMP complex RNA-binding subunit	chrIX:211105-211046	GO:0071039|GO:0043629|GO:0071037|GO:0071038|GO:0005730|GO:0071035|GO:0071036|GO:0005634|GO:0003676|GO:0071031|GO:0046872|GO:0043633|GO:0004652|GO:0005737|GO:0031499|GO:0008270	NM_001179429	TC21377
A_06_P2701	0.0120415	1.5025e-05	YER070W	1.55803	up	RNR1	Chr V from 298950-301616, Genome Release 64-2-1, Verified ORF, "Major isoform of large subunit of ribonucleotide-diphosphate reductase; the RNR complex catalyzes rate-limiting step in dNTP synthesis, regulated by DNA replication and DNA damage checkpoint pathways via localization of small subunits; relative distribution to the nucleus increases upon DNA replication stress; RNR1 has a paralog, RNR…	11533.3	17392.8	3470.94	22483.4	4754.27	19636.4	-0.32717	0.843171	-1.87169	1.1332	-1.23197	0.995343	CCGAGTTCGACATTTACAACTCTAAGGTTATAGCATGTGCTATTGATAACCCAGAAGCTT	301594	chrV	301535	+	FALSE		YER070W.1	856801	NM_001178961	ribonucleotide-diphosphate reductase subunit RNR1	chrV:301535-301594	GO:0006260|GO:0005737|GO:0009263|GO:0000166|GO:0008152|GO:0016491|GO:0005971|GO:0005634|GO:0004748|GO:0003824|GO:0005524|GO:0055114	NM_001178961	TC21470
A_06_P6789	0.0212476	0.000111181	YPL030W	1.53423	up	TRM44	Chr XVI from 493543-495246, Genome Release 64-2-1, Verified ORF, "tRNA(Ser) Um(44) 2'-O-methyltransferase; involved in maintaining levels of the tRNA-Ser species tS(CGA) and tS(UGA); conserved among metazoans and fungi but there does not appear to be a homolog in plants; TRM44 is a non-essential gene" [YPL030W]	779.983	305.097	375.703	357.932	512.083	411.739	-4.19982	-4.88331	-5.07029	-4.77947	-4.45278	-4.61718	GGAAACGTTCGCCTAGGTCAAATGAAATCAAAAACCAGAATAACAGTAAGAGCACCTACT	495011	chrXVI	494952	+	FALSE		YPL030W	856077	NM_001183844	tRNA (uracil) methyltransferase	chrXVI:494952-495011	GO:0005737|GO:0016300|GO:0008168|GO:0030488|GO:0032259|GO:0016740|GO:0008033	NM_001183844	TC18942
A_06_P4521	0.0214797	0.000126351	YKL109W	1.52712	up	HAP4	Chr XI from 232227-233891, Genome Release 64-2-1, Verified ORF, "Transcription factor; subunit of the heme-activated, glucose-repressed Hap2p/3p/4p/5p CCAAT-binding complex, a transcriptional activator and global regulator of respiratory gene expression; provides the principal activation function of the complex; involved in diauxic shift" [YKL109W]	62519.6	34184.3	17912.8	15485.9	24401	22775.9	2.13209	1.90745	0.506683	0.648146	1.1175	1.18901	CAATGGCAGATCTTTTAAAAATTTCATGTTTTCCAACGATACCGGTATTGACGGTAGTGC	233348	chrXI	233289	+	FALSE		YKL109W	853751	NM_001179675	transcription factor HAP4	chrXI:233289-233348	GO:0001102|GO:0006355|GO:0001077|GO:0016602|GO:0001076|GO:0006366|GO:0005634|GO:0043457|GO:0003677|GO:0006351|GO:0000436	NM_001179675	TC17750

## Sheet: Down (6)
ProbeName	Corrected p-value	p-value	SystemicName	FCAbsolute	regulation	GeneSymbol	Description	[VP16, YPD](raw)	[VP16, YPGly](raw)	[WT, YPD](raw)	[WT, YPGly](raw)	[sef1, YPD](raw)	[sef1, YPGly](raw)	[VP16, YPD](normalized)	[VP16, YPGly](normalized)	[WT, YPD](normalized)	[WT, YPGly](normalized)	[sef1, YPD](normalized)	[sef1, YPGly](normalized)	Sequence	Chromosome End Index_Avadis_	Chromosome Number_Avadis_	Chromosome Start Index_Avadis_	Chromosome Strand_Avadis_	ControlType	Cytoband	EnsemblID	EntrezGeneID	GenbankAccession	GeneName	GenomicCoordinates	Go	RefSeqAccession	TIGRID	UniGeneID
A_06_P1197	0.00368988	2.63093e-06	YBL066C	30.5145	down	SEF1	Chr II from 100115-96669, Genome Release 64-2-1, reverse complement, Verified ORF, "Putative transcription factor; has homolog in Kluyveromyces lactis" [YBL066C]	366.983	558.584	566.385	924.01	15.4149	9.35905	-5.29744	-4.01172	-4.53547	-3.43234	-9.46689	-10.0276	GTAATTCCTGATCTCTCCATGAAAAGATCAGTAAGCACTCCCGTTAATCATTTTCCTGCG	97243	chrII	97184	-	FALSE		YBL066C.1	852214	NM_001178306	Sef1p	chrII:97243-97184	GO:0008150|GO:0003674|GO:0006355|GO:0006357|GO:0000981|GO:0008270|GO:0005634|GO:0005575|GO:0003677|GO:0046872|GO:0030435|GO:0006351	NM_001178306	TC17138
A_06_P1631	0.0240776	0.000169135	YCR010C	2.19456	down	ADY2	Chr III from 133124-132273, Genome Release 64-2-1, reverse complement, Verified ORF, "Acetate transporter required for normal sporulation; phosphorylated in mitochondria; ADY2 has a paralog, ATO2, that arose from the whole genome duplication" [YCR010C]	378.343	156821	398.571	105174	162.172	81971.2	-5.2409	4.01376	-4.97773	3.39027	-6.11166	3.05873	TTACTAGCATTAACTTTCCTACTGTTGTCTATTGGTCACTTTGCTAATAGACTTGGTGTC	132471	chrIII	132412	-	FALSE		YCR010C	850368	NM_001178723	Ady2p	chrIII:132471-132412	GO:0005773|GO:0005774|GO:0051321|GO:0005886|GO:0015696|GO:0008519|GO:0015123|GO:0055085|GO:0005739|GO:0016020|GO:0072488|GO:0019740|GO:0006810|GO:0006847|GO:0006846|GO:0016021|GO:0006811	NM_001178723	TC19331
A_06_P3457	0.0258481	0.000208947	YGR236C	1.91498	down	SPG1	Rep: Uncharacterized protein YGR236C - Saccharomyces cerevisiae (Baker's yeast), complete [TC21215]	6028.97	94865.1	14925	86146.9	6814	65512.6	-1.24754	3.39728	0.239593	3.12254	-0.697739	2.74428	TGATGATGAAGTAACGTATTTGATGTTCCTCTTCAATCATGTAAGGGAATTTGTACTTGG	962576	chrVII	962518	-	FALSE						chrVII:962576-962518			TC21215
A_06_P5808	0.0160564	5.40988e-05	YNL037C	1.6681	down	IDH1	Chr XIV from 559002-557920, Genome Release 64-2-1, reverse complement, Verified ORF, "Subunit of mitochondrial NAD(+)-dependent isocitrate dehydrogenase; complex catalyzes the oxidation of isocitrate to alpha-ketoglutarate in the TCA cycle" [YNL037C]	315040	291223	34041.4	101169	18007.5	72110.1	4.47011	5.03286	1.41105	3.34255	0.67285	2.86189	ATGATCCTTTCCTCCACGTTAATGTTGAACCATTTGGGTTTGAATGAATATGCTACTAGA	558100	chrXIV	558041	-	FALSE		YNL037C.1	855691	NM_001182876	isocitrate dehydrogenase (NAD(+)) IDH1	chrXIV:558100-558041	GO:0042645|GO:0005962|GO:0000287|GO:0006099|GO:0006537|GO:0003723|GO:0003824|GO:0046872|GO:0016616|GO:0005739|GO:0006102|GO:0051287|GO:0004449|GO:0005759|GO:0008152|GO:0016491|GO:0055114	NM_001182876	TC18731
A_06_P3959	0.035623	0.00042732	YIL160C	1.60632	down	POT1	Chr IX from 41444-40191, Genome Release 64-2-1, reverse complement, Verified ORF, "3-ketoacyl-CoA thiolase with broad chain length specificity; cleaves 3-ketoacyl-CoA into acyl-CoA and acetyl-CoA during beta-oxidation of fatty acids" [YIL160C]	1194.38	78136.2	2259	72232.2	1224.43	50003.5	-3.58938	3.10151	-2.48929	2.87667	-3.17305	2.34339	AGTAGCTACCATACTAAGAGAACTGAAAAAGGATCAAATCGGGGTTGTTAGTATGTGTAT	40293	chrIX	40234	-	FALSE		YIL160C.1	854646	NM_001179508	acetyl-CoA C-acyltransferase	chrIX:40293-40234	GO:0006629|GO:0016747|GO:0006635|GO:0016746|GO:0005782|GO:0003729|GO:0003824|GO:0005758|GO:0008152|GO:0006631|GO:0003988|GO:0016740|GO:0005777	NM_001179508	TC18397
A_06_P3857	0.00198761	1.06289e-06	YIL057C	1.57718	down	RGI2	Chr IX from 248396-247902, Genome Release 64-2-1, reverse complement, Verified ORF, "Protein of unknown function; involved in energy metabolism under respiratory conditions; expression induced under carbon limitation and repressed under high glucose; RGI2 has a paralog, RGI1, that arose from the whole genome duplication" [YIL057C]	1561.24	139778	1695.95	128913	951.304	117765	-3.19466	3.9448	-2.8955	3.70835	-3.55285	3.59614	TCAAAGAGACTGCCAATTCGCACTCTAAGAAGTTTGTTCGCCATTTACACCAGCATGTTG	248182	chrIX	248123	-	FALSE		YIL057C.1	854753	NM_001179407	Rgi2p	chrIX:248182-248123	GO:0003674|GO:0005737|GO:0006112	NM_001179407	TC19626
