# Supplementary material for: Protein moonlighting by a target gene dominates phenotypic divergence of the Sef1 transcriptional regulatory network in yeasts
Source: Nucleic Acids Res. 2024 Nov 20;52(22):13914–30. doi: 10.1093/nar/gkae1147 (PMC11662654; doi:10.1093/nar/gkae1147)
Supplement: gkae1147_Supplemental_Files [file gkae1147_supplemental_files.zip › Table S3_[sef1, YPGly] vs [WT, YPGly].xlsx]

## Sheet: Raw
# Notes : Created from Advanced Analysis operation: significance Analysis.
#Entitylist : Filtered on Expression (200.0 - 486109.75) in the Raw Data (5610)
#Interpretation : Genotype - Conditions
#Experiment: WT vs sef1 vs Sef1-VP16
#corrected p-value cut-off:0.05
#Fold change cut-off:1.5
#Selected Test : T Test unpaired
#p-value computation: Asymptotic
#Multiple Testing Correction: Benjamini-Hochberg
#
# Technology : Agilent.SingleColor.16322
# Owner : gxuser
# Created On : Wed Sep 25 13:56:28 CST 2019
ProbeName	Corrected p-value	p-value	FCAbsolute	regulation	[VP16, YPD](raw)	[VP16, YPGly](raw)	[WT, YPD](raw)	[WT, YPGly](raw)	[sef1, YPD](raw)	[sef1, YPGly](raw)	[VP16, YPD](normalized)	[VP16, YPGly](normalized)	[WT, YPD](normalized)	[WT, YPGly](normalized)	[sef1, YPD](normalized)	[sef1, YPGly](normalized)	GeneSymbol	Description	Sequence	Chromosome End Index_Avadis_	Chromosome Number_Avadis_	Chromosome Start Index_Avadis_	Chromosome Strand_Avadis_	ControlType	Cytoband	EnsemblID	EntrezGeneID	GenbankAccession	GeneName	GenomicCoordinates	Go	RefSeqAccession	TIGRID	UniGeneID
A_06_P4238	0.0484617	0.000621969	2.1022	down	892.666	1700.83	1612.9	651.222	1007.04	306.99	-4.03428	-2.52406	-2.98064	-3.97129	-3.46456	-5.04319	IMA5	Chr X from 26086-24341, Genome Release 64-2-1, reverse complement, Verified ORF, "Alpha-glucosidase; specificity for isomaltose, maltose, and palatinose, but not alpha-methylglucoside; most distant member of the IMA isomaltase family, but with similar catalytic properties as Ima1p and Ima2p; not required for isomaltose utilization, but Ima5p overexpression allows the ima1 null mutant to grow on i…	CCTTACAAGTTAGAAAGGAGCACAAAGATATCCTTGTTTATGGACATAACTTTCAGTTCA	24612	chrX	24553	-	FALSE		YJL216C	853214	NM_001181649	oligo-1,6-glucosidase IMA5	chrX:24612-24553	GO:0004574|GO:0016787|GO:0046352|GO:0005975|GO:0016798|GO:0008152|GO:0000023|GO:0005575|GO:0003824	NM_001181649	TC17640
A_06_P3113	0.0486197	0.000675995	1.8718	down	531.652	129.233	738.683	123.54	619.568	66.2941	-4.75416	-6.241	-4.09772	-6.33188	-4.2148	-7.2363	RCK1	Chr VII from 207033-208571, Genome Release 64-2-1, Verified ORF, "Protein kinase involved in the response to oxidative stress; identified as suppressor of S. pombe cell cycle checkpoint mutations; RCK1 has a paralog, RCK2, that arose from the whole genome duplication" [YGL158W]	AGCGTGCAAAGCATACTAAATGATTCATTCGATGAGAGAGCAGAGACCCTACATTGTGCA	208384	chrVII	208325	+	FALSE		YGL158W	852719	NM_001181023	putative serine/threonine protein kinase RCK1	chrVII:208325-208384	GO:0005516|GO:0005575|GO:0005524|GO:0040020|GO:0035556|GO:0005622|GO:0016310|GO:0004672|GO:0000166|GO:0018105|GO:0004674|GO:0016301|GO:0018107|GO:0006468|GO:0034599|GO:0004683|GO:0016740	NM_001181023	TC17931
A_06_P2722	0.0145448	3.37044e-05	1.55895	up	27078.4	16425.9	20068.1	20367.4	21382	32160.6	0.923067	0.815237	0.647399	1.04248	0.912826	1.68306	MET6	Chr V from 342167-339864, Genome Release 64-2-1, reverse complement, Verified ORF, "Cobalamin-independent methionine synthase; involved in methionine biosynthesis and regeneration; requires a minimum of two glutamates on the methyltetrahydrofolate substrate, similar to bacterial metE homologs" [YER091C]	CTAGGTTTATTCGATATTCATTCTCCAAGAATTCCATCAAAGGATGAATTTATCGCCAAG	340069	chrV	340010	-	FALSE		YER091C.1	856825	NM_001178982	5-methyltetrahydropteroyltriglutamate-homocysteine S-methyltransferase	chrV:340069-340010	GO:0005886|GO:0008168|GO:0008652|GO:0009086|GO:0005576|GO:0008705|GO:0032259|GO:0050667|GO:0046872|GO:0005829|GO:0005737|GO:0008270|GO:0003871|GO:0016740	NM_001178982	TC17170
A_06_P1197	0.00151448	5.3992e-07	96.6878	down	366.983	558.584	566.385	924.01	15.4149	9.35905	-5.29744	-4.01172	-4.53547	-3.43234	-9.46689	-10.0276	SEF1	Chr II from 100115-96669, Genome Release 64-2-1, reverse complement, Verified ORF, "Putative transcription factor; has homolog in Kluyveromyces lactis" [YBL066C]	GTAATTCCTGATCTCTCCATGAAAAGATCAGTAAGCACTCCCGTTAATCATTTTCCTGCG	97243	chrII	97184	-	FALSE		YBL066C.1	852214	NM_001178306	Sef1p	chrII:97243-97184	GO:0008150|GO:0003674|GO:0006355|GO:0006357|GO:0000981|GO:0008270|GO:0005634|GO:0005575|GO:0003677|GO:0046872|GO:0030435|GO:0006351	NM_001178306	TC17138
A_06_P5446	0.0391736	0.000298081	1.53865	down	41.653	872.699	38.6441	498.122	46.2285	325.53	-8.41931	-3.4451	-8.33355	-4.3251	-7.99995	-4.94676	PEX9	Chr XIII from 310208-311752, Genome Release 64-2-1, Uncharacterized ORF, "Putative protein of unknown function with similarity to human PEX5Rp; transcription increases during colony development similar to genes involved in peroxisome biogenesis; YMR018W is not an essential gene; PEX5Rp is also known as peroxin protein 5 related protein" [YMR018W]	GGTGACTATGTAAAAGCAAGCAAAATGCTAATCGAAGTTATACTGTTACGAAGTAAAGGA	311589	chrXIII	311530	+	FALSE		YMR018W	855032	NM_001182514	hypothetical protein	chrXIII:311530-311589	GO:0008150|GO:0003674|GO:0016560|GO:0005052|GO:0005575|GO:0005778|GO:0005829	NM_001182514	TC17922
A_06_P2613	0.0218747	7.01862e-05	1.51881	up	34001.4	3559.84	14396.2	3904.67	16970.6	5915.68	1.24831	-1.36117	0.190344	-1.35089	0.596294	-0.747948	DLD3	Chr V from 16355-17845, Genome Release 64-2-1, Verified ORF, "D-lactate dehydrogenase; part of the retrograde regulon which consists of genes whose expression is stimulated by damage to mitochondria and reduced in cells grown with glutamate as the sole nitrogen source, located in the cytoplasm" [YEL071W]	GGATCGGTTTCCATAAGAAAGGTAAGTTACACTACACCAGAAGTGATATTGAAATTAGAT	17780	chrV	17721	+	FALSE		YEL071W	856638	NM_001178886	D-lactate dehydrogenase	chrV:17721-17780	GO:0030447|GO:0050660|GO:0016614|GO:0019249|GO:0003824|GO:0051990|GO:0004458|GO:0005739|GO:0022904|GO:0071949|GO:0005737|GO:0019516|GO:0016491|GO:0055114	NM_001178886	TC19872
A_06_P5438	0.0413941	0.000435339	2.76819	down	87755.3	40216.9	123249	16947.6	82343.2	6030.02	2.62612	2.05215	3.29376	0.731365	2.89869	-0.737579	HXT2	Chr XIII from 288079-289704, Genome Release 64-2-1, Verified ORF, "High-affinity glucose transporter of the major facilitator superfamily; expression is induced by low levels of glucose and repressed by high levels of glucose" [YMR011W]	GTCAAACCATGGAAATCTGGTAGCTGGATCTCAAAAGAAAAAAGAGTTTCCGAGGAATAA	289703	chrXIII	289644	+	FALSE		YMR011W	855023	NM_001182507	hexose transporter HXT2	chrXIII:289644-289703	GO:0005215|GO:0000324|GO:0005886|GO:0022857|GO:0008643|GO:0055085|GO:0015761|GO:0071944|GO:0015750|GO:0015755|GO:0015578|GO:0016020|GO:0015758|GO:0046323|GO:0005887|GO:0022891|GO:0015146|GO:0005353|GO:0006810|GO:0005351|GO:0016021|GO:0005355|GO:0015992	NM_001182507	TC17805
A_06_P2027	0.0268764	0.000114979	1.70206	up	8604.64	7978.83	8200.25	8090.9	7515.71	14005	-0.74618	-0.188854	-0.633704	-0.293005	-0.576034	0.474275	ENA1	Chr IV from 538467-535192, Genome Release 64-2-1, reverse complement, Verified ORF, "P-type ATPase sodium pump; involved in Na+ and Li+ efflux to allow salt tolerance" [YDR040C]	AGTCAAGGAATTTTTCAGAAGCATTTGGGGAAACCAGTTTTTGTTCTGGTCAATCATTTT	535532	chrIV	535473	-	FALSE		YDR040C	851610	NM_001180348	Na(+)/Li(+)-exporting P-type ATPase ENA1	chrIV:535532-535473	GO:0009651|GO:0005886|GO:0046872|GO:0071944|GO:0043231|GO:0008556|GO:0000166|GO:0008554|GO:0006810|GO:0035725|GO:0042149|GO:0006814|GO:0006813|GO:0006812|GO:0009268|GO:0071805|GO:0006811|GO:0000324|GO:0006972|GO:0005524|GO:0055085|GO:0019829|GO:0016020|GO:0016787|GO:0005887|GO:0016021	NM_001180348	TC16786
A_06_P1324	0.0486197	0.000674916	1.57638	down	1185.6	1945.42	1024.12	1357.43	822.559	858.183	-3.59558	-2.26341	-3.62642	-2.87212	-3.76315	-3.52873	ECM8	Chr II from 390227-391291, Genome Release 64-2-1, Verified ORF, "Non-essential protein of unknown function" [YBR076W]	GGATTTCGAGTCTCTAAGAAACCTCAATGCTGATTATAATGGGATGTCGTATATTCAAAC	391165	chrII	391106	+	FALSE		YBR076W	852368	NM_001178424	Ecm8p	chrII:391106-391165	GO:0008150|GO:0003674|GO:0051321|GO:0071555|GO:0005575	NM_001178424	TC18852
A_06_P4982	0.0259679	9.25771e-05	3.03081	up	30065.6	25372.6	2588.63	5498.67	8359.71	16269.7	1.0738	1.46394	-2.29495	-0.894272	-0.412216	0.705431	UPS2	Chr XII from 500270-499578, Genome Release 64-2-1, reverse complement, Verified ORF, "Mitochondrial intermembrane space protein; involved in phospholipid metabolism; has role in regulation of phospholipid metabolism by inhibiting conversion of phosphatidylethanolamine to phosphatidylcholine; null mutant has defects in mitochondrial morphology; similar to Ups1p, Ups3p and to human PRELI; UPS2 has …	GTGAAAATTGGGAAAAACATGTTGATGACTTGAGCAATCAACTTGTCAGTAAAGTCAATG	499761	chrXII	499702	-	FALSE		YLR168C.1	850865	NM_001182055	Ups2p	chrXII:499761-499702	GO:0005739|GO:0005758|GO:0003674|GO:0016020|GO:0015914|GO:0031314|GO:2001246|GO:0005743|GO:0046337|GO:0032048|GO:0042407	NM_001182055	TC19650
A_06_P4397	0.016042	4.00334e-05	1.50119	up	188.26	73.5574	250.451	87.8368	268.014	134.939	-6.26073	-6.92725	-5.66193	-6.8132	-5.36466	-6.2271	PGU1	Chr X from 722815-723900, Genome Release 64-2-1, Verified ORF, "Endo-polygalacturonase; pectolytic enzyme that hydrolyzes the alpha-1,4-glycosidic bonds in the rhamnogalacturonan chains in pectins" [YJR153W]	ATGGTATTGTTATCGAAGGCGATTATTTGAATAGTAAGACTACTGGAACTGCTACAGGTG	723709	chrX	723650	+	FALSE		YJR153W.1	853618	NM_001181811	Pgu1p	chrX:723650-723709	GO:0016787|GO:0007124|GO:0005975|GO:0016798|GO:0008152|GO:0004650|GO:0045490|GO:0071555|GO:0005576	NM_001181811	TC18724
A_06_P7175	0.0268764	0.000111663	1.50335	up	5939.21	8252.63	4794.34	12521.1	4875.15	18935.8	-1.26713	-0.13879	-1.40006	0.342247	-1.20452	0.93043	ANT1	Chr XVI from 792204-791218, Genome Release 64-2-1, reverse complement, Verified ORF, "Peroxisomal adenine nucleotide transporter; involved in beta-oxidation of medium-chain fatty acid; required for peroxisome proliferation" [YPR128C]	GGTCTGTTGTTTGCTTTCAGAGGAGAATTGACAAAATCTTTAAAGAGGCTAATATTCTTG	791327	chrXVI	791268	-	FALSE		YPR128C.1	856246	NM_001184225	Ant1p	chrXVI:791327-791268	GO:0000295|GO:0006635|GO:0005737|GO:0016020|GO:0006810|GO:0007031|GO:0015867|GO:0016021|GO:0005779|GO:0005778|GO:0005777|GO:0006811|GO:0015992	NM_001184225	NP254682
A_06_P7051	0.0461465	0.000550794	2.04024	down	15821.2	158850	9023.27	54599.9	8061.5	26063.5	0.146814	4.12358	-0.48131	2.43118	-0.474305	1.40244	ICL2	Chr XVI from 568996-567269, Genome Release 64-2-1, reverse complement, Verified ORF, "2-methylisocitrate lyase of the mitochondrial matrix; functions in the methylcitrate cycle to catalyze the conversion of 2-methylisocitrate to succinate and pyruvate; ICL2 transcription is repressed by glucose and induced by ethanol" [YPR006C]	GCATTCAGATGGAGTATCATTCTGGGAATTAGCCAATAGCTTCCAAAGTGACGGAATGAA	567500	chrXVI	567441	-	FALSE		YPR006C.1	856114	NM_001184103	methylisocitrate lyase ICL2	chrXVI:567500-567441	GO:0005739|GO:0046912|GO:0046421|GO:0005759|GO:0008152|GO:0019629|GO:0004451|GO:0003824|GO:0019752|GO:0006097|GO:0016829	NM_001184103	TC17662
A_06_P2026	0.0110015	1.87297e-05	1.7089	up	10676	11431.2	9806.69	12055.5	9151.59	20627.3	-0.434312	0.323384	-0.366027	0.275513	-0.290685	1.04858	ENA2	Chr IV from 534582-531307, Genome Release 64-2-1, reverse complement, Verified ORF, "P-type ATPase sodium pump; involved in Na+ efflux to allow salt tolerance; likely not involved in Li+ efflux" [YDR039C]	CGATCCATTCGAAGCGTATAGTACTTCTACTACAATCCATACAGAAGTTAATATTGGTAT	531374	chrIV	531315	-	FALSE		YDR039C	851609	NM_001180347	Na(+)-exporting P-type ATPase ENA2	chrIV:531374-531315	GO:0005886|GO:0055085|GO:0005524|GO:0046872|GO:0015662|GO:0019829|GO:0005739|GO:0008556|GO:0016787|GO:0016020|GO:0000166|GO:0005887|GO:0008554|GO:0006810|GO:0035725|GO:0016021|GO:0006814|GO:0006813|GO:0071805|GO:0006812|GO:0006811	NM_001180347	TC16786
A_06_P3112	0.0145448	3.13717e-05	2.56091	down	10792.8	368.041	9002.62	237.422	7339.7	95.392	-0.410388	-4.61382	-0.518032	-5.37627	-0.607197	-6.73292	ARI1	Chr VII from 209006-210049, Genome Release 64-2-1, Verified ORF, "NADPH-dependent aldehyde reductase; utilizes aromatic and alophatic aldehyde substrates; member of the short-chain dehydrogenase/reductase superfamily" [YGL157W]	AATGTACCGGCCAAAGATTAGTATTGAGTGAAGGTTTATTCTGCTGTCAAGAAATCGTTG	209851	chrVII	209792	+	FALSE		YGL157W.1	852720	NM_001181022	carbonyl reductase (NADPH-dependent) ARI1	chrVII:209792-209851	GO:0050662|GO:0008150|GO:0005737|GO:0004090|GO:0016491|GO:0005634|GO:0003824|GO:0055114	NM_001181022	TC20419
A_06_P5882	0.0110015	1.55589e-05	1.53708	up	2190.7	1975.27	1473.27	3457.19	2100.67	5390.66	-2.70958	-2.28005	-3.16623	-1.51509	-2.39659	-0.894902	CYB5	Chr XIV from 417302-416940, Genome Release 64-2-1, reverse complement, Verified ORF, "Cytochrome b5; involved in the sterol and lipid biosynthesis pathways; acts as an electron donor to support sterol C5-6 desaturation" [YNL111C]	GAAAAGGTATCTACCTCTGAAAACCAAAGTAAAGGTAGTGGTACATTGGTTGTCATATTG	417046	chrXIV	416987	-	FALSE		YNL111C.1	855612	NM_001182949	Cyb5p	chrXIV:417046-416987	GO:0016020|GO:0005783|GO:0031090|GO:0016126|GO:0005789|GO:0009055|GO:0016021|GO:0046872|GO:0055114|GO:0043231|GO:0020037	NM_001182949	TC21348
A_06_P1196	1.08066e-05	1.92631e-09	18.7849	up	355.924	3526.78	390.984	520.58	4277.04	9938.6	-5.33241	-1.38762	-5.01549	-4.24444	-1.39049	-0.0129416			TGTCTTTTCATGTGAGCAGAACTAAAATCTTGGTCTTGGTCAGAATCTCGATTATCCTTC	100112	chrII	100053	+	FALSE		YBL065W.1				chrII:100053-100112

## Sheet: Re (17)
ProbeName	Corrected p-value	p-value	SystemicName	FCAbsolute	regulation	GeneSymbol	Description	[VP16, YPD](raw)	[VP16, YPGly](raw)	[WT, YPD](raw)	[WT, YPGly](raw)	[sef1, YPD](raw)	[sef1, YPGly](raw)	[VP16, YPD](normalized)	[VP16, YPGly](normalized)	[WT, YPD](normalized)	[WT, YPGly](normalized)	[sef1, YPD](normalized)	[sef1, YPGly](normalized)	Sequence	Chromosome End Index_Avadis_	Chromosome Number_Avadis_	Chromosome Start Index_Avadis_	Chromosome Strand_Avadis_	ControlType	Cytoband	EnsemblID	EntrezGeneID	GenbankAccession	GeneName	GenomicCoordinates	Go	RefSeqAccession	TIGRID	UniGeneID
A_06_P1196	1.08066e-05	1.92631e-09		18.7849	up			355.924	3526.78	390.984	520.58	4277.04	9938.6	-5.33241	-1.38762	-5.01549	-4.24444	-1.39049	-0.0129416	TGTCTTTTCATGTGAGCAGAACTAAAATCTTGGTCTTGGTCAGAATCTCGATTATCCTTC	100112	chrII	100053	+	FALSE		YBL065W.1				chrII:100053-100112
A_06_P4982	0.0259679	9.25771e-05	YLR168C	3.03081	up	UPS2	Chr XII from 500270-499578, Genome Release 64-2-1, reverse complement, Verified ORF, "Mitochondrial intermembrane space protein; involved in phospholipid metabolism; has role in regulation of phospholipid metabolism by inhibiting conversion of phosphatidylethanolamine to phosphatidylcholine; null mutant has defects in mitochondrial morphology; similar to Ups1p, Ups3p and to human PRELI; UPS2 has …	30065.6	25372.6	2588.63	5498.67	8359.71	16269.7	1.0738	1.46394	-2.29495	-0.894272	-0.412216	0.705431	GTGAAAATTGGGAAAAACATGTTGATGACTTGAGCAATCAACTTGTCAGTAAAGTCAATG	499761	chrXII	499702	-	FALSE		YLR168C.1	850865	NM_001182055	Ups2p	chrXII:499761-499702	GO:0005739|GO:0005758|GO:0003674|GO:0016020|GO:0015914|GO:0031314|GO:2001246|GO:0005743|GO:0046337|GO:0032048|GO:0042407	NM_001182055	TC19650
A_06_P2026	0.0110015	1.87297e-05	YDR039C	1.7089	up	ENA2	Chr IV from 534582-531307, Genome Release 64-2-1, reverse complement, Verified ORF, "P-type ATPase sodium pump; involved in Na+ efflux to allow salt tolerance; likely not involved in Li+ efflux" [YDR039C]	10676	11431.2	9806.69	12055.5	9151.59	20627.3	-0.434312	0.323384	-0.366027	0.275513	-0.290685	1.04858	CGATCCATTCGAAGCGTATAGTACTTCTACTACAATCCATACAGAAGTTAATATTGGTAT	531374	chrIV	531315	-	FALSE		YDR039C	851609	NM_001180347	Na(+)-exporting P-type ATPase ENA2	chrIV:531374-531315	GO:0005886|GO:0055085|GO:0005524|GO:0046872|GO:0015662|GO:0019829|GO:0005739|GO:0008556|GO:0016787|GO:0016020|GO:0000166|GO:0005887|GO:0008554|GO:0006810|GO:0035725|GO:0016021|GO:0006814|GO:0006813|GO:0071805|GO:0006812|GO:0006811	NM_001180347	TC16786
A_06_P2027	0.0268764	0.000114979	YDR040C	1.70206	up	ENA1	Chr IV from 538467-535192, Genome Release 64-2-1, reverse complement, Verified ORF, "P-type ATPase sodium pump; involved in Na+ and Li+ efflux to allow salt tolerance" [YDR040C]	8604.64	7978.83	8200.25	8090.9	7515.71	14005	-0.74618	-0.188854	-0.633704	-0.293005	-0.576034	0.474275	AGTCAAGGAATTTTTCAGAAGCATTTGGGGAAACCAGTTTTTGTTCTGGTCAATCATTTT	535532	chrIV	535473	-	FALSE		YDR040C	851610	NM_001180348	Na(+)/Li(+)-exporting P-type ATPase ENA1	chrIV:535532-535473	GO:0009651|GO:0005886|GO:0046872|GO:0071944|GO:0043231|GO:0008556|GO:0000166|GO:0008554|GO:0006810|GO:0035725|GO:0042149|GO:0006814|GO:0006813|GO:0006812|GO:0009268|GO:0071805|GO:0006811|GO:0000324|GO:0006972|GO:0005524|GO:0055085|GO:0019829|GO:0016020|GO:0016787|GO:0005887|GO:0016021	NM_001180348	TC16786
A_06_P2722	0.0145448	3.37044e-05	YER091C	1.55895	up	MET6	Chr V from 342167-339864, Genome Release 64-2-1, reverse complement, Verified ORF, "Cobalamin-independent methionine synthase; involved in methionine biosynthesis and regeneration; requires a minimum of two glutamates on the methyltetrahydrofolate substrate, similar to bacterial metE homologs" [YER091C]	27078.4	16425.9	20068.1	20367.4	21382	32160.6	0.923067	0.815237	0.647399	1.04248	0.912826	1.68306	CTAGGTTTATTCGATATTCATTCTCCAAGAATTCCATCAAAGGATGAATTTATCGCCAAG	340069	chrV	340010	-	FALSE		YER091C.1	856825	NM_001178982	5-methyltetrahydropteroyltriglutamate-homocysteine S-methyltransferase	chrV:340069-340010	GO:0005886|GO:0008168|GO:0008652|GO:0009086|GO:0005576|GO:0008705|GO:0032259|GO:0050667|GO:0046872|GO:0005829|GO:0005737|GO:0008270|GO:0003871|GO:0016740	NM_001178982	TC17170
A_06_P5882	0.0110015	1.55589e-05	YNL111C	1.53708	up	CYB5	Chr XIV from 417302-416940, Genome Release 64-2-1, reverse complement, Verified ORF, "Cytochrome b5; involved in the sterol and lipid biosynthesis pathways; acts as an electron donor to support sterol C5-6 desaturation" [YNL111C]	2190.7	1975.27	1473.27	3457.19	2100.67	5390.66	-2.70958	-2.28005	-3.16623	-1.51509	-2.39659	-0.894902	GAAAAGGTATCTACCTCTGAAAACCAAAGTAAAGGTAGTGGTACATTGGTTGTCATATTG	417046	chrXIV	416987	-	FALSE		YNL111C.1	855612	NM_001182949	Cyb5p	chrXIV:417046-416987	GO:0016020|GO:0005783|GO:0031090|GO:0016126|GO:0005789|GO:0009055|GO:0016021|GO:0046872|GO:0055114|GO:0043231|GO:0020037	NM_001182949	TC21348
A_06_P2613	0.0218747	7.01862e-05	YEL071W	1.51881	up	DLD3	Chr V from 16355-17845, Genome Release 64-2-1, Verified ORF, "D-lactate dehydrogenase; part of the retrograde regulon which consists of genes whose expression is stimulated by damage to mitochondria and reduced in cells grown with glutamate as the sole nitrogen source, located in the cytoplasm" [YEL071W]	34001.4	3559.84	14396.2	3904.67	16970.6	5915.68	1.24831	-1.36117	0.190344	-1.35089	0.596294	-0.747948	GGATCGGTTTCCATAAGAAAGGTAAGTTACACTACACCAGAAGTGATATTGAAATTAGAT	17780	chrV	17721	+	FALSE		YEL071W	856638	NM_001178886	D-lactate dehydrogenase	chrV:17721-17780	GO:0030447|GO:0050660|GO:0016614|GO:0019249|GO:0003824|GO:0051990|GO:0004458|GO:0005739|GO:0022904|GO:0071949|GO:0005737|GO:0019516|GO:0016491|GO:0055114	NM_001178886	TC19872
A_06_P7175	0.0268764	0.000111663	YPR128C	1.50335	up	ANT1	Chr XVI from 792204-791218, Genome Release 64-2-1, reverse complement, Verified ORF, "Peroxisomal adenine nucleotide transporter; involved in beta-oxidation of medium-chain fatty acid; required for peroxisome proliferation" [YPR128C]	5939.21	8252.63	4794.34	12521.1	4875.15	18935.8	-1.26713	-0.13879	-1.40006	0.342247	-1.20452	0.93043	GGTCTGTTGTTTGCTTTCAGAGGAGAATTGACAAAATCTTTAAAGAGGCTAATATTCTTG	791327	chrXVI	791268	-	FALSE		YPR128C.1	856246	NM_001184225	Ant1p	chrXVI:791327-791268	GO:0000295|GO:0006635|GO:0005737|GO:0016020|GO:0006810|GO:0007031|GO:0015867|GO:0016021|GO:0005779|GO:0005778|GO:0005777|GO:0006811|GO:0015992	NM_001184225	NP254682
A_06_P4397	0.016042	4.00334e-05	YJR153W	1.50119	up	PGU1	Chr X from 722815-723900, Genome Release 64-2-1, Verified ORF, "Endo-polygalacturonase; pectolytic enzyme that hydrolyzes the alpha-1,4-glycosidic bonds in the rhamnogalacturonan chains in pectins" [YJR153W]	188.26	73.5574	250.451	87.8368	268.014	134.939	-6.26073	-6.92725	-5.66193	-6.8132	-5.36466	-6.2271	ATGGTATTGTTATCGAAGGCGATTATTTGAATAGTAAGACTACTGGAACTGCTACAGGTG	723709	chrX	723650	+	FALSE		YJR153W.1	853618	NM_001181811	Pgu1p	chrX:723650-723709	GO:0016787|GO:0007124|GO:0005975|GO:0016798|GO:0008152|GO:0004650|GO:0045490|GO:0071555|GO:0005576	NM_001181811	TC18724
A_06_P1197	0.00151448	5.3992e-07	YBL066C	96.6878	down	SEF1	Chr II from 100115-96669, Genome Release 64-2-1, reverse complement, Verified ORF, "Putative transcription factor; has homolog in Kluyveromyces lactis" [YBL066C]	366.983	558.584	566.385	924.01	15.4149	9.35905	-5.29744	-4.01172	-4.53547	-3.43234	-9.46689	-10.0276	GTAATTCCTGATCTCTCCATGAAAAGATCAGTAAGCACTCCCGTTAATCATTTTCCTGCG	97243	chrII	97184	-	FALSE		YBL066C.1	852214	NM_001178306	Sef1p	chrII:97243-97184	GO:0008150|GO:0003674|GO:0006355|GO:0006357|GO:0000981|GO:0008270|GO:0005634|GO:0005575|GO:0003677|GO:0046872|GO:0030435|GO:0006351	NM_001178306	TC17138
A_06_P5438	0.0413941	0.000435339	YMR011W	2.76819	down	HXT2	Chr XIII from 288079-289704, Genome Release 64-2-1, Verified ORF, "High-affinity glucose transporter of the major facilitator superfamily; expression is induced by low levels of glucose and repressed by high levels of glucose" [YMR011W]	87755.3	40216.9	123249	16947.6	82343.2	6030.02	2.62612	2.05215	3.29376	0.731365	2.89869	-0.737579	GTCAAACCATGGAAATCTGGTAGCTGGATCTCAAAAGAAAAAAGAGTTTCCGAGGAATAA	289703	chrXIII	289644	+	FALSE		YMR011W	855023	NM_001182507	hexose transporter HXT2	chrXIII:289644-289703	GO:0005215|GO:0000324|GO:0005886|GO:0022857|GO:0008643|GO:0055085|GO:0015761|GO:0071944|GO:0015750|GO:0015755|GO:0015578|GO:0016020|GO:0015758|GO:0046323|GO:0005887|GO:0022891|GO:0015146|GO:0005353|GO:0006810|GO:0005351|GO:0016021|GO:0005355|GO:0015992	NM_001182507	TC17805
A_06_P3112	0.0145448	3.13717e-05	YGL157W	2.56091	down	ARI1	Chr VII from 209006-210049, Genome Release 64-2-1, Verified ORF, "NADPH-dependent aldehyde reductase; utilizes aromatic and alophatic aldehyde substrates; member of the short-chain dehydrogenase/reductase superfamily" [YGL157W]	10792.8	368.041	9002.62	237.422	7339.7	95.392	-0.410388	-4.61382	-0.518032	-5.37627	-0.607197	-6.73292	AATGTACCGGCCAAAGATTAGTATTGAGTGAAGGTTTATTCTGCTGTCAAGAAATCGTTG	209851	chrVII	209792	+	FALSE		YGL157W.1	852720	NM_001181022	carbonyl reductase (NADPH-dependent) ARI1	chrVII:209792-209851	GO:0050662|GO:0008150|GO:0005737|GO:0004090|GO:0016491|GO:0005634|GO:0003824|GO:0055114	NM_001181022	TC20419
A_06_P4238	0.0484617	0.000621969	YJL216C	2.1022	down	IMA5	Chr X from 26086-24341, Genome Release 64-2-1, reverse complement, Verified ORF, "Alpha-glucosidase; specificity for isomaltose, maltose, and palatinose, but not alpha-methylglucoside; most distant member of the IMA isomaltase family, but with similar catalytic properties as Ima1p and Ima2p; not required for isomaltose utilization, but Ima5p overexpression allows the ima1 null mutant to grow on i…	892.666	1700.83	1612.9	651.222	1007.04	306.99	-4.03428	-2.52406	-2.98064	-3.97129	-3.46456	-5.04319	CCTTACAAGTTAGAAAGGAGCACAAAGATATCCTTGTTTATGGACATAACTTTCAGTTCA	24612	chrX	24553	-	FALSE		YJL216C	853214	NM_001181649	oligo-1,6-glucosidase IMA5	chrX:24612-24553	GO:0004574|GO:0016787|GO:0046352|GO:0005975|GO:0016798|GO:0008152|GO:0000023|GO:0005575|GO:0003824	NM_001181649	TC17640
A_06_P7051	0.0461465	0.000550794	YPR006C	2.04024	down	ICL2	Chr XVI from 568996-567269, Genome Release 64-2-1, reverse complement, Verified ORF, "2-methylisocitrate lyase of the mitochondrial matrix; functions in the methylcitrate cycle to catalyze the conversion of 2-methylisocitrate to succinate and pyruvate; ICL2 transcription is repressed by glucose and induced by ethanol" [YPR006C]	15821.2	158850	9023.27	54599.9	8061.5	26063.5	0.146814	4.12358	-0.48131	2.43118	-0.474305	1.40244	GCATTCAGATGGAGTATCATTCTGGGAATTAGCCAATAGCTTCCAAAGTGACGGAATGAA	567500	chrXVI	567441	-	FALSE		YPR006C.1	856114	NM_001184103	methylisocitrate lyase ICL2	chrXVI:567500-567441	GO:0005739|GO:0046912|GO:0046421|GO:0005759|GO:0008152|GO:0019629|GO:0004451|GO:0003824|GO:0019752|GO:0006097|GO:0016829	NM_001184103	TC17662
A_06_P3113	0.0486197	0.000675995	YGL158W	1.8718	down	RCK1	Chr VII from 207033-208571, Genome Release 64-2-1, Verified ORF, "Protein kinase involved in the response to oxidative stress; identified as suppressor of S. pombe cell cycle checkpoint mutations; RCK1 has a paralog, RCK2, that arose from the whole genome duplication" [YGL158W]	531.652	129.233	738.683	123.54	619.568	66.2941	-4.75416	-6.241	-4.09772	-6.33188	-4.2148	-7.2363	AGCGTGCAAAGCATACTAAATGATTCATTCGATGAGAGAGCAGAGACCCTACATTGTGCA	208384	chrVII	208325	+	FALSE		YGL158W	852719	NM_001181023	putative serine/threonine protein kinase RCK1	chrVII:208325-208384	GO:0005516|GO:0005575|GO:0005524|GO:0040020|GO:0035556|GO:0005622|GO:0016310|GO:0004672|GO:0000166|GO:0018105|GO:0004674|GO:0016301|GO:0018107|GO:0006468|GO:0034599|GO:0004683|GO:0016740	NM_001181023	TC17931
A_06_P1324	0.0486197	0.000674916	YBR076W	1.57638	down	ECM8	Chr II from 390227-391291, Genome Release 64-2-1, Verified ORF, "Non-essential protein of unknown function" [YBR076W]	1185.6	1945.42	1024.12	1357.43	822.559	858.183	-3.59558	-2.26341	-3.62642	-2.87212	-3.76315	-3.52873	GGATTTCGAGTCTCTAAGAAACCTCAATGCTGATTATAATGGGATGTCGTATATTCAAAC	391165	chrII	391106	+	FALSE		YBR076W	852368	NM_001178424	Ecm8p	chrII:391106-391165	GO:0008150|GO:0003674|GO:0051321|GO:0071555|GO:0005575	NM_001178424	TC18852
A_06_P5446	0.0391736	0.000298081	YMR018W	1.53865	down	PEX9	Chr XIII from 310208-311752, Genome Release 64-2-1, Uncharacterized ORF, "Putative protein of unknown function with similarity to human PEX5Rp; transcription increases during colony development similar to genes involved in peroxisome biogenesis; YMR018W is not an essential gene; PEX5Rp is also known as peroxin protein 5 related protein" [YMR018W]	41.653	872.699	38.6441	498.122	46.2285	325.53	-8.41931	-3.4451	-8.33355	-4.3251	-7.99995	-4.94676	GGTGACTATGTAAAAGCAAGCAAAATGCTAATCGAAGTTATACTGTTACGAAGTAAAGGA	311589	chrXIII	311530	+	FALSE		YMR018W	855032	NM_001182514	hypothetical protein	chrXIII:311530-311589	GO:0008150|GO:0003674|GO:0016560|GO:0005052|GO:0005575|GO:0005778|GO:0005829	NM_001182514	TC17922

## Sheet: Up (9)
ProbeName	Corrected p-value	p-value	SystemicName	FCAbsolute	regulation	GeneSymbol	Description	[VP16, YPD](raw)	[VP16, YPGly](raw)	[WT, YPD](raw)	[WT, YPGly](raw)	[sef1, YPD](raw)	[sef1, YPGly](raw)	[VP16, YPD](normalized)	[VP16, YPGly](normalized)	[WT, YPD](normalized)	[WT, YPGly](normalized)	[sef1, YPD](normalized)	[sef1, YPGly](normalized)	Sequence	Chromosome End Index_Avadis_	Chromosome Number_Avadis_	Chromosome Start Index_Avadis_	Chromosome Strand_Avadis_	ControlType	Cytoband	EnsemblID	EntrezGeneID	GenbankAccession	GeneName	GenomicCoordinates	Go	RefSeqAccession	TIGRID	UniGeneID
A_06_P1196	1.08066e-05	1.92631e-09		18.7849	up			355.924	3526.78	390.984	520.58	4277.04	9938.6	-5.33241	-1.38762	-5.01549	-4.24444	-1.39049	-0.0129416	TGTCTTTTCATGTGAGCAGAACTAAAATCTTGGTCTTGGTCAGAATCTCGATTATCCTTC	100112	chrII	100053	+	FALSE		YBL065W.1				chrII:100053-100112
A_06_P4982	0.0259679	9.25771e-05	YLR168C	3.03081	up	UPS2	Chr XII from 500270-499578, Genome Release 64-2-1, reverse complement, Verified ORF, "Mitochondrial intermembrane space protein; involved in phospholipid metabolism; has role in regulation of phospholipid metabolism by inhibiting conversion of phosphatidylethanolamine to phosphatidylcholine; null mutant has defects in mitochondrial morphology; similar to Ups1p, Ups3p and to human PRELI; UPS2 has …	30065.6	25372.6	2588.63	5498.67	8359.71	16269.7	1.0738	1.46394	-2.29495	-0.894272	-0.412216	0.705431	GTGAAAATTGGGAAAAACATGTTGATGACTTGAGCAATCAACTTGTCAGTAAAGTCAATG	499761	chrXII	499702	-	FALSE		YLR168C.1	850865	NM_001182055	Ups2p	chrXII:499761-499702	GO:0005739|GO:0005758|GO:0003674|GO:0016020|GO:0015914|GO:0031314|GO:2001246|GO:0005743|GO:0046337|GO:0032048|GO:0042407	NM_001182055	TC19650
A_06_P2026	0.0110015	1.87297e-05	YDR039C	1.7089	up	ENA2	Chr IV from 534582-531307, Genome Release 64-2-1, reverse complement, Verified ORF, "P-type ATPase sodium pump; involved in Na+ efflux to allow salt tolerance; likely not involved in Li+ efflux" [YDR039C]	10676	11431.2	9806.69	12055.5	9151.59	20627.3	-0.434312	0.323384	-0.366027	0.275513	-0.290685	1.04858	CGATCCATTCGAAGCGTATAGTACTTCTACTACAATCCATACAGAAGTTAATATTGGTAT	531374	chrIV	531315	-	FALSE		YDR039C	851609	NM_001180347	Na(+)-exporting P-type ATPase ENA2	chrIV:531374-531315	GO:0005886|GO:0055085|GO:0005524|GO:0046872|GO:0015662|GO:0019829|GO:0005739|GO:0008556|GO:0016787|GO:0016020|GO:0000166|GO:0005887|GO:0008554|GO:0006810|GO:0035725|GO:0016021|GO:0006814|GO:0006813|GO:0071805|GO:0006812|GO:0006811	NM_001180347	TC16786
A_06_P2027	0.0268764	0.000114979	YDR040C	1.70206	up	ENA1	Chr IV from 538467-535192, Genome Release 64-2-1, reverse complement, Verified ORF, "P-type ATPase sodium pump; involved in Na+ and Li+ efflux to allow salt tolerance" [YDR040C]	8604.64	7978.83	8200.25	8090.9	7515.71	14005	-0.74618	-0.188854	-0.633704	-0.293005	-0.576034	0.474275	AGTCAAGGAATTTTTCAGAAGCATTTGGGGAAACCAGTTTTTGTTCTGGTCAATCATTTT	535532	chrIV	535473	-	FALSE		YDR040C	851610	NM_001180348	Na(+)/Li(+)-exporting P-type ATPase ENA1	chrIV:535532-535473	GO:0009651|GO:0005886|GO:0046872|GO:0071944|GO:0043231|GO:0008556|GO:0000166|GO:0008554|GO:0006810|GO:0035725|GO:0042149|GO:0006814|GO:0006813|GO:0006812|GO:0009268|GO:0071805|GO:0006811|GO:0000324|GO:0006972|GO:0005524|GO:0055085|GO:0019829|GO:0016020|GO:0016787|GO:0005887|GO:0016021	NM_001180348	TC16786
A_06_P2722	0.0145448	3.37044e-05	YER091C	1.55895	up	MET6	Chr V from 342167-339864, Genome Release 64-2-1, reverse complement, Verified ORF, "Cobalamin-independent methionine synthase; involved in methionine biosynthesis and regeneration; requires a minimum of two glutamates on the methyltetrahydrofolate substrate, similar to bacterial metE homologs" [YER091C]	27078.4	16425.9	20068.1	20367.4	21382	32160.6	0.923067	0.815237	0.647399	1.04248	0.912826	1.68306	CTAGGTTTATTCGATATTCATTCTCCAAGAATTCCATCAAAGGATGAATTTATCGCCAAG	340069	chrV	340010	-	FALSE		YER091C.1	856825	NM_001178982	5-methyltetrahydropteroyltriglutamate-homocysteine S-methyltransferase	chrV:340069-340010	GO:0005886|GO:0008168|GO:0008652|GO:0009086|GO:0005576|GO:0008705|GO:0032259|GO:0050667|GO:0046872|GO:0005829|GO:0005737|GO:0008270|GO:0003871|GO:0016740	NM_001178982	TC17170
A_06_P5882	0.0110015	1.55589e-05	YNL111C	1.53708	up	CYB5	Chr XIV from 417302-416940, Genome Release 64-2-1, reverse complement, Verified ORF, "Cytochrome b5; involved in the sterol and lipid biosynthesis pathways; acts as an electron donor to support sterol C5-6 desaturation" [YNL111C]	2190.7	1975.27	1473.27	3457.19	2100.67	5390.66	-2.70958	-2.28005	-3.16623	-1.51509	-2.39659	-0.894902	GAAAAGGTATCTACCTCTGAAAACCAAAGTAAAGGTAGTGGTACATTGGTTGTCATATTG	417046	chrXIV	416987	-	FALSE		YNL111C.1	855612	NM_001182949	Cyb5p	chrXIV:417046-416987	GO:0016020|GO:0005783|GO:0031090|GO:0016126|GO:0005789|GO:0009055|GO:0016021|GO:0046872|GO:0055114|GO:0043231|GO:0020037	NM_001182949	TC21348
A_06_P2613	0.0218747	7.01862e-05	YEL071W	1.51881	up	DLD3	Chr V from 16355-17845, Genome Release 64-2-1, Verified ORF, "D-lactate dehydrogenase; part of the retrograde regulon which consists of genes whose expression is stimulated by damage to mitochondria and reduced in cells grown with glutamate as the sole nitrogen source, located in the cytoplasm" [YEL071W]	34001.4	3559.84	14396.2	3904.67	16970.6	5915.68	1.24831	-1.36117	0.190344	-1.35089	0.596294	-0.747948	GGATCGGTTTCCATAAGAAAGGTAAGTTACACTACACCAGAAGTGATATTGAAATTAGAT	17780	chrV	17721	+	FALSE		YEL071W	856638	NM_001178886	D-lactate dehydrogenase	chrV:17721-17780	GO:0030447|GO:0050660|GO:0016614|GO:0019249|GO:0003824|GO:0051990|GO:0004458|GO:0005739|GO:0022904|GO:0071949|GO:0005737|GO:0019516|GO:0016491|GO:0055114	NM_001178886	TC19872
A_06_P7175	0.0268764	0.000111663	YPR128C	1.50335	up	ANT1	Chr XVI from 792204-791218, Genome Release 64-2-1, reverse complement, Verified ORF, "Peroxisomal adenine nucleotide transporter; involved in beta-oxidation of medium-chain fatty acid; required for peroxisome proliferation" [YPR128C]	5939.21	8252.63	4794.34	12521.1	4875.15	18935.8	-1.26713	-0.13879	-1.40006	0.342247	-1.20452	0.93043	GGTCTGTTGTTTGCTTTCAGAGGAGAATTGACAAAATCTTTAAAGAGGCTAATATTCTTG	791327	chrXVI	791268	-	FALSE		YPR128C.1	856246	NM_001184225	Ant1p	chrXVI:791327-791268	GO:0000295|GO:0006635|GO:0005737|GO:0016020|GO:0006810|GO:0007031|GO:0015867|GO:0016021|GO:0005779|GO:0005778|GO:0005777|GO:0006811|GO:0015992	NM_001184225	NP254682
A_06_P4397	0.016042	4.00334e-05	YJR153W	1.50119	up	PGU1	Chr X from 722815-723900, Genome Release 64-2-1, Verified ORF, "Endo-polygalacturonase; pectolytic enzyme that hydrolyzes the alpha-1,4-glycosidic bonds in the rhamnogalacturonan chains in pectins" [YJR153W]	188.26	73.5574	250.451	87.8368	268.014	134.939	-6.26073	-6.92725	-5.66193	-6.8132	-5.36466	-6.2271	ATGGTATTGTTATCGAAGGCGATTATTTGAATAGTAAGACTACTGGAACTGCTACAGGTG	723709	chrX	723650	+	FALSE		YJR153W.1	853618	NM_001181811	Pgu1p	chrX:723650-723709	GO:0016787|GO:0007124|GO:0005975|GO:0016798|GO:0008152|GO:0004650|GO:0045490|GO:0071555|GO:0005576	NM_001181811	TC18724

## Sheet: Down (8)
ProbeName	Corrected p-value	p-value	SystemicName	FCAbsolute	regulation	GeneSymbol	Description	[VP16, YPD](raw)	[VP16, YPGly](raw)	[WT, YPD](raw)	[WT, YPGly](raw)	[sef1, YPD](raw)	[sef1, YPGly](raw)	[VP16, YPD](normalized)	[VP16, YPGly](normalized)	[WT, YPD](normalized)	[WT, YPGly](normalized)	[sef1, YPD](normalized)	[sef1, YPGly](normalized)	Sequence	Chromosome End Index_Avadis_	Chromosome Number_Avadis_	Chromosome Start Index_Avadis_	Chromosome Strand_Avadis_	ControlType	Cytoband	EnsemblID	EntrezGeneID	GenbankAccession	GeneName	GenomicCoordinates	Go	RefSeqAccession	TIGRID	UniGeneID
A_06_P1197	0.00151448	5.3992e-07	YBL066C	96.6878	down	SEF1	Chr II from 100115-96669, Genome Release 64-2-1, reverse complement, Verified ORF, "Putative transcription factor; has homolog in Kluyveromyces lactis" [YBL066C]	366.983	558.584	566.385	924.01	15.4149	9.35905	-5.29744	-4.01172	-4.53547	-3.43234	-9.46689	-10.0276	GTAATTCCTGATCTCTCCATGAAAAGATCAGTAAGCACTCCCGTTAATCATTTTCCTGCG	97243	chrII	97184	-	FALSE		YBL066C.1	852214	NM_001178306	Sef1p	chrII:97243-97184	GO:0008150|GO:0003674|GO:0006355|GO:0006357|GO:0000981|GO:0008270|GO:0005634|GO:0005575|GO:0003677|GO:0046872|GO:0030435|GO:0006351	NM_001178306	TC17138
A_06_P5438	0.0413941	0.000435339	YMR011W	2.76819	down	HXT2	Chr XIII from 288079-289704, Genome Release 64-2-1, Verified ORF, "High-affinity glucose transporter of the major facilitator superfamily; expression is induced by low levels of glucose and repressed by high levels of glucose" [YMR011W]	87755.3	40216.9	123249	16947.6	82343.2	6030.02	2.62612	2.05215	3.29376	0.731365	2.89869	-0.737579	GTCAAACCATGGAAATCTGGTAGCTGGATCTCAAAAGAAAAAAGAGTTTCCGAGGAATAA	289703	chrXIII	289644	+	FALSE		YMR011W	855023	NM_001182507	hexose transporter HXT2	chrXIII:289644-289703	GO:0005215|GO:0000324|GO:0005886|GO:0022857|GO:0008643|GO:0055085|GO:0015761|GO:0071944|GO:0015750|GO:0015755|GO:0015578|GO:0016020|GO:0015758|GO:0046323|GO:0005887|GO:0022891|GO:0015146|GO:0005353|GO:0006810|GO:0005351|GO:0016021|GO:0005355|GO:0015992	NM_001182507	TC17805
A_06_P3112	0.0145448	3.13717e-05	YGL157W	2.56091	down	ARI1	Chr VII from 209006-210049, Genome Release 64-2-1, Verified ORF, "NADPH-dependent aldehyde reductase; utilizes aromatic and alophatic aldehyde substrates; member of the short-chain dehydrogenase/reductase superfamily" [YGL157W]	10792.8	368.041	9002.62	237.422	7339.7	95.392	-0.410388	-4.61382	-0.518032	-5.37627	-0.607197	-6.73292	AATGTACCGGCCAAAGATTAGTATTGAGTGAAGGTTTATTCTGCTGTCAAGAAATCGTTG	209851	chrVII	209792	+	FALSE		YGL157W.1	852720	NM_001181022	carbonyl reductase (NADPH-dependent) ARI1	chrVII:209792-209851	GO:0050662|GO:0008150|GO:0005737|GO:0004090|GO:0016491|GO:0005634|GO:0003824|GO:0055114	NM_001181022	TC20419
A_06_P4238	0.0484617	0.000621969	YJL216C	2.1022	down	IMA5	Chr X from 26086-24341, Genome Release 64-2-1, reverse complement, Verified ORF, "Alpha-glucosidase; specificity for isomaltose, maltose, and palatinose, but not alpha-methylglucoside; most distant member of the IMA isomaltase family, but with similar catalytic properties as Ima1p and Ima2p; not required for isomaltose utilization, but Ima5p overexpression allows the ima1 null mutant to grow on i…	892.666	1700.83	1612.9	651.222	1007.04	306.99	-4.03428	-2.52406	-2.98064	-3.97129	-3.46456	-5.04319	CCTTACAAGTTAGAAAGGAGCACAAAGATATCCTTGTTTATGGACATAACTTTCAGTTCA	24612	chrX	24553	-	FALSE		YJL216C	853214	NM_001181649	oligo-1,6-glucosidase IMA5	chrX:24612-24553	GO:0004574|GO:0016787|GO:0046352|GO:0005975|GO:0016798|GO:0008152|GO:0000023|GO:0005575|GO:0003824	NM_001181649	TC17640
A_06_P7051	0.0461465	0.000550794	YPR006C	2.04024	down	ICL2	Chr XVI from 568996-567269, Genome Release 64-2-1, reverse complement, Verified ORF, "2-methylisocitrate lyase of the mitochondrial matrix; functions in the methylcitrate cycle to catalyze the conversion of 2-methylisocitrate to succinate and pyruvate; ICL2 transcription is repressed by glucose and induced by ethanol" [YPR006C]	15821.2	158850	9023.27	54599.9	8061.5	26063.5	0.146814	4.12358	-0.48131	2.43118	-0.474305	1.40244	GCATTCAGATGGAGTATCATTCTGGGAATTAGCCAATAGCTTCCAAAGTGACGGAATGAA	567500	chrXVI	567441	-	FALSE		YPR006C.1	856114	NM_001184103	methylisocitrate lyase ICL2	chrXVI:567500-567441	GO:0005739|GO:0046912|GO:0046421|GO:0005759|GO:0008152|GO:0019629|GO:0004451|GO:0003824|GO:0019752|GO:0006097|GO:0016829	NM_001184103	TC17662
A_06_P3113	0.0486197	0.000675995	YGL158W	1.8718	down	RCK1	Chr VII from 207033-208571, Genome Release 64-2-1, Verified ORF, "Protein kinase involved in the response to oxidative stress; identified as suppressor of S. pombe cell cycle checkpoint mutations; RCK1 has a paralog, RCK2, that arose from the whole genome duplication" [YGL158W]	531.652	129.233	738.683	123.54	619.568	66.2941	-4.75416	-6.241	-4.09772	-6.33188	-4.2148	-7.2363	AGCGTGCAAAGCATACTAAATGATTCATTCGATGAGAGAGCAGAGACCCTACATTGTGCA	208384	chrVII	208325	+	FALSE		YGL158W	852719	NM_001181023	putative serine/threonine protein kinase RCK1	chrVII:208325-208384	GO:0005516|GO:0005575|GO:0005524|GO:0040020|GO:0035556|GO:0005622|GO:0016310|GO:0004672|GO:0000166|GO:0018105|GO:0004674|GO:0016301|GO:0018107|GO:0006468|GO:0034599|GO:0004683|GO:0016740	NM_001181023	TC17931
A_06_P1324	0.0486197	0.000674916	YBR076W	1.57638	down	ECM8	Chr II from 390227-391291, Genome Release 64-2-1, Verified ORF, "Non-essential protein of unknown function" [YBR076W]	1185.6	1945.42	1024.12	1357.43	822.559	858.183	-3.59558	-2.26341	-3.62642	-2.87212	-3.76315	-3.52873	GGATTTCGAGTCTCTAAGAAACCTCAATGCTGATTATAATGGGATGTCGTATATTCAAAC	391165	chrII	391106	+	FALSE		YBR076W	852368	NM_001178424	Ecm8p	chrII:391106-391165	GO:0008150|GO:0003674|GO:0051321|GO:0071555|GO:0005575	NM_001178424	TC18852
A_06_P5446	0.0391736	0.000298081	YMR018W	1.53865	down	PEX9	Chr XIII from 310208-311752, Genome Release 64-2-1, Uncharacterized ORF, "Putative protein of unknown function with similarity to human PEX5Rp; transcription increases during colony development similar to genes involved in peroxisome biogenesis; YMR018W is not an essential gene; PEX5Rp is also known as peroxin protein 5 related protein" [YMR018W]	41.653	872.699	38.6441	498.122	46.2285	325.53	-8.41931	-3.4451	-8.33355	-4.3251	-7.99995	-4.94676	GGTGACTATGTAAAAGCAAGCAAAATGCTAATCGAAGTTATACTGTTACGAAGTAAAGGA	311589	chrXIII	311530	+	FALSE		YMR018W	855032	NM_001182514	hypothetical protein	chrXIII:311530-311589	GO:0008150|GO:0003674|GO:0016560|GO:0005052|GO:0005575|GO:0005778|GO:0005829	NM_001182514	TC17922
