# Supplementary material for: Protein moonlighting by a target gene dominates phenotypic divergence of the Sef1 transcriptional regulatory network in yeasts
Source: Nucleic Acids Res. 2024 Nov 20;52(22):13914–30. doi: 10.1093/nar/gkae1147 (PMC11662654; doi:10.1093/nar/gkae1147)
Supplement: gkae1147_Supplemental_Files [file gkae1147_supplemental_files.zip › Table S4_[VP16, YPD] vs [WT, YPD].xlsx]

## Sheet: Raw
# Notes : Created from Advanced Analysis operation: significance Analysis.
#Entitylist : Filtered on Expression (200.0 - 486109.75) in the Raw Data (5610)
#Interpretation : Genotype - Conditions
#Experiment: WT vs sef1 vs Sef1-VP16
#corrected p-value cut-off:0.05
#Fold change cut-off:1.5
#Selected Test : T Test unpaired
#p-value computation: Asymptotic
#Multiple Testing Correction: Benjamini-Hochberg
#
# Technology : Agilent.SingleColor.16322
# Owner : gxuser
# Created On : Wed Sep 25 13:59:58 CST 2019
ProbeName	Corrected p-value	p-value	FCAbsolute	regulation	[VP16, YPD](raw)	[VP16, YPGly](raw)	[WT, YPD](raw)	[WT, YPGly](raw)	[sef1, YPD](raw)	[sef1, YPGly](raw)	[VP16, YPD](normalized)	[VP16, YPGly](normalized)	[WT, YPD](normalized)	[WT, YPGly](normalized)	[sef1, YPD](normalized)	[sef1, YPGly](normalized)	GeneSymbol	Description	Sequence	Chromosome End Index_Avadis_	Chromosome Number_Avadis_	Chromosome Start Index_Avadis_	Chromosome Strand_Avadis_	ControlType	Cytoband	EnsemblID	EntrezGeneID	GenbankAccession	GeneName	GenomicCoordinates	Go	RefSeqAccession	TIGRID	UniGeneID
A_06_P4381	0.00146369	0.000100449	1.60267	up	19427.2	8087.93	10682.9	8697.74	12206.4	10321.6	0.43397	-0.277705	-0.246507	-0.258001	0.131635	0.0600312	MET5	Chr X from 683285-678957, Genome Release 64-2-1, reverse complement, Verified ORF, "Sulfite reductase beta subunit; involved in amino acid biosynthesis, transcription repressed by methionine" [YJR137C]	TCTGTATAAGAGTAGGTATCATTAAACCAACCACCGAGGGTAAATACTTCCATGAAGATG	679027	chrX	678968	-	FALSE		YJR137C	853602	NM_001181795	sulfite reductase (NADPH) subunit beta	chrX:679027-678968	GO:0019344|GO:0000324|GO:0051539|GO:0051536|GO:0010494|GO:0010181|GO:0008652|GO:0009086|GO:0009337|GO:0003824|GO:0046872|GO:0071944|GO:0005737|GO:0000097|GO:0008152|GO:0000103|GO:0016491|GO:0004783|GO:0055114|GO:0020037	NM_001181795	TC16658
A_06_P2971	0.00229573	0.000233256	1.57003	up	2239.77	681.868	1266.42	690.221	1401.69	751.252	-2.68532	-3.866	-3.33611	-3.86258	-2.99666	-3.75555	KAP122	Chr VII from 461666-464911, Genome Release 64-2-1, Verified ORF, "Karyopherin beta; responsible for import of the Toa1p-Toa2p complex into the nucleus; binds to nucleoporins Nup1p and Nup2p; may play a role in regulation of pleiotropic drug resistance" [YGL016W]	AGGCAACAAGTTTCCTCTATAGGAGGAGACCTTGTGTACCAAATTATGTATGGCTTATTC	464679	chrVII	464620	+	FALSE		YGL016W.1	852868	NM_001180881	Kap122p	chrVII:464620-464679	GO:0008361|GO:0031965|GO:0005737|GO:0005643|GO:0008565|GO:0006810|GO:0008139|GO:0005634|GO:0016021|GO:0005635|GO:0006606	NM_001180881	TC16797
A_06_P3930	0.00755665	0.00170665	1.58823	up	3356.73	2906.49	1927.9	3145.34	1862.02	3228.58	-2.09079	-1.70878	-2.75821	-1.65163	-2.59455	-1.64878	FKH1	Chr IX from 102235-100781, Genome Release 64-2-1, reverse complement, Verified ORF, "Forkhead family transcription factor; minor role in expression of G2/M phase genes; negatively regulates transcription elongation; positive role in chromatin silencing at HML, HMR; facilitates clustering and activation of early-firing replication origins; binds to recombination enhancer near HML, regulates donor …	AATTGACCCGAGGGGGATAAAAGCACAGAAGGTGAAAAAGTCTTTACAAGCTACGAGCTC	100958	chrIX	100899	-	FALSE		YIL131C	854675	NM_001179479	forkhead family transcription factor FKH1	chrIX:100958-100899	GO:0032298|GO:0006369|GO:0006355|GO:0003700|GO:0031124|GO:0007535|GO:0019237|GO:0005634|GO:0003688|GO:0000978|GO:0003677|GO:0071930|GO:0090282|GO:0005829|GO:0043565|GO:0001078|GO:0001077|GO:0090419|GO:0071406|GO:2000221|GO:0003682|GO:0006338|GO:0090055|GO:0034244	NM_001179479	TC18053
A_06_P6272	0.00397477	0.000601529	2.11792	up	1309.39	387.24	564.857	345.683	728.242	392.632	-3.44248	-4.60938	-4.52512	-4.83805	-3.968	-4.67655	REX4	Chr XV from 181427-180558, Genome Release 64-2-1, reverse complement, Verified ORF, "Putative RNA exonuclease; possibly involved in pre-rRNA processing and ribosome assembly" [YOL080C]	TTCTGGAAGGTAGAATTCTTGTAGGGCACGCTTTAAAGCATGATCTCGAAGCATTGATGT	180844	chrXV	180785	-	FALSE		YOL080C	854075	NM_001183334	putative 3'-5' exonuclease	chrXV:180844-180785	GO:0008408|GO:0004527|GO:0004518|GO:0090305|GO:0016787|GO:0006364|GO:0005730|GO:0000027|GO:0005634|GO:0003676	NM_001183334	TC21309
A_06_P5024	0.000989163	4.56673e-05	1.63388	up	1253.93	684.119	681.284	730.439	712.866	699.657	-3.51628	-3.75532	-4.22458	-3.75323	-3.98687	-3.84342	CLB4	Chr XII from 562008-563390, Genome Release 64-2-1, Verified ORF, "B-type cyclin involved in cell cycle progression; activates Cdc28p to promote the G2/M transition; may be involved in DNA replication and spindle assembly; accumulates during S phase and G2, then targeted for ubiquitin-mediated degradation; CLB4 has a paralog, CLB3, that arose from the whole genome duplication" [YLR210W]	GCGCGTATTTTCTGAGCAGAACAATTCTTGGTTCAAATGATTGGTCTTTAAAACATGTAT	563222	chrXII	563163	+	FALSE		YLR210W	850907	NM_001182097	B-type cyclin CLB4	chrXII:563163-563222	GO:0007049|GO:0005737|GO:0010696|GO:0000086|GO:0005816|GO:0016538|GO:0005634|GO:0000079|GO:0051301	NM_001182097	TC18153
A_06_P4993	0.00402543	0.000615654	1.55046	up	58433.6	6933.77	33435.5	6262.68	38119.9	7295.36	2.03866	-0.430831	1.40596	-0.660701	1.76357	-0.444583	YLR179C	Chr XII from 514713-514108, Genome Release 64-2-1, reverse complement, Verified ORF, "Protein of unknown function with similarity to Tfs1p; transcription is activated by paralogous proteins Yrm1p and Yrr1p along with proteins involved in multidrug resistance; GFP-tagged protein localizes to the cytoplasm and nucleus" [YLR179C]	CGGGTGCCTATGACTATATCAAGGAGAACAATCTGCAACTGGTCGGTGCCAATTATTACA	514210	chrXII	514151	-	FALSE		YLR179C.1	850876	NM_001182066	hypothetical protein	chrXII:514210-514151	GO:0008150|GO:0003674|GO:0005737|GO:0005634	NM_001182066	TC19848
A_06_P4142	0.0012932	7.63013e-05	2.051	up	6525.5	3713.95	2853.24	3571.23	3674.07	4034.33	-1.12714	-1.31596	-2.16347	-1.48203	-1.62805	-1.30385	ALB1	Chr X from 189716-190243, Genome Release 64-2-1, Verified ORF, "Shuttling pre-60S factor; involved in the biogenesis of ribosomal large subunit; interacts directly with Arx1p; responsible for Tif6p recycling defects in absence of Rei1p" [YJL122W]	AGAGTTCTTTGACTTTGGTTAAGGAAGCCTTATGGAGTGTCATTGACGATACTGCATCCC	190183	chrX	190124	+	FALSE		YJL122W.1	853320	NM_001181555	Alb1p	chrX:190124-190183	GO:0003674|GO:0005737|GO:0042254|GO:0006810|GO:0005840|GO:0042273|GO:0005634	NM_001181555
A_06_P5966	0.000373939	4.52638e-06	1.83417	down	10249.8	10129.3	16678.9	11258.2	10985	10828.6	-0.479537	0.146212	0.395591	0.187981	-0.0280976	0.0911443	YNL194C	Chr XIV from 273615-272710, Genome Release 64-2-1, reverse complement, Verified ORF, "Integral membrane protein; required for sporulation and plasma membrane sphingolipid content; similar to SUR7; GFP-fusion protein is induced in response to the DNA-damaging agent MMS; GFP-fusion protein is more abundant at MCCs (membrane compartment occupied by Can1) in the presence of glycerol and oleate; YNL19…	CCCACCAGAATCATAGGTTCTTTAAGAAATTGAGAACGAAAAAGAGAACTGTGACTAGCG	272841	chrXIV	272782	-	FALSE		YNL194C	855527	NM_001183032	hypothetical protein	chrXIV:272841-272782	GO:0030437|GO:0005886|GO:0032185|GO:0005783|GO:0031505|GO:0071944|GO:0006897|GO:0003674|GO:0005737|GO:0016020|GO:0030866|GO:0045121|GO:0016021|GO:0005938	NM_001183032	TC20034
A_06_P3016	0.000517582	1.15326e-05	1.55245	up	1035.24	636.692	590.869	573.074	710.618	523.96	-3.78788	-3.8344	-4.42242	-4.12771	-3.96822	-4.23211	DUO1	Chr VII from 389711-388968, Genome Release 64-2-1, reverse complement, Verified ORF, "Essential subunit of the Dam1 complex (aka DASH complex); cooperates with Dam1p to connect the DASH complex with microtubules (MT); couples kinetochores to the force produced by MT depolymerization thereby aiding in chromosome segregation; is transferred to the kinetochore prior to mitosis" [YGL061C]	CTTTACACAACGTGATAGCGTTGAAAAAGAAGGAGATCTTGGATTTGAGACAAAAATTAG	389263	chrVII	389204	-	FALSE		YGL061C	852819	NM_001180926	Duo1p	chrVII:389263-389204	GO:0008017|GO:0072686|GO:0031116|GO:0051987|GO:0005694|GO:0005874|GO:0042729|GO:0005634|GO:0000922|GO:0005737|GO:0007049|GO:0007059|GO:0051010|GO:0000777|GO:0000776|GO:0005856|GO:0008608|GO:0000775|GO:0051301	NM_001180926	TC19464
A_06_P3164	0.000385491	6.04692e-06	2.42856	up	6247.28	381.722	2296.9	238.309	1998.45	144.68	-1.19481	-4.54613	-2.47492	-5.3796	-2.50365	-6.15679	MIG2	Chr VII from 95858-97006, Genome Release 64-2-1, Verified ORF, "Zinc finger transcriptional repressor; cooperates with Mig1p in glucose-induced gene repression; under low glucose conditions relocalizes to mitochondrion, where it interacts with Ups1p, antagonizes mitochondrial fission factor Dnm1p, indicative of a role in mitochondrial fusion or regulating morphology; regulates filamentous growth …	CCGCCTGTACGTAACCTACTGAAACAAATTGATGTTTTCAACGGTCCCAAAAGAGTTTAA	97010	chrVII	96951	+	FALSE		YGL209W.1	852663	NM_001181074	Mig2p	chrVII:96951-97010	GO:1900436|GO:0006355|GO:0005975|GO:0005634|GO:0000122|GO:0000978|GO:0003676|GO:0003677|GO:0046872|GO:0006351|GO:0005739|GO:0043565|GO:0001078|GO:0045944|GO:0000433	NM_001181074	TC18590
A_06_P1720	0.00499389	0.000887505	1.53792	down	2145.31	1056.87	2905.97	1306.5	2651.45	1430.07	-2.7453	-3.08302	-2.12432	-2.92165	-2.05499	-2.83048	YCR099C	Chr III from 301299-300832, Genome Release 64-2-1, reverse complement, Uncharacterized ORF, "Putative protein of unknown function" [YCR099C]	GGGAGAGCTCGAATGGTAAGAAAATAGCAACCATTGAAAACAAGTTTGACTTTGAAATTT	300890	chrIII	300831	-	FALSE		YCR099C.1	850463	NM_001178806	hypothetical protein	chrIII:300890-300831	GO:0008150|GO:0003674|GO:0016021	NM_001178806	TC20907
A_06_P4882	0.000673248	1.93387e-05	1.53213	down	4805.11	6632.94	6519.43	6999.91	4603	5712.41	-1.57906	-0.433079	-0.963524	-0.494292	-1.28554	-0.835373	XYL2	Chr XII from 275211-274141, Genome Release 64-2-1, reverse complement, Verified ORF, "Xylitol dehydrogenase; converts xylitol to D-xylulose; expression induced by xylose, even though this pentose sugar is not well utilized by S. cerevisiae; null mutant has cell wall defect" [YLR070C]	CGAGCTAGTCTCTAGCAGAAAACTCTCGCTTAAACCATTCATTACACATCGCTATAGCTT	274283	chrXII	274224	-	FALSE		YLR070C	850759	NM_001181957	D-xylulose reductase XYL2	chrXII:274283-274224	GO:0005999|GO:0005975|GO:0046526|GO:0016491|GO:0008270|GO:0005575|GO:0046872|GO:0055114|GO:0042732	NM_001181957	TC19888
A_06_P3961	0.00145034	9.80618e-05	1.79231	down	25508.5	12191.2	40486.9	12041.5	29600.2	9324.49	0.838716	0.38327	1.68054	0.275268	1.39783	-0.103872	SUC2	Chr IX from 37385-38983, Genome Release 64-2-1, Verified ORF, "Invertase; sucrose hydrolyzing enzyme; a secreted, glycosylated form is regulated by glucose repression, and an intracellular, nonglycosylated enzyme is produced constitutively" [YIL162W]	ACGACCTAAGTTACTATAAAGTGTACGGCCTACTGGATCAAAACATCTTGGAATTGTACT	38849	chrIX	38790	+	FALSE		YIL162W	854644	NM_001179510	beta-fructofuranosidase SUC2	chrIX:38790-38849	GO:0004564|GO:0000324|GO:0005987|GO:0004575|GO:0005975|GO:0005576|GO:0034484|GO:0004553|GO:0071944|GO:0005739|GO:0005737|GO:0051670|GO:0016787|GO:0010147|GO:0016798|GO:0008152	NM_001179510	TC17834
A_06_P4696	0.00225722	0.000225831	1.51589	down	17640.9	9915.21	23728	10687.7	18327.4	9613.1	0.301559	0.11128	0.901722	0.116158	0.709437	-0.0889151	GLG1	Chr XI from 552770-554620, Genome Release 64-2-1, Verified ORF, "Glycogenin glucosyltransferase; self-glucosylating initiator of glycogen synthesis, also glucosylates n-dodecyl-beta-D-maltoside; similar to mammalian glycogenin; GLG1 has a paralog, GLG2, that arose from the whole genome duplication" [YKR058W]	GGACGTGTACGAGTCAAATGCAATCGATAACGAAGAAGAATTTTTTGATGACGATGCAAG	554069	chrXI	554010	+	FALSE		YKR058W.1	853932	NM_001179848	glycogenin glucosyltransferase GLG1	chrXI:554010-554069	GO:0016757|GO:0005978|GO:0008466|GO:0005575|GO:0016740	NM_001179848	TC18075
A_06_P5532	0.00246219	0.000263598	1.54219	down	13050.8	10714.5	17919.3	11977.1	13739.1	11368	-0.13626	0.214027	0.488723	0.283221	0.301365	0.176158	YMR103C	Saccharomyces cerevisiae S288c hypothetical protein mRNA [NM_001348866]	TTTTACAGCATTATCAGAATTCTTCCATCTACGGAATTGAGATCAAAGACCGACCTGTTG	473197	chrXIII	473138	-	FALSE		YMR103C	855129	NM_001348866	hypothetical protein	chrXIII:473197-473138	GO:0008150|GO:0003674|GO:0005575	NM_001348866	TC21349
A_06_P6942	0.00137661	8.73327e-05	1.98478	up	3400.96	1800.02	1539.05	2124.08	1953.12	2716.5	-2.07011	-2.38955	-3.05909	-2.23476	-2.51681	-1.85822	RTT10	Chr XVI from 202536-199495, Genome Release 64-2-1, reverse complement, Verified ORF, "WD40 domain-containing protein involved in endosomal recycling; forms a complex with Rrt2p that functions in the retromer-mediated pathway for recycling internalized cell-surface proteins; interacts with Trm7p for 2'-O-methylation of N34 of substrate tRNAs; has a role in regulation of Ty1 transposition; human or…	GGATACAGGATCATTAGAAATCATTTCCAATGATGAAGATGCTGATTCTGAGAAAACGTT	199593	chrXVI	199534	-	FALSE		YPL183C.1	855919	NM_001183997	Rtt10p	chrXVI:199593-199534	GO:0003674|GO:0005737|GO:0032456|GO:0008033|GO:0005768	NM_001183997
A_06_P1671	0.000238672	1.34114e-06	1.95002	down	650.854	252.555	1120.76	260.677	818.748	219.483	-4.46236	-5.14532	-3.49887	-5.23972	-3.76075	-5.53731	RRT12	Chr III from 209610-208135, Genome Release 64-2-1, reverse complement, Verified ORF, "Probable subtilisin-family protease; role in formation of the dityrosine layer of spore walls; localizes to the spore wall and also the nuclear envelope and ER region in mature spores" [YCR045C]	CTGGAGGAGTACAATGCCACTTTACAAACTCCTATGTCTGAGAATCTTCAATCTGGTTCA	208274	chrIII	208215	-	FALSE		YCR045C.1	850412	NM_001178759	Rrt12p	chrIII:208274-208215	GO:0016787|GO:0004252|GO:0031160|GO:0006508|GO:0008236|GO:0005619|GO:0008233|GO:0030476|GO:0005635|GO:0030435	NM_001178759	TC19468
A_06_P1179	0.00175645	0.000142457	1.68616	down	1297.03	3519.8	1927.29	3452.67	1319.95	3248.1	-3.46224	-1.33674	-2.70849	-1.54506	-3.07624	-1.63614	MOH1	Chr II from 126828-127244, Genome Release 64-2-1, Verified ORF, "Protein of unknown function; has homology to kinase Snf7p; not required for growth on nonfermentable carbon sources; essential for survival in stationary phase; possibly linked with vacuolar transport" [YBL049W]	CTTCCAGATTATTTCTAGAGATTATAGGGGTAGGACCGGAACTGCTTATTTAATGAACAA	127054	chrII	126995	+	FALSE		YBL049W	852231	NM_001178289	Moh1p	chrII:126995-127054	GO:0008150|GO:0003674|GO:0005575|GO:0046872	NM_001178289	TC21608
A_06_P6679	0.00173847	0.000140689	2.43623	up	4057.15	997.914	1520.2	1051.94	1568.48	1197.22	-1.81662	-3.19937	-3.10127	-3.22835	-2.84409	-3.05228	SFG1	Chr XV from 904760-905800, Genome Release 64-2-1, Verified ORF, "Nuclear protein putative transcription factor; required for growth of superficial pseudohyphae (which do not invade the agar substrate) but not for invasive pseudohyphal growth; may act together with Phd1p; potential Cdc28p substrate" [YOR315W]	GATGAGCTGACGCAATGTAATGAACTACAGAGTACGAAGGACTACAAAAAAGTTCAGTGG	905776	chrXV	905717	+	FALSE		YOR315W.1	854493	NM_001183735	Sfg1p	chrXV:905717-905776	GO:0003674|GO:0006355|GO:0005737|GO:0007124|GO:0005634|GO:0000278|GO:0006351	NM_001183735
A_06_P5036	0.00363959	0.000529826	1.67511	up	7772.17	4733.98	4148.42	5174.74	4601.63	6191.91	-0.881654	-1.00275	-1.62591	-0.961718	-1.29779	-0.69083	UTP13	Chr XII from 581771-579318, Genome Release 64-2-1, reverse complement, Verified ORF, "Nucleolar protein; component of the small subunit (SSU) processome containing the U3 snoRNA that is involved in processing of pre-18S rRNA" [YLR222C]	GCATCATAACATAGCAAAATTGAGTGAGATACCCGGAATGGTAAAGATAGTTGATGCAAT	579479	chrXII	579420	-	FALSE		YLR222C.1	850919	NM_001182109	Utp13p	chrXII:579479-579420	GO:0000462|GO:0000472|GO:0006364|GO:0042254|GO:0032040|GO:0005730|GO:0000480|GO:0005634|GO:0034388|GO:0030515|GO:0030529|GO:0000447|GO:0030686	NM_001182109	NP255143
A_06_P3847	0.000238672	1.39017e-06	1.87498	up	2559.48	2179.87	1212.47	2552.65	1425.07	3356.46	-2.47693	-2.0526	-3.38381	-1.95257	-2.98014	-1.59954	SYG1	Chr IX from 267823-265115, Genome Release 64-2-1, reverse complement, Verified ORF, "Plasma membrane protein of unknown function; truncation and overexpression suppresses lethality of G-alpha protein deficiency" [YIL047C]	GATGATTCTATGGATAGTAGTGATTTGGGTTCAAAAGCCTTTTCATCACTTAACGACATA	265389	chrIX	265330	-	FALSE		YIL047C	854764	NM_001179397	Syg1p	chrIX:265389-265330	GO:0005739|GO:0007165|GO:0003674|GO:0005794|GO:0016020|GO:0005886|GO:0000329|GO:0016021	NM_001179397	TC16962
A_06_P7064	0.00282578	0.000332444	1.78842	up	1833.6	1560.35	925.585	1568	1028.37	1612.79	-2.96867	-2.57981	-3.80735	-2.65455	-3.45233	-2.64754	RLF2	Chr XVI from 594476-596296, Genome Release 64-2-1, Verified ORF, "Largest subunit (p90) of the Chromatin Assembly Complex (CAF-1); chromatin assembly by CAF-1 is important for multiple processes including silencing at telomeres, mating type loci, and rDNA; maintenance of kinetochore structure; deactivation of the DNA damage checkpoint after DNA repair; chromatin dynamics during transcription; and…	AAGAAACAAAAAGCAATGATTACAGACCCCATGGACTTACTTCGACTTTTTGATGGGGTT	596083	chrXVI	596024	+	FALSE		YPR018W.1	856129	NM_001184115	Rlf2p	chrXVI:596024-596083	GO:0042393|GO:0033186|GO:0006335|GO:0005634|GO:0000775	NM_001184115	TC17555
A_06_P6986	0.0145758	0.0042922	1.53811	up	12248.7	6344.45	7257.29	6292.84	8300.09	8069.83	-0.220738	-0.60077	-0.841899	-0.65911	-0.451261	-0.314282	NEW1	Chr XVI from 121767-125357, Genome Release 64-2-1, Verified ORF, "ATP binding cassette protein; cosediments with polysomes and is required for biogenesis of the small ribosomal subunit; Asn/Gln-rich rich region supports [NU+] prion formation and susceptibility to [PSI+] prion induction" [YPL226W]	CGATGATTCTCCAGCTAACATCAAGGTCAAGCAAAGAAAGAAGAGATTGACAAGAAATGA	125254	chrXVI	125195	+	FALSE		YPL226W.1	855875	NM_001184040	New1p	chrXVI:125195-125254	GO:0005634|GO:0003729|GO:0005524|GO:0005739|GO:0005737|GO:0000166|GO:0016973|GO:0006810|GO:0042274|GO:0051028|GO:0030687|GO:0005844|GO:0016887	NM_001184040	TC20800
A_06_P4238	0.00663059	0.00138557	2.07576	down	892.666	1700.83	1612.9	651.222	1007.04	306.99	-4.03428	-2.52406	-2.98064	-3.97129	-3.46456	-5.04319	IMA5	Chr X from 26086-24341, Genome Release 64-2-1, reverse complement, Verified ORF, "Alpha-glucosidase; specificity for isomaltose, maltose, and palatinose, but not alpha-methylglucoside; most distant member of the IMA isomaltase family, but with similar catalytic properties as Ima1p and Ima2p; not required for isomaltose utilization, but Ima5p overexpression allows the ima1 null mutant to grow on i…	CCTTACAAGTTAGAAAGGAGCACAAAGATATCCTTGTTTATGGACATAACTTTCAGTTCA	24612	chrX	24553	-	FALSE		YJL216C	853214	NM_001181649	oligo-1,6-glucosidase IMA5	chrX:24612-24553	GO:0004574|GO:0016787|GO:0046352|GO:0005975|GO:0016798|GO:0008152|GO:0000023|GO:0005575|GO:0003824	NM_001181649	TC17640
A_06_P2071	0.00540375	0.00100851	1.68531	up	4294.43	2024.52	2296.74	2062.18	2596.17	2573.03	-1.73471	-2.20712	-2.48772	-2.26974	-2.1191	-1.96059	RRP8	Chr IV from 612073-613251, Genome Release 64-2-1, Verified ORF, "Nucleolar S-adenosylmethionine-dependent rRNA methyltransferase; methylates adenine (m1A) of the large subunit (LSU) rRNA at position 645; involved in pre-rRNA cleavage at site A2; mutation is synthetically lethal with a gar1 mutation; deletion disrupts telomere maintenance by influencing the expression of neighboring gene STN1" [YD…	CTGATGGGATTTTTTCACAAAAAGACCTTCGACGAGAATAAGATGTTTACAAGATTCGAA	613084	chrIV	613025	+	FALSE		YDR083W.1	851656	NM_001180391	25S rRNA (adenine645-N1)-methyltransferase	chrIV:613025-613084	GO:0000781|GO:0005694|GO:0006364|GO:0008168|GO:0005730|GO:0005634|GO:0032259|GO:0016433|GO:0031167|GO:0042273|GO:0030687|GO:0030688|GO:0016740|GO:0030686	NM_001180391	TC18481
A_06_P2912	0.000279257	1.9344e-06	1.65052	down	39363.7	35748.2	57436.9	40995	42358.2	35236.9	1.46057	1.99678	2.18349	2.05718	1.92833	1.80826	IGD1	Chr VI from 182861-182274, Genome Release 64-2-1, reverse complement, Verified ORF, "Cytoplasmic protein that inhibits Gdb1p glycogen debranching activity; required for normal intracellular accumulation of glycogen; phosphorylated in vivo; expression increases during wine fermentation; protein abundance increases in response to DNA replication stress; IGD1 has a paralog, YOL024W, that arose from …	CGCGTAGAAAGTCGTCTTTTAAGTACGAGGACTTTAAGAAGGACATCTATAACCAGCTTC	182341	chrVI	182282	-	FALSE		YFR017C	850572	NM_001179982	Igd1p	chrVI:182341-182282	GO:0004857|GO:0045818|GO:0005737|GO:0005978|GO:0043086	NM_001179982	TC19652
A_06_P1350	0.000626845	1.70304e-05	1.73858	up	727.408	1786.69	369.488	2179.34	434.708	2771.84	-4.30116	-2.32789	-5.09908	-2.17805	-4.70546	-1.86451			CTGACAATCGTTGTTCTACCCTAGCTTTGTACTTTTCATTTTCTAATTGGAAAATAGCTC	443105	chrII	443046	-	FALSE		YBR099C.1				chrII:443105-443046			TC18101
A_06_P1950	0.0042071	0.000666752	1.68226	down	12450.2	119402	18467.1	119357	12852.2	114544	-0.210024	3.65117	0.540373	3.58961	0.207593	3.55042	GDH2	Chr IV from 73918-70640, Genome Release 64-2-1, reverse complement, Verified ORF, "NAD(+)-dependent glutamate dehydrogenase; degrades glutamate to ammonia and alpha-ketoglutarate; expression sensitive to nitrogen catabolite repression and intracellular ammonia levels; genetically interacts with GDH3 by suppressing stress-induced apoptosis" [YDL215C]	ACATTCCAGAGAGCTATTTGAAAGTTCTTCTGTCGAGTTACTTATCAAGCACTTTTGTTT	70783	chrIV	70724	-	FALSE		YDL215C.1	851311	NM_001180275	glutamate dehydrogenase (NAD(+))	chrIV:70783-70724	GO:0005739|GO:0004352|GO:0006807|GO:0006520|GO:0016491|GO:0019551|GO:0055114	NM_001180275	TC16784
A_06_P4279	0.00853511	0.002025	1.60521	down	3269.16	2121.34	4589.44	2456.85	3481.31	2224.68	-2.15177	-2.07757	-1.46901	-2.01676	-1.67972	-2.17568	HUL4	Chr X from 503391-500713, Genome Release 64-2-1, reverse complement, Verified ORF, "Protein with similarity to hect domain E3 ubiquitin-protein ligases; not essential for viability; found in association with Trf4 in TRAMP complex" [YJR036C]	AACGGGTATCTCTACTATCCCATTCAAAATTAGCTTGCTAGGGTCGCATGATAGTGATGA	500886	chrX	500827	-	FALSE		YJR036C	853494	NM_001181694	putative E3 ubiquitin-protein ligase HUL4	chrX:500886-500827	GO:0031499|GO:0005737|GO:0004842|GO:0016567|GO:0042787|GO:0005634|GO:0005628|GO:0016740	NM_001181694	TC16982
A_06_P5231	0.000231007	1.02944e-06	1.85359	up	42695.4	561.54	20380.5	453.54	19610.8	526.05	1.57861	-4.01535	0.688284	-4.44985	0.810907	-4.26663	INA1	Chr XII from 951156-953183, Genome Release 64-2-1, Verified ORF, "Putative protein of unknown function; not an essential gene; YLR413W has a paralog, FAT3, that arose from the whole genome duplication" [YLR413W]	ATGGCCTAATGTGGTCTGGATTTGTATTTGCCGTCCTTGTATTTCTCTGCATTGCATACT	953046	chrXII	952987	+	FALSE		YLR413W	851131	NM_001182301	Ina1p	chrXII:952987-953046	GO:0008150|GO:0003674|GO:0000324|GO:0016020|GO:0005886|GO:0016021|GO:0071944	NM_001182301	TC20387
A_06_P5509	0.000580893	1.39787e-05	1.52825	down	48096.3	26996	64872.6	32495.7	48663.2	31510.4	1.75329	1.55102	2.36517	1.70462	2.12238	1.64781	ISF1	Chr XIII from 431095-430079, Genome Release 64-2-1, reverse complement, Verified ORF, "Serine-rich, hydrophilic protein; overexpression suppresses growth defects of hap2, hap3, and hap4 mutants; expression is under glucose control; cotranscribed with NAM7 in a cyp1 mutant; ISF1 has a paralog, MBR1, that arose from the whole genome duplication" [YMR081C]	ACTAGAAACAACTCGTATTCCAACTCTTTGGTGAAATCTCCTTCCAATAGTTCATTGAAT	430257	chrXIII	430198	-	FALSE		YMR081C.1	855105	NM_001182580	Isf1p	chrXIII:430257-430198	GO:0009060|GO:0003674|GO:0005575	NM_001182580	TC18857
A_06_P1161	0.0090185	0.00218952	2.13082	up	1394.59	438.99	579.867	501.2	742.3	494.024	-3.36443	-4.4515	-4.45584	-4.31062	-3.90933	-4.35475	SHE1	Chr II from 161699-162715, Genome Release 64-2-1, Verified ORF, "Mitotic spindle protein; interacts with components of the Dam1 (DASH) complex, its effector Sli15p, and microtubule-associated protein Bim1p; also localizes to nuclear microtubules and to the bud neck in a ring-shaped structure; inhibits dynein function" [YBL031W]	TGTAAAGACTCGGTTGGTTAAAAGTAAGACAAGTGGTTCATTGTCCAGTAACCTTAAGCA	162672	chrII	162613	+	FALSE		YBL031W	852249	NM_001178271	She1p	chrII:162613-162672	GO:0000235|GO:0008017|GO:0005880|GO:2000575|GO:0000022|GO:0005819|GO:0005737|GO:0007049|GO:0007059|GO:0015630|GO:0005856|GO:0005935|GO:0051301	NM_001178271	TC18859
A_06_P7007	0.00115507	6.0739e-05	1.51682	down	26371.2	9781	35263.3	11649.5	28505.2	12224.7	0.884869	0.122568	1.48591	0.240524	1.35839	0.266392	YPL247C	Chr XVI from 84196-82625, Genome Release 64-2-1, reverse complement, Uncharacterized ORF, "Putative protein of unknown function; green fluorescent protein (GFP)-fusion protein localizes to the cytoplasm and nucleus; similar to the petunia WD repeat protein an11; overexpression causes a cell cycle delay or arrest" [YPL247C]	ACTAGAGACTCCTAACATGATGTATGCCAATAAAACACAAGAGATAAACAACATTGCATG	82754	chrXVI	82695	-	FALSE		YPL247C.1	855829	NM_001184061	hypothetical protein	chrXVI:82754-82695	GO:0008150|GO:0003674|GO:0005737|GO:0005634	NM_001184061	TC17879
A_06_P3113	0.00346313	0.000487061	1.5762	down	531.652	129.233	738.683	123.54	619.568	66.2941	-4.75416	-6.241	-4.09772	-6.33188	-4.2148	-7.2363	RCK1	Chr VII from 207033-208571, Genome Release 64-2-1, Verified ORF, "Protein kinase involved in the response to oxidative stress; identified as suppressor of S. pombe cell cycle checkpoint mutations; RCK1 has a paralog, RCK2, that arose from the whole genome duplication" [YGL158W]	AGCGTGCAAAGCATACTAAATGATTCATTCGATGAGAGAGCAGAGACCCTACATTGTGCA	208384	chrVII	208325	+	FALSE		YGL158W	852719	NM_001181023	putative serine/threonine protein kinase RCK1	chrVII:208325-208384	GO:0005516|GO:0005575|GO:0005524|GO:0040020|GO:0035556|GO:0005622|GO:0016310|GO:0004672|GO:0000166|GO:0018105|GO:0004674|GO:0016301|GO:0018107|GO:0006468|GO:0034599|GO:0004683|GO:0016740	NM_001181023	TC17931
A_06_P4078	0.000341862	3.34989e-06	1.52591	down	10119.3	5862	13633.9	6881.72	10717.3	6914.94	-0.505699	-0.623143	0.103971	-0.521481	-0.0625465	-0.544241	IKS1	Chr X from 330121-328118, Genome Release 64-2-1, reverse complement, Verified ORF, "Protein kinase of unknown cellular role; putative serine/threonine kinase; expression is induced during mild heat stress; deletion mutants are hypersensitive to copper sulphate and resistant to sorbate; interacts with an N-terminal fragment of Sst2p" [YJL057C]	GAAAATTTGAGCACCGTATCAACCCAAAACCTCCAAAAGTATTCTGCTTTAAATAGAACA	328373	chrX	328314	-	FALSE		YJL057C.1	853389	NM_001181490	protein kinase IKS1	chrX:328373-328314	GO:0016310|GO:0004672|GO:0000166|GO:0016301|GO:0004674|GO:0006468|GO:0005575|GO:0005524|GO:0016740	NM_001181490	TC20116
A_06_P3148	0.00246067	0.000261415	1.60778	down	936.375	1291.07	1329.37	1639.1	1063.11	1723.97	-3.95167	-2.78304	-3.2666	-2.61191	-3.38992	-2.58419	YGL193C	Chr VII from 142227-141916, Genome Release 64-2-1, reverse complement, Uncharacterized ORF, "Haploid-specific gene repressed by a1-alpha2; turned off in sir3 null strains, absence enhances the sensitivity of rad52-327 cells to campothecin almost 100-fold" [YGL193C]	CTTTGTTTATAACAAGTTTCACAAGCACGAAAGAAAGAACAATACTGTACGCCAAAAGCC	142082	chrVII	142023	-	FALSE		YGL193C.1	852682	NM_001181058	hypothetical protein	chrVII:142082-142023	GO:0008150|GO:0003674|GO:0005575	NM_001181058	TC21606
A_06_P5752	0.00184273	0.00015748	1.61658	up	11387.2	4743.01	6257.13	4979.46	6539.53	5929.37	-0.331878	-0.978413	-1.02482	-0.996671	-0.791345	-0.793216	NIP1	Chr XIII from 895426-892988, Genome Release 64-2-1, reverse complement, Verified ORF, "eIF3c subunit of the eukaryotic translation initiation factor 3 (eIF3); involved in the assembly of preinitiation complex and start codon selection" [YMR309C]	CAAGAGGTTCTATTCAAGTTTTTCTGTTGCTAAACTAGCCGAATTATTTGATCTTCCAGA	893239	chrXIII	893180	-	FALSE		YMR309C	855357	NM_001182820	translation initiation factor eIF3 core subunit c	chrXIII:893239-893180	GO:0005737|GO:0005852|GO:0010494|GO:0003723|GO:0003743|GO:0031369|GO:0003729|GO:0006412|GO:0006413|GO:0043614	NM_001182820	TC19413
A_06_P5414	0.000279257	2.06497e-06	1.5485	down	31496.4	47033.1	43266.2	52641.3	31082.3	55174.3	1.13704	2.37466	1.7679	2.41131	1.48179	2.46489	NDI1	Chr XIII from 29807-28266, Genome Release 64-2-1, reverse complement, Verified ORF, "NADH:ubiquinone oxidoreductase; transfers electrons from NADH to ubiquinone in the respiratory chain but does not pump protons, in contrast to the higher eukaryotic multisubunit respiratory complex I; phosphorylated; involved in Mn and H2O2 induced apoptosis; upon apoptotic stress, Ndip is activated in the mitoch…	GGTGGCTTAATGACCTTCTACTTATGGAGAATTTTGTACTTGTCCATGATTCTATCTGCA	28400	chrXIII	28341	-	FALSE		YML120C	854919	NM_001182483	NADH-ubiquinone reductase (H(+)-translocating) NDI1	chrXIII:28400-28341	GO:0005739|GO:0043065|GO:0016020|GO:0005759|GO:0006116|GO:0016491|GO:0006120|GO:0005743|GO:0001300|GO:0008137|GO:0055114	NM_001182483	TC17924
A_06_P1195	0.00219076	0.000213576	1.50912	down	30659.4	59091.7	40839.2	65556.5	31625.2	63833.2	1.09436	2.73224	1.68807	2.7362	1.50642	2.6911	PRX1	Chr II from 101156-100371, Genome Release 64-2-1, reverse complement, Verified ORF, "Mitochondrial peroxiredoxin with thioredoxin peroxidase activity; has a role in reduction of hydroperoxides; reactivation requires Trr2p and glutathione; induced during respiratory growth and oxidative stress; phosphorylated; protein abundance increases in response to DNA replication stress" [YBL064C]	TCTGTTTTCGTCATCGATCCCAAGAAGAAGATTAGACTGATTTTTACCTACCCTTCCACC	100633	chrII	100574	-	FALSE		YBL064C.1	852215	NM_001178304	thioredoxin peroxidase PRX1	chrII:100633-100574	GO:0005739|GO:0016209|GO:0004601|GO:0016491|GO:0045454|GO:0034599|GO:0051920|GO:0008379|GO:0046686|GO:0055114	NM_001178304	TC19874
A_06_P6893	0.000475424	9.25886e-06	1.50587	down	8485.25	59901.6	11338.5	62441	8469.93	60745.3	-0.747668	2.70596	-0.157071	2.65522	-0.406985	2.62989	ODC1	Chr XVI from 299503-298571, Genome Release 64-2-1, reverse complement, Verified ORF, "Mitochondrial inner membrane transporter; 2-oxodicarboxylate transporter, exports 2-oxoadipate and 2-oxoglutarate from the mitochondrial matrix to the cytosol for lysine and glutamate biosynthesis and lysine catabolism; suppresses, in multicopy, an fmc1 null mutation; ODC1 has a paralog, ODC2, that arose from th…	GGTAGTTTTCACGAACGTCATGGATTTTTTCAGAGAAGTCAAGTATGGTAAAAAACAATG	298630	chrXVI	298571	-	FALSE		YPL134C	855969	NM_001183948	mitochondrial 2-oxodicarboxylate carrier	chrXVI:298630-298571	GO:0005739|GO:0005215|GO:0005310|GO:0016020|GO:0006810|GO:0005743|GO:0006835|GO:0016021|GO:0055085|GO:0006839	NM_001183948	TC20008
A_06_P3432	0.00716872	0.00158325	2.0777	up	30489	6059.01	13440	6731.73	18955.2	7630.36	1.0844	-0.630714	0.0294056	-0.555058	0.725821	-0.430671	ZPR1	Chr VII from 915241-916701, Genome Release 64-2-1, Verified ORF, "Essential protein with two zinc fingers; present in the nucleus of growing cells but relocates to the cytoplasm in starved cells via a process mediated by Cpr1p; binds to translation elongation factor eEF-1 (Tef1p); relative distribution to the nucleus increases upon DNA replication stress" [YGR211W]	TTTACTAAGACAAGTCTACGAAGAACTAGAATCCCGTATTTTCACTCAAACTTCGGATTC	916480	chrVII	916421	+	FALSE		YGR211W.1	853125	NM_001181340	zinc finger-containing protein ZPR1	chrVII:916421-916480	GO:0005515|GO:0007346|GO:0005737|GO:0008270|GO:0005634|GO:0046872|GO:0009267	NM_001181340	TC18047
A_06_P6014	0.00600055	0.00119369	1.73128	down	4347.32	4073.57	6669.68	5052.88	5092.7	5355.01	-1.72288	-1.14569	-0.931045	-0.966583	-1.12516	-0.909675	ATG2	Chr XIV from 191324-196102, Genome Release 64-2-1, Verified ORF, "Peripheral membrane protein required for autophagic vesicle formation; also required for vesicle formation during pexophagy and the cytoplasm-to-vaucole targeting (Cvt) pathway; involved in Atg9p cycling between the phagophore assembly site and mitochondria; essential for cell cycle progression from G2/M to G1 under nitrogen starva…	GATAAGACGCATAACGAGCAAATCAATGATAAGTACAAGTCCAATCGGACTGATTCGTAA	196103	chrXIV	196044	+	FALSE		YNL242W	855479	NM_001183080	Atg2p	chrXIV:196044-196103	GO:0000422|GO:0006914|GO:0000407|GO:0032266|GO:0015031|GO:0032258|GO:0005829|GO:0034045|GO:0005737|GO:0016020|GO:0006810|GO:0034727|GO:0000045|GO:0030242|GO:0019898	NM_001183080	TC16622
A_06_P2006	0.00421779	0.000675147	1.73862	up	674.872	695.992	350.536	651.486	385.116	782.098	-4.40536	-3.77288	-5.2033	-3.93906	-4.8821	-3.6747	FAL1	Chr IV from 486804-488003, Genome Release 64-2-1, Verified ORF, "Nucleolar protein required for maturation of 18S rRNA; member of the eIF4A subfamily of DEAD-box ATP-dependent RNA helicases" [YDR021W]	ACCTACCAGAAATAATAGAAAATTACATCCATCGTATCGGTAGAAGTGGTCGATTTGGTA	487882	chrIV	487823	+	FALSE		YDR021W.1	851584	NM_001180329	ATP-dependent RNA helicase FAL1	chrIV:487823-487882	GO:0097078|GO:0000462|GO:0008380|GO:0010468|GO:0042254|GO:0003723|GO:0006364|GO:0004386|GO:0005730|GO:0005634|GO:0071013|GO:0003676|GO:0005524|GO:0004004|GO:0016787|GO:0000166|GO:0010501	NM_001180329	TC18495
A_06_P2399	0.00297353	0.000366695	2.13326	down	5468.05	2244.9	10290.6	2715.37	6484.03	2922.49	-1.39111	-1.97508	-0.298054	-1.87874	-0.784518	-1.79904	PDR15	Chr IV from 1279210-1283799, Genome Release 64-2-1, Verified ORF, "Plasma membrane ATP binding cassette (ABC) transporter; multidrug transporter and general stress response factor implicated in cellular detoxification; regulated by Pdr1p, Pdr3p and Pdr8p; promoter contains a PDR responsive element; PDR15 has a paralog, PDR5, that arose from the whole genome duplication" [YDR406W]	GGCCACTTTCAGTTCTCATTATTACAGAAGATGGAGAAATTACGGTATTTTTATCTGCTA	1283698	chrIV	1283639	+	FALSE		YDR406W	852015	NM_001180714	ATP-binding cassette multidrug transporter PDR15	chrIV:1283639-1283698	GO:0005886|GO:0042493|GO:0042626|GO:0046618|GO:0042908|GO:0055085|GO:0005524|GO:0035690|GO:0071944|GO:0008559|GO:0000166|GO:0016020|GO:0006855|GO:0006810|GO:0016021|GO:0016887	NM_001180714	NP259833
A_06_P4434	0.040936	0.0168487	1.57858	down	3445.94	6541.57	4799.14	8478.96	3686.99	6688.87	-2.07072	-0.451718	-1.41209	-0.216602	-1.58754	-0.596229	GPX1	Chr XI from 389883-389380, Genome Release 64-2-1, reverse complement, Verified ORF, "Phospholipid hydroperoxide glutathione peroxidase; induced by glucose starvation that protects cells from phospholipid hydroperoxides and nonphospholipid peroxides during oxidative stress; GPX1 has a paralog, HYR1, that arose from the whole genome duplication" [YKL026C]	GTTCGAGAAGGATAAAGAGATTAATAAGTTCTGTCAAGATAAATATGGTGTAACCTTCCC	389314	chrXI	389255	-	FALSE		YKL026C	853842	NM_001179592	glutathione peroxidase GPX1	chrXI:389314-389255	GO:0004602|GO:0004601|GO:0031315|GO:0005782|GO:0047066|GO:0016491|GO:0007031|GO:0034599|GO:0006979|GO:0055114|GO:0005829	NM_001179592	TC21142
A_06_P4839	0.000385491	5.77363e-06	3.33878	up	213880	133850	56954.9	48708.3	63233.9	54533.6	3.91179	3.88239	2.17246	2.29915	2.50879	2.46338	AAT2	Chr XII from 198085-196829, Genome Release 64-2-1, reverse complement, Verified ORF, "Cytosolic aspartate aminotransferase involved in nitrogen metabolism; localizes to peroxisomes in oleate-grown cells" [YLR027C]	GATTGACTCCTCAAATGGTTAAACGACTTGAAGAAACCCACGCAGTTTACTTGGTTGCCT	196993	chrXII	196934	-	FALSE		YLR027C.1	850714	NM_001181914	aspartate transaminase AAT2	chrXII:196993-196934	GO:0006520|GO:0019266|GO:0006532|GO:0009058|GO:0008483|GO:0003824|GO:0042802|GO:0005829|GO:0005739|GO:0005737|GO:0030170|GO:0006529|GO:0004069|GO:0016740|GO:0080130|GO:0005777	NM_001181914	TC19459
A_06_P3722	0.00494813	0.000876727	1.51882	up	2851.81	822.838	1688.97	875.329	1711.3	885.939	-2.32233	-3.53803	-2.92528	-3.51912	-2.71443	-3.48117	DCD1	Chr VIII from 388726-387788, Genome Release 64-2-1, reverse complement, Verified ORF, "Deoxycytidine monophosphate (dCMP) deaminase; involved in dUMP and dTMP biosynthesis; expression is NOT cell cycle regulated" [YHR144C]	TGCTTAACATGTTCTGTAAAGATTGTTCAAACAGGCATCAGTGAAGTAGTTTATAGCCAA	387952	chrVIII	387893	-	FALSE		YHR144C.1	856548	NM_001179275	deoxycytidine monophosphate deaminase	chrVIII:387952-387893	GO:0005737|GO:0016787|GO:0008152|GO:0006231|GO:0008270|GO:0003824|GO:0006226|GO:0046872|GO:0009165|GO:0004132	NM_001179275	TC19015
A_06_P6926	0.00588346	0.00116096	1.58617	down	424.08	821.757	595.732	901.845	491.162	925.061	-5.09049	-3.46278	-4.42495	-3.45785	-4.50892	-3.43963	REV3	Chr XVI from 237107-232593, Genome Release 64-2-1, reverse complement, Verified ORF, "Catalytic subunit of DNA polymerase zeta; involved in translesion synthesis during post-replication repair; required for mutagenesis induced by DNA damage; involved in double-strand break repair; forms a complex with Rev7p, Pol31p and Pol32p" [YPL167C]	GGCATCGAAAATGACCATATAGCTAGTAAATGCAATTCATATGACTGTCCAGTATTTTAC	232735	chrXVI	232676	-	FALSE		YPL167C	855936	NM_001183981	Rev3p	chrXVI:232735-232676	GO:0042276|GO:0000790|GO:0008408|GO:0051539|GO:0090305|GO:0051536|GO:0003887|GO:0016779|GO:0070987|GO:0005634|GO:0003676|GO:0003677|GO:0046872|GO:0006974|GO:0005739|GO:0006260|GO:0006281|GO:0000166|GO:0016035|GO:0016740	NM_001183981	TC16640
A_06_P7208	0.00353887	0.000507829	1.76818	down	149360	61580.8	231670	76960.4	198355	73732.7	3.3924	2.73365	4.21467	2.96465	4.17927	2.89469	GPH1	Chr XVI from 861306-864014, Genome Release 64-2-1, Verified ORF, "Glycogen phosphorylase required for the mobilization of glycogen; non-essential; regulated by cyclic AMP-mediated phosphorylation; expression is regulated by stress-response elements and by the HOG MAP kinase pathway" [YPR160W]	AGTGATCGTTGTATCGAGGAATACTCCGATACCATTTGGAACGTTGAACCAGTGACTTAG	864010	chrXVI	863951	+	FALSE		YPR160W	856289	NM_001184257	glycogen phosphorylase	chrXVI:863951-864010	GO:0005737|GO:0016757|GO:0005975|GO:0030170|GO:0005977|GO:0008184|GO:0004645|GO:0016740|GO:0005980	NM_001184257	TC16973
A_06_P6276	0.00193708	0.000177041	1.89385	down	3118.38	17732.5	5160.74	18153.4	3886.63	18956.8	-2.21279	0.984494	-1.29147	0.873153	-1.52761	0.898857	PHM7	Chr XV from 162356-165331, Genome Release 64-2-1, Verified ORF, "Protein of unknown function; expression is regulated by phosphate levels; green fluorescent protein (GFP)-fusion protein localizes to the cell periphery and vacuole; protein abundance increases in response to DNA replication stress" [YOL084W]	ATTCAAGAGGCTAGGTCTAATGGCTTAGATGTAAGAGATGATTTCACAAGGTACGATGAA	165271	chrXV	165212	+	FALSE		YOL084W	854070	NM_001183338	Phm7p	chrXV:165212-165271	GO:0008150|GO:0003674|GO:0000324|GO:0016020|GO:0005886|GO:0005783|GO:0006810|GO:0016021|GO:0006811	NM_001183338	TC16873
A_06_P5019	0.00418626	0.000656668	1.54176	down	5833.46	43838.1	8064.11	36912.9	6350.19	33272.8	-1.29241	2.28689	-0.667827	1.89855	-0.809759	1.75831	HMX1	Chr XII from 553677-552724, Genome Release 64-2-1, reverse complement, Verified ORF, "ER localized heme oxygenase; involved in heme degradation during iron starvation and in the oxidative stress response; expression is regulated by AFT1 and oxidative stress; relocates to the perinuclear region in the presence of oxidants" [YLR205C]	TCAAGTGTATTACGTACTTGTACGAAGAATGGATGTTCAACAAGGATTCTGCTACTAGAA	552877	chrXII	552818	-	FALSE		YLR205C	850902	NM_001182092	Hmx1p	chrXII:552877-552818	GO:0005783|GO:0004392|GO:0006788|GO:0055072|GO:0046872|GO:0005640|GO:0006879|GO:0016020|GO:0005789|GO:0016021|GO:0042167|GO:0006979|GO:0055114|GO:0020037	NM_001182092	TC19402
A_06_P4091	0.00300729	0.000375777	2.68122	up	1016.02	627.626	351.208	659.073	440.37	881.032	-3.8149	-3.86817	-5.23779	-3.90222	-4.69044	-3.52718	UTP18	Chr X from 312706-310922, Genome Release 64-2-1, reverse complement, Verified ORF, "Small-subunit processome protein involved in pre-18S rRNA maturation; part of a subunit of the 90S preribosomal particle capable of interacting directly with the 5' ETS of the 35S pre-rRNA; contains WD40 repeats" [YJL069C]	AGCTAACAACTACCATTTCTAATCTACAATTTTCCCCTGATGGTCAAATACTGTGCATGG	311164	chrX	311105	-	FALSE		YJL069C.1	853376	NM_001181502	Utp18p	chrX:311164-311105	GO:0003674|GO:0000472|GO:0042254|GO:0030529|GO:0006364|GO:0032040|GO:0005730|GO:0000480|GO:0005634|GO:0034388|GO:0000447|GO:0030686	NM_001181502	TC17587
A_06_P1216	0.012057	0.00329159	1.52269	down	2995.09	2235.91	4013.73	2750.04	3110.41	2643.29	-2.26596	-2.00404	-1.65934	-1.8502	-1.83119	-1.95264	CDC27	Chr II from 69445-67169, Genome Release 64-2-1, reverse complement, Verified ORF, "Subunit of the Anaphase-Promoting Complex/Cyclosome (APC/C); APC/C is a ubiquitin-protein ligase required for degradation of anaphase inhibitors, including mitotic cyclins, during the metaphase/anaphase transition" [YBL084C]	CAAACATATAGAATAGTTGGGAGGAAAAAAGATGCAATCAAGGAGCTAACTGTTGCTATG	67291	chrII	67232	-	FALSE		YBL084C	852194	NM_001178324	anaphase promoting complex subunit CDC27	chrII:67291-67232	GO:0007049|GO:0005737|GO:0004842|GO:0016567|GO:0034399|GO:0005680|GO:0005634|GO:0031145|GO:0051301	NM_001178324	TC17522
A_06_P3732	0.00669186	0.00140875	1.52691	up	2891.05	1488.51	1712.99	1505.97	1644.99	1616.91	-2.31028	-2.66404	-2.92089	-2.73579	-2.77457	-2.63244	RTT107	Chr VIII from 402966-406178, Genome Release 64-2-1, Verified ORF, "Protein implicated in Mms22-dependent DNA repair during S phase; involved in recruiting the SMC5/6 complex to double-strand breaks; DNA damage induces phosphorylation by Mec1p at one or more SQ/TQ motifs; interacts with Mms22p and Slx4p; has four BRCT domains; has a role in regulation of Ty1 transposition; relative distribution to…	GTTTTACGTAGTAAGAAATGCACATTTGAAGACATAATCCCAAATGACGTTTCTAAGCAG	405980	chrVIII	405921	+	FALSE		YHR154W	856559	NM_001179285	Rtt107p	chrVIII:405921-405980	GO:0035361|GO:0003674|GO:0006281|GO:2000001|GO:0010526|GO:0005634|GO:0006974|GO:0071944|GO:0006302	NM_001179285	TC21169
A_06_P4780	0.00442739	0.000735111	1.50836	up	704.4	249.428	412.771	301.998	460.529	333.19	-4.3492	-5.18901	-4.94219	-5.03246	-4.60094	-4.92707	GRC3	Chr XII from 68580-70478, Genome Release 64-2-1, Verified ORF, "Polynucleotide kinase present on rDNA; required for efficient transcription termination by RNA polymerase I; functions with Las1p in a conserved mechanism to modulate rRNA processing and ribosome biogenesis; required for cell growth; mRNA is cell-cycle regulated" [YLL035W]	CTTTTGAAAGAAGGAAAAAATTGGAACATGTGTGGAAAGTTCGTAAGAACGTCATGAGAC	70454	chrXII	70395	+	FALSE		YLL035W	850624	NM_001181855	polynucleotide 5'-hydroxyl-kinase	chrXII:70395-70454	GO:0051731|GO:0016310|GO:0000166|GO:0016301|GO:0006364|GO:0030874|GO:0006363|GO:0005730|GO:0005634|GO:0005524|GO:0016740|GO:0000448	NM_001181855	TC20571
A_06_P4120	0.00186831	0.000161521	1.5211	up	4453.94	4451.47	2625.42	4597.12	2909.66	5105.3	-1.68072	-1.06661	-2.28583	-1.11175	-1.95743	-0.964796	SAP185	Chr X from 242082-245258, Genome Release 64-2-1, Verified ORF, "Protein that forms a complex with the Sit4p protein phosphatase; required for Sit4p function; member of a family of similar proteins including Sap4p, Sap155p, and Sap190p; SAP185 has a paralog, SAP190, that arose from the whole genome duplication" [YJL098W]	AAAGACGAAATATTAAGCGCGGAAGGCCATGACTACGACATAGATGAATACGATGAACTG	245074	chrX	245015	+	FALSE		YJL098W.1	853347	NM_001181531	Sap185p	chrX:245015-245074	GO:0005739|GO:0002098|GO:0003674|GO:0007049|GO:0005737|GO:0000082	NM_001181531	TC16811
A_06_P2521	0.00169863	0.000133832	1.52671	up	3121.33	1532.48	1817.45	1724.36	1865.36	1971.62	-2.19966	-2.57794	-2.81009	-2.5203	-2.58496	-2.34558	RBA50	Chr IV from 1491094-1492413, Genome Release 64-2-1, Verified ORF, "Protein involved in transcription; interacts with RNA polymerase II subunits Rpb2p, Rpb3, and Rpb11p; has similarity to human RPAP1" [YDR527W]	CTCCTCTGATGAGAAATTCACTAGAAATTTGTCAGTCAGAAATTATGCTATTGATGCACT	1492360	chrIV	1492301	+	FALSE		YDR527W.1	852139	NM_001180835	Rba50p	chrIV:1492301-1492360	GO:0003674|GO:0006355|GO:0005737|GO:0006366|GO:0005634|GO:0006351	NM_001180835	TC20975
A_06_P2860	0.00088048	3.66769e-05	1.85552	up	6528	1841.48	3111.76	2128.73	3668.06	2195.04	-1.12869	-2.34563	-2.02051	-2.24688	-1.60845	-2.17835	RPL22B	Chr VI from 64599-64243,64932-64921, Genome Release 64-2-1, reverse complement, intron sequence removed, Verified ORF, "Ribosomal 60S subunit protein L22B; homologous to mammalian ribosomal protein L22, no bacterial homolog; RPL22B has a paralog, RPL22A, that arose from the whole genome duplication" [YFL034C-A]	GCTTCATATTCCAAGTACTTAATCGATCATATTAAAGTAGATGGTGCCGTAGGAAACTTA	64520	chrVI	64461	-	FALSE		YFL034C-A.1	850509	NM_001184310	ribosomal 60S subunit protein L22B	chrVI:64520-64461	GO:0005622|GO:0005737|GO:0003735|GO:0002181|GO:0030529|GO:0005840|GO:0022625|GO:0006412	NM_001184310	TC21334
A_06_P1197	0.0136022	0.00387943	1.6958	down	366.983	558.584	566.385	924.01	15.4149	9.35905	-5.29744	-4.01172	-4.53547	-3.43234	-9.46689	-10.0276	SEF1	Chr II from 100115-96669, Genome Release 64-2-1, reverse complement, Verified ORF, "Putative transcription factor; has homolog in Kluyveromyces lactis" [YBL066C]	GTAATTCCTGATCTCTCCATGAAAAGATCAGTAAGCACTCCCGTTAATCATTTTCCTGCG	97243	chrII	97184	-	FALSE		YBL066C.1	852214	NM_001178306	Sef1p	chrII:97243-97184	GO:0008150|GO:0003674|GO:0006355|GO:0006357|GO:0000981|GO:0008270|GO:0005634|GO:0005575|GO:0003677|GO:0046872|GO:0030435|GO:0006351	NM_001178306	TC17138
A_06_P1711	0.000720343	2.52955e-05	1.50289	down	12693.1	7976.18	16823.2	9617.29	12702.9	10103.3	-0.179898	-0.182981	0.407839	-0.0473835	0.181796	-0.0172474	KIN82	Chr III from 274404-276566, Genome Release 64-2-1, Verified ORF, "Putative serine/threonine protein kinase; implicated in the regulation of phospholipid asymmetry through the activation of phospholipid translocases (flippases); involved in the phosphorylation of upstream inhibitory kinase Ypk1p along with Fpk1p; has a redundant role in the cellular response to mating pheromone; KIN82 has a paralo…	AGGCCAAGGCATAACAGCTCACATAGAAGTTTCTTTAAAGACATCATACCTGAACTATAA	276563	chrIII	276504	+	FALSE		YCR091W	850453	NM_001178797	putative serine/threonine protein kinase KIN82	chrIII:276504-276563	GO:0005886|GO:0005634|GO:0005575|GO:0005524|GO:0045332|GO:0035556|GO:0016310|GO:0005737|GO:0004672|GO:0000166|GO:0004674|GO:0016301|GO:0006869|GO:0006810|GO:0006468|GO:0000749|GO:0016740	NM_001178797	NP370168
A_06_P3198	0.00636569	0.00131003	1.51852	up	20588.6	3483.56	11904.3	3677.22	13357.8	3702.77	0.531499	-1.40709	-0.0711617	-1.44364	0.260865	-1.41679	YGL242C	Chr VII from 45197-44652, Genome Release 64-2-1, reverse complement, Verified ORF, "Protein of unknown function; N-terminally propionylated in vivo; deletion mutant is viable" [YGL242C]	ACCAATGGATCAGGTGATAACAATGAGGATGGGGAAATGATAGATGATGGTCCATCTGAC	44738	chrVII	44679	-	FALSE		YGL242C.1	852609	NM_001181108	hypothetical protein	chrVII:44738-44679	GO:0008150|GO:0003674|GO:0005575	NM_001181108	TC20577
A_06_P6548	0.000341862	3.38631e-06	1.91052	down	1527.38	1402.71	2564.92	1491.31	1706.35	1022.73	-3.22629	-2.65872	-2.29233	-2.77636	-2.72372	-3.31919	YOR186W	Chr XV from 683111-683545, Genome Release 64-2-1, Uncharacterized ORF, "Putative protein of unknown function; proper regulation of expression during heat stress is sphingolipid-dependent; YOR186W has a paralog, YLR297W, that arose from the whole genome duplication" [YOR186W]	ATCGCCTGCTTACTACTTTGTATCACGCTTGTGCTAACATCGCGATATCCTGGAGAAAAT	683465	chrXV	683406	+	FALSE		YOR186W.1	854358	NM_001183605	hypothetical protein	chrXV:683406-683465	GO:0008150|GO:0003674|GO:0016020|GO:0016021|GO:0005575	NM_001183605	TC21042
A_06_P1213	0.00344492	0.000479587	2.07881	up	4795.91	1470.41	2085.67	1469.97	2587.16	1552.88	-1.57759	-2.67605	-2.63335	-2.765	-2.14645	-2.69818	YBL081W	Chr II from 71866-72972, Genome Release 64-2-1, Uncharacterized ORF, "Non-essential protein of unknown function; null mutation results in a decrease in plasma membrane electron transport" [YBL081W]	TGAACGTATCTTCATCCTCTCAACCAGCATCATCAAGACCCTTTGGCATTTGGAATACTG	72949	chrII	72890	+	FALSE		YBL081W.1	852197	NM_001178321	hypothetical protein	chrII:72890-72949	GO:0008150|GO:0003674|GO:0005575	NM_001178321	TC18676
A_06_P6632	0.000646738	1.79842e-05	1.97231	up	25239.5	9886.46	11437.4	10693.8	14060.4	10829.9	0.823411	0.0917876	-0.156477	0.104828	0.315834	0.117589	FSF1	Chr XV from 832042-831059, Genome Release 64-2-1, reverse complement, Uncharacterized ORF, "Putative protein; predicted to be an alpha-isopropylmalate carrier; belongs to the sideroblastic-associated protein family; non-tagged protein is detected in purified mitochondria; likely to play a role in iron homeostasis" [YOR271C]	GTTGATCTCAGTCACAATGTTCTCAGCTTTGCCATTTGCACTCGGTATCTTCCCTCAAAG	831217	chrXV	831158	-	FALSE		YOR271C.1	854445	NM_001183690	Fsf1p	chrXV:831217-831158	GO:0005739|GO:0008150|GO:0003674|GO:0034220|GO:0031966|GO:0016020|GO:0015075|GO:0006810|GO:0016021|GO:0055085|GO:0055072|GO:0006811	NM_001183690	TC18907
A_06_P2835	0.00796778	0.00183074	1.53636	down	555.59	924.704	753.75	516.671	624.869	445.621	-4.69071	-3.35388	-4.0712	-4.28335	-4.15091	-4.47632	HXT10	Chr VI from 112345-113985, Genome Release 64-2-1, Verified ORF, "Putative hexose transporter; expressed at low levels and expression is repressed by glucose" [YFL011W]	AAAGAATAAAGCCATGGAAGTCCGGAGGTTGGATTCCCAGTTCTAGAAGAACACCACAAC	113938	chrVI	113879	+	FALSE		YFL011W	850536	NM_001179955	hexose transporter HXT10	chrVI:113879-113938	GO:0005215|GO:0000324|GO:0005886|GO:0022857|GO:0008643|GO:0055085|GO:0015761|GO:0071944|GO:0008645|GO:0005739|GO:0015755|GO:0015757|GO:0015578|GO:0016020|GO:0046323|GO:0005887|GO:0022891|GO:0005353|GO:0006810|GO:0005354|GO:0005351|GO:0016021|GO:0005355|GO:0015992	NM_001179955	TC21878
A_06_P7017	0.00191679	0.000172743	2.07399	up	2693.67	1188.96	1179.57	1737.28	1231.17	1374.99	-2.41262	-2.96133	-3.46504	-2.5205	-3.20178	-2.87801	CLN2	Chr XVI from 66614-64977, Genome Release 64-2-1, reverse complement, Verified ORF, "G1 cyclin involved in regulation of the cell cycle; activates Cdc28p kinase to promote the G1 to S phase transition; late G1 specific expression depends on transcription factor complexes, MBF (Swi6p-Mbp1p) and SBF (Swi6p-Swi4p); CLN2 has a paralog, CLN1, that arose from the whole genome duplication" [YPL256C]	GTTAGTGTGAATAGTCTGGTGAATACAAATAACAAACAAAGGATCTACGAACAAATCACG	65270	chrXVI	65211	-	FALSE		YPL256C.1	855819	NM_001184070	cyclin CLN2	chrXVI:65270-65211	GO:0000321|GO:0007049|GO:0005737|GO:0000307|GO:0016538|GO:0005634|GO:0000079|GO:0051301	NM_001184070	TC17786
A_06_P3469	0.000341862	3.28703e-06	1.87314	down	34090.6	44075.6	56418.9	52970.1	43947.1	40347.2	1.26044	2.30491	2.1659	2.41942	1.97824	2.02319	SOL4	Chr VII from 985972-986739, Genome Release 64-2-1, Verified ORF, "6-phosphogluconolactonase; protein abundance increases in response to DNA replication stress; SOL4 has a paralog, SOL3, that arose from the whole genome duplication" [YGR248W]	CATGCATGACGTGTTAATCGTAAAAAATAGCGAACTACCTAGTGTGCTGGTTAATGAAAT	986677	chrVII	986618	+	FALSE		YGR248W.1	853163	NM_001181377	6-phosphogluconolactonase SOL4	chrVII:986618-986677	GO:0005737|GO:0016787|GO:0005975|GO:0017057|GO:0005634|GO:0006098|GO:0009051|GO:0005829	NM_001181377	TC19857
A_06_P5873	0.00137661	8.76231e-05	1.50393	up	2445.27	2620.52	1446.54	3015.23	1684.87	3041.64	-2.55082	-1.85888	-3.13955	-1.74855	-2.75322	-1.71322	POL1	Chr XIV from 430087-434493, Genome Release 64-2-1, Verified ORF, "Catalytic subunit of the DNA polymerase I alpha-primase complex; required for the initiation of DNA replication during mitotic DNA synthesis and premeiotic DNA synthesis" [YNL102W]	CGGGTGTCATGAGATACAAATACAGTGACAAGCAATTGTACAATCAACTTTTATATTTCG	434265	chrXIV	434206	+	FALSE		YNL102W.1	855621	NM_001182940	DNA-directed DNA polymerase alpha catalytic subunit POL1	chrXIV:434206-434265	GO:0008408|GO:0090305|GO:0005658|GO:0005657|GO:0003887|GO:0005634|GO:0006303|GO:0046872|GO:0006302|GO:0005739|GO:0006273|GO:0006272|GO:0000166|GO:0006270|GO:0001882|GO:0006279|GO:0006278|GO:0051539|GO:0051536|GO:0016779|GO:0003676|GO:0003677|GO:0006260|GO:0000731|GO:0016740	NM_001182940	TC16649
A_06_P1368	0.000626845	1.69332e-05	2.31976	down	7288.11	102500	14912.1	105312	9744.27	89717	-0.978244	3.52528	0.235732	3.4093	-0.208065	3.17916			AAGTCTGAAGAAGTAAACAGTTCTTTGCTATTTCACACTTCCTGGTTGATGGTCACTTGC	474387	chrII	474328	-	FALSE		YBR116C.1				chrII:474387-474328			TC17358
A_06_P2682	0.00104979	5.03374e-05	2.01379	down	4694.02	8003.36	8309	9525.35	6180.8	9874.7	-1.61281	-0.182783	-0.602895	-0.0529101	-0.851564	-0.0202777	GIP2	Chr V from 263698-262052, Genome Release 64-2-1, reverse complement, Verified ORF, "Putative regulatory subunit of protein phosphatase Glc7p; involved in glycogen metabolism; contains a conserved motif (GVNK motif) that is also found in Gac1p, Pig1p, and Pig2p; GIP2 has a paralog, PIG2, that arose from the whole genome duplication" [YER054C]	CGGCAAGTTAGAATTTTGCATTCATTATTCTACACGTAACGACTATGAGCGCGAAGAGTA	262192	chrV	262133	-	FALSE		YER054C	856781	NM_001178945	Gip2p	chrV:262192-262133	GO:0050790|GO:0019888|GO:0006470|GO:0000164|GO:0005977	NM_001178945	NP252600
A_06_P3344	0.0406502	0.0166586	1.60265	up	8088.09	3453.79	4510.18	3108.11	5552.53	3991.34	-0.816197	-1.46718	-1.49665	-1.6796	-1.01809	-1.33522	PPT1	Chr VII from 738203-736662, Genome Release 64-2-1, reverse complement, Verified ORF, "Protein serine/threonine phosphatase; regulates Hsp90 chaperone by affecting its ATPase and cochaperone binding activities; has similarity to human phosphatase PP5; present in both the nucleus and cytoplasm; expressed during logarithmic growth" [YGR123C]	CAGGAATGACGACCAAAATCTAATAATTGAGACATTCGAAGCTGTTGAGCACCCAGATAT	736766	chrVII	736707	-	FALSE		YGR123C	853023	NM_001181252	protein serine/threonine phosphatase	chrVII:736766-736707	GO:0005737|GO:0006470|GO:0016787|GO:0005634|GO:0004721|GO:0004722|GO:0046872	NM_001181252	TC17930
A_06_P3054	0.00411801	0.000638773	1.74691	up	9657.38	5055.28	4977.27	5430.27	5548.01	5972.91	-0.561213	-0.891323	-1.36602	-0.869821	-1.03449	-0.739271	LSG1	Chr VII from 314631-316553, Genome Release 64-2-1, Verified ORF, "Putative GTPase involved in 60S ribosomal subunit biogenesis; required for the release of Nmd3p from 60S subunits in the cytoplasm" [YGL099W]	GGCATTGATATCGTGGATTTAGCTCGTGATTTGAATCAGCTAACGTTTTCAGCTCACACT	316325	chrVII	316266	+	FALSE		YGL099W	852779	NM_001180964	putative GTPase LSG1	chrVII:316266-316325	GO:0043332|GO:0030437|GO:0003924|GO:0003729|GO:0005525|GO:0015031|GO:0005829|GO:0005737|GO:0000166|GO:0016787|GO:0000027|GO:0006810|GO:0022625|GO:0000054|GO:0000747	NM_001180964	NP257834
A_06_P1338	0.00243345	0.000255491	1.70568	up	21625.5	14383.3	11218.3	15556	13238	13242.6	0.595067	0.573519	-0.175278	0.622037	0.230493	0.427273	POL30	Chr II from 425766-424990, Genome Release 64-2-1, reverse complement, Verified ORF, "Proliferating cell nuclear antigen (PCNA); functions as the sliding clamp for DNA polymerase delta; may function as a docking site for other proteins required for mitotic and meiotic chromosomal DNA replication and for DNA repair" [YBR088C]	TGACGGTGATATCGGATCAGGTTCAGTCATAATAAAACCATTCGTGGATATGGAACATCC	425248	chrII	425189	-	FALSE		YBR088C	852385	NM_001178436	proliferating cell nuclear antigen	chrII:425248-425189	GO:0043626|GO:0000781|GO:0006348|GO:0005657|GO:0070987|GO:0030466|GO:0005634|GO:0030337|GO:0003677|GO:0006974|GO:0006301|GO:0006260|GO:0006273|GO:0006272|GO:0006281|GO:0000710|GO:0034087|GO:0035753|GO:0006289|GO:0006298|GO:0000278|GO:0006275|GO:0007064	NM_001178436	TC19378
A_06_P5954	0.00314103	0.000408125	2.02431	up	4544.07	1463.89	2037.97	1565.79	2535.48	1860.35	-1.6525	-2.66523	-2.66993	-2.67077	-2.16311	-2.42411	IPI3	Chr XIV from 297627-295960, Genome Release 64-2-1, reverse complement, Verified ORF, "Component of the Rix1 complex and pre-replicative complexes (pre-RCs); required for processing of ITS2 sequences from 35S pre-rRNA; component of the pre-60S ribosomal particle with the dynein-related AAA-type ATPase Mdn1p; required for pre-RC formation and maintenance during DNA replication licensing; highly con…	TTAAGACCAACATAGAAGCATTAACTCATGCCTACAAGGAGTTACGTGACATGCACGAAA	296062	chrXIV	296003	-	FALSE		YNL182C.1	855539	NM_001183020	chromatin-binding/pre-rRNA-processing protein IPI3	chrXIV:296062-296003	GO:0030174|GO:0042254|GO:0006364|GO:0003682|GO:0005656|GO:0000027|GO:0005654|GO:0005634|GO:0006267	NM_001183020	NP256253
A_06_P4779	0.000835584	3.23332e-05	2.57653	up	1062.49	429.771	366.684	552.262	530.623	576.034	-3.75013	-4.46192	-5.11556	-4.16663	-4.40368	-4.11515	RIX7	Chr XII from 73146-70633, Genome Release 64-2-1, reverse complement, Verified ORF, "Putative ATPase of the AAA family; required for export of pre-ribosomal large subunits from the nucleus; distributed between the nucleolus, nucleoplasm, and nuclear periphery depending on growth conditions" [YLL034C]	CAGTCTTGGCTCTAAAAAGGAAGTTTTTTCAGAGCGAAGAAATACAATCTGTTCTTGATA	70891	chrXII	70832	-	FALSE		YLL034C.1	850625	NM_001181854	putative AAA family ATPase RIX7	chrXII:70891-70832	GO:0000166|GO:0042254|GO:0005730|GO:0042273|GO:0005634|GO:0030687|GO:0016887|GO:0005524|GO:0000055	NM_001181854	NP256573
A_06_P5967	0.000677183	2.12384e-05	2.3157	down	5669.04	19693.7	11512.8	21184.7	7629.44	20284.7	-1.35197	1.14088	-0.140517	1.09316	-0.550972	0.989988	YNL195C	Chr XIV from 272308-271523, Genome Release 64-2-1, reverse complement, Uncharacterized ORF, "Protein of unknown function; shares a promoter with YNL194C; the authentic, non-tagged protein is detected in highly purified mitochondria in high-throughput studies; YNL195C has a paralog, HBT1, that arose from the whole genome duplication" [YNL195C]	TTCTTCTTACACCACTAAAGTGCAGGGATATCCCGCAAGTATTCCATCATTCAATCAGGA	271737	chrXIV	271678	-	FALSE		YNL195C.1	855526	NM_001183033	hypothetical protein	chrXIV:271737-271678	GO:0005739|GO:0008150|GO:0003674	NM_001183033	TC19510
A_06_P1957	0.0128593	0.00359417	2.43581	down	4507.79	19364.4	9885.12	26771.8	6327.5	23585.3	-1.66389	1.13766	-0.379487	1.43385	-0.828763	1.24659	FMP45	Chr IV from 61801-60872, Genome Release 64-2-1, reverse complement, Verified ORF, "Integral membrane protein localized to mitochondria; required for sporulation and maintaining sphingolipid content; similar to SUR7; FMP45 has a paralog, YNL194C, that arose from the whole genome duplication" [YDL222C]	TATGAAAGCCCTTCTGTTGACACCGGTGCTCAAATGGAGAAATCCACTTACAATAGTGGG	61121	chrIV	61062	-	FALSE		YDL222C	851304	NM_001180282	Fmp45p	chrIV:61121-61062	GO:0030437|GO:0005886|GO:0032185|GO:0031505|GO:0030435|GO:0071944|GO:0006897|GO:0005739|GO:0003674|GO:0016020|GO:0030866|GO:0045121|GO:0016021|GO:0005938	NM_001180282	TC19927
A_06_P1356	0.00711367	0.00156602	2.09984	up	6873.47	814.957	2932.75	950.334	3805.73	993.772	-1.05434	-3.45899	-2.12461	-3.37216	-1.54779	-3.32528	YMC2	Chr II from 449667-450656, Genome Release 64-2-1, Verified ORF, "Putative mitochondrial inner membrane transporter; proposed role in oleate metabolism and glutamate biosynthesis; member of the mitochondrial carrier (MCF) family; YMC2 has a paralog, YMC1, that arose from the whole genome duplication" [YBR104W]	GTTAATGGTGCGACATTCCTGACGTTTGAATTAGTCATGAGATTTCTGGGGGAAGAGTAG	450650	chrII	450591	+	FALSE		YBR104W	852401	NM_001178452	organic acid transporter	chrII:450591-450650	GO:0005739|GO:0016020|GO:0006810|GO:0005743|GO:0016021|GO:0055085|GO:0006839|GO:0005342	NM_001178452	TC18900
A_06_P6186	0.000794187	2.87379e-05	2.4263	down	917.462	143.83	1959.98	172.871	1277.76	168.54	-3.98401	-5.96027	-2.70526	-5.85583	-3.10619	-5.90758	MAN2	Chr XIV from 776300-774792, Genome Release 64-2-1, reverse complement, Uncharacterized ORF, "Putative mannitol dehydrogenase; YNR073C has a paralog, DSF1, that arose from a segmental duplication" [YNR073C]	ATCAATTTACGAGCAATTGCGTAAACCAGATGGTAAGTACAAGTTATTGGCAGTATGTGT	775110	chrXIV	775051	-	FALSE		YNR073C	855810	NM_001183250	putative mannitol dehydrogenase	chrXIV:775110-775051	GO:0050662|GO:0008150|GO:0008152|GO:0019594|GO:0016491|GO:0005575|GO:0046029|GO:0003824|GO:0055114	NM_001183250	TC18014
A_06_P4687	0.000373939	4.80531e-06	1.64474	down	36628	61427.5	53284.3	62617.8	39388.6	52940.4	1.35819	2.78068	2.07605	2.66784	1.82442	2.41725	FMP46	Chr XI from 527231-526830, Genome Release 64-2-1, reverse complement, Verified ORF, "Putative redox protein containing a thioredoxin fold; the authentic, non-tagged protein is detected in highly purified mitochondria in high-throughput studies" [YKR049C]	AACAAGTTGGTGGGAAATGAGCCCGCAGACATTGACAAGTACATCATTCAGCGCAAATAA	526531	chrXI	526472	-	FALSE		YKR049C.1	853923	NM_001179839	putative redox protein	chrXI:526531-526472	GO:0005739|GO:0008150|GO:0003674|GO:0016491|GO:0055114	NM_001179839	TC20721
A_06_P7099	0.00942231	0.00232786	1.54299	down	213.776	228.212	289.36	265.145	254.709	351.316	-6.07213	-5.28902	-5.44639	-5.2147	-5.44761	-4.84889	YPR053C	Saccharomyces cerevisiae S288c hypothetical protein mRNA [NM_001348887]	ACACAGTATTTATTACTGGTACCGACTGTTAAAGAAGGACTGTTTTGGGACGTGTTTTTT	666081	chrXVI	666022	-	FALSE		YPR053C	856166	NM_001348887	hypothetical protein	chrXVI:666081-666022	GO:0008150|GO:0003674|GO:0005575	NM_001348887	TC21733
A_06_P3898	0.000381202	5.36809e-06	1.61739	down	1291.45	3239.04	1847.76	3286.56	1480.19	3393.74	-3.47507	-1.48676	-2.78141	-1.58948	-2.92629	-1.57434	SGA1	Chr IX from 178004-179653, Genome Release 64-2-1, Verified ORF, "Intracellular sporulation-specific glucoamylase; involved in glycogen degradation; induced during starvation of a/a diploids late in sporulation, but dispensable for sporulation" [YIL099W]	AAATCTTCCAACTAGCTGATTCATTCTTGGTCAAGCTGAAAGCTCACGTGGGAACAGACG	179525	chrIX	179466	+	FALSE		YIL099W.1	854708	NM_001179447	glucan 1,4-alpha-glucosidase	chrIX:179466-179525	GO:0000324|GO:0016787|GO:0005976|GO:0005975|GO:0016798|GO:0008152|GO:0004339|GO:0003824|GO:0005628|GO:0030435|GO:0005980|GO:0000272	NM_001179447	TC19635
A_06_P4183	0.00246067	0.000260698	1.56861	down	6889.66	4631.31	9541.84	5952.1	6815.34	4795.4	-1.06962	-0.941773	-0.42013	-0.731567	-0.707363	-1.11424	FMP33	Chr X from 117245-117787, Genome Release 64-2-1, Uncharacterized ORF, "Putative protein of unknown function; the authentic, non-tagged protein is detected in highly purified mitochondria in high-throughput studies" [YJL161W]	CAAGAGAAAGAGCTTGACTTACAAAAGAGTGACCTCCATAAAGTACTTCATTCTTTGACG	117582	chrX	117523	+	FALSE		YJL161W.1	853279	NM_001181594	Fmp33p	chrX:117523-117582	GO:0005739|GO:0008150|GO:0003674|GO:0031966|GO:0016020|GO:0016021	NM_001181594	TC20588
A_06_P2679	0.000619146	1.6279e-05	1.83702	up	30064.9	4784.63	14556	5985.99	17847	4877.03	1.07227	-0.90549	0.194908	-0.723056	0.663796	-1.06958	HOM3	Chr V from 257958-256375, Genome Release 64-2-1, reverse complement, Verified ORF, "Aspartate kinase (L-aspartate 4-P-transferase); cytoplasmic enzyme that catalyzes the first step in the common pathway for methionine and threonine biosynthesis; expression regulated by Gcn4p and the general control of amino acid synthesis" [YER052C]	TAAAAGCGCTACAATGTATTCATGCCAAGTTACTAAGTGAGCGGACAAATACTTCAAACC	256489	chrV	256430	-	FALSE		YER052C.1	856778	NM_001178943	aspartate kinase	chrV:256489-256430	GO:0008652|GO:0009086|GO:0009089|GO:0005524|GO:0009090|GO:0009088|GO:0016310|GO:0005737|GO:0000166|GO:0004072|GO:0016301|GO:0008152|GO:0016597|GO:0016740	NM_001178943	TC17859
A_06_P3634	0.00710623	0.00156121	1.9133	up	890.152	548.203	411.998	621.026	546.183	590.931	-4.01123	-4.08015	-4.94729	-3.99021	-4.35789	-4.12116	GIC1	Chr VIII from 222478-221534, Genome Release 64-2-1, reverse complement, Verified ORF, "Protein involved in initiation of budding and cellular polarization; interacts with Cdc42p via the Cdc42/Rac-interactive binding (CRIB) domain; relocalizes from bud neck to nucleus upon DNA replication stress; GIC1 has a paralog, GIC2, that arose from the whole genome duplication" [YHR061C]	CTGGTAACAGAATATCTGTGGATGACGTGCTAAAATTCTACTATCAATGTAGTGAAACTA	221615	chrVIII	221556	-	FALSE		YHR061C	856458	NM_001179191	Gic1p	chrVIII:221615-221556	GO:0043332|GO:0031106|GO:0008360|GO:0007096|GO:0005634|GO:0030010|GO:0000131|GO:0043547|GO:0005737|GO:0070868|GO:0005934|GO:0017048|GO:0005856|GO:0005938|GO:0005935|GO:0005096	NM_001179191	TC21998
A_06_P4230	0.00148406	0.000107618	1.73885	up	6878.85	3763.07	3506.93	3544.94	3447.32	3612.43	-1.0582	-1.31797	-1.85633	-1.52571	-1.6967	-1.47365	NUC1	Chr X from 41183-40194, Genome Release 64-2-1, reverse complement, Verified ORF, "Major mitochondrial nuclease; has RNAse and DNA endo- and exonucleolytic activities; roles in mitochondrial recombination, apoptosis and maintenance of polyploidy; involved in fragmentation of genomic DNA during PND (programmed nuclear destruction); encodes ortholog of mammalian endoG" [YJL208C]	CATTATGCAAAGAGGTAAATTGTCAAATTGTAGTGAGAGATTTCTCTAACGCGGCGATCA	40303	chrX	40244	-	FALSE		YJL208C.1	853222	NM_001181641	ribonuclease	chrX:40303-40244	GO:0004520|GO:0005743|GO:0006915|GO:0004540|GO:0005634|GO:0006310|GO:0003676|GO:0046872|GO:0006401|GO:0004529|GO:0005739|GO:0004518|GO:0006308|GO:0004519|GO:0016787|GO:0016020|GO:0006309	NM_001181641	TC18899
A_06_P6147	0.0129423	0.00363121	1.66763	down	180549	155021	263660	209599	220027	178968	3.66277	4.13315	4.40057	4.41148	4.32689	4.19402	EGO4	Chr XIV from 692561-692857, Genome Release 64-2-1, Uncharacterized ORF, "Putative protein of unknown function; expression is regulated by Msn2p/Msn4p; YNR034W-A has a paralog, YCR075W-A, that arose from the whole genome duplication" [YNR034W-A]	AATCAAATGCCGAGTTAGGTAGGCTGGGCTACTCCGTCTACGAAGATGCTCAATATATAG	692761	chrXIV	692702	+	FALSE		YNR034W-A	855770	NM_001184446	Ego4p	chrXIV:692702-692761	GO:0008150|GO:0003674|GO:0005737|GO:0005829	NM_001184446	TC20954
A_06_P1944	0.00566392	0.00110149	1.50144	up	622.823	524.629	372.075	527.829	408.573	545.059	-4.52357	-4.13231	-5.10992	-4.22026	-4.77173	-4.1977	CWC2	Chr IV from 87226-86207, Genome Release 64-2-1, reverse complement, Verified ORF, "Member of the NineTeen Complex (NTC); this complex contains Prp19p and stabilizes U6 snRNA in catalytic forms of the spliceosome containing U2, U5, and U6 snRNAs; binds directly to U6 snRNA; similar to S. pombe Cwf2" [YDL209C]	GATGGTGCATCTAATCAATAACAATACCAATAGTGCTGGCACTGAGGTTAATAATAAGAA	86481	chrIV	86422	-	FALSE		YDL209C.1	851318	NM_001180269	Cwc2p	chrIV:86481-86422	GO:0000974|GO:0006397|GO:0008380|GO:0071006|GO:0071007|GO:0003723|GO:0045292|GO:0005634|GO:0000387|GO:0003676|GO:0046872|GO:0000386|GO:0000384|GO:0007049|GO:0000166|GO:0000398|GO:0005681|GO:0036002|GO:0017070	NM_001180269	TC18851
A_06_P6003	0.00696664	0.00151875	1.89062	up	10360.9	4921.65	4845.68	6224.95	5813.79	6197.57	-0.47119	-0.899879	-1.39005	-0.674721	-0.944706	-0.692139	PDR16	Chr XIV from 217042-215987, Genome Release 64-2-1, reverse complement, Verified ORF, "Phosphatidylinositol transfer protein (PITP); controlled by the multiple drug resistance regulator Pdr1p; localizes to lipid particles and microsomes; controls levels of various lipids, may regulate lipid synthesis; homologous to Pdr17p; protein abundance increases in response to DNA replication stress" [YNL231C]	GTATTGTAGGTTTAAGTGAGGTTGATTTAAGAGGTACTCATGAAAAACTTCTTTACCCAG	216073	chrXIV	216014	-	FALSE		YNL231C	855490	NM_001183069	phosphatidylinositol transporter	chrXIV:216073-216014	GO:0005811|GO:0005886|GO:0005783|GO:0042493|GO:0008654|GO:0071944|GO:0043231|GO:0005829|GO:0005737|GO:0008526|GO:0015914|GO:0016020|GO:0008525|GO:0031090|GO:0006869|GO:0016126|GO:0005789|GO:0006810|GO:0043942	NM_001183069	TC18768
A_06_P5710	0.000238672	1.39281e-06	1.65351	down	9637.07	8054.43	14111.9	9225.92	9826.33	7419.85	-0.57348	-0.135317	0.15205	-0.114895	-0.166607	-0.447479	URA10	Chr XIII from 807548-806865, Genome Release 64-2-1, reverse complement, Verified ORF, "Minor orotate phosphoribosyltransferase (OPRTase) isozyme; catalyzes the fifth enzymatic step in the de novo biosynthesis of pyrimidines, converting orotate into orotidine-5'-phosphate; URA10 has a paralog, URA5, that arose from the whole genome duplication" [YMR271C]	TGGTACAATTTATGGGAAATAGACTATCACCAGAGCAAAAATCAGCGATTGAAAACTACC	806943	chrXIII	806884	-	FALSE		YMR271C	855313	NM_001182778	orotate phosphoribosyltransferase URA10	chrXIII:806943-806884	GO:0046132|GO:0005737|GO:0016757|GO:0004588|GO:0009116|GO:0006221|GO:0006207|GO:0016740	NM_001182778	TC19689
A_06_P2839	0.000375779	5.09077e-06	2.12329	down	43763.9	160928	81932.1	191718	60413.9	157519	1.62134	4.17611	2.70764	4.28777	2.44784	4.01361	HSP12	Chr VI from 107256-107585, Genome Release 64-2-1, Verified ORF, "Plasma membrane protein involved in maintaining membrane organization; involved in maintaining organization during stress conditions; induced by heat shock, oxidative stress, osmostress, stationary phase, glucose depletion, oleate and alcohol; protein abundance increased in response to DNA replication stress and dietary restriction;…	CAGACTCTCAAAAGTCATACGCTGAACAAGGTAAGGAATACATCACTGACAAGGCCGACA	107364	chrVI	107305	+	FALSE		YFL014W.1	850532	NM_001179952	lipid-binding protein HSP12	chrVI:107305-107364	GO:0034605|GO:0007009|GO:0005737|GO:0005886|GO:0071470|GO:0006950|GO:0005634|GO:0034599|GO:0007155|GO:0008289|GO:0005829|GO:0005768	NM_001179952	TC19316
A_06_P4617	0.000381202	5.28081e-06	1.59432	up	5435.57	1939.68	3013.48	2266.97	3254.92	2838.34	-1.39357	-2.25885	-2.06652	-2.14488	-1.7783	-1.80055	LOS1	Chr XI from 50051-53353, Genome Release 64-2-1, Verified ORF, "Nuclear pore protein; involved in nuclear export of pre-tRNA and in re-export of mature tRNAs after their retrograde import from the cytoplasm" [YKL205W]	CCAATTACCACAGGAATTGACGATTCAGTTGGTTAATATGTTAACCACAATGGGTCAAAA	53296	chrXI	53237	+	FALSE		YKL205W.1	853630	NM_001179770	Ran GTPase-binding protein LOS1	chrXI:53237-53296	GO:0000049|GO:0003723|GO:0005634|GO:0008033|GO:0016363|GO:0015932|GO:0005739|GO:0005737|GO:0006409|GO:0005643|GO:0008536|GO:0006810|GO:0071528|GO:0016021	NM_001179770	TC16778
A_06_P3625	0.0156353	0.00473518	1.56295	up	6377.2	2844.56	3705.98	2679.76	3825.67	3188.71	-1.16141	-1.72205	-1.80568	-1.88579	-1.55377	-1.6398	CIC1	Chr VIII from 210848-211978, Genome Release 64-2-1, Verified ORF, "Essential protein that interacts with proteasome components; has a potential role in proteasome substrate specificity; also copurifies with 66S pre-ribosomal particles" [YHR052W]	ACAATGCAAAAAAGAGATCTTCTAGCGAGCTTGAAAAAGAATCTAGCGAGTCAGAAGCTG	211952	chrVIII	211893	+	FALSE		YHR052W.1	856449	NM_001179182	Cic1p	chrVIII:211893-211952	GO:0030163|GO:0000502|GO:0042254|GO:0070628|GO:0005730|GO:0005634|GO:0030687|GO:0030674	NM_001179182	TC18632
A_06_P5795	0.00189019	0.00016417	1.67869	up	505.589	99.4059	268.963	72.0746	310.316	86.3375	-4.81871	-6.54845	-5.56605	-7.19154	-5.16958	-6.86338	EFM6	Chr XIV from 587847-587107, Genome Release 64-2-1, reverse complement, Uncharacterized ORF, "Putative methyltransferase; has seven beta-strand methyltransferase motif; green fluorescent protein (GFP)-fusion protein localizes to the cytoplasm; despite similarity to methyltransferases, null mutant does not display alterations in lysine methylation pattern" [YNL024C]	ACTAGAAAAAACACTACTTGATCTCACTCACTGCATAAACCCACCTGTAATCTTGATGGC	587309	chrXIV	587250	-	FALSE		YNL024C	855707	NM_001182863	putative protein-lysine N-methyltransferase	chrXIV:587309-587250	GO:0008150|GO:0005737|GO:0008168|GO:0008757|GO:0032259|GO:0016740	NM_001182863	NP256427
A_06_P6498	0.000279257	1.94789e-06	6.62043	up	299033	250281	39882.8	69520.2	47855.8	56724.8	4.39018	4.8046	1.66325	2.78588	2.10679	2.51706	IDH2	Chr XV from 580250-581359, Genome Release 64-2-1, Verified ORF, "Subunit of mitochondrial NAD(+)-dependent isocitrate dehydrogenase; complex catalyzes the oxidation of isocitrate to alpha-ketoglutarate in the TCA cycle; phosphorylated" [YOR136W]	GGTCAAGATAAAGCGAATCCAACTGCCCTACTTTTATCTTCAGTAATGATGTTAAACCAC	581219	chrXV	581160	+	FALSE		YOR136W.1	854303	NM_001183555	isocitrate dehydrogenase (NAD(+)) IDH2	chrXV:581160-581219	GO:0005962|GO:0000287|GO:0006099|GO:0006537|GO:0003723|GO:0003824|GO:0046872|GO:0016616|GO:0005739|GO:0006102|GO:0051287|GO:0004449|GO:0005759|GO:0008152|GO:0016491|GO:0055114	NM_001183555	TC18672
A_06_P5000	0.000949053	4.19637e-05	2.1714	up	8694.59	2912.61	3595.04	3344.91	4273.14	3593.1	-0.721097	-1.69181	-1.83972	-1.58479	-1.42165	-1.4829	EMG1	Chr XII from 523632-524390, Genome Release 64-2-1, Verified ORF, "Methyltransferase for rRNA; catalyzes methylation of the pseudouridine residue 1191 of 18S rRNA; member of the SPOUT methyltransferase family; required for maturation of 18S rRNA and for 40S ribosomal subunit production independently of methyltransferase activity; forms homodimers; human ortholog is mutated in Bowen-Conradi syndrom…	AACCCAATTACCGATCACCTACCTACTAAGTGCCGTAAGGTGACATTATCCTTTGACGCA	524185	chrXII	524126	+	FALSE		YLR186W.1	850883	NM_001182073	18S rRNA pseudouridine methyltransferase	chrXII:524126-524185	GO:0000472|GO:0005880|GO:0042254|GO:0003723|GO:0006364|GO:0032040|GO:0008168|GO:0005730|GO:0000480|GO:0005634|GO:0019843|GO:0032259|GO:0070037|GO:0005737|GO:0070475|GO:0034399|GO:0030529|GO:0042274|GO:0000447|GO:0016740|GO:0030686	NM_001182073	TC19435
A_06_P5645	0.00106528	5.2979e-05	2.22365	down	7180.7	13500.8	13990.8	18050.4	10127.8	16353.1	-0.99983	0.603679	0.153102	0.862976	-0.140781	0.705572	YMR206W	Chr XIII from 675896-676837, Genome Release 64-2-1, Uncharacterized ORF, "Putative protein of unknown function; not an essential gene; YMR206W has a paralog, YNR014W, that arose from the whole genome duplication" [YMR206W]	CTTGTGCAAGGCATCACCATAGAAGAAATTCTATTGCTGTAAAATTTGACAAGGCTTTAT	676816	chrXIII	676757	+	FALSE		YMR206W.1	855246	NM_001182713	hypothetical protein	chrXIII:676757-676816	GO:0008150|GO:0003674|GO:0005575	NM_001182713	TC20420
A_06_P5406	0.00145034	9.74655e-05	1.51709	up	3469.05	5001.06	2037.39	5424.02	1946.01	5964.2	-2.04433	-0.878225	-2.64564	-0.884351	-2.53613	-0.751399	DAT1	Chr XIII from 44045-44791, Genome Release 64-2-1, Verified ORF, "DNA binding protein that recognizes oligo(dA).oligo(dT) tracts; Arg side chain in its N-terminal pentad Gly-Arg-Lys-Pro-Gly repeat is required for DNA-binding; relocalizes to the cytosol in response to hypoxia; not essential for viability" [YML113W]	TCGCCGGCAGCACATATCACTAAGAATTCCGATTCTACAGAGAAAAACGCAACCATATGA	44791	chrXIII	44732	+	FALSE		YML113W.1	854927	NM_001182475	Dat1p	chrXIII:44732-44791	GO:0003680|GO:0005634|GO:0000122|GO:0003677|GO:0005829	NM_001182475	TC19456
A_06_P6755	0.000677183	2.20313e-05	1.62709	down	328.626	1910.82	470.257	2079.78	366.911	1633.23	-5.45313	-2.22128	-4.75084	-2.28235	-4.92802	-2.65877	HSP33	Chr XV from 1079258-1078545, Genome Release 64-2-1, reverse complement, Verified ORF, "Possible chaperone and cysteine protease; required for transcriptional reprogramming during the diauxic shift and for survival in stationary phase; similar to E. coli Hsp31 and S. cerevisiae Hsp31p, Hsp32p, and Sno4p; member of the DJ-1/ThiJ/PfpI superfamily, which includes human DJ-1 involved in Parkinson's di…	TATAAAGTATTCTTTGCATCTGCTGGACATGGTGCTCTATTTGACTATCCCAAAGCTAAA	1078962	chrXV	1078903	-	FALSE		YOR391C	854573	NM_001183811	glutathione-independent methylglyoxalase family protein	chrXV:1078962-1078903	GO:0005737|GO:0019243|GO:0000932|GO:0031669|GO:0006508|GO:0019249|GO:0051082|GO:0019172|GO:0008234|GO:0005575|GO:0016829	NM_001183811	TC19593
A_06_P2754	0.000677183	2.20056e-05	1.709	down	2521.5	9633.05	3818.29	9072.18	2692.98	7565.14	-2.50823	0.0450864	-1.73508	-0.120398	-2.04813	-0.405724	YER121W	Chr V from 402375-402719, Genome Release 64-2-1, Uncharacterized ORF, "Putative protein of unknown function; may be involved in phosphatase regulation and/or generation of precursor metabolites and energy" [YER121W]	GCGGCAAGTGATAGTTTAAATGCAAGTGTTTCTAACGAATATGGTAATCAAGTAATGAAC	402520	chrV	402461	+	FALSE		YER121W.1	856858	NM_001179011	hypothetical protein	chrV:402461-402520	GO:0008150|GO:0003674|GO:0005575	NM_001179011
A_06_P2005	0.00463682	0.000788507	1.54324	up	733.414	378.152	427.066	360.229	447.823	427.013	-4.28958	-4.60147	-4.91554	-4.78225	-4.66457	-4.571	DAS2	Chr IV from 486444-485746, Genome Release 64-2-1, reverse complement, Uncharacterized ORF, "Putative protein of unknown function; non-essential gene identified in a screen for mutants with increased levels of rDNA transcription; weak similarity with uridine kinases and with phosphoribokinases" [YDR020C]	AGCCCACTAGAACTTTTGCAGATTTGATCATTCCTTCTACAAATGAAAATCTAGGGCGCG	485955	chrIV	485896	-	FALSE		YDR020C	851583	NM_001180328	putative uridine kinase DAS2	chrIV:485955-485896	GO:0004849|GO:0005634|GO:0043097|GO:0005524|GO:0005829|GO:0003674|GO:0008150|GO:0016310|GO:0005737|GO:0000166|GO:0016301|GO:0008152|GO:0006206|GO:0016740	NM_001180328	TC19621
A_06_P5785	0.00251261	0.000272091	1.57489	down	1127.32	8509.84	1562.56	9988.1	1240.93	10182.6	-3.66701	-0.0690412	-3.01176	-0.034091	-3.15641	0.0310037	HEF3	Chr XIV from 606319-609453, Genome Release 64-2-1, Verified ORF, "Translational elongation factor EF-3; member of the ABC superfamily; stimulates EF-1 alpha-dependent binding of aminoacyl-tRNA by the ribosome; normally expressed in zinc deficient cells; HEF3 has a paralog, YEF3, that arose from the whole genome duplication" [YNL014W]	TTACTAAGAATCTGACTGACGAAGTTTGGGCGGTTAAGGATGGGAAAATGACACCCTCTG	609242	chrXIV	609183	+	FALSE		YNL014W.1	855718	NM_001182853	translation elongation factor EF-3	chrXIV:609183-609242	GO:0022626|GO:0000166|GO:0003723|GO:0003746|GO:0016887|GO:0006412|GO:0005524|GO:0006414	NM_001182853	TC21557
A_06_P3550	0.00710623	0.00155887	1.56416	down	5651.1	39051.6	7773.14	47242.6	6855.11	44528.1	-1.34734	2.09872	-0.701948	2.25674	-0.705395	2.19519	GUT1	Chr VIII from 38508-36379, Genome Release 64-2-1, reverse complement, Verified ORF, "Glycerol kinase; converts glycerol to glycerol-3-phosphate; glucose repression of expression is mediated by Adr1p and Ino2p-Ino4p; derepression of expression on non-fermentable carbon sources is mediated by Opi1p and Rsf1p" [YHL032C]	CGATGTTAAGAAATGGGTCTTTTACAATGGAATGGAGAAAAACGAACAAATATCACCAGA	36590	chrVIII	36531	-	FALSE		YHL032C	856353	NM_001179112	glycerol kinase	chrVIII:36590-36531	GO:0004370|GO:0005975|GO:0006072|GO:0005524|GO:0006071|GO:0046167|GO:0005739|GO:0016310|GO:0005737|GO:0000166|GO:0016301|GO:0016773|GO:0006641|GO:0016740	NM_001179112	TC17290
A_06_P6120	0.00422928	0.000678493	1.82115	up	1171.13	680.195	581.78	857.821	649.441	759.378	-3.61734	-3.75493	-4.48219	-3.52752	-4.11721	-3.74272	NRM1	Chr XIV from 642690-643439, Genome Release 64-2-1, Verified ORF, "Transcriptional co-repressor of MBF-regulated gene expression; Nrm1p associates stably with promoters via MCB binding factor (MBF) to repress transcription upon exit from G1 phase" [YNR009W]	GATCAAAACTCCATCTTCGATTTGCTCTCACGATAATACATCTTCCTTTACATCTTTCCG	643254	chrXIV	643195	+	FALSE		YNR009W.1	855743	NM_001183186	Nrm1p	chrXIV:643195-643254	GO:0030907|GO:0006355|GO:0005737|GO:0070491|GO:0005634|GO:0071930|GO:0006351|GO:0000989	NM_001183186	TC19445
A_06_P2245	0.000675828	2.04997e-05	1.62688	down	1509.32	133040	2163.44	112518	1646.85	96678.2	-3.24066	3.8443	-2.53855	3.50264	-2.75679	3.3001	CTA1	Chr IV from 969680-968133, Genome Release 64-2-1, reverse complement, Verified ORF, "Catalase A; breaks down hydrogen peroxide in the peroxisomal matrix formed by acyl-CoA oxidase (Pox1p) during fatty acid beta-oxidation" [YDR256C]	TGATATGTTTGCTCGTGTTGATAAGGGACTATCTGAGGCAATTAAAAAAGTAGCTGAGGC	968229	chrIV	968170	-	FALSE		YDR256C.1	851843	NM_001180564	catalase A	chrIV:968229-968170	GO:0042542|GO:0005782|GO:0004096|GO:0046872|GO:0004601|GO:0005759|GO:0016491|GO:0042744|GO:0000302|GO:0006979|GO:0001315|GO:0055114|GO:0005777|GO:0020037	NM_001180564	TC17914
A_06_P6346	0.000949053	4.21237e-05	1.73719	down	2760.57	1444.62	4238.11	1781.8	3190.71	1798.17	-2.38806	-2.62229	-1.5913	-2.48337	-1.8074	-2.49817		Chr XV from 38567-36822, Genome Release 64-2-1, reverse complement, blocked_reading_frame, "Hypothetical protein" [YOL153C]	CATTTGACCAACTAAGGACAATACATTCTGTTAATGAACATATTTCAGCATCTTCACACG	36942	chrXV	36883	-	FALSE		YOL153C.1				chrXV:36942-36883			TC20762
A_06_P3879	0.000619146	1.62952e-05	2.24805	up	965.654	420.522	383.054	391.346	533.023	452.869	-3.88835	-4.4395	-5.05702	-4.65354	-4.40262	-4.48154	AIR1	Chr IX from 212005-210923, Genome Release 64-2-1, reverse complement, Verified ORF, "Zinc knuckle protein; involved in nuclear RNA processing and degradation as a component of the TRAMP complex; stimulates the poly(A) polymerase activity of Pap2p in vitro; AIR1 has a paralog, AIR2, that arose from the whole genome duplication; although Air1p and Air2p are homologous TRAMP subunits, they have nonr…	TACAAAGTGACGAAAAATAAAAGAGTTCAGACACACCCCTTAGATTTCCCCAGAAGTAGC	211105	chrIX	211046	-	FALSE		YIL079C	854731	NM_001179429	TRAMP complex RNA-binding subunit	chrIX:211105-211046	GO:0071039|GO:0043629|GO:0071037|GO:0071038|GO:0005730|GO:0071035|GO:0071036|GO:0005634|GO:0003676|GO:0071031|GO:0046872|GO:0043633|GO:0004652|GO:0005737|GO:0031499|GO:0008270	NM_001179429	TC21377
A_06_P4755	0.00183552	0.000152598	2.16303	up	2129.27	2316.07	879.451	2589.16	1143.68	3074.15	-2.75215	-1.98136	-3.86521	-1.94323	-3.29035	-1.71617	SOF1	Chr XII from 127523-128992, Genome Release 64-2-1, Verified ORF, "Protein required for biogenesis of 40S (small) ribosomal subunit; has similarity to the beta subunit of trimeric G-proteins and the splicing factor Prp4p; essential gene" [YLL011W]	CTAATGAAAGGCGTACTAGAAAGGATATGCCATACATTTCCGAAAGGAAGAAACAAATCG	128905	chrXII	128846	+	FALSE		YLL011W.1	850649	NM_001181831	rRNA-processing protein SOF1	chrXII:128846-128905	GO:0000462|GO:0042254|GO:0030529|GO:0006364|GO:0032040|GO:0005730|GO:0005634|GO:0080008|GO:0003729|GO:0030686	NM_001181831	TC18030
A_06_P5626	0.000271031	1.78755e-06	1.7389	up	12631.9	20368.3	6431.98	19655.6	6066.78	20610.6	-0.183621	1.09756	-0.981798	0.960383	-0.885176	1.04573	GCV2	Chr XIII from 637500-640604, Genome Release 64-2-1, Verified ORF, "P subunit of the mitochondrial glycine decarboxylase complex; glycine decarboxylase is required for the catabolism of glycine to 5,10-methylene-THF; expression is regulated by levels of 5,10-methylene-THF in the cytoplasm" [YMR189W]	TGATGCCATGATATCCATCAAAGAAGAAATAAATGCCTTAGTAGCAGGTCAACCAAAAGG	640383	chrXIII	640324	+	FALSE		YMR189W.1	855227	NM_001182695	glycine decarboxylase subunit P	chrXIII:640324-640383	GO:0005739|GO:0005960|GO:0019464|GO:0016594|GO:0016491|GO:0006544|GO:0006546|GO:0003824|GO:0006730|GO:0004375|GO:0055114|GO:0005829	NM_001182695	TC16836
A_06_P5227	0.00632017	0.00129558	1.88187	up	5359.8	2682.88	2605.26	2811.98	2792.16	3748.87	-1.41517	-1.82781	-2.32734	-1.83687	-2.03303	-1.41616	UTP21	Chr XII from 937233-934414, Genome Release 64-2-1, reverse complement, Verified ORF, "Subunit of U3-containing 90S preribosome and SSU processome complexes; involved in production of 18S rRNA and assembly of small ribosomal subunit; synthetic defect with STI1 Hsp90 cochaperone; human homolog linked to glaucoma; Small Subunit processome is also known as SSU processome" [YLR409C]	TAAGATCATTGAATTCCTTTGAGCCATTTGATGAAATTGTGTGGTTTATCGACGCGTTAA	934686	chrXII	934627	-	FALSE		YLR409C.1	851125	NM_001182297	rRNA-processing protein UTP21	chrXII:934686-934627	GO:0003674|GO:0042254|GO:0030529|GO:0006364|GO:0032040|GO:0005730|GO:0005634|GO:0042274|GO:0034388|GO:0030686	NM_001182297	TC19863
A_06_P6046	0.000949053	4.1811e-05	1.65806	down	23336	33984.5	34190.2	39866.9	25537.9	25941.5	0.711514	1.92328	1.44101	2.0187	1.19766	1.38528	GOR1	Chr XIV from 122170-121118, Genome Release 64-2-1, reverse complement, Verified ORF, "Glyoxylate reductase; null mutation results in increased biomass after diauxic shift; the authentic, non-tagged protein is detected in highly purified mitochondria in high-throughput studies; protein abundance increases in response to DNA replication stress" [YNL274C]	TCGAATATGAGCCAAAAATATCCAAAGAGTTATTATCGATGTCCCAAGTCTTAGGACTGC	121332	chrXIV	121273	-	FALSE		YNL274C	855447	NM_001183112	glyoxylate reductase	chrXIV:121332-121273	GO:0005634|GO:0016618|GO:0005829|GO:0016616|GO:0005739|GO:0005737|GO:0051287|GO:0008152|GO:0016491|GO:0009436|GO:0030267|GO:0047964|GO:0055114	NM_001183112	TC18776
A_06_P1808	0.000238672	1.41452e-06	2.35742	down	9001.7	2662.74	18593.8	3759.97	13618.2	5533.17	-0.677877	-1.81867	0.559335	-1.41332	0.28428	-0.858526	MRK1	Chr IV from 314044-312951,314748-314337, Genome Release 64-2-1, reverse complement, intron sequence removed, Verified ORF, "Glycogen synthase kinase 3 (GSK-3) homolog; one of four GSK-3 homologs in S. cerevisiae that function to activate Msn2p-dependent transcription of stress responsive genes and that function in protein degradation; MRK1 has a paralog, RIM11, that arose from the whole genome du…	TCTATTATCAAGCTATTTTGACGAAACCAAACGTTGTGATACCGACACTTACGTAAAAGC	313134	chrIV	313075	-	FALSE		YDL079C.1	851480	NM_001180138	putative serine/threonine protein kinase MRK1	chrIV:313134-313075	GO:0034605|GO:0016310|GO:0004672|GO:0042176|GO:0000166|GO:0016301|GO:0004674|GO:0071472|GO:0006468|GO:0005575|GO:0005524|GO:0016740	NM_001180138	TC20842
A_06_P4988	0.000373939	4.85925e-06	4.06267	up	6340.85	139731	1369.68	117239	1426.62	113574	-1.18736	3.95248	-3.20979	3.57236	-2.98557	3.52776	IDP2	Chr XII from 504591-505829, Genome Release 64-2-1, Verified ORF, "Cytosolic NADP-specific isocitrate dehydrogenase; catalyzes oxidation of isocitrate to alpha-ketoglutarate; levels are elevated during growth on non-fermentable carbon sources and reduced during growth on glucose; IDP2 has a paralog, IDP3, that arose from the whole genome duplication" [YLR174W]	TTCAAAGGGGTAAACTTGATAATACTCCAGATGTAGTTAAGTTCGGCCAAATATTGGAAA	505673	chrXII	505614	+	FALSE		YLR174W.1	850871	NM_001182061	isocitrate dehydrogenase (NADP(+)) IDP2	chrXII:505614-505673	GO:0006102|GO:0005737|GO:0051287|GO:0006099|GO:0000287|GO:0016491|GO:0006097|GO:0046872|GO:0055114|GO:0016616|GO:0005829|GO:0004450	NM_001182061	TC18541
A_06_P5369	0.00122032	6.98598e-05	2.12185	up	3065.54	2476.89	1281.27	2612.24	1553.6	3048.69	-2.22566	-1.91077	-3.31098	-1.93247	-2.85732	-1.70831	DUS1	Chr XIII from 108806-110077, Genome Release 64-2-1, Verified ORF, "Dihydrouridine synthase; member of a widespread family of conserved proteins including Smm1p, Dus3p, and Dus4p; modifies pre-tRNA(Phe) at U17" [YML080W]	AAACGTAAAGCTGACGTGCCATTAGAATCTGCTGATAAAAAGAAGGACGTGAAAGCTTAA	110077	chrXIII	110018	+	FALSE		YML080W	854895	NM_001182439	tRNA dihydrouridine synthase	chrXIII:110018-110077	GO:0050660|GO:0017150|GO:0016491|GO:0005634|GO:0003824|GO:0008033|GO:0006400|GO:0055114|GO:0005829	NM_001182439	NP259442
A_06_P3372	0.00147513	0.000103338	1.51333	up	8552.88	3141.79	5023.54	3006.59	5172.49	2906.74	-0.745437	-1.59834	-1.34316	-1.75043	-1.11281	-1.76618		Rep: Ras-related protein - Saccharomyces cerevisiae (strain YJM789) (Baker's yeast), complete [TC19279]	CTACTTCACAACAAAAGAAAAAGAAGAAAAACGCTTCCACTTGCACTATTCTATAGTCAC	794734	chrVII	794675	-	FALSE		YGR151C.1				chrVII:794734-794675			TC19279
A_06_P2315	0.00403824	0.000618332	2.08403	up	7120.78	3323.16	3129.62	3688.3	3550.93	4622.8	-1.00559	-1.51806	-2.06497	-1.44121	-1.6786	-1.10627	UTP4	Chr IV from 1116763-1114433, Genome Release 64-2-1, reverse complement, Verified ORF, "Subunit of U3-containing 90S preribosome and SSU processome complexes; involved in production of 18S rRNA and assembly of small ribosomal subunit; member of t-Utp subcomplex involved with transcription of 35S rRNA transcript; Small Subunit processome is also known as SSU processome" [YDR324C]	GAAGAAAGCTCCGGTCACTTCTTCTTTACTGATAAATATAAACCTTTACTGTTTGTTGAC	1114586	chrIV	1114527	-	FALSE		YDR324C.1	851924	NM_001180632	Utp4p	chrIV:1114586-1114527	GO:0000462|GO:0003674|GO:0045943|GO:0042254|GO:0030529|GO:0006364|GO:0032040|GO:0005730|GO:0005634|GO:0034455|GO:0006351|GO:0030686	NM_001180632	NP588150
A_06_P5519	0.000158688	4.80871e-07	1.65059	down	15132.5	14496.6	22088.4	16989.4	16718.4	15240.9	0.0830836	0.700001	0.806065	0.781482	0.58872	0.614913	YMR090W	Chr XIII from 449245-449928, Genome Release 64-2-1, Uncharacterized ORF, "Putative protein of unknown function; similar to DTDP-glucose 4,6-dehydratases; GFP-fusion protein localizes to the cytoplasm; up-regulated in response to the fungicide mancozeb; not essential for viability" [YMR090W]	CTGATCGTGAGGTTAGAAACTCTAATTTGGATTACACTATTTTACAGCCTGGATCGTTGG	449730	chrXIII	449671	+	FALSE		YMR090W.1	855115	NM_001182590	hypothetical protein	chrXIII:449671-449730	GO:0008150|GO:0003674|GO:0005737	NM_001182590	TC19966
A_06_P6905	0.00373555	0.000547348	1.74824	up	4003.43	2193.87	2053.89	1930.49	2270.83	2267.47	-1.84195	-2.09805	-2.64786	-2.35408	-2.30524	-2.13535	NOP53	Chr XVI from 277529-276162, Genome Release 64-2-1, reverse complement, Verified ORF, "Nucleolar protein; involved in biogenesis of the 60S subunit of the ribosome; interacts with rRNA processing factors Cbf5p and Nop2p and with the nucleolar proteins Nop17p and Nip7p; null mutant is viable but growth is severely impaired" [YPL146C]	CAAGTTAGGGACGAAATACTCTGTGATTGATGAAAGATTGGAGATTAAATTTTCTGACGA	276386	chrXVI	276327	-	FALSE		YPL146C.1	855957	NM_001183960	Nop53p	chrXVI:276386-276327	GO:0000463|GO:0042254|GO:0006364|GO:0003723|GO:0005730|GO:0005654|GO:0005634|GO:0019843|GO:0000055	NM_001183960	TC18181
A_06_P2879	0.000286854	2.45436e-06	1.62727	down	353.659	34.2842	508.909	43.1	404.576	47.8411	-5.34354	-8.08203	-4.64109	-7.83472	-4.78021	-7.72141	DAK2	Chr VI from 23423-25198, Genome Release 64-2-1, Verified ORF, "Dihydroxyacetone kinase; required for detoxification of dihydroxyacetone (DHA); involved in stress adaptation" [YFL053W]	AAACGTTGCACTAGATGCTTTGTATAAGTATACGAGAGCCCGTCCTGGTTACAGGACTCT	24957	chrVI	24898	+	FALSE		YFL053W	850491	NM_001179914	dihydroxyacetone kinase	chrVI:24898-24957	GO:0050354|GO:0016310|GO:0004371|GO:0019563|GO:0000166|GO:0016301|GO:0097237|GO:0005575|GO:0006071|GO:0005524|GO:0016740	NM_001179914	NP253014
A_06_P4289	0.00996378	0.00252558	1.67297	up	5507.32	2639.34	2965.58	2877.77	3732.81	3686.45	-1.37955	-1.76871	-2.12196	-1.77279	-1.59442	-1.44427	TAH11	Chr X from 522048-523862, Genome Release 64-2-1, Verified ORF, "DNA replication licensing factor; required for pre-replication complex assembly" [YJR046W]	CAGCCTTATACAGAGACATATCTAAGCTCGCTAATCGTAGATAGTTTACAAGATAGTAAT	523678	chrX	523619	+	FALSE		YJR046W	853504	NM_001181704	Tah11p	chrX:523619-523678	GO:0007049|GO:0005737|GO:0030174|GO:0005656|GO:0000727|GO:0005634|GO:0003688|GO:0005524|GO:0003677|GO:0051301|GO:0006267	NM_001181704	TC17567
A_06_P7142	0.0112456	0.00299682	1.51334	down	2210.97	2044.64	2951.55	2500.37	2702.5	2654.75	-2.70544	-2.15571	-2.1077	-1.98485	-2.05171	-1.9086	SYT1	Chr XVI from 724717-721037, Genome Release 64-2-1, reverse complement, Verified ORF, "Guanine nucleotide exchange factor (GEF) for Arf proteins; promotes activation of Arl1p, which recruits Imh1p to the Golgi; involved in vesicular transport; member of the Sec7-domain family; contains a PH domain" [YPR095C]	TGATGGTATAGATGATATAGAGGAAAGCTTCTTATTCAACGAGAACAGTTTGCAAGTGTG	721134	chrXVI	721075	-	FALSE		YPR095C	856210	NM_001184192	Arf family guanine nucleotide exchange factor SYT1	chrXVI:721134-721075	GO:0043547|GO:0005739|GO:0005085|GO:0005086|GO:0034976|GO:0005737|GO:0000139|GO:0032012|GO:0032014|GO:0016192|GO:0006887|GO:0000042	NM_001184192	NP863703
A_06_P2994	0.0017259	0.000137062	1.50601	up	10581.7	2430.61	6220.39	2439.02	6772.48	2277.24	-0.43306	-1.90315	-1.02379	-2.01633	-0.734671	-2.11855	YGL039W	Chr VII from 423961-425007, Genome Release 64-2-1, Verified ORF, "Oxidoreductase shown to reduce carbonyl compounds to chiral alcohols" [YGL039W]	TTCAGAGATTGCATTGTCGATACTGCCTCGCAATTACTAGAAGTTCAAAGTAAAAGCTAA	425013	chrVII	424954	+	FALSE		YGL039W.1	852844	NM_001180904	carbonyl reductase (NADPH-dependent)	chrVII:424954-425013	GO:0050662|GO:0006725|GO:0005737|GO:0004090|GO:0016491|GO:0004029|GO:0016614|GO:0042180|GO:0003824|GO:0055114	NM_001180904	TC18788
A_06_P3494	0.0390427	0.0157403	1.70255	up	696.65	376.292	384.739	338.492	422.926	393.474	-4.36516	-4.61	-5.13286	-4.86467	-4.74498	-4.66464	EFG1	Chr VII from 1038501-1037800, Genome Release 64-2-1, reverse complement, Verified ORF, "Essential protein required for maturation of 18S rRNA; null mutant is sensitive to hydroxyurea and is delayed in recovering from alpha-factor arrest; green fluorescent protein (GFP)-fusion protein localizes to the nucleolus" [YGR271C-A]	TTTTCCCAAAACTGAAAAGTATATTGCACTATATCCGAATGATACACCATCTACAGACCC	1038118	chrVII	1038059	-	FALSE		YGR271C-A.1	853188	NM_001184474	Efg1p	chrVII:1038118-1038059	GO:0000462|GO:0003674|GO:0000321|GO:0006364|GO:0005730|GO:0005634|GO:0030688	NM_001184474	TC20946
A_06_P5377	0.0065143	0.00135627	2.22032	up	12092.8	19193.2	4871.66	10432.1	3881.68	11012.6	-0.239264	1.11602	-1.39003	0.0485508	-1.5168	0.126619	AIM33	Chr XIII from 95369-94431, Genome Release 64-2-1, reverse complement, Verified ORF, "Putative protein of unknown function, highly conserved across species; homolog of human CYB5R4; null mutant displays reduced frequency of mitochondrial genome loss; AIM33 has a paralog, PGA3, that arose from the whole genome duplication" [YML087C]	TTGGGGTGGAGTAATGGGTTTCACAAAGGTAATGGAACCGATAAAGTTTTTGTTTTTTAA	94490	chrXIII	94431	-	FALSE		YML087C	854887	NM_001182446	cytochrome-b5 reductase	chrXIII:94490-94431	GO:0071949|GO:0008150|GO:0003674|GO:0016020|GO:0004128|GO:0005783|GO:0016491|GO:0016021|GO:0005575|GO:0055114	NM_001182446	TC21444
A_06_P3255	0.0112225	0.00298867	1.62134	up	618.618	157.785	339.206	205.793	261.188	269.932	-4.54783	-5.82822	-5.24502	-5.59297	-5.41291	-5.26052	YGR035C	Chr VII from 557422-557072, Genome Release 64-2-1, reverse complement, Uncharacterized ORF, "Putative protein of unknown function, potential Cdc28p substrate; transcription is activated by paralogous transcription factors Yrm1p and Yrr1p along with genes involved in multidrug resistance; YGR035C has a paralog, YLR346C, that arose from the whole genome duplication" [YGR035C]	TCATGCGTGCCATAGTTTCTTCCCTTATGGTTAAGCCCATAACATCTCTGACTAATACAG	557344	chrVII	557285	-	FALSE		YGR035C.1	852923	NM_001181164	hypothetical protein	chrVII:557344-557285	GO:0008150|GO:0003674|GO:0005575	NM_001181164	TC21406
A_06_P4110	0.000373939	4.22822e-06	2.11236	up	8520.5	401.716	3579.83	453.465	4038.53	609.472	-0.745447	-4.50978	-1.8243	-4.43661	-1.46459	-4.03128	ARG3	Chr X from 268799-269815, Genome Release 64-2-1, Verified ORF, "Ornithine carbamoyltransferase; also known as carbamoylphosphate:L-ornithine carbamoyltransferase; catalyzes the biosynthesis of the arginine precursor citrulline" [YJL088W]	CCAAGCTGAAACAATTCAAAGGTTTTCAAATCAATCAAGAACTTGTCTCTGTGGCTGATC	269637	chrX	269578	+	FALSE		YJL088W	853357	NM_001181521	ornithine carbamoyltransferase	chrX:269578-269637	GO:0005739|GO:0042450|GO:0006520|GO:0005737|GO:0004585|GO:0006526|GO:0000050|GO:0008652|GO:0016743|GO:0016597|GO:0016740|GO:0005829	NM_001181521	TC18266
A_06_P1552	0.00118744	6.4346e-05	2.2793	down	5810.36	6099.28	11696.5	6503.17	9233.24	7604.64	-1.30358	-0.550191	-0.114984	-0.603176	-0.264125	-0.398602	MAL31	Chr II from 804475-802631, Genome Release 64-2-1, reverse complement, Verified ORF, "Maltose permease; high-affinity maltose transporter (alpha-glucoside transporter); encoded in the MAL3 complex locus; member of the 12 transmembrane domain superfamily of sugar transporters; functional in genomic reference strain S288C" [YBR298C]	TTTTCTGGGGAGGATTTTGTCTGGCCACTTTAGCTTGGGCTGTTGTCGATTTACCAGAAA	802884	chrII	802825	-	FALSE		YBR298C	852601	NM_001178646	maltose permease	chrII:802884-802825	GO:0005215|GO:0000023|GO:0022857|GO:0008643|GO:0055085|GO:0035428|GO:0071944|GO:0016020|GO:0046323|GO:0005887|GO:0022891|GO:0006810|GO:0005351|GO:0005352|GO:0016021|GO:0000017|GO:0005355|GO:0015992	NM_001178646	TC17533
A_06_P5963	0.00249778	0.000269239	1.65898	up	2510.11	2041.05	1362.14	2010.91	1407.05	1981.1	-2.51443	-2.16545	-3.24472	-2.29731	-3.01151	-2.35133	DUG3	Chr XIV from 280432-281505, Genome Release 64-2-1, Verified ORF, "Component of glutamine amidotransferase (GATase II); forms a complex with Dug2p to degrade glutathione (GSH) and other peptides containing a gamma-glu-X bond in an alternative pathway to GSH degradation by gamma-glutamyl transpeptidase (Ecm38p)" [YNL191W]	CCATTAAGAAACAGACAATATTACTACACCCTATTATCGATGAGTACTACCAAGAAGATC	281360	chrXIV	281301	+	FALSE		YNL191W	855530	NM_001183029	glutamine amidotransferase subunit DUG3	chrXIV:281301-281360	GO:0005737|GO:0003840|GO:0006751|GO:0006508|GO:0008233|GO:0008242|GO:0004044|GO:0016740|GO:0006541	NM_001183029	TC18740
A_06_P1958	0.0149192	0.00443055	1.78527	down	956.197	20007.5	1514.04	20743.3	1209.96	19211.5	-3.91063	1.16726	-3.07449	1.02778	-3.21732	0.891177	HBT1	Chr IV from 60405-57265, Genome Release 64-2-1, reverse complement, Verified ORF, "Shmoo tip protein, substrate of Hub1p ubiquitin-like protein; mutants are defective for mating projection formation, thereby implicating Hbt1p in polarized cell morphogenesis; HBT1 has a paralog, YNL195C, that arose from the whole genome duplication" [YDL223C]	CAGCAGACAGAATTCTTCAAAAGGGTCTGACTACGACTATAATAATTCTACTCATTCAGC	57485	chrIV	57426	-	FALSE		YDL223C.1	851303	NM_001180283	Hbt1p	chrIV:57485-57426	GO:0003674|GO:0000746|GO:0005737|GO:0005886|GO:0008360|GO:0000753|GO:0005937	NM_001180283	NP257977
A_06_P6604	0.00379302	0.000559149	1.53273	up	5325.61	1277.56	3078.47	1332.93	3371.86	1639.95	-1.43166	-2.88004	-2.04777	-2.89703	-1.75285	-2.61075	PUS7	Chr XV from 792241-790211, Genome Release 64-2-1, reverse complement, Verified ORF, "Pseudouridine synthase; catalyzes pseudouridylation at positions 35 and 56 in U2 snRNA, position 50 in 5S rRNA, position 13 in cytoplasmic tRNAs, and position 35 in pre-tRNA(Tyr); also pseudouridylates some mRNAs; relocates from nucleus to cytoplasm during heat shock and differentially modifies some mRNAs during …	ATTCACTATGATGATCCTTCTCAACAATTGGTGAACACTGATTTGGACATCCTGAATAAC	790472	chrXV	790413	-	FALSE		YOR243C.1	854417	NM_001183662	pseudouridine synthase PUS7	chrXV:790472-790413	GO:0006397|GO:0008380|GO:0009982|GO:0042254|GO:0003723|GO:0006364|GO:0005634|GO:0001522|GO:0031119|GO:0008033|GO:0005737|GO:0009451|GO:0031120|GO:0016853|GO:0000455	NM_001183662	TC20074
A_06_P2500	0.0129984	0.00365839	1.52564	up	5537.91	5070.94	3305.51	4848.72	3194.4	5128.87	-1.37083	-0.910922	-1.98024	-1.05859	-1.82715	-0.953707	GIN4	Chr IV from 1465786-1462358, Genome Release 64-2-1, reverse complement, Verified ORF, "Protein kinase involved in bud growth and assembly of the septin ring; proposed to have kinase-dependent and kinase-independent activities; undergoes autophosphorylation; similar to Hsl1p; GIN4 has a paralog, KCC4, that arose from the whole genome duplication" [YDR507C]	TATTCTCACTACGTTCAACACTCTTTGAGGTTAATATTTATCCGAGAGGTAAGATGAGCG	1462511	chrIV	1462452	-	FALSE		YDR507C	852119	NM_001180815	protein kinase GIN4	chrIV:1462511-1462452	GO:0005634|GO:0005524|GO:0035556|GO:0016310|GO:0005737|GO:0046777|GO:0000921|GO:0004672|GO:0007117|GO:0000166|GO:0004674|GO:0016301|GO:0006468|GO:0005935|GO:0016740	NM_001180815	TC16755
A_06_P1331	0.00636131	0.00130741	1.53379	down	14556.1	11986.2	19900.4	14604.2	15811.1	16633.9	0.0112281	0.372365	0.628329	0.562867	0.49903	0.714033	TEC1	Chr II from 409169-410629, Genome Release 64-2-1, Verified ORF, "Transcription factor targeting filamentation genes and Ty1 expression; Ste12p activation of most filamentation gene promoters depends on Tec1p and Tec1p transcriptional activity is dependent on its association with Ste12p; binds to TCS elements upstream of filamentation genes, which are regulated by Tec1p/Ste12p/Dig1p complex; compe…	AGCAGACCAGTGCCATACTACAAGAATAATGGAATGCCCTACTCACTCTCCAAAGTACGA	410440	chrII	410381	+	FALSE		YBR083W	852377	NM_001178431	Tec1p	chrII:410381-410440	GO:0005667|GO:0006355|GO:0003700|GO:0006366|GO:0010527|GO:0005634|GO:0000978|GO:0003677|GO:0006351|GO:0043565|GO:0001403|GO:0001077|GO:0007124|GO:2000222|GO:0001085|GO:0001135|GO:0001300|GO:0036003	NM_001178431	TC18046
A_06_P6749	0.00148406	0.000107932	1.80929	up	16181.2	6380.66	7996.75	6754.88	7700	9951.74	0.17453	-0.51615	-0.680892	-0.54841	-0.534568	0.00851274	YOR385W	Chr XV from 1065043-1065915, Genome Release 64-2-1, Uncharacterized ORF, "Putative protein of unknown function; green fluorescent protein (GFP)-fusion protein localizes to the cytoplasm; YOR385W is not an essential gene" [YOR385W]	TTTGCCTGTCAGGGAGCTTTAATCCATTATCTGCTGCATATAGAACGAGAAAGAAAATAA	1065913	chrXV	1065854	+	FALSE		YOR385W.1	854567	NM_001183805	hypothetical protein	chrXV:1065854-1065913	GO:0008150|GO:0003674|GO:0005737	NM_001183805	TC21239
A_06_P5577	0.00751287	0.00169274	1.6794	up	83093.1	123449	44283.9	77425.6	29819.2	69709.4	2.5483	3.75422	1.80035	2.96057	1.42739	2.82529	NDE1	Chr XIII from 556475-554793, Genome Release 64-2-1, reverse complement, Verified ORF, "Mitochondrial external NADH dehydrogenase; type II NAD(P)H:quinone oxidoreductase that catalyzes the oxidation of cytosolic NADH; Nde1p and Nde2p provide cytosolic NADH to the mitochondrial respiratory chain; NDE1 has a paralog, NDE2, that arose from the whole genome duplication" [YMR145C]	GTTCTTGTCGCTATGGATTGGGCTAAAGTTTATTTCTTGGGTAGAGATTCATCTATCTAG	554851	chrXIII	554792	-	FALSE		YMR145C	855176	NM_001182647	NADH-ubiquinone reductase (H(+)-translocating) NDE1	chrXIII:554851-554792	GO:0005739|GO:0003954|GO:0005758|GO:0006116|GO:0016491|GO:0001300|GO:0019655|GO:0055114	NM_001182647	TC17725
A_06_P1178	0.000950798	4.23707e-05	1.61836	down	2245.65	6360.31	3207.61	6277.71	2209.61	5939.31	-2.67186	-0.476486	-1.97733	-0.681588	-2.336	-0.759028	RRT1	Saccharomyces cerevisiae S288c Rrt1p (RRT1), mRNA [NM_001348869]	CTTCTATTTTGATTGGGTATATTTCTATTCGTGTTTCATTACTGGTCTGGGTTAATTGGG	127392	chrII	127333	+	FALSE		YBL048W	852232	NM_001348869	Rrt1p	chrII:127333-127392		NM_001348869	TC21608
A_06_P1626	0.0029007	0.000350566	2.20485	up	21394.1	56861	8824.25	59191.9	7177.73	71480.8	0.577085	2.59235	-0.563594	2.5719	-0.679107	2.86062	CIT2	Chr III from 122328-120946, Genome Release 64-2-1, reverse complement, Verified ORF, "Citrate synthase; catalyzes the condensation of acetyl coenzyme A and oxaloacetate to form citrate, peroxisomal isozyme involved in glyoxylate cycle; expression is controlled by Rtg1p and Rtg2p transcription factors; CIT2 has a paralog, CIT1, that arose from the whole genome duplication" [YCR005C]	GCCAAATGTAGATGCTCACTCTGGTGTCTTATTACAATATTATGGACTAAAAGAATCTTC	121157	chrIII	121098	-	FALSE		YCR005C.1	850361	NM_001178718	citrate (Si)-synthase CIT2	chrIII:121157-121098	GO:0005739|GO:0006101|GO:0005737|GO:0006099|GO:0006537|GO:0046912|GO:0004108|GO:0006097|GO:0016740|GO:0005777	NM_001178718	TC20883
A_06_P1501	0.009499	0.00236544	2.2001	up	3977.86	2062.81	1687.47	1968.63	1965.38	2491.14	-1.8438	-2.18913	-2.98137	-2.32915	-2.54451	-2.01163	ENP1	Chr II from 714455-713004, Genome Release 64-2-1, reverse complement, Verified ORF, "Protein associated with U3 and U14 snoRNAs; required for pre-rRNA processing and 40S ribosomal subunit synthesis; localized in the nucleus and concentrated in the nucleolus" [YBR247C]	ATATGGCACAAGGCTTTCTTAACATTTGCACAACGTTACAAGAACGATATTACCCAGGAT	713205	chrII	713146	-	FALSE		YBR247C	852549	NM_001178595	snoRNA-binding rRNA-processing protein ENP1	chrII:713205-713146	GO:0005737|GO:0030515|GO:0016973|GO:0042254|GO:0006364|GO:0005730|GO:0005634|GO:0000447|GO:0030688|GO:0030686	NM_001178595	NP258217
A_06_P4880	0.00667749	0.00140215	1.61337	up	9475.26	5320.26	5260.53	5697.2	6052.83	6059.74	-0.592865	-0.806059	-1.28295	-0.792695	-0.889787	-0.730127	FYV7	Chr XII from 271008-271463, Genome Release 64-2-1, Verified ORF, "Essential protein required for maturation of 18S rRNA; required for survival upon exposure to K1 killer toxin" [YLR068W]	AAGGACAGGCCAGCCCTTGATGGGCCCTAAGATAGAGGATCTTTTGGATAAAATTAAGAC	271442	chrXII	271383	+	FALSE		YLR068W.1	850757	NM_001181955	Fyv7p	chrXII:271383-271442	GO:0000462|GO:0003674|GO:0006364|GO:0005730|GO:0005634	NM_001181955	TC20956
A_06_P6633	0.0332881	0.0128287	1.59163	up	3732.94	2403.88	2171.64	2295.52	2088.43	2851.9	-1.9394	-1.95974	-2.60991	-2.10621	-2.43403	-1.81924	YTM1	Chr XV from 832813-834195, Genome Release 64-2-1, Verified ORF, "Constituent of 66S pre-ribosomal particles; forms a complex with Nop7p and Erb1p that is required for maturation of the large ribosomal subunit; has seven C-terminal WD repeats" [YOR272W]	AAAGTTACTCAGCAACAACTAATTGGTCATAAGAACTTCGTTTCCTCTCTGGACACTTGT	833963	chrXV	833904	+	FALSE		YOR272W	854446	NM_001183691	Ytm1p	chrXV:833904-833963	GO:0070545|GO:0003674|GO:0051276|GO:0000460|GO:0042254|GO:0006364|GO:0000470|GO:0005730|GO:0042273|GO:0005654|GO:0005634|GO:0030687	NM_001183691	TC18154
A_06_P6523	0.0011153	5.68584e-05	1.85247	down	16318.5	10433.5	26653.3	10552.7	18997.9	9639.84	0.17741	0.218766	1.06686	0.0925725	0.771184	-0.101227	PNS1	Chr XV from 638558-636939, Genome Release 64-2-1, reverse complement, Verified ORF, "Protein of unknown function; has similarity to Torpedo californica tCTL1p, which is postulated to be a choline transporter, neither null mutation nor overexpression affects choline transport" [YOR161C]	CGAACGGCGCTTACAACGGCGCCCTAATGGCATTCTCATTTGTTATTGCTTTACAGATTT	637160	chrXV	637101	-	FALSE		YOR161C	854332	NM_001183580	Pns1p	chrXV:637160-637101	GO:0008150|GO:0003674|GO:0015220|GO:0016020|GO:0005886|GO:0005887|GO:0006810|GO:0016021|GO:0071944	NM_001183580	TC17811
A_06_P5379	0.000839615	3.27764e-05	1.66847	up	197.681	3706.53	103.958	3698.55	101.502	3226.83	-6.1791	-1.2959	-6.91762	-1.41695	-6.85166	-1.66245			ACAAAGCAAAAACTGTCAGTTTCCCTCGAATCATACACACGTCAATTACAAATCCATGGA	91171	chrXIII	91112	-	FALSE		YML089C.1				chrXIII:91171-91112			TC21232
A_06_P3959	0.000486884	9.8071e-06	2.14368	down	1194.38	78136.2	2259	72232.2	1224.43	50003.5	-3.58938	3.10151	-2.48929	2.87667	-3.17305	2.34339	POT1	Chr IX from 41444-40191, Genome Release 64-2-1, reverse complement, Verified ORF, "3-ketoacyl-CoA thiolase with broad chain length specificity; cleaves 3-ketoacyl-CoA into acyl-CoA and acetyl-CoA during beta-oxidation of fatty acids" [YIL160C]	AGTAGCTACCATACTAAGAGAACTGAAAAAGGATCAAATCGGGGTTGTTAGTATGTGTAT	40293	chrIX	40234	-	FALSE		YIL160C.1	854646	NM_001179508	acetyl-CoA C-acyltransferase	chrIX:40293-40234	GO:0006629|GO:0016747|GO:0006635|GO:0016746|GO:0005782|GO:0003729|GO:0003824|GO:0005758|GO:0008152|GO:0006631|GO:0003988|GO:0016740|GO:0005777	NM_001179508	TC18397
A_06_P2880	0.00148103	0.000104066	1.98525	down	3983.45	3164.34	6948.19	2552.55	4716.97	1885.68	-1.86003	-1.49578	-0.870705	-1.95675	-1.24056	-2.42899	AQY3	Chr VI from 22787-20847, Genome Release 64-2-1, reverse complement, Uncharacterized ORF, "Putative channel-like protein; similar to Fps1p; mediates passive diffusion of glycerol in the presence of ethanol" [YFL054C]	TTGCTGGAGCACTCATATATGACATTTTCATTTTTACTGGATGCGAATCCCCAGTCAACT	21052	chrVI	20993	-	FALSE		YFL054C	850490	NM_001179913	Aqy3p	chrVI:21052-20993	GO:0005215|GO:0009992|GO:0055085|GO:0071944|GO:0015168|GO:0034220|GO:0016020|GO:0005887|GO:0015250|GO:0015793|GO:0006810|GO:0006833|GO:0015254|GO:0016021	NM_001179913	TC17435
A_06_P1681	0.00330791	0.000445772	1.68001	up	3083.23	1420.88	1652.8	1815.33	1871.23	2221.07	-2.21429	-2.71259	-2.96276	-2.47577	-2.5927	-2.17355	PWP2	Chr III from 223228-220457, Genome Release 64-2-1, reverse complement, Verified ORF, "Conserved 90S pre-ribosomal component; essential for proper endonucleolytic cleavage of the 35 S rRNA precursor at A0, A1, and A2 sites; contains eight WD-repeats; PWP2 deletion leads to defects in cell cycle and bud morphogenesis" [YCR057C]	AGTGGCTAAGGAAGTAGTCAATACCACTACTGATAACAAATACACCTATAGATTTTTGGT	220735	chrIII	220676	-	FALSE		YCR057C.1	850422	NM_001178769	snoRNA-binding rRNA-processing protein PWP2	chrIII:220735-220676	GO:0000462|GO:0000472|GO:0042254|GO:0006364|GO:0032040|GO:0005730|GO:0000480|GO:0005634|GO:0030010|GO:0034388|GO:0003729|GO:0000920|GO:0005737|GO:0030515|GO:0030529|GO:0000447|GO:0030686|GO:0000028	NM_001178769	TC16941
A_06_P7206	0.00282121	0.000330398	2.11494	up	7717.57	1715.31	3252.77	2202.44	4309.25	1844.93	-0.903253	-2.42214	-1.98387	-2.17711	-1.38663	-2.45819	CUR1	Chr XVI from 843262-844020, Genome Release 64-2-1, Verified ORF, "Sorting factor, central regulator of spatial protein quality control; physically and functionally interacts with chaperones to promote sorting and deposition of misfolded proteins into cytosolic compartments; involved in destabilization of [URE3] prions; CUR1 has a paralog, BTN2, that arose from the whole genome duplication" [YPR15…	ATGTCTGCAGACAGTTTTGATAAGATTTATGGCGTTATGTGGATTGAAGTACCTTTCAAT	843848	chrXVI	843789	+	FALSE		YPR158W.1	856281	NM_001184255	Cur1p	chrXVI:843789-843848	GO:0034605|GO:0034504|GO:0006355|GO:0006457|GO:0051087|GO:0005634|GO:0006886|GO:0006351	NM_001184255	NP254923
A_06_P6990	0.00106211	5.25759e-05	1.74772	down	23741	17693.9	36621.7	19327.6	26233.1	17214.6	0.732748	0.97447	1.53822	0.970813	1.24706	0.786125	USV1	Chr XVI from 115312-116487, Genome Release 64-2-1, Verified ORF, "Putative transcription factor containing a C2H2 zinc finger; mutation affects transcriptional regulation of genes involved in growth on non-fermentable carbon sources, response to salt stress and cell wall biosynthesis; USV1 has a paralog, RGM1, that arose from the whole genome duplication" [YPL230W]	GTCTGATATTTCGGTCAACACCAATAAGAAAAGGCTTAGTGTTGATTACATATTGACTTG	116486	chrXVI	116427	+	FALSE		YPL230W.1	855871	NM_001184044	Usv1p	chrXVI:116427-116486	GO:0043565|GO:0006355|GO:0005634|GO:0061416|GO:0003676|GO:0003677|GO:0046872|GO:0006351|GO:0000436	NM_001184044	TC18549
A_06_P6557	0.000619146	1.63259e-05	1.60209	up	4186.99	3387.36	2302.22	3372.41	2456.74	3516.4	-1.77802	-1.45463	-2.45798	-1.56257	-2.17814	-1.49668	SLK19	Chr XV from 712866-715331, Genome Release 64-2-1, Verified ORF, "Kinetochore-associated protein; required for chromosome segregation and kinetochore clustering; required for normal segregation of chromosomes in meiosis and mitosis; component of the FEAR regulatory network, which promotes Cdc14p release from the nucleolus during anaphase; potential Cdc28p substrate" [YOR195W]	CAAGCAGCTGTCTTCAGAAAGAGAAGAAAAGCAGGAGTTACTCAAGTTGTTAGAAAATGA	715322	chrXV	715263	+	FALSE		YOR195W	854370	NM_001183614	Slk19p	chrXV:715263-715322	GO:0051321|GO:0005694|GO:0007097|GO:0005816|GO:0005874|GO:0031536|GO:0005819|GO:0051233|GO:0030472|GO:0003674|GO:0005737|GO:0007049|GO:0007059|GO:0000777|GO:0000776|GO:0000778|GO:0005856|GO:0000775|GO:0051301	NM_001183614	NP255672
A_06_P1165	0.000512491	1.09933e-05	1.76313	up	6306.93	5312.15	3146.23	6382.24	3715.34	6114.82	-1.18543	-0.796773	-2.00357	-0.651834	-1.59457	-0.703236	POL12	Chr II from 153610-151493, Genome Release 64-2-1, reverse complement, Verified ORF, "B subunit of DNA polymerase alpha-primase complex; required for initiation of DNA replication during mitotic and premeiotic DNA synthesis; also functions in telomere capping and length regulation" [YBL035C]	AAGAGCCAGTTTATCTACACAACGTGTGGAAGCGCGCTAGAGTTGACTTGATTGCTAGTT	151557	chrII	151498	-	FALSE		YBL035C.1	852245	NM_001178275	DNA-directed DNA polymerase alpha subunit POL12	chrII:151557-151498	GO:0006273|GO:0006260|GO:0016233|GO:0071897|GO:0046982|GO:0006270|GO:0005658|GO:0003887|GO:0005634|GO:0005635|GO:0003677	NM_001178275	TC17301
A_06_P5688	0.000391038	6.39388e-06	1.67877	down	28885.3	25969.9	43028.4	34252.5	33090.5	33378.2	1.01775	1.54886	1.76516	1.7872	1.57401	1.72697	GAD1	Chr XIII from 770801-772558, Genome Release 64-2-1, Verified ORF, "Glutamate decarboxylase; converts glutamate into gamma-aminobutyric acid (GABA) during glutamate catabolism; involved in response to oxidative stress" [YMR250W]	GACAAAGTTGATTCATAGTTACGAAAAGGTTTGTCATCATATAGAACTTGCCTCTGAGCA	772412	chrXIII	772353	+	FALSE		YMR250W.1	855291	NM_001182756	glutamate decarboxylase GAD1	chrXIII:772353-772412	GO:0005737|GO:0004351|GO:0006536|GO:0006538|GO:0030170|GO:0016831|GO:0034599|GO:0003824|GO:0019752|GO:0016829	NM_001182756	TC21727
A_06_P6701	0.00136669	8.42914e-05	1.70927	up	766.574	449.805	398.916	469.945	430.146	562.171	-4.22956	-4.31299	-5.00294	-4.39688	-4.69557	-4.17516	TEA1	Chr XV from 954344-956623, Genome Release 64-2-1, Verified ORF, "Ty1 enhancer activator involved in Ty enhancer-mediated transcription; required for full levels of Ty enhancer-mediated transcription; C6 zinc cluster DNA-binding protein" [YOR337W]	AGAAAACCAGATGTTGAACCAAGTTGGAAATATAAACTACACGCACGATTTTTCACTCTC	956559	chrXV	956500	+	FALSE		YOR337W	854515	NM_001183757	Tea1p	chrXV:956500-956559	GO:0043565|GO:0051285|GO:0006355|GO:0003700|GO:0044212|GO:0006357|GO:0000981|GO:0008270|GO:0005634|GO:0003677|GO:0046872|GO:0006351	NM_001183757	TC18714
A_06_P1995	0.00957014	0.0023968	1.6794	down	320.215	133.802	473.489	137.711	377.512	128.759	-5.48076	-6.05581	-4.73282	-6.15739	-4.88334	-6.26816	YDR010C	Saccharomyces cerevisiae S288c hypothetical protein mRNA [NM_001348808]	AGCTCCGCGGATGCTAGATTTCTACGAGTCATACATAGTCTGGCGTGAAGGTAATTTTTT	465322	chrIV	465263	-	FALSE		YDR010C	851573	NM_001348808	hypothetical protein	chrIV:465322-465263		NM_001348808	TC21495
A_06_P5894	0.00396727	0.000599687	1.54122	up	4736.99	1941.9	2746.01	2346.2	3014.76	2549.76	-1.59806	-2.25369	-2.22213	-2.09208	-1.90034	-1.97114	NMA111	Chr XIV from 394685-397678, Genome Release 64-2-1, Verified ORF, "Serine protease and general molecular chaperone; involved in response to heat stress and promotion of apoptosis; may contribute to lipid homeostasis; sequence similarity to the mammalian Omi/HtrA2 family of serine proteases" [YNL123W]	TTCGCTATTTCACTGAAAACGAATTATCATTACTTCCCTACTGCAGAATTGAAGAGGGAC	397620	chrXIV	397561	+	FALSE		YNL123W.1	855600	NM_001182961	Nma111p	chrXIV:397561-397620	GO:0034605|GO:0030163|GO:0016787|GO:0004252|GO:0006508|GO:0008236|GO:0006915|GO:0008233|GO:0005634|GO:0044255	NM_001182961	TC16867
A_06_P6776	0.00088048	3.68869e-05	1.55254	down	163.659	446.614	223.687	527.484	184.614	646.582	-6.45911	-4.32603	-5.82448	-4.2355	-5.92778	-3.99051	IRC15	Chr XVI from 520233-518734, Genome Release 64-2-1, reverse complement, Verified ORF, "Microtubule associated protein; regulates microtubule dynamics; required for accurate meiotic chromosome segregation; null mutant displays large budded cells due to delayed mitotic progression, increased levels of spontaneous Rad52 foci; IRC15 has a paralog, LPD1, that arose from the whole genome duplication" [Y…	CTCCTTTCATTAAAGTTCTGATAGATTCTCGTGACATGAAAATACTAGGCGTTCATATGA	518970	chrXVI	518911	-	FALSE		YPL017C	856090	NM_001183831	Irc15p	chrXVI:518970-518911	GO:0008017|GO:0034453|GO:0005874|GO:0050660|GO:0008757|GO:0006312|GO:0032259|GO:0051315|GO:0005737|GO:0045931|GO:0045144|GO:0007020|GO:0016491|GO:0045454|GO:0055114	NM_001183831	TC21036
A_06_P3308	0.000337955	3.13256e-06	1.89372	down	30728.7	33710	51247.5	44953.5	41274.1	39149.6	1.10718	1.91376	2.02841	2.16541	1.89238	1.98902	CTT1	Chr VII from 654634-656322, Genome Release 64-2-1, Verified ORF, "Cytosolic catalase T; has a role in protection from oxidative damage by hydrogen peroxide" [YGR088W]	AGATCCTAAAGTCAAAAAGAGAGTTACGCAATACTTTGGTTTGCTAAACGAAGATTTGGG	656235	chrVII	656176	+	FALSE		YGR088W.1	852979	NM_001181217	catalase T	chrVII:656176-656235	GO:0042542|GO:0004096|GO:0071472|GO:0046872|GO:0005739|GO:0005737|GO:0004601|GO:0016491|GO:0042744|GO:0000302|GO:0006979|GO:0005777|GO:0020037|GO:0055114	NM_001181217	TC17729
A_06_P5293	0.00512583	0.000924659	1.53833	down	455.07	79.5923	612.25	91.8614	473.243	94.1519	-4.98854	-6.83174	-4.36717	-6.75497	-4.55459	-6.74218	YML007C-A	Chr XIII from 253272-253162, Genome Release 64-2-1, reverse complement, Uncharacterized ORF, "Putative protein of unknown function; green fluorescent protein (GFP)-fusion protein localizes to mitochondria" [YML007C-A]	GCCTTACGAAGCATGCGTTTTATGCGAAGATTGGTGAGAAACCTCCAATACTTGCTGTTG	253251	chrXIII	253192	-	FALSE		YML007C-A.1	855004	NM_001184487	hypothetical protein	chrXIII:253251-253192	GO:0005739|GO:0008150|GO:0003674	NM_001184487	TC22121
A_06_P5190	0.000373939	3.90011e-06	1.59987	up	20847.7	3668.95	11529	3892.64	13160.3	4248	0.548386	-1.3701	-0.129566	-1.36422	0.232801	-1.22052	ELO3	Chr XII from 867354-868391, Genome Release 64-2-1, Verified ORF, "Elongase; involved in fatty acid and sphingolipid biosynthesis; synthesizes very long chain 20-26-carbon fatty acids from C18-CoA primers; involved in regulation of sphingolipid biosynthesis" [YLR372W]	ATTCTATGCTCACAAATACTTGGACGGTATTTTACCAAACAAGGGTACTTGTTATGGTAC	868194	chrXII	868135	+	FALSE		YLR372W	851087	NM_001182261	fatty acid elongase ELO3	chrXII:868135-868194	GO:0006629|GO:0005783|GO:0030148|GO:0006892|GO:0030497|GO:0009922|GO:0016020|GO:0032511|GO:0005789|GO:0006631|GO:0006633|GO:0016021|GO:0042761|GO:0016740	NM_001182261	TC18805
A_06_P5612	0.0050172	0.000897203	1.77447	down	193.221	5359.64	303.564	7789.74	244.57	6981.38	-6.20813	-0.734549	-5.38074	-0.373181	-5.50242	-0.510908	SIP18	Chr XIII from 611016-611255, Genome Release 64-2-1, Verified ORF, "Phospholipid-binding hydrophilin; essential to overcome desiccation-rehydration process; expression is induced by osmotic stress; SIP18 has a paralog, GRE1, that arose from the whole genome duplication" [YMR175W]	TAACATGATGAATAAGTTCGCTGAAAAATTACAAGGTAACGATGATTCCCATCAGAAGGG	611079	chrXIII	611020	+	FALSE		YMR175W.1	855213	NM_001182681	Sip18p	chrXIII:611020-611079	GO:0042631|GO:0005737|GO:0005543	NM_001182681	TC21917
A_06_P3618	0.000835584	3.24701e-05	1.61437	up	4634.67	1005.52	2523.77	1043.56	2771.7	986.805	-1.62788	-3.20849	-2.31885	-3.2542	-2.01361	-3.34037	INM1	Chr VIII from 198285-197398, Genome Release 64-2-1, reverse complement, Verified ORF, "Inositol monophosphatase; involved in biosynthesis of inositol and in phosphoinositide second messenger signaling; INM1 expression increases in the presence of inositol and decreases upon exposure to antibipolar drugs lithium and valproate" [YHR046C]	GCTGTGAGGGGAACAATTAATAACGAAAGTGACGAACAAACAAAATATATCACAGACTTT	197486	chrVIII	197427	-	FALSE		YHR046C	856442	NM_001179176	inositol monophosphate 1-phosphatase INM1	chrVIII:197486-197427	GO:0052833|GO:0052832|GO:0006020|GO:0000287|GO:0052834|GO:0005634|GO:0046872|GO:0007165|GO:0046854|GO:0005737|GO:0016787|GO:0046855|GO:0008934	NM_001179176	TC20306
A_06_P7072	0.00450762	0.000755612	1.73388	down	2824.52	14580.1	4342.85	16896.1	3271.41	16875.6	-2.36042	0.677023	-1.56641	0.762832	-1.77986	0.729785	ATH1	Chr XVI from 615379-619014, Genome Release 64-2-1, Verified ORF, "Acid trehalase required for utilization of extracellular trehalose; involved in intracellular trehalose degradation during growth recovery after saline stress" [YPR026W]	CAACCAGTCGTTAATCGAGATATTACCCAGTAATAGAACGACTTTCACTATTGATTATGA	618872	chrXVI	618813	+	FALSE		YPR026W.1	856137	NM_001184123	alpha,alpha-trehalase ATH1	chrXVI:618813-618872	GO:0005773|GO:0071465|GO:0000324|GO:0005975|GO:0003824|GO:0004555|GO:0071497|GO:0071361|GO:0016787|GO:0009277|GO:0016798|GO:0008152|GO:0030287|GO:0030246|GO:0005993	NM_001184123	TC16724
A_06_P5883	0.00603721	0.00120529	1.66693	up	8151.78	1854.46	4364.97	1602.68	5088.03	2557.94	-0.813611	-2.35214	-1.5508	-2.67203	-1.16859	-1.97785	DBP2	Chr XIV from 413639-414911,415914-416281, Genome Release 64-2-1, intron sequence removed, Verified ORF, "ATP-dependent RNA helicase of the DEAD-box protein family; has a strong preference for dsRNA; interacts with YRA1; required for the assembly of Yra1p, Nab2p and Mex67p onto mRNA and formation of nuclear mRNP; involved in mRNA decay and rRNA processing; may be involved in suppression of transcr…	GGTTTAGGTGCTAAATTAATCTCTATCATGAGAGAAGCTAATCAAAATATTCCTCCCGAA	416109	chrXIV	416050	+	FALSE		YNL112W.1	855611	NM_001182950	DEAD-box ATP-dependent RNA helicase DBP2	chrXIV:416050-416109	GO:0042254|GO:0003723|GO:0006364|GO:0004386|GO:0005634|GO:0003676|GO:0005524|GO:0008186|GO:0004004|GO:0005739|GO:0071042|GO:0005737|GO:0016787|GO:0000166|GO:0000184|GO:0010501	NM_001182950	TC17787
A_06_P1084	0.0138771	0.0039974	1.50596	down	91180.2	90412.6	120786	102955	93207.4	107302	2.67774	3.32532	3.26843	3.38768	3.08341	3.44861	BDH1	Chr I from 35155-36303, Genome Release 64-2-1, Verified ORF, "NAD-dependent (R,R)-butanediol dehydrogenase; catalyzes oxidation of (R,R)-2,3-butanediol to (3R)-acetoin, oxidation of meso-butanediol to (3S)-acetoin, and reduction of acetoin; enhances use of 2,3-butanediol as an aerobic carbon source" [YAL060W]	CACAAGGAATCCAACGTTAAGATTCTATTGACGCCTAACAATCACGGTGAAATGAAGTAA	36304	chrI	36245	+	FALSE		YAL060W.1	851239	NM_001178202	(R,R)-butanediol dehydrogenase	chrI:36245-36304	GO:0005737|GO:0034079|GO:0006066|GO:0000721|GO:0016491|GO:0008270|GO:0046872|GO:0055114	NM_001178202	TC18591
A_06_P4407	0.000373939	4.95195e-06	1.71483	up	18056	4108.49	9302.18	3378.16	10063	3657.88	0.338488	-1.22118	-0.439575	-1.6123	-0.154086	-1.44681	MET14	Chr XI from 439385-438777, Genome Release 64-2-1, reverse complement, Verified ORF, "Adenylylsulfate kinase; required for sulfate assimilation and involved in methionine metabolism" [YKL001C]	GACGGTTGAAGAATGTGCTACCATTATTTATGAGTACTTAATCAGTGAAAAAATCATCCG	438492	chrXI	438433	-	FALSE		YKL001C	853869	NM_001179567	adenylyl-sulfate kinase	chrXI:438492-438433	GO:0019344|GO:0019379|GO:0008652|GO:0009086|GO:0005524|GO:0016310|GO:0004020|GO:0005737|GO:0000096|GO:0000166|GO:0016301|GO:0000103|GO:0016740	NM_001179567	TC20246
A_06_P5767	0.00122032	6.75292e-05	1.52994	down	942.993	5838.26	1282.94	6130.64	1041.25	4576.68	-3.92149	-0.608425	-3.30801	-0.728538	-3.42375	-1.1621	SNO4	Chr XIII from 919079-918366, Genome Release 64-2-1, reverse complement, Verified ORF, "Possible chaperone and cysteine protease; required for transcriptional reprogramming during the diauxic shift and for survival in stationary phase; similar to bacterial Hsp31 and yeast Hsp31p, Hsp32p, and Hsp33p; DJ-1/ThiJ/PfpI superfamily member; predicted involvement in pyridoxine metabolism; induced by mild …	GGATGACTACTCTATTACCGATGGAAAGCTAGTTACGGGTGTTAACGCAAATTCTTCCTA	918463	chrXIII	918404	-	FALSE		YMR322C	855372	NM_001182835	glutathione-independent methylglyoxalase family protein	chrXIII:918463-918404	GO:0005737|GO:0019243|GO:0000932|GO:0031669|GO:0006508|GO:0019249|GO:0019172|GO:0008234|GO:0005575|GO:0016829	NM_001182835	TC19593
A_06_P3639	0.0079607	0.0018277	2.21793	up	3184.28	3166.13	1328.39	3252.57	1558.73	4056.33	-2.16885	-1.5396	-3.31807	-1.60338	-2.85618	-1.30139	SSF1	Chr VIII from 229335-230696, Genome Release 64-2-1, Verified ORF, "Constituent of 66S pre-ribosomal particles; required for ribosomal large subunit maturation; functionally redundant with Ssf2p; member of the Brix family; SSF1 has a paralog, SSF2, that arose from the whole genome duplication" [YHR066W]	AGTCTTCATCAAGTGACAGCGAACATTATGGTAGCGTACCAGAGGATCTAGATAGTGACT	230678	chrVIII	230619	+	FALSE		YHR066W	856463	NM_001179196	rRNA-binding ribosome biosynthesis protein	chrVIII:230619-230678	GO:0008361|GO:0000463|GO:0042254|GO:0005730|GO:0000027|GO:0005634|GO:0019843|GO:0030687|GO:0000747	NM_001179196	TC18195
A_06_P6655	0.00882074	0.00211949	1.53786	up	7305.92	3200.44	4246.42	3407.61	4798.12	3485.24	-0.966804	-1.54013	-1.58773	-1.54232	-1.24417	-1.5157	RRS1	Chr XV from 868340-868951, Genome Release 64-2-1, Verified ORF, "Essential protein that binds ribosomal protein L11; required for nuclear export of the 60S pre-ribosomal subunit during ribosome biogenesis; localizes to the nucleolus and in foci along nuclear periphery; cooperates with Ebp2p and Mps3p to mediate telomere clustering by binding Sir4p, but is not involved in telomere tethering; mouse…	GGTGGAAGTTGATGATAAAGTAAAAGGCACTGACAATGAATTGATCGATCCAAGAACTTT	868874	chrXV	868815	+	FALSE		YOR294W.1	854469	NM_001183713	Rrs1p	chrXV:868815-868874	GO:0003674|GO:0034399|GO:0042254|GO:0005730|GO:0042273|GO:0005654|GO:0005634|GO:0030687|GO:0000447|GO:0000055	NM_001183713	TC20346
A_06_P1085	0.000231007	1.0084e-06	1.60381	down	35743.8	56965.6	50740	68606.3	32717.4	60857.1	1.32486	2.66662	2.00636	2.7994	1.55785	2.62851	BDH2	Chr I from 33448-34701, Genome Release 64-2-1, Uncharacterized ORF, "Putative medium-chain alcohol dehydrogenase with similarity to BDH1; transcription induced by constitutively active PDR1 and PDR3" [YAL061W]	CGGAAAGATCAAGAAAGACTACGAGAATCAATAAACGAGGCTAAACTGCGTCACACATGA	34702	chrI	34643	+	FALSE		YAL061W.1	851238	NM_001178203	putative dehydrogenase BDH2	chrI:34643-34702	GO:0008150|GO:0005737|GO:0052587|GO:0016491|GO:0008270|GO:0005634|GO:0046872|GO:0055114|GO:0016616	NM_001178203	TC18395
A_06_P7168	0.00279263	0.00032506	1.54111	down	446.439	512.993	609.115	558.197	504.121	624.792	-5.01632	-4.12942	-4.39235	-4.14942	-4.45495	-4.01896	THI22	Chr XVI from 778583-780301, Genome Release 64-2-1, Verified ORF, "Protein with similarity to hydroxymethylpyrimidine phosphate kinases; member of a gene family with THI20 and THI21; not required for thiamine biosynthesis" [YPR121W]	AACCCTTGTCTAATGGGTTATGTTTATGCTGTAGACAAAGTTAAGGATAAGATAACAGCA	780096	chrXVI	780037	+	FALSE		YPR121W.1	856239	NM_001184218	putative phosphomethylpyrimidine kinase	chrXVI:780037-780096	GO:0009228|GO:0003674|GO:0006772|GO:0008902|GO:0005576|GO:0008972|GO:0005575|GO:0050334	NM_001184218	NP254912
A_06_P3511	0.00270402	0.000307035	1.97528	down	3511.33	1490.67	6083.85	1785.82	4805.11	2038.57	-2.04297	-2.59576	-1.06091	-2.47003	-1.22337	-2.33169	MAL11	Chr VII from 1075813-1073963, Genome Release 64-2-1, reverse complement, Verified ORF, "High-affinity maltose transporter (alpha-glucoside transporter); inducible; encoded in the MAL1 complex locus; broad substrate specificity that includes maltotriose; required for isomaltose utilization" [YGR289C]	ATGATTCGCTAGCTGATGAGAGTATCAGTCAGTCCTCAAGCATAAAACAGCGAGAATTAA	1074049	chrVII	1073990	-	FALSE		YGR289C	853207	NM_001181418	alpha-glucoside permease	chrVII:1074049-1073990	GO:0046352|GO:0022857|GO:0000023|GO:0008643|GO:0015768|GO:0015574|GO:0055085|GO:0035428|GO:0015771|GO:0016020|GO:0046323|GO:0005887|GO:0022891|GO:0006810|GO:0005364|GO:0005352|GO:0016021|GO:0005355|GO:0015293	NM_001181418
A_06_P5345	0.00488946	0.000859476	1.64861	down	249.441	84.191	357.636	94.8228	267.311	86.5273	-5.84713	-6.75555	-5.12588	-6.70481	-5.36794	-6.84766		Rep: Serine/threonine protein phosphatase - Saccharomyces cerevisiae (strain YJM789) (Baker's yeast), complete [TC17565]	GGACGCTCTGTTTTGTTTTCTATAATTTTAATAGCGGCGTTTATCTGCTCAGTATTTCTT	160256	chrXIII	160197	-	FALSE		YML057C-A.1				chrXIII:160256-160197			TC17565
A_06_P7094	0.000624214	1.66681e-05	2.00166	up	1013.9	601.293	452.291	681.811	509.476	868.359	-3.82351	-3.91089	-4.82471	-3.86069	-4.45011	-3.52397	TAH18	Chr XVI from 659182-661053, Genome Release 64-2-1, Verified ORF, "Conserved NAPDH-dependent diflavin reductase; component of an early step in the cytosolic Fe-S protein assembly (CIA) machinery; transfers electrons from NADPH to the Fe-S cluster of Dre2p; plays a pro-death role under oxidative stress; Tah18p-dependent nitric oxide synthesis confers high-temperature stress tolerance; possible targ…	CAGAGATGAGGAAAATTCACCAGGTGTTAAATATGTCCAAGACTACTTATGGAGATTAGG	660851	chrXVI	660792	+	FALSE		YPR048W	856161	NM_001184145	NAPDH-dependent diflavin reductase	chrXVI:660792-660851	GO:0005739|GO:0005515|GO:0005737|GO:0016226|GO:0003958|GO:0010181|GO:0016651|GO:0016491|GO:0055114|GO:0045429|GO:0006809	NM_001184145	TC17499
A_06_P3422	0.000678603	2.26201e-05	1.61671	down	23073.2	27393	32891.5	32171.8	24553.5	24857.1	0.693494	1.63021	1.38656	1.69825	1.14839	1.32826	YGR201C	Chr VII from 903197-902520, Genome Release 64-2-1, reverse complement, Uncharacterized ORF, "Putative protein of unknown function" [YGR201C]	GCGGCTGCTTTTTCGCTAGGGTTTATAAGTTTTTTCGATGAAACATGGAGGTCTAAGCAT	902689	chrVII	902630	-	FALSE		YGR201C.1	853115	NM_001181330	hypothetical protein	chrVII:902689-902630	GO:0008150|GO:0003674|GO:0005737|GO:0006749|GO:0005634|GO:0005575|GO:0004364|GO:0003746|GO:0006414	NM_001181330	TC19722
A_06_P6366	0.0126169	0.00347973	1.52104	up	5532.88	5865.36	3222.21	5596.43	3340.7	6264.45	-1.37394	-0.668496	-1.979	-0.830095	-1.74952	-0.670371	TSR3	Chr XV from 338621-337680, Genome Release 64-2-1, reverse complement, Verified ORF, "Protein required for 20S pre-rRNA processing; involved in processing of the 20S pre-rRNA at site D to generate mature 18S rRNA; green fluorescent protein (GFP)-fusion protein localizes to both the cytoplasm and the nucleus; relative distribution to the nucleus increases upon DNA replication stress" [YOR006C]	AAGATATATGGATGATGGGTAACATAAATAGAAGGGGTAATGGTTCGCAATCTGACACAT	337943	chrXV	337884	-	FALSE		YOR006C	854167	NM_001183425	Tsr3p	chrXV:337943-337884	GO:0030490|GO:0005737|GO:0042254|GO:0006364|GO:0005634|GO:0016740	NM_001183425	TC19008
A_06_P6267	0.000512491	1.11219e-05	1.81545	up	1070.73	437.333	524.204	490.032	584.119	599.79	-3.74376	-4.39437	-4.60408	-4.33138	-4.26428	-4.07146	MDM20	Chr XV from 187024-189414, Genome Release 64-2-1, Verified ORF, "Non-catalytic subunit of the NatB N-terminal acetyltransferase; NatB catalyzes N-acetylation of proteins with specific N-terminal sequences; involved in mitochondrial inheritance and actin assembly" [YOL076W]	CCCATACTTACCTTACTAAAATGGCAACCTTAAAAACACTAGACAGTTTGAAGAGAATCA	189190	chrXV	189131	+	FALSE		YOL076W.1	854079	NM_001183330	Mdm20p	chrXV:189131-189190	GO:0031415|GO:0031416|GO:0005737|GO:0017196|GO:0032956|GO:0004596|GO:0007010	NM_001183330	TC17126
A_06_P1589	0.00344492	0.000479021	2.33384	up	3999.75	917.987	1501.43	1206.73	2206.69	1192.2	-1.83947	-3.33417	-3.06217	-3.04464	-2.37119	-3.08364	SRO9	Chr III from 58678-57374, Genome Release 64-2-1, reverse complement, Verified ORF, "Cytoplasmic RNA-binding protein; shuttles between nucleus and cytoplasm and is exported from the nucleus in an mRNA export-dependent manner; associates with translating ribosomes; involved in heme regulation of Hap1p as a component of the HMC complex, also involved in the organization of actin filaments; contains …	TGAAGCCAAAGAACCATCTCCATTGGATAAGTACTTCGTTCGTTCCAAGAGCTGGTCAAA	57632	chrIII	57573	-	FALSE		YCL037C.1	850320	NM_001178682	Sro9p	chrIII:57632-57573	GO:0005737|GO:0002181|GO:0010494|GO:0003723|GO:0003729|GO:0005844	NM_001178682	TC19797
A_06_P3886	3.96136e-05	3.53062e-08	1.62395	down	12067.3	10814.2	17280.5	12568	12964	10539.9	-0.246045	0.277137	0.453458	0.349223	0.225846	0.0755093	AIM19	Chr IX from 200119-199646, Genome Release 64-2-1, reverse complement, Verified ORF, "Putative protein of unknown function; mitochondrial protein that physically interacts with Tim23p; null mutant displays reduced respiratory growth" [YIL087C]	TCTACAATGCAAGCTATAGGTGCATACATGATCTATGACAACGACTTGGAAAATGGGGCT	199864	chrIX	199805	-	FALSE		YIL087C.1	854722	NM_001179435	Aim19p	chrIX:199864-199805	GO:0005739|GO:0008150|GO:0003674|GO:0031966|GO:0016020|GO:0016021	NM_001179435	TC22024
A_06_P2509	0.00421337	0.000672486	1.50729	down	112576	19853.5	149525	22858.1	121122	25360.9	2.9836	1.10767	3.57556	1.20846	3.45667	1.32558	EMI2	Chr IV from 1476476-1474974, Genome Release 64-2-1, reverse complement, Verified ORF, "Non-essential protein of unknown function; required for transcriptional induction of the early meiotic-specific transcription factor IME1; required for sporulation; expression regulated by glucose-repression transcription factors Mig1/2p; EMI2 has a paralog, GLK1, that arose from the whole genome duplication; p…	TGAGGTAGAAATTGGTTTTGACGGTTATGTCATCGAATACTATCCTGGATTCAGATCCAT	1475144	chrIV	1475085	-	FALSE		YDR516C.1	852128	NM_001180824	putative glucokinase	chrIV:1475144-1475085	GO:0030437|GO:0001678|GO:0005975|GO:0004396|GO:0005524|GO:0030435|GO:0005536|GO:0006096|GO:0005829|GO:0016310|GO:0003674|GO:0004340|GO:0005737|GO:0008865|GO:0000166|GO:0016301|GO:0045944|GO:0016773|GO:0046835|GO:0019158|GO:0051156|GO:0016740	NM_001180824	TC19670
A_06_P4875	0.0017259	0.000137481	2.27733	up	398.912	405.788	154.975	352.996	205.692	487.86	-5.1665	-4.5277	-6.35384	-4.8133	-5.78372	-4.37466	BMT6	Chr XII from 264157-265254, Genome Release 64-2-1, Verified ORF, "Methyltransferase required for m3U2843 methylation of the 25S rRNA; S-adenosylmethionine-dependent; green fluorescent protein (GFP)-fusion protein localizes to the cytoplasm; YLR063W is not an essential gene" [YLR063W]	GACTACTCGATTCCATTGGAAAACATGCGATTCTTTTACCGTCTTTATGTCAAGAACTAA	265255	chrXII	265196	+	FALSE		YLR063W.1	850752	NM_001181950	25S rRNA (uracil2843-N3)-methyltransferase	chrXII:265196-265255	GO:0005737|GO:0070475|GO:0006364|GO:0008168|GO:0070042|GO:0008757|GO:0005634|GO:0032259|GO:0016740	NM_001181950	TC18704
A_06_P5994	0.00349983	0.000498461	1.56931	up	1125.28	903.356	629.346	1001.18	730.4	968.319	-3.67008	-3.36321	-4.32022	-3.31148	-3.93088	-3.3604	SSU72	Chr XIV from 229094-229714, Genome Release 64-2-1, Verified ORF, "Phosphatase and transcription/RNA-processing factor; associates with TFIIB and cleavage/polyadenylation factor Pta1p; exhibits phosphatase activity on serine-5 and serine-7 of the RNA polymerase II C-terminal domain; affects start site selection and transcriptional read through in vivo" [YNL222W]	GATGCCGTTTGTGAAGATTTGATGAATAGAGGTGGGAAATTAAACAAAATAGTGCATGTA	229511	chrXIV	229452	+	FALSE		YNL222W	855499	NM_001183060	RNA polymerase II subunit A C-terminal domain phosphatase	chrXIV:229452-229511	GO:0006397|GO:0006369|GO:0006378|GO:0006368|GO:0006367|GO:0070940|GO:0031564|GO:0009302|GO:0031124|GO:0001174|GO:0005634|GO:0035335|GO:0030846|GO:0030847|GO:0016787|GO:0005847|GO:0004721|GO:0004722|GO:0004725|GO:0008420	NM_001183060	TC20176
A_06_P1721	0.00279769	0.000326646	1.62873	down	889.566	357.535	1285.92	397.79	1104.87	488.293	-4.02343	-4.65447	-3.31968	-4.63848	-3.3438	-4.41136	YCR100C	Chr III from 302221-301271, Genome Release 64-2-1, reverse complement, Uncharacterized ORF, "Putative protein of unknown function" [YCR100C]	TCAAAATTTATTTTAAGCGGACATCTCATTACTACGGCTAGTCAAGAAGGAAACAACACC	301387	chrIII	301328	-	FALSE		YCR100C.1	850464	NM_001178807	hypothetical protein	chrIII:301387-301328	GO:0008150|GO:0003674|GO:0016021	NM_001178807	NP370178
A_06_P6983	0.000473184	9.03461e-06	1.71959	down	1380.34	150589	2099.37	147162	1677.3	127313	-3.37351	4.09408	-2.59145	3.8619	-2.72896	3.696	GRE1	Chr XVI from 129138-128632, Genome Release 64-2-1, reverse complement, Verified ORF, "Hydrophilin essential in desiccation-rehydration process; stress induced (osmotic, ionic, oxidative, heat shock and heavy metals); regulated by the HOG pathway; GRE1 has a paralog, SIP18, that arose from the whole genome duplication" [YPL223C]	CAAAAACAAGGTCGTACAAGAGGTGCTCAAAGTAACCGCTACCAATCCTCTAATATCGGC	128765	chrXVI	128706	-	FALSE		YPL223C.1	855878	NM_001184037	Gre1p	chrXVI:128765-128706	GO:0008150|GO:0003674|GO:0005737	NM_001184037	TC19983
A_06_P2173	0.00434572	0.000709225	1.68818	up	1293.5	691.539	689.743	720.21	778.813	815.247	-3.47162	-3.74493	-4.2271	-3.78331	-3.86079	-3.63593	ATC1	Chr IV from 831513-830629, Genome Release 64-2-1, reverse complement, Verified ORF, "Nuclear protein; possibly involved in regulation of cation stress responses and/or in the establishment of bipolar budding pattern; relative distribution to the nucleus decreases upon DNA replication stress" [YDR184C]	GAGCACATTTATTGGTTGAGAATGATGACTTGAAGCAACAAATCCTAGAACTTACTCAAA	830718	chrIV	830659	-	FALSE		YDR184C.1	851765	NM_001180492	Atc1p	chrIV:830718-830659	GO:0003674|GO:0005737|GO:0030003|GO:0007121|GO:0005634	NM_001180492	TC19142
A_06_P4179	0.00104979	5.01677e-05	2.07817	up	2471.04	1336.18	1062.55	1507.3	1260.65	1759.9	-2.53411	-2.82913	-3.58942	-2.71274	-3.15295	-2.52444	FAR1	Chr X from 126328-123836, Genome Release 64-2-1, reverse complement, Verified ORF, "CDK inhibitor and nuclear anchor; during the cell cycle Far1p sequesters the GEF Cdc24p in the nucleus; phosphorylation by Cdc28p-Cln results in SCFCdc4 complex-mediated ubiquitin-dependent degradation, releasing Cdc24p for export and activation of GTPase Cdc42p; in response to pheromone, phosphorylation of Far1p …	GAACAAAAAACGCGTCTAATTATGGATGAACACCCGCATTCTAGTTTGATAGAAATAGAA	123951	chrX	123892	-	FALSE		YJL157C	853283	NM_001181590	cyclin-dependent protein serine/threonine kinase inhibiting protein FAR1	chrX:123951-123892	GO:0043332|GO:0071901|GO:0005634|GO:0046872|GO:0005737|GO:0007049|GO:0016020|GO:0051457|GO:0000751|GO:0004861|GO:0000750|GO:0004860|GO:0008270|GO:0006469|GO:0051301	NM_001181590	TC17150
A_06_P2701	0.000448713	8.2125e-06	2.91706	up	11533.3	17392.8	3470.94	22483.4	4754.27	19636.4	-0.32717	0.843171	-1.87169	1.1332	-1.23197	0.995343	RNR1	Chr V from 298950-301616, Genome Release 64-2-1, Verified ORF, "Major isoform of large subunit of ribonucleotide-diphosphate reductase; the RNR complex catalyzes rate-limiting step in dNTP synthesis, regulated by DNA replication and DNA damage checkpoint pathways via localization of small subunits; relative distribution to the nucleus increases upon DNA replication stress; RNR1 has a paralog, RNR…	CCGAGTTCGACATTTACAACTCTAAGGTTATAGCATGTGCTATTGATAACCCAGAAGCTT	301594	chrV	301535	+	FALSE		YER070W.1	856801	NM_001178961	ribonucleotide-diphosphate reductase subunit RNR1	chrV:301535-301594	GO:0006260|GO:0005737|GO:0009263|GO:0000166|GO:0008152|GO:0016491|GO:0005971|GO:0005634|GO:0004748|GO:0003824|GO:0005524|GO:0055114	NM_001178961	TC21470
A_06_P5341	0.000180503	6.60449e-07	2.12199	down	16375.9	174277	30962.4	186951	19219.9	155818	0.196518	4.25738	1.28194	4.24942	0.796059	3.98916	CYB2	Chr XIII from 167308-165533, Genome Release 64-2-1, reverse complement, Verified ORF, "Cytochrome b2 (L-lactate cytochrome-c oxidoreductase); component of the mitochondrial intermembrane space, required for lactate utilization; expression is repressed by glucose and anaerobic conditions" [YML054C]	GGGTAGACCATTCTTGTATGCGAACTCATGCTATGGTCGTAATGGTGTTGAAAAAGCCAT	165776	chrXIII	165717	-	FALSE		YML054C	854950	NM_001182412	Cyb2p	chrXIII:165776-165717	GO:0006089|GO:0005739|GO:0005758|GO:0010181|GO:0070469|GO:0016491|GO:0004460|GO:0005634|GO:0003824|GO:0046872|GO:0055114|GO:0020037	NM_001182412	TC17622
A_06_P1693	0.00137661	8.61727e-05	2.27688	up	656.078	720.923	258.384	736.344	372.507	915.446	-4.44621	-3.67043	-5.63327	-3.74615	-4.90717	-3.4503	RSA4	Chr III from 242352-240805, Genome Release 64-2-1, reverse complement, Verified ORF, "WD-repeat protein involved in ribosome biogenesis; may interact with ribosomes; required for maturation and efficient intra-nuclear transport or pre-60S ribosomal subunits, localizes to the nucleolus" [YCR072C]	CAAAGATACCACGTTGAAAGTGTGGGATGTAAGAACTAGAAAACTTTCTGTTGACCTCCC	240960	chrIII	240901	-	FALSE		YCR072C.1	850435	NM_001178782	Rsa4p	chrIII:240960-240901	GO:0003674|GO:0042254|GO:0005730|GO:0000027|GO:0005840|GO:0005634	NM_001178782	TC17913
A_06_P3713	0.0113143	0.0030191	1.64675	up	6131.93	73024.9	3284.12	72360.9	3939.71	69881.7	-1.2311	2.98921	-1.95072	2.86306	-1.498	2.82876	ARO9	Chr VIII from 375709-377250, Genome Release 64-2-1, Verified ORF, "Aromatic aminotransferase II; catalyzes the first step of tryptophan, phenylalanine, and tyrosine catabolism" [YHR137W]	GGTGTTAAAGTAGTGCTTGGTTATAAAATGGCTGTTTGCCCAAATTATTCAAAGCAGAAT	377139	chrVIII	377080	+	FALSE		YHR137W	856539	NM_001179267	aromatic-amino-acid:2-oxoglutarate transaminase	chrVIII:377080-377139	GO:0005737|GO:0009058|GO:0030170|GO:0009072|GO:0008483|GO:0016212|GO:0005634|GO:0008793|GO:0003824|GO:0016740|GO:0080130	NM_001179267	TC17927
A_06_P5678	0.0115203	0.00308647	1.5034	up	3061.9	1587.95	1830.65	1716.38	1879.28	2071.52	-2.22484	-2.5527	-2.81307	-2.52373	-2.5939	-2.28305	RNT1	Chr XIII from 749677-748262, Genome Release 64-2-1, reverse complement, Verified ORF, "Nuclear dsRNA-specific ribonuclease (RNase III); involved in rDNA transcription, rRNA processing and U2 snRNA 3' end formation by cleavage of a stem-loop structure at the 3' end of U2 snRNA; involved in polyadenylation-independent transcription termination; involved in the cell wall stress response, regulating …	GCCATTCCTAGGAGTGAATCTGTGTTAAAAGATCCCTCACAAAAGAATAAGAAAAGAAAA	748338	chrXIII	748279	-	FALSE		YMR239C	855280	NM_001182746	ribonuclease III	chrXIII:748338-748279	GO:0034475|GO:0003725|GO:0006396|GO:0034963|GO:0034473|GO:0030422|GO:0090305|GO:0034964|GO:0000294|GO:0060237|GO:0003723|GO:0006364|GO:0009303|GO:0005730|GO:0006325|GO:0034476|GO:0004518|GO:0004519|GO:0030847|GO:0004525|GO:0016787|GO:0031054|GO:0031053|GO:0005654	NM_001182746	TC18718
A_06_P4138	0.00845523	0.001997	1.5889	up	932.536	548.511	529.004	596.491	540.353	516.342	-3.95067	-4.06294	-4.6187	-4.05156	-4.37339	-4.29987	YJL118W	Chr X from 191639-192298, Genome Release 64-2-1, Verified ORF, "Putative protein of unknown function; may interact with ribosomes, based on co-purification experiments; YJL18W is a non-essential gene; deletion enhances the toxicity of heterologously expressed human alpha-synuclein" [YJL118W]	ACCACATCGCATCGAGCGTCCACTCTCAAATATGTACCCAATAATGGAAATCCAGATGGT	192161	chrX	192102	+	FALSE		YJL118W.1	853323	NM_001181551	hypothetical protein	chrX:192102-192161	GO:0008150|GO:0003674|GO:0016020|GO:0005840|GO:0016021	NM_001181551	TC21808
A_06_P3988	0.00183552	0.00015586	1.7212	up	7542.34	2819.85	3927.9	3131.67	4287.54	3275.2	-0.92423	-1.71149	-1.70764	-1.65945	-1.39652	-1.61722	SQT1	Chr IX from 378486-379781, Genome Release 64-2-1, Verified ORF, "Protein involved in 60S ribosomal subunit assembly or modification; contains multiple WD repeats; interacts with Qsr1p in a two-hybrid assay; protein abundance increases in response to DNA replication stress" [YIR012W]	GCATGGAGAGTAAGACACAAGTTTGTTCTCGAAGATTCTGTTACAAAACTTATGTTTGAT	379565	chrIX	379506	+	FALSE		YIR012W.1	854829	NM_001179534	Sqt1p	chrIX:379506-379565	GO:0005737|GO:0022626|GO:0000027|GO:0042273|GO:0051082|GO:0030687|GO:0005829	NM_001179534	TC18322
A_06_P5938	0.000517582	1.14743e-05	1.60066	up	8886.69	3805.04	4936.17	4094.47	5358.44	3969.45	-0.689134	-1.2972	-1.3678	-1.27453	-1.06521	-1.31938	BNI5	Chr XIV from 323565-322219, Genome Release 64-2-1, reverse complement, Verified ORF, "Protein involved in organization of septins at the mother-bud neck; may interact directly with the Cdc11p septin, localizes to bud neck in a septin-dependent manner" [YNL166C]	TCTTTATCTATGGAAGACGGAAAGAGACTACATAGAGCCGTAGTGAAGCTTCAAGAATAT	322391	chrXIV	322332	-	FALSE		YNL166C.1	855555	NM_001183004	Bni5p	chrXIV:322391-322332	GO:0007049|GO:0005737|GO:0000921|GO:0005933|GO:0030674|GO:0005935|GO:0000144	NM_001183004	TC18225
A_06_P5614	0.00184273	0.000157587	1.75313	up	1578.73	285.6	807.164	339.479	860.75	329.379	-3.18284	-5.04912	-3.99277	-4.8872	-3.71428	-4.91991	MMT1	Chr XIII from 616566-618098, Genome Release 64-2-1, Verified ORF, "Putative metal transporter involved in mitochondrial iron accumulation; MMT1 has a paralog, MMT2, that arose from the whole genome duplication" [YMR177W]	GTAATGTGTTAACCAATGAAGTATCGAATTTGAGAAGACTGGATATTGAATACGTGGAAG	618002	chrXIII	617943	+	FALSE		YMR177W.1	855215	NM_001182683	Mmt1p	chrXIII:617943-618002	GO:0071577|GO:0031966|GO:0061088|GO:0008324|GO:0055085|GO:0010043|GO:0055072|GO:0005739|GO:0006879|GO:0003674|GO:0005385|GO:0016020|GO:0006810|GO:0016021|GO:0006812|GO:0006811	NM_001182683	TC17940
A_06_P3290	0.00430269	0.000697941	1.66521	down	4787.05	7248.59	7026.22	8741.78	5765.6	8971.9	-1.5904	-0.293434	-0.854697	-0.201334	-0.948988	-0.180586	ROM1	Chr VII from 627806-631273, Genome Release 64-2-1, Verified ORF, "GDP/GTP exchange protein (GEP) for Rho1p; mutations are synthetically lethal with mutations in rom2, which also encodes a GEP; ROM1 has a paralog, ROM2, that arose from the whole genome duplication" [YGR070W]	CAGAACAGTTCGCGTGTTCCTACCCTTATATTGTGGCAATTAATAGTAACTTTATTGAAA	631137	chrVII	631078	+	FALSE		YGR070W.1	852961	NM_001181199	Rho family guanine nucleotide exchange factor ROM1	chrVII:631078-631137	GO:0035556|GO:0005622|GO:0005085|GO:0035023|GO:0007264|GO:0005089	NM_001181199	TC16748
A_06_P6648	0.00625917	0.00127415	1.91387	up	533.025	815.093	253.973	879.591	319.789	1021.01	-4.74791	-3.48385	-5.6844	-3.48157	-5.14133	-3.29902	RRP36	Chr XV from 851839-850937, Genome Release 64-2-1, reverse complement, Verified ORF, "Component of 90S preribosomes; involved in early cleavages of the 35S pre-rRNA and in production of the 40S ribosomal subunit" [YOR287C]	GATTGCAATCAATGAAAAACAAAGATCTCGAGCGTGAAATTCTCAAGGAATACGAAAATG	851174	chrXV	851115	-	FALSE		YOR287C.1	854461	NM_001183706	rRNA-processing protein RRP36	chrXV:851174-851115	GO:0000462|GO:0003674|GO:0042254|GO:0030529|GO:0006364|GO:0005730|GO:0000469|GO:0005634|GO:0042274|GO:0030686	NM_001183706
A_06_P4821	0.00691599	0.00148668	2.10831	up	5342.65	3540.29	2276.92	3247.03	2579.14	3201.62	-1.42149	-1.39013	-2.49758	-1.64551	-2.11009	-1.64358	RLP24	Chr XII from 166537-167136, Genome Release 64-2-1, Verified ORF, "Essential protein required for ribosomal large subunit biogenesis; associated with pre-60S ribosomal subunits; stimulates the ATPase activity of Afg2p, which is required for release of Rlp24p from the pre-60S particle; has similarity to Rpl24Ap and Rpl24Bp" [YLR009W]	TGAGAGGTAACAAAGAAAAGGACTTCTTAAGAGATAAGAAATTGGTCGAATCTAACCCAG	166929	chrXII	166870	+	FALSE		YLR009W	850695	NM_001181896	ATPase-activating ribosome biosynthesis protein	chrXII:166870-166929	GO:0003735|GO:0090305|GO:0042254|GO:0005730|GO:0005634|GO:0032781|GO:0006412|GO:0005737|GO:0004519|GO:0000027|GO:0042273|GO:0006298|GO:0022625|GO:0030687|GO:0001671	NM_001181896	TC20841
A_06_P1153	0.00223478	0.000219893	1.60482	up	9589.83	4453.15	5316.78	5480.29	5686.26	5881.57	-0.581858	-1.07388	-1.26427	-0.863343	-0.979333	-0.774913	NCL1	Chr II from 172534-174588, Genome Release 64-2-1, Verified ORF, "S-adenosyl-L-methionine-dependent tRNA: m5C-methyltransferase; methylates cytosine to m5C at several positions in tRNAs and intron-containing pre-tRNAs; increases proportion of tRNALeu(CAA) with m5C at wobble position in response to hydrogen peroxide, causing selective translation of mRNA from genes enriched in TTG codon; loss of NC…	GTGGAAAGGCAACAAGTGTATCAATTTGATGGTTTGTAAAGAAGATACTCATGAGCTATT	174452	chrII	174393	+	FALSE		YBL024W.1	852257	NM_001178264	tRNA (cytosine-C5-)-methyltransferase	chrII:174393-174452	GO:0000049|GO:0070301|GO:0003723|GO:0008168|GO:0005730|GO:0030488|GO:0005634|GO:0032259|GO:0008033|GO:0016428|GO:0002127|GO:0005737|GO:0016740	NM_001178264	TC17354
A_06_P2613	5.8084e-05	7.24756e-08	2.08199	up	34001.4	3559.84	14396.2	3904.67	16970.6	5915.68	1.24831	-1.36117	0.190344	-1.35089	0.596294	-0.747948	DLD3	Chr V from 16355-17845, Genome Release 64-2-1, Verified ORF, "D-lactate dehydrogenase; part of the retrograde regulon which consists of genes whose expression is stimulated by damage to mitochondria and reduced in cells grown with glutamate as the sole nitrogen source, located in the cytoplasm" [YEL071W]	GGATCGGTTTCCATAAGAAAGGTAAGTTACACTACACCAGAAGTGATATTGAAATTAGAT	17780	chrV	17721	+	FALSE		YEL071W	856638	NM_001178886	D-lactate dehydrogenase	chrV:17721-17780	GO:0030447|GO:0050660|GO:0016614|GO:0019249|GO:0003824|GO:0051990|GO:0004458|GO:0005739|GO:0022904|GO:0071949|GO:0005737|GO:0019516|GO:0016491|GO:0055114	NM_001178886	TC19872
A_06_P2298	0.00088048	3.67189e-05	1.8337	up	4859.28	1321.7	2340.91	1414.16	2493.71	1786.09	-1.56723	-2.79981	-2.44199	-2.82016	-2.18601	-2.49103	GIC2	Chr IV from 1080199-1079048, Genome Release 64-2-1, reverse complement, Verified ORF, "Redundant rho-like GTPase Cdc42p effector; involved in initiation of budding and cellular polarization; interacts with Cdc42p via the Cdc42/Rac-interactive binding (CRIB) domain and with PI(4,5)P2 via a polybasic region; GIC2 has a paralog, GIC1, that arose from the whole genome duplication" [YDR309C]	CTGACTCCCCTGTAAACCATAGAAAATCTTTCGATGATGTTCTTTATTCTTTCAACCAGC	1079124	chrIV	1079065	-	FALSE		YDR309C	851904	NM_001180617	Gic2p	chrIV:1079124-1079065	GO:0043332|GO:0031106|GO:0005886|GO:0008360|GO:0007096|GO:0005546|GO:0030010|GO:0000131|GO:0090338|GO:0043547|GO:0005737|GO:0005934|GO:0017048|GO:0005856|GO:0005938|GO:0005935|GO:0005096	NM_001180617	TC18589
A_06_P5534	0.00159381	0.000120459	1.63394	down	77173.4	26760.1	110501	34722.4	84304.9	30475.8	2.43652	1.55204	3.14488	1.81429	2.94627	1.60782	PGM2	Chr XIII from 477606-475897, Genome Release 64-2-1, reverse complement, Verified ORF, "Phosphoglucomutase; catalyzes the conversion from glucose-1-phosphate to glucose-6-phosphate, which is a key step in hexose metabolism; functions as the acceptor for a Glc-phosphotransferase; protein abundance increases in response to DNA replication stress; PGM2 has a paralog, PGM1, that arose from the whole g…	GATAAATCACAATACCAAAAGACAGCTGAAGAATACTTGAAGCCAATTATTAACTCGGTC	476015	chrXIII	475956	-	FALSE		YMR105C.1	855131	NM_001182605	phosphoglucomutase PGM2	chrXIII:476015-475956	GO:0000287|GO:0019255|GO:0005975|GO:0005978|GO:0030003|GO:0019388|GO:0006874|GO:0046872|GO:0005829|GO:0005737|GO:0004614|GO:0005992|GO:0006006|GO:0016868|GO:0071704|GO:0016853|GO:0051156|GO:0006011	NM_001182605	TC17687
A_06_P1436	0.00120343	6.56416e-05	1.56931	down	12027.4	8269.57	16897.8	8195.68	12229.1	6354.64	-0.253664	-0.130391	0.396469	-0.266631	0.135791	-0.678217	YPC1	Chr II from 596115-597065, Genome Release 64-2-1, Verified ORF, "Alkaline ceramidase; also has reverse (CoA-independent) ceramide synthase activity; catalyzes both breakdown and synthesis of phytoceramide; overexpression confers fumonisin B1 resistance; YPC1 has a paralog, YDC1, that arose from the whole genome duplication" [YBR183W]	GTATGGGGATTTATTTCTACATTGTTTCTTTGGAACATTTAAGGGTCATTACGCTCAACG	596914	chrII	596855	+	FALSE		YBR183W.1	852481	NM_001178531	phytoceramidase	chrII:596855-596914	GO:0070774|GO:0032541|GO:0005794|GO:0005783|GO:0016811|GO:0006672|GO:0000139|GO:0016020|GO:0016787|GO:0005789|GO:0016021|GO:0046514|GO:0050291|GO:0046513	NM_001178531	TC21975
A_06_P5751	0.00173523	0.000139521	1.66087	up	6713.43	2865.07	3618.01	3637.33	4443.95	4372.98	-1.09564	-1.71933	-1.82758	-1.46229	-1.34543	-1.20461	PSE1	Chr XIII from 892221-888952, Genome Release 64-2-1, reverse complement, Verified ORF, "Karyopherin/importin that interacts with the nuclear pore complex; acts as the nuclear import receptor for specific proteins, including Pdr1p, Yap1p, Ste12p, and Aft1p" [YMR308C]	TTGAGTCAATTGATTGAAAATAATTCGCCAATTGTGTGTGCTCAATCTAATATCTCCGCT	889187	chrXIII	889128	-	FALSE		YMR308C	855356	NM_001182819	Pse1p	chrXIII:889187-889128	GO:0031965|GO:0007088|GO:0005634|GO:0006606|GO:0015031|GO:0006607|GO:0005737|GO:0006406|GO:0006610|GO:0034399|GO:0008565|GO:0006810|GO:0008139|GO:0016021|GO:0060188|GO:0000060	NM_001182819	TC16790
A_06_P6673	0.000804723	2.94061e-05	1.50718	up	21426.7	4160.25	12485.8	5299.56	12640.5	6345.12	0.575814	-1.21689	-0.016042	-0.940489	0.17002	-0.667029	NOP58	Chr XV from 898360-896825, Genome Release 64-2-1, reverse complement, Verified ORF, "Protein involved in producing mature rRNAs and snoRNAs; involved in pre-rRNA processing, 18S rRNA synthesis, and snoRNA synthesis; component of the small subunit processome complex, which is required for processing of pre-18S rRNA" [YOR310C]	CAGAGCTTTAAAGACCAAGCATGATACACCAAAGTATGGTTTGCTATATCATGCCTCTCT	897377	chrXV	897318	-	FALSE		YOR310C.1	854487	NM_001183730	RNA-processing protein NOP58	chrXV:897377-897318	GO:0000472|GO:0031428|GO:0042254|GO:0006364|GO:0032040|GO:0005730|GO:0000480|GO:0005634|GO:0000154|GO:0003729|GO:0030515|GO:0030529|GO:0000447|GO:0030686	NM_001183730	TC17936
A_06_P2333	0.0365387	0.0144787	1.52113	down	117269	38337.3	156810	50419.3	314461	73537.3	3.04298	2.11834	3.64812	2.34039	4.85499	2.90443	HXT7	Chr IV from 1155928-1154216, Genome Release 64-2-1, reverse complement, Verified ORF, "High-affinity glucose transporter; member of the major facilitator superfamily, nearly identical to Hxt6p, expressed at high basal levels relative to other HXTs, expression repressed by high glucose levels; HXT7 has a paralog, HXT4, that arose from the whole genome duplication" [YDR342C]	GCTGAAGAAATGACTCACGATGACAAGCCATTGTACAAGAGAATGTTCAGCACCAAATAA	1154270	chrIV	1154211	-	FALSE		YDR342C	851943	NM_001180650	hexose transporter HXT7	chrIV:1154270-1154211	GO:0005215|GO:0005886|GO:0022857|GO:0008643|GO:0055085|GO:0015761|GO:0071944|GO:0008645|GO:0015750|GO:0005739|GO:0015755|GO:0015578|GO:0016020|GO:0046323|GO:0005887|GO:0022891|GO:0015146|GO:0005353|GO:0006810|GO:0005351|GO:0016021|GO:0005355|GO:0015992	NM_001180650	TC17690
A_06_P7205	0.00287479	0.000341798	1.52454	up	5137.85	872.552	2961.84	1060.77	3348.11	944.314	-1.47373	-3.36692	-2.0821	-3.21949	-1.74858	-3.40993	TDA6	Chr XVI from 841266-842669, Genome Release 64-2-1, Uncharacterized ORF, "Putative protein of unknown function; induced by treatment with 8-methoxypsoralen and UVA irradiation; null mutant is sensitive to expression of the top1-T722A allele; TDA6 has a paralog, VPS62, that arose from the whole genome duplication" [YPR157W]	TGGTGTCCTACTCTATAGAATCAGACCAAAATGGCTGAGAGGAATTCTAAGATTTCTAAT	842619	chrXVI	842560	+	FALSE		YPR157W	856280	NM_001184254	Tda6p	chrXVI:842560-842619	GO:0008150|GO:0003674|GO:0000324|GO:0016020|GO:0006810|GO:0016021|GO:0015031|GO:0071944	NM_001184254	NP254922
A_06_P3001	0.00194008	0.000178011	1.58702	up	909.899	975.131	504.104	718.176	471.511	945.413	-3.98861	-3.21266	-4.65493	-3.77534	-4.56203	-3.41212	RIM8	Chr VII from 414102-415730, Genome Release 64-2-1, Verified ORF, "Protein involved in proteolytic activation of Rim101p; part of response to alkaline pH; interacts with ESCRT-1 subunits Stp22p and Vps28p; essential for anaerobic growth; member of the arrestin-related trafficking adaptor family" [YGL045W]	CGAATCCTCATCGTATACACAATTAACTCAAAAGTCTACTACTTCTAATTCTTCTAGCAG	414851	chrVII	414792	+	FALSE		YGL045W	852837	NM_001180910	Rim8p	chrVII:414792-414851	GO:0001403|GO:0003674|GO:0070086|GO:0016485|GO:0009898|GO:0005829	NM_001180910	TC19355
A_06_P6244	0.0391631	0.0158328	1.62864	down	27169.7	110127	39002.7	125232	31786.8	126216	0.93256	3.62356	1.63623	3.65006	1.50598	3.69611	DDR2	Chr XV from 231755-231570, Genome Release 64-2-1, reverse complement, Verified ORF, "Multi-stress response protein; expression is activated by a variety of xenobiotic agents and environmental or physiological stresses; DDR2 has a paralog, HOR7, that arose from the whole genome duplication" [YOL052C-A]	AAGTTTTCATTTCTGCCATCTCTGTCTTCGGCCTCGCTACTAGCGTAAATGCTCAAAACG	231741	chrXV	231682	-	FALSE		YOL052C-A.1	854104	NM_001183307	Ddr2p	chrXV:231741-231682	GO:0034605|GO:0003674|GO:0005737|GO:0000324|GO:0070301|GO:0006974|GO:0009267	NM_001183307	TC21962
A_06_P7041	0.000279257	2.02156e-06	1.64541	down	909.843	5735.81	1335.28	5771.49	1051.75	4321.4	-3.97338	-0.62641	-3.25494	-0.804988	-3.40999	-1.24345	HSP32	Chr XVI from 11887-12600, Genome Release 64-2-1, Verified ORF, "Possible chaperone and cysteine protease; required for transcriptional reprogramming during the diauxic shift and for survival in stationary phase; similar to E. coli Hsp31 and S. cerevisiae Hsp31p, Hsp33p, and Sno4p; member of the DJ-1/ThiJ/PfpI superfamily, which includes human DJ-1 involved in Parkinson's disease and cancer" [YPL2…	GTTAACGCAAATTCTTCCTATTCGACCACAATTAGAGCTATAAACGCATTATATAGCTGA	12600	chrXVI	12541	+	FALSE		YMR322C	855849	NM_001182835	glutathione-independent methylglyoxalase family protein	chrXVI:12541-12600	GO:0005737|GO:0019243|GO:0010494|GO:0000932|GO:0031669|GO:0006508|GO:0019249|GO:0051082|GO:0019172|GO:0008234|GO:0016829	NM_001182835	TC19593
A_06_P4916	0.0029425	0.000360632	1.696	up	2452.83	1781.76	1284.48	1747.7	1384.39	1885.96	-2.55872	-2.42483	-3.32085	-2.52155	-3.01366	-2.40931	CDC45	Chr XII from 345941-343989, Genome Release 64-2-1, reverse complement, Verified ORF, "DNA replication initiation factor; recruited to MCM pre-RC complexes at replication origins; promotes release of MCM from Mcm10p, recruits elongation machinery; binds tightly to ssDNA, which disrupts interaction with the MCM helicase and stalls it during replication stress; mutants in human homolog may cause vel…	ATAGATGAAAATACGGACACTTACTTGGTTGCTGGGTTAACACCTAGGTATCCTCGCGGA	344229	chrXII	344170	-	FALSE		YLR103C	850793	NM_001181990	DNA replication initiation factor CDC45	chrXII:344229-344170	GO:1900087|GO:0005656|GO:0005634|GO:0003688|GO:0006260|GO:0007049|GO:0003697|GO:0006270|GO:0003682|GO:0000727|GO:0043138|GO:0032508|GO:0031298|GO:0043596|GO:0031261|GO:0031938|GO:0006267	NM_001181990	TC17424
A_06_P7076	0.000677183	2.16873e-05	2.44501	down	4528.51	9283.39	9854.93	11082.9	6033.62	14095.2	-1.66083	0.0464852	-0.370994	0.16948	-0.862257	0.484723	CSR2	Chr XVI from 627880-631245, Genome Release 64-2-1, Verified ORF, "Nuclear ubiquitin protein ligase binding protein; may regulate utilization of nonfermentable carbon sources and endocytosis of plasma membrane proteins; overproduction suppresses chs5 spa2 lethality at high temp; ubiquitinated by Rsp5p, deubiquitinated by Ubp2p; CSR2 has a paralog, ECM21, that arose from the whole genome duplicatio…	TTGAGGACTGAAGATTATGCGCTACAAATGGGGAATGAAAATAACGCCTATAGCAATATG	631002	chrXVI	630943	+	FALSE		YPR030W	856142	NM_001184127	Csr2p	chrXVI:630943-631002	GO:0070086|GO:0006355|GO:0005737|GO:0006357|GO:0031505|GO:0005634|GO:0031625|GO:0006351|GO:0005829	NM_001184127	TC16766
A_06_P5848	0.00145034	9.85967e-05	3.25587	up	24124.9	14565.3	6746.67	15185.3	9326.21	19789.9	0.74778	0.676057	-0.955263	0.627971	-0.291181	0.992102	APJ1	Chr XIV from 481391-482977, Genome Release 64-2-1, Verified ORF, "Chaperone with a role in SUMO-mediated protein degradation; member of the DnaJ-like family; conserved across eukaryotes; overexpression interferes with propagation of the [Psi+] prion; the authentic, non-tagged protein is detected in highly purified mitochondria in high-throughput studies; forms nuclear foci upon DNA replication st…	GATTAATGAAAGAGATTCTCGGAAAAGGAACAACCGTCGATTCGACGAAAGTAATATTAA	482899	chrXIV	482840	+	FALSE		YNL077W	855647	NM_001182915	Apj1p	chrXIV:482840-482899	GO:0005739|GO:0005737|GO:0034399|GO:0006457|GO:0031072|GO:0016925|GO:0005634|GO:0051082|GO:0032781|GO:0046872|GO:0001671	NM_001182915	TC17850
A_06_P4562	0.001157	6.16652e-05	1.58338	down	83109.9	160000	116562	147594	90147.9	145084	2.54736	4.1589	3.21037	3.9092	3.03097	3.89356	MCR1	Chr XI from 166544-167452, Genome Release 64-2-1, Verified ORF, "Mitochondrial NADH-cytochrome b5 reductase; involved in ergosterol biosynthesis" [YKL150W]	GAATTGATCGGTATCTTGAACAATTTGGGCTACTCCAAGGACCAAGTTTTCAAATTTTAA	167457	chrXI	167398	+	FALSE		YKL150W	853707	NM_001179716	cytochrome-b5 reductase	chrXI:167398-167457	GO:0006696|GO:0005739|GO:0071949|GO:0005758|GO:0016020|GO:0004128|GO:0016491|GO:0005741|GO:0034599|GO:0031307|GO:0016021|GO:0055114	NM_001179716	TC19713
A_06_P6635	0.00564178	0.00109115	1.51732	up	2677.05	2154.98	1587.46	2457.47	1438.58	2741.23	-2.41837	-2.06226	-3.0199	-2.00201	-2.96677	-1.86649	MOD5	Chr XV from 837674-838960, Genome Release 64-2-1, Verified ORF, "Delta 2-isopentenyl pyrophosphate:tRNA isopentenyl transferase; required for biosynthesis of isopentenyladenosine in mitochondrial and cytoplasmic tRNAs; also has a role in tRNA gene-mediated silencing; gene encodes two isozymic forms; converts to a prion form, prion conversion contributes to azole antifungal resistance by upregulat…	GCAGAAGACATAAATCCAACTTGAAAAGAAACACTCGTCAAGCTGATTTTGAAAAATGGA	838930	chrXV	838871	+	FALSE		YOR274W.1	854448	NM_001183693	tRNA dimethylallyltransferase	chrXV:838871-838930	GO:0000049|GO:0005730|GO:0005634|GO:0005524|GO:0006400|GO:0008033|GO:0046872|GO:0005829|GO:0005739|GO:0005737|GO:0000166|GO:0052381|GO:0016740	NM_001183693	TC18340
A_06_P3263	0.000149814	3.07149e-07	1.90821	down	23766.4	123222	40035.9	110967	24943.8	92399.2	0.734837	3.77062	1.66705	3.49345	1.1713	3.23462	NQM1	Chr VII from 581436-580435, Genome Release 64-2-1, reverse complement, Verified ORF, "Transaldolase of unknown function; transcription is repressed by Mot1p and induced by alpha-factor and during diauxic shift; NQM1 has a paralog, TAL1, that arose from the whole genome duplication" [YGR043C]	GTCTCTTTTATCAACGACGAGCCTCATTTCAGATATGTTTTAAACGAAGATCAAATGGCT	580579	chrVII	580520	-	FALSE		YGR043C.1	852934	NM_001181172	sedoheptulose-7-phosphate:D-glyceraldehyde-3-phosphate transaldolase NQM1	chrVII:580579-580520	GO:0005737|GO:0005975|GO:0004801|GO:0001300|GO:0005634|GO:0034599|GO:0006098|GO:0003824|GO:0016740	NM_001181172	TC22008
A_06_P6589	0.00649561	0.00135123	1.54967	down	9469.24	10875.9	12876.5	13492.1	11391.9	13709.4	-0.606946	0.25247	0.0250168	0.443241	0.0386658	0.454061	HER1	Chr XV from 762825-766565, Genome Release 64-2-1, Verified ORF, "Protein of unknown function; required for proliferation or remodeling of the ER that is caused by overexpression of Hmg2p; may interact with ribosomes, based on co-purification experiments; HER1 has a paralog, GIP3, that arose from the whole genome duplication" [YOR227W]	GGAATCATTATATGGAGATGAATTGAACTCTAGAAGCCCGAGTAATGACAGTTTACAAGA	766454	chrXV	766395	+	FALSE		YOR227W.1	854402	NM_001183646	Her1p	chrXV:766395-766454	GO:0005739|GO:0003674|GO:0005737|GO:0005840|GO:0007029	NM_001183646	TC16709
A_06_P5708	0.00225722	0.000227254	1.7351	up	3866.72	1774.22	1968.89	1993.01	2524.97	2251.16	-1.88605	-2.37441	-2.68107	-2.3111	-2.13818	-2.13515	TMA23	Chr XIII from 804456-805091, Genome Release 64-2-1, Verified ORF, "Nucleolar protein implicated in ribosome biogenesis; deletion extends chronological lifespan" [YMR269W]	GTTGTATCTAGTGCAAGTTCGAGTAAAGGGAAGAAGAGAAGAAGGCGTGATGAAGATGAT	804865	chrXIII	804806	+	FALSE		YMR269W.1	855311	NM_001182776	Tma23p	chrXIII:804806-804865	GO:0003674|GO:0042254|GO:0005730|GO:0005840|GO:0005634|GO:0042274	NM_001182776	TC21087
A_06_P1539	0.0023191	0.000238938	1.67523	down	6321.45	8989.29	9347.81	11130.7	6787.87	9740.21	-1.18022	-0.0437078	-0.435862	0.172635	-0.711605	-0.0319414	YBR285W	Chr II from 773922-774356, Genome Release 64-2-1, Uncharacterized ORF, "Putative protein of unknown function; YBR285W is not an essential gene" [YBR285W]	GGGTAAGGTTGCCATTGATAAGAAAGGCGTTAATAATCATTGCATAGATTTGAATGAGCT	774183	chrII	774124	+	FALSE		YBR285W.1	852588	NM_001178633	hypothetical protein	chrII:774124-774183	GO:0008150|GO:0003674|GO:0005575	NM_001178633	TC19715
A_06_P2392	0.00191679	0.000171436	1.60927	up	13139.8	5368.41	7298.72	5952.66	7758.13	6529.61	-0.122138	-0.77381	-0.808546	-0.75454	-0.533498	-0.608805	HPT1	Chr IV from 1270068-1270733, Genome Release 64-2-1, Verified ORF, "Dimeric hypoxanthine-guanine phosphoribosyltransferase; catalyzes the transfer of the phosphoribosyl portion of 5-phosphoribosyl-alpha-1-pyrophosphate to a purine base (either guanine or hypoxanthine) to form pyrophosphate and a purine nucleotide (either guanosine monophosphate or inosine monophosphate); mutations in the human hom…	ACCGTTATTTTGCAGCTAAAACTGTTCCAGACAAGTGGTATGCATATCCATGGGAATCTA	1270646	chrIV	1270587	+	FALSE		YDR399W	852008	NM_001180707	hypoxanthine phosphoribosyltransferase	chrIV:1270587-1270646	GO:0000287|GO:0016757|GO:0052657|GO:0004422|GO:0005634|GO:0046872|GO:0005829|GO:0006178|GO:0006166|GO:0005737|GO:0006168|GO:0000166|GO:0046100|GO:0032264|GO:0032263|GO:0009116|GO:0016740	NM_001180707	TC19886
A_06_P2926	0.00261735	0.000290661	1.5839	up	9456.74	3366.22	5344.28	3530.82	6125.31	4274.37	-0.593773	-1.49396	-1.25726	-1.52219	-0.878697	-1.22495	MET10	Chr VI from 213312-216419, Genome Release 64-2-1, Verified ORF, "Subunit alpha of assimilatory sulfite reductase; complex converts sulfite into sulfide" [YFR030W]	GCTGCTTTCTCAAGAGACCAACCTCAAAAAATTTACATTCAAGATCGTATCAAAGAGAAT	216206	chrVI	216147	+	FALSE		YFR030W	850588	NM_001179995	sulfite reductase subunit alpha	chrVI:216147-216206	GO:0019344|GO:0016903|GO:0008152|GO:0016491|GO:0000103|GO:0009086|GO:0008652|GO:0009337|GO:0003824|GO:0004783|GO:0055114	NM_001179995	TC16835
A_06_P6166	0.00691599	0.00148885	1.7164	up	3360.6	3483.57	1740.21	3401.93	1955.27	4233.54	-2.08454	-1.40395	-2.86392	-1.53482	-2.52049	-1.24317	NOG2	Chr XIV from 721770-721120,723112-722303, Genome Release 64-2-1, reverse complement, intron sequence removed, Verified ORF, "Putative GTPase; associates with pre-60S ribosomal subunits in the nucleolus and is required for their nuclear export and maturation" [YNR053C]	GCCTGATGAGTCTGGTGTTTCTAAGCAAATATTGAATGATTTTAATAGAGGTAAAATCCC	721254	chrXIV	721195	-	FALSE		YNR053C.1	855789	NM_001183230	putative GTPase NOG2	chrXIV:721254-721195	GO:0000166|GO:0042254|GO:0005730|GO:0003924|GO:0005654|GO:0005634|GO:0030687|GO:0005525|GO:0000055	NM_001183230	TC20226
A_06_P6723	0.00069362	2.36152e-05	1.89393	up	742.577	625.083	348.081	669.644	427.45	722.761	-4.27472	-3.86146	-5.19611	-3.8767	-4.71779	-3.8353	VTS1	Chr XV from 1011189-1012760, Genome Release 64-2-1, Verified ORF, "Flap-structured DNA-binding and RNA-binding protein; stimulates deadenylation-dependent mRNA degradation mediated by the CCR4-NOT deadenylase complex; member of the Smaug (Smg) family of post-transcriptional regulators which bind RNA through a conserved sterile alpha motif (SAM) domain that interacts with Smg recognition element (…	ATGTGGTTAAAATCGTTAAGACTACACAAGTATTCAGATGCCTTAAGCGGAACCCCGTGG	1012617	chrXV	1012558	+	FALSE		YOR359W	854541	NM_001183779	Vts1p	chrXV:1012558-1012617	GO:0017148|GO:0043488|GO:0003723|GO:0000956|GO:0070336|GO:0005634|GO:0030371|GO:0003729|GO:0015031|GO:0005829|GO:0005737|GO:0000166|GO:0032079|GO:0000932|GO:0006810|GO:0000289	NM_001183779	NP255488
A_06_P5438	0.0055787	0.0010699	1.58848	down	87755.3	40216.9	123249	16947.6	82343.2	6030.02	2.62612	2.05215	3.29376	0.731365	2.89869	-0.737579	HXT2	Chr XIII from 288079-289704, Genome Release 64-2-1, Verified ORF, "High-affinity glucose transporter of the major facilitator superfamily; expression is induced by low levels of glucose and repressed by high levels of glucose" [YMR011W]	GTCAAACCATGGAAATCTGGTAGCTGGATCTCAAAAGAAAAAAGAGTTTCCGAGGAATAA	289703	chrXIII	289644	+	FALSE		YMR011W	855023	NM_001182507	hexose transporter HXT2	chrXIII:289644-289703	GO:0005215|GO:0000324|GO:0005886|GO:0022857|GO:0008643|GO:0055085|GO:0015761|GO:0071944|GO:0015750|GO:0015755|GO:0015578|GO:0016020|GO:0015758|GO:0046323|GO:0005887|GO:0022891|GO:0015146|GO:0005353|GO:0006810|GO:0005351|GO:0016021|GO:0005355|GO:0015992	NM_001182507	TC17805
A_06_P3902	0.0178589	0.00566645	1.56122	up	3947.85	2236.42	2300.49	2217.39	2227.27	2835.74	-1.86164	-2.06444	-2.50431	-2.17835	-2.34434	-1.81871	DPH1	Chr IX from 171751-173028, Genome Release 64-2-1, Verified ORF, "Protein required for synthesis of diphthamide; required along with Dph2p, Kti11p, Jjj3p, and Dph5p; diphthamide is a modified histidine residue of translation elongation factor 2 (Eft1p or Eft2p); may act in a complex with Dph2p and Kti11p" [YIL103W]	TTGGGGTTATGCCTTCAATAAACCACTATTAACACCATATGAGGCTAGTGTCTTACTAAA	172928	chrIX	172869	+	FALSE		YIL103W.1	854703	NM_001179451	Dph1p	chrIX:172869-172928	GO:0003674|GO:0005737|GO:0017183	NM_001179451	TC20700
A_06_P5604	0.000720343	2.51393e-05	2.27312	down	44784.6	48669.5	89634	52423.7	61484.4	43520.5	1.65235	2.45338	2.83703	2.39945	2.4798	2.12498	ALD3	Chr XIII from 600872-599352, Genome Release 64-2-1, reverse complement, Verified ORF, "Cytoplasmic aldehyde dehydrogenase; involved in beta-alanine synthesis; uses NAD+ as the preferred coenzyme; very similar to Ald2p; expression is induced by stress and repressed by glucose" [YMR169C]	CACCGGCGTTGATAACTATTTACAAATAAAATCAGTCCATGTGGATCTTTCATTGGATAA	599414	chrXIII	599355	-	FALSE		YMR169C	855205	NM_001182673	aldehyde dehydrogenase (NAD(+)) ALD3	chrXIII:599414-599355	GO:0019483|GO:0006598|GO:0005737|GO:0015940|GO:0016620|GO:0008152|GO:0016491|GO:0004029|GO:0055114	NM_001182673	TC19784
A_06_P6930	0.000475424	9.32204e-06	2.0373	down	6387.43	1988.33	11446.9	2515.58	7140.25	2671.94	-1.17873	-2.17833	-0.152072	-1.97029	-0.644325	-1.93457	OYE3	Chr XVI from 227371-226169, Genome Release 64-2-1, reverse complement, Verified ORF, "Conserved NADPH oxidoreductase containing flavin mononucleotide (FMN); homologous to Oye2p with different ligand binding and catalytic properties; has potential roles in oxidative stress response and programmed cell death" [YPL171C]	AGGATCCCAGAACCTTGATAGGCTATGGTAGATTCTTCATCTCTAACCCAGATTTAGTCT	226355	chrXVI	226296	-	FALSE		YPL171C	855932	NM_001183985	NADPH dehydrogenase	chrXVI:226355-226296	GO:0005622|GO:0018548|GO:0010181|GO:0052690|GO:0016491|GO:0006915|GO:0005575|GO:0003959|GO:0003824|GO:0055114	NM_001183985	TC18490
A_06_P2035	0.001157	6.12097e-05	1.75211	down	194.832	39.5414	300.227	45.7454	232.477	43.0423	-6.19968	-7.85002	-5.39058	-7.77685	-5.58194	-7.88586			GTGTGGAGTCAAAGCTCATCAATTTCAATGAATTCAGAAGTTGCTCAGACAAATCAAAAA	553370	chrIV	553311	-	FALSE		YDR048C.1				chrIV:553370-553311
A_06_P4492	0.00246219	0.000264358	2.05266	up	9663.07	7569.85	4192.06	8220.7	4995.95	9299.94	-0.563148	-0.272473	-1.60064	-0.264219	-1.16633	-0.107342	RRP14	Chr XI from 282329-281025, Genome Release 64-2-1, reverse complement, Verified ORF, "Essential protein, constituent of 66S pre-ribosomal particles; interacts with proteins involved in ribosomal biogenesis and cell polarity; member of the SURF-6 family" [YKL082C]	CGATTGAATGGAGCGAACGTAAGAGGGTTGTGGAAGACACGATATCTGAAAGACAAAAGA	280889	chrXI	280830	-	FALSE		YKL082C	853780	NM_001179648	ribosome biosynthesis protein RRP14	chrXI:280889-280830	GO:0003674|GO:0042254|GO:0006364|GO:0003723|GO:0005730|GO:0042273|GO:0005634|GO:0042274|GO:0022625|GO:0003677	NM_001179648	TC20726
A_06_P2442	0.00312754	0.00040474	2.64613	up	2725.91	1859.88	942.482	1811.09	1234.96	2219.26	-2.39819	-2.30979	-3.80207	-2.44817	-3.20693	-2.16462	UTP6	Chr IV from 1358902-1357580, Genome Release 64-2-1, reverse complement, Verified ORF, "Nucleolar protein; component of the small subunit (SSU) processome containing the U3 snoRNA that is involved in processing of pre-18S rRNA" [YDR449C]	AATGACATGTATGACCTTTCGCTCCGTAAGGATCTACCAGAATTGTATTTGAAAACAGTA	1357866	chrIV	1357807	-	FALSE		YDR449C	852060	NM_001180757	snoRNA-binding rRNA-processing protein UTP6	chrIV:1357866-1357807	GO:0000462|GO:0000472|GO:0006396|GO:0042254|GO:0006364|GO:0032040|GO:0005730|GO:0000480|GO:0005634|GO:0034388|GO:0030515|GO:0030529|GO:0000447|GO:0030686	NM_001180757	TC21358
A_06_P3492	0.00733512	0.00163569	1.74577	up	1430.31	743.433	741.866	672.316	855.652	802.838	-3.33056	-3.62245	-4.13442	-3.87211	-3.70232	-3.63339	EFG1	Chr VII from 1038501-1037800, Genome Release 64-2-1, reverse complement, Verified ORF, "Essential protein required for maturation of 18S rRNA; null mutant is sensitive to hydroxyurea and is delayed in recovering from alpha-factor arrest; green fluorescent protein (GFP)-fusion protein localizes to the nucleolus" [YGR271C-A]	CACCTTAAACGTATCTTTCGAAGAGATATTGAAGGGAAAGAAATTGGATGAAGATTCCAT	1037986	chrVII	1037927	-	FALSE		YGR271C-A.1	853188	NM_001184474	Efg1p	chrVII:1037986-1037927	GO:0000462|GO:0003674|GO:0000321|GO:0006364|GO:0005730|GO:0005634|GO:0030688	NM_001184474
A_06_P1901	0.000888155	3.80051e-05	1.91997	up	3111.46	2542.96	1442.12	2668.45	1667.6	3350.58	-2.20312	-1.88153	-3.14421	-1.89739	-2.7548	-1.58494	NRP1	Chr IV from 163154-160995, Genome Release 64-2-1, reverse complement, Verified ORF, "Putative RNA binding protein of unknown function; localizes to stress granules induced by glucose deprivation; predicted to be involved in ribosome biogenesis" [YDL167C]	GGAGGGAGATGGGAATGGTAGCTCGTTTAACGAGTTCAAAAGTGACAAAGCTAACGTTAA	161119	chrIV	161060	-	FALSE		YDL167C.1	851387	NM_001180227	Nrp1p	chrIV:161119-161060	GO:0008150|GO:0003674|GO:0005737|GO:0000166|GO:0010494|GO:0003723|GO:0008270|GO:0003676|GO:0046872	NM_001180227	TC17271
A_06_P5477	0.00498407	0.000883983	1.72085	up	13985.1	6310.34	7316.69	7053	8101.88	9189.42	-0.0304503	-0.612774	-0.813568	-0.535269	-0.4864	-0.108422	ERB1	Chr XIII from 370517-368094, Genome Release 64-2-1, reverse complement, Verified ORF, "Constituent of 66S pre-ribosomal particles; forms a complex with Nop7p and Ytm1p that is required for maturation of the large ribosomal subunit; required for maturation of the 25S and 5.8S ribosomal RNAs; homologous to mammalian Bop1" [YMR049C]	GATGATTGTGCCACTAAAGAAACTAACCGGTCATAAAGTAATCAATAGTCTGGGTGTTCT	368231	chrXIII	368172	-	FALSE		YMR049C	855068	NM_001182546	Erb1p	chrXIII:368231-368172	GO:0070545|GO:0000463|GO:0042254|GO:0006364|GO:0070180|GO:0043021|GO:0005730|GO:0042273|GO:0005654|GO:0005634|GO:0030687	NM_001182546	NP258697
A_06_P4962	0.00191679	0.000169801	1.66803	down	18734.7	25752.3	27591.1	26675.4	19860.2	25156	0.384221	1.49672	1.12237	1.42896	0.838791	1.3202	YLR149C	Chr XII from 439823-437631, Genome Release 64-2-1, reverse complement, Verified ORF, "Protein of unknown function; overexpression causes a cell cycle delay or arrest; null mutation results in a decrease in plasma membrane electron transport; YLR149C is not an essential gene; protein abundance increases in response to DNA replication stress" [YLR149C]	GAATGGGAGCTCCTTGATTATTGGTACAGATTACGGAATTATGAGGTGGAATATTAACTC	437731	chrXII	437672	-	FALSE		YLR149C.1	850841	NM_001182036	hypothetical protein	chrXII:437731-437672	GO:0008150|GO:0003674|GO:0005575	NM_001182036	TC17256
A_06_P2270	0.00345452	0.000484561	1.84231	up	768.728	590.875	380.823	413.927	374.759	447.855	-4.21691	-3.94344	-5.09842	-4.62616	-4.92143	-4.49749	PHM6	Chr IV from 1022321-1022007, Genome Release 64-2-1, reverse complement, Verified ORF, "Protein of unknown function; expression is regulated by phosphate levels" [YDR281C]	CTCATCATCGTCATTATTATTGTGTTGCTGTTGTACAGTTTGACAATGGTAGGTCTTTTT	1022096	chrIV	1022037	-	FALSE		YDR281C.1	851875	NM_001180589	Phm6p	chrIV:1022096-1022037	GO:0005773|GO:0008150|GO:0005774|GO:0003674|GO:0000324|GO:0016020|GO:0016021	NM_001180589	TC21592
A_06_P6316	0.00305602	0.000385999	1.71196	up	5667.56	3731.27	2959.55	3898.95	3262.09	4336.6	-1.34502	-1.3062	-2.12067	-1.33882	-1.7967	-1.2309	HRP1	Chr XV from 87844-89448, Genome Release 64-2-1, Verified ORF, "Subunit of cleavage factor I; cleavage factor I is a five-subunit complex required for the cleavage and polyadenylation of pre-mRNA 3' ends; RRM-containing heteronuclear RNA binding protein and hnRNPA/B family member that binds to poly (A) signal sequences; required for genome stability" [YOL123W]	GCACCTTCTGATTCCGATAATAATAAATCCAATGACGTCCAAACTATTGGTAATACATCA	89211	chrXV	89152	+	FALSE		YOL123W.1	853997	NM_001183377	Hrp1p	chrXV:89152-89211	GO:0006397|GO:0006378|GO:0005737|GO:0000184|GO:0000166|GO:0010494|GO:0003723|GO:0072423|GO:0005849|GO:0005634|GO:0003729|GO:0003676	NM_001183377	TC22085
A_06_P7232	0.000814736	3.1001e-05	2.6282	down	5932.54	8554.12	13796.2	12578.1	9672.09	11366.3	-1.27736	-0.0579381	0.116714	0.340954	-0.202028	0.166737	GDB1	Chr XVI from 902044-906654, Genome Release 64-2-1, Verified ORF, "Glycogen debranching enzyme; contains glucanotranferase and alpha-1,6-amyloglucosidase activities; required for glycogen degradation; phosphorylated in mitochondria; activity is inhibited by Igd1p; protein abundance increases in response to DNA replication stress" [YPR184W]	ACAATTATACTACAGATTAAAAGGCCATAGAAAATGGATTTTTGAAAGTGTGTGGGCAGG	906523	chrXVI	906464	+	FALSE		YPR184W	856314	NM_001184281	bifunctional 4-alpha-glucanotransferase/amylo-alpha-1,6-glucosidase	chrXVI:906464-906523	GO:0005975|GO:0016757|GO:0005978|GO:0003824|GO:0005739|GO:0005737|GO:0016787|GO:0016798|GO:0008152|GO:0004134|GO:0004135|GO:0030247|GO:0005980|GO:0016740	NM_001184281	TC16635
A_06_P6708	0.00038769	6.21963e-06	2.9752	up	9008.07	6308.24	2676.42	8011.44	3834.89	7473.35	-0.678194	-0.531717	-2.25118	-0.302446	-1.53962	-0.434343	TYE7	Chr XV from 978069-977194, Genome Release 64-2-1, reverse complement, Verified ORF, "Serine-rich protein that contains a bHLH DNA binding motif; binds E-boxes of glycolytic genes and contributes to their activation; may function as a transcriptional activator in Ty1-mediated gene expression; bHLH stands for basic-helix-loop-helix" [YOR344C]	CTATACGAAATGGAAGTTCAAAGGTTGAAAAGTGAAATCGACACTTTGAAACAAGACCAA	977256	chrXV	977197	-	FALSE		YOR344C.1	854525	NM_001183764	Tye7p	chrXV:977256-977197	GO:0043565|GO:0006355|GO:0000790|GO:0003700|GO:0046983|GO:0005634|GO:0045821|GO:0003677|GO:0006351	NM_001183764	TC19160
A_06_P5741	0.000149814	3.15049e-07	1.77091	up	6293.7	2786.61	3158.22	3007.56	3462.6	3640.71	-1.18546	-1.69963	-2.00995	-1.71085	-1.70041	-1.45729	ADE4	Chr XIII from 867091-865559, Genome Release 64-2-1, reverse complement, Verified ORF, "Phosphoribosylpyrophosphate amidotransferase (PRPPAT); catalyzes first step of the 'de novo' purine nucleotide biosynthetic pathway; also known as amidophosphoribosyltransferase" [YMR300C]	GGAAGTAATCGGTTGTGAAAGAGTCATTTACCAATCATTGGAAGATTTGATTGATTGTTG	865792	chrXIII	865733	-	FALSE		YMR300C.1	855346	NM_001182809	amidophosphoribosyltransferase	chrXIII:865792-865733	GO:0005737|GO:0016757|GO:0009116|GO:0009113|GO:0004044|GO:0046872|GO:0016740|GO:0006541|GO:0006189|GO:0006164	NM_001182809	TC17938
A_06_P5611	0.000677183	2.24394e-05	1.69723	down	5619.5	30880.7	8423.13	35007.3	6234.57	28441.5	-1.35558	1.80892	-0.592394	1.81058	-0.831467	1.51181	PAI3	Chr XIII from 610365-610159, Genome Release 64-2-1, reverse complement, Verified ORF, "Cytoplasmic proteinase A (Pep4p) inhibitor; dependent on Pbs2p and Hog1p protein kinases for osmotic induction; intrinsically unstructured, N-terminal half becomes ordered in the active site of proteinase A upon contact" [YMR174C]	ACTACCGATGCTGATGAAAGTGAAAAACACAACTATCAAGAGCAATACAACAAGCTCAAA	610241	chrXIII	610182	-	FALSE		YMR174C	855212	NM_001182680	Pai3p	chrXIII:610241-610182	GO:0010951|GO:0005773|GO:0019828|GO:0007039|GO:0005737|GO:0004866|GO:0010466|GO:0005634|GO:0030414	NM_001182680
A_06_P4395	0.00260798	0.000288194	1.65359	down	922.445	2079.81	1357.06	2447.52	1168.19	2205.94	-3.96488	-2.11837	-3.23927	-2.04128	-3.28169	-2.23027	DAN4	Chr X from 715740-712255, Genome Release 64-2-1, reverse complement, Verified ORF, "Cell wall mannoprotein; has similarity to Tir1p, Tir2p, Tir3p, and Tir4p; expressed under anaerobic conditions, completely repressed during aerobic growth" [YJR151C]	CTGCTTCTTATACTGTCAGTATCAATACCAACGGTGCCTATAATTTCGATAAAGATAACA	712352	chrX	712293	-	FALSE		YJR151C	853616	NM_001181809	Dan4p	chrX:712352-712293	GO:0008150|GO:0003674|GO:0016020|GO:0005886|GO:0031505|GO:0009277|GO:0005199|GO:0006950|GO:0005618|GO:0005576|GO:0031225|GO:0071944	NM_001181809	NP256905
A_06_P1281	0.00120946	6.64016e-05	1.94354	up	6545.48	4344.46	3000.02	4030.44	3358.79	4246.92	-1.12776	-1.08344	-2.08645	-1.30855	-1.75416	-1.2459	HMT1	Chr II from 305976-304930, Genome Release 64-2-1, reverse complement, Verified ORF, "Nuclear SAM-dependent mono- and asymmetric methyltransferase; modifies hnRNPs, including Npl3p and Hrp1p, affecting their activity and nuclear export; methylates U1 snRNP protein Snp1p and ribosomal protein Rps2p; interacts genetically with genes encoding components of Rpd3(L) and this interaction is important fo…	CATTGAAGGTGAATTGGTTTGCTCTCCAAACGAGAAGAATAACAGAGATCTAAATATCAA	305071	chrII	305012	-	FALSE		YBR034C	852322	NM_001178382	protein-arginine omega-N methyltransferase HMT1	chrII:305071-305012	GO:0019919|GO:0060567|GO:0008168|GO:0034969|GO:0035241|GO:0018216|GO:0035247|GO:0005634|GO:0008469|GO:0032259|GO:0035242|GO:0005829|GO:0006406|GO:0032968|GO:0006479|GO:0016740	NM_001178382	TC18787
A_06_P2778	0.00300628	0.000374358	1.55335	up	5273.74	11259.5	3020.31	7141.72	2922.36	7681.94	-1.44229	0.311708	-2.07767	-0.528985	-1.95365	-0.365039	FTR1	Chr V from 461740-460526, Genome Release 64-2-1, reverse complement, Verified ORF, "High affinity iron permease; involved in the transport of iron across the plasma membrane; forms complex with Fet3p; expression is regulated by iron; protein abundance increases in response to DNA replication stress" [YER145C]	CAAGATGGAGAACATCAACTTCAATGAAGATGGTGAGATCAATGTGCAAGAGAACTACGA	460668	chrV	460609	-	FALSE		YER145C	856888	NM_001179035	high-affinity iron permease FTR1	chrV:460668-460609	GO:0033573|GO:0033215|GO:0016020|GO:0005886|GO:0006827|GO:0006810|GO:0005381|GO:0016021|GO:0015684|GO:0055072|GO:0015639|GO:0006811	NM_001179035	TC20094
A_06_P5531	0.00163438	0.000126439	1.51495	up	10648.2	1632.72	6253.71	1757.55	5919.64	1902.55	-0.433256	-2.47578	-1.03252	-2.49219	-0.927047	-2.41737	YMR102C	Chr XIII from 472352-469848, Genome Release 64-2-1, reverse complement, Uncharacterized ORF, "Protein of unknown function; transcription is activated by paralogous transcription factors Yrm1p and Yrr1p along with genes involved in multidrug resistance; mutant shows increased resistance to azoles; not an essential gene; YMR102C has a paralog, DGR2, that arose from the whole genome duplication" [YM…	CTGGAAAAGGCTATGCAACGGGACGTGGATACTCTAATATATGTCCCAAAAGCAGTACAT	470136	chrXIII	470077	-	FALSE		YMR102C.1	855128	NM_001182602	hypothetical protein	chrXIII:470136-470077	GO:0008150|GO:0003674|GO:0005575	NM_001182602	NP259487
A_06_P2612	0.000180503	6.46924e-07	2.04522	down	5667.79	992.706	10192.1	1158.46	7474.12	1194.95	-1.34072	-3.18012	-0.308469	-3.08794	-0.574981	-3.09591	DSF1	Chr V from 19589-21097, Genome Release 64-2-1, Uncharacterized ORF, "Putative mannitol dehydrogenase; deletion suppressor of mpt5 mutation; DSF1 has a paralog, YNR073C, that arose from a segmental duplication" [YEL070W]	TGACAACAAAGAATTCGTTGCACAATTGACCCACTCCCTAGAAACAGTTTACGATAAAGG	21057	chrV	20998	+	FALSE		YEL070W	856639	NM_001178885	mannitol dehydrogenase DSF1	chrV:20998-21057	GO:0050662|GO:0008150|GO:0008152|GO:0019594|GO:0016491|GO:0005575|GO:0046029|GO:0003824|GO:0055114	NM_001178885	TC18014
A_06_P5195	0.00312754	0.000404419	1.58007	down	1415.65	129158	1972.48	139092	1341.49	137486	-3.33893	3.8122	-2.67893	3.81035	-3.04696	3.8092	FBP1	Chr XII from 874792-873746, Genome Release 64-2-1, reverse complement, Verified ORF, "Fructose-1,6-bisphosphatase; key regulatory enzyme in the gluconeogenesis pathway, required for glucose metabolism; undergoes either proteasome-mediated or autophagy-mediated degradation depending on growth conditions; glucose starvation results in redistribution to the periplasm; interacts with Vid30p" [YLR377C]	TCCATGACAAATCTTCTATTTGGTTGGGTTCTTCAGGTGAAATTGACAAATTTTTAGACC	873824	chrXII	873765	-	FALSE		YLR377C	851092	NM_001182266	fructose 1,6-bisphosphate 1-phosphatase	chrXII:873824-873765	GO:0005986|GO:0005975|GO:0072593|GO:0006094|GO:0003824|GO:0046872|GO:0005829|GO:0042597|GO:0042578|GO:0016791|GO:0016787|GO:0030388|GO:0016311|GO:0008152|GO:0006002|GO:0006001|GO:0042132|GO:0006000	NM_001182266	TC18786
A_06_P3429	0.00137661	8.66047e-05	1.86948	up	5562.66	669.22	2658	694.969	2971.71	665.918	-1.36468	-3.77841	-2.26732	-3.83035	-1.90934	-3.91099	SER2	Chr VII from 911883-912812, Genome Release 64-2-1, Verified ORF, "Phosphoserine phosphatase of the phosphoglycerate pathway; involved in serine and glycine biosynthesis, expression is regulated by the available nitrogen source" [YGR208W]	GAAACCCTTCTGCAACTATGTAATGACTACAATGTTCCAGTTGAAGCAAGTTGTATGGTG	912646	chrVII	912587	+	FALSE		YGR208W.1	853122	NM_001181337	phosphoserine phosphatase	chrVII:912587-912646	GO:0016791|GO:0005737|GO:0000287|GO:0016787|GO:0016311|GO:0008152|GO:0008652|GO:0006564|GO:0005634|GO:0046872|GO:0004647	NM_001181337	TC19040
A_06_P1929	0.000549265	1.25323e-05	1.67946	down	12075.7	11972.9	17994.2	14426.9	12820.2	14591.7	-0.249191	0.402804	0.49881	0.542902	0.196797	0.534356	SNF3	Chr IV from 111580-114234, Genome Release 64-2-1, Verified ORF, "Plasma membrane low glucose sensor, regulates glucose transport; contains 12 predicted transmembrane segments and a long C-terminal tail required for induction of hexose transporters; also senses fructose and mannose; SNF3 has a paralog, RGT2, that arose from the whole genome duplication" [YDL194W]	AATATTTTGAGCACTTCTCTCTCCGTGATGGCTGACACTAATGAACATAATAATGAAATC	114172	chrIV	114113	+	FALSE		YDL194W	851333	NM_001180254	glucose sensor	chrIV:114113-114172	GO:0005215|GO:0005886|GO:0022857|GO:0008643|GO:0055085|GO:0015761|GO:0035428|GO:0005536|GO:0010255|GO:0071944|GO:0007165|GO:0015755|GO:0051594|GO:0016020|GO:0015758|GO:0005887|GO:0022891|GO:0006810|GO:0004872|GO:0005351|GO:0016021|GO:0045835|GO:0005355|GO:0015992	NM_001180254	TC16992
A_06_P7199	0.00191679	0.000170746	1.72537	down	6000.2	82879.9	9236.17	88946.8	6829.24	80494.2	-1.24994	3.18283	-0.463032	3.17326	-0.695957	3.02939	SUE1	Chr XVI from 831675-831055, Genome Release 64-2-1, reverse complement, Verified ORF, "Protein required for degradation of unstable forms of cytochrome c; located in the mitochondria" [YPR151C]	GGTCTACGTCCAGTATGGGTATGGAATATTTTCCTGAATGGAAAAACGTGCCCCCATATA	831187	chrXVI	831128	-	FALSE		YPR151C.1	856274	NM_001184248	Sue1p	chrXVI:831187-831128	GO:0005739|GO:0030163|GO:0003674|GO:0005740	NM_001184248
A_06_P6364	0.00410605	0.000634572	2.01312	up	2672.14	921.604	1183.68	1015.6	1425.49	1223.7	-2.42207	-3.34878	-3.4315	-3.31783	-2.97139	-3.04318	UTP23	Chr XV from 333592-334356, Genome Release 64-2-1, Verified ORF, "Component of the small subunit processome; involved in 40S ribosomal subunit biogenesis; interacts with snR30 and is required for dissociation of snR30 from large pre-ribosomal particles; has homology to PINc domain protein Fcf1p, although the PINc domain of Utp23p is not required for function; essential protein" [YOR004W]	CCTAATATTGAAAAACTTCAAGAAAGTGGTGATGGATCAGGAAAGGAATCTATCACTAAG	334171	chrXV	334112	+	FALSE		YOR004W.1	854165	NM_001183423	rRNA-binding ribosome biosynthesis protein UTP23	chrXV:334112-334171	GO:0005739|GO:0000472|GO:0042254|GO:0006364|GO:0003723|GO:0032040|GO:0005730|GO:0070181|GO:0000480|GO:0005634|GO:0000447	NM_001183423	TC19412
A_06_P5888	0.00352781	0.000504332	2.21414	up	2763.61	112677	1113.07	74981.8	835.55	87823.9	-2.38592	3.65007	-3.53267	2.92126	-3.73342	3.16874	MLS1	Chr XIV from 406358-408022, Genome Release 64-2-1, Verified ORF, "Malate synthase, enzyme of the glyoxylate cycle; involved in utilization of non-fermentable carbon sources; expression is subject to carbon catabolite repression; localizes in peroxisomes during growth on oleic acid, otherwise cytosolic; can accept butyryl-CoA as acyl-CoA donor in addition to traditional substrate acetyl-CoA" [YNL1…	AGAAATCAGAGGCGAGAAATTCAGTGAATTTTTGACTACATTGTTGTACGACGAAATTGT	407984	chrXIV	407925	+	FALSE		YNL117W.1	855606	NM_001182955	malate synthase MLS1	chrXIV:407925-407984	GO:0009514|GO:0005737|GO:0006099|GO:0005782|GO:0004474|GO:0003824|GO:0006097|GO:0016740|GO:0005829|GO:0005777	NM_001182955	TC19224
A_06_P5485	0.00308698	0.000390687	2.2242	up	5347.99	11523.7	2094.3	5937.9	2982.93	6860.24	-1.43438	0.34923	-2.58766	-0.991173	-2.00632	-0.546636	FET3	Chr XIII from 388822-390732, Genome Release 64-2-1, Verified ORF, "Ferro-O2-oxidoreductase; multicopper oxidase that oxidizes ferrous (Fe2+) to ferric iron (Fe3+) for subsequent cellular uptake by transmembrane permease Ftr1p; required for high-affinity iron uptake and involved in mediating resistance to copper ion toxicity, belongs to class of integral membrane multicopper oxidases; protein abun…	TCAGCATGCCTTCATTCCTACCGGTTTTACCAAAAAAGGTATTATTGCCATGACATTCTC	390520	chrXIII	390461	+	FALSE		YMR058W	855080	NM_001182556	ferroxidase FET3	chrXIII:390461-390520	GO:0033215|GO:0000324|GO:0005886|GO:0005507|GO:0005783|GO:0055072|GO:0046872|GO:0033573|GO:0004322|GO:0016020|GO:0005381|GO:0006810|GO:0006827|GO:0016491|GO:0016021|GO:0046688|GO:0055114|GO:0006811	NM_001182556	TC17461
A_06_P6817	0.000180503	6.77066e-07	2.33063	up	16903.7	7261.84	6403.57	12650.3	7132.95	12360.7	0.233884	-0.277292	-0.986834	0.354111	-0.673638	0.273767	PDR12	Chr XVI from 450377-445842, Genome Release 64-2-1, reverse complement, Verified ORF, "Plasma membrane ATP-binding cassette (ABC) transporter; weak-acid-inducible multidrug transporter required for weak organic acid resistance; induced by sorbate and benzoate and regulated by War1p; mutants exhibit sorbate hypersensitivity" [YPL058C]	CCACCGAAAACTGTCAATATTGCCCATACACTGTTCAAGATCAAGTTGTGGCTAAATACA	446131	chrXVI	446072	-	FALSE		YPL058C	856049	NM_001183872	ATP-binding cassette multidrug transporter PDR12	chrXVI:446131-446072	GO:0005886|GO:0042626|GO:0042908|GO:0055085|GO:0005524|GO:0035376|GO:0035690|GO:0071944|GO:0008559|GO:0000166|GO:0016020|GO:0006855|GO:0006810|GO:0015849|GO:0016021|GO:0016887|GO:0005342	NM_001183872	NP254674
A_06_P3996	0.000891669	3.86231e-05	1.52862	down	287.682	154.323	388.968	174.362	337.011	207.513	-5.63628	-5.85996	-5.02405	-5.85053	-5.07071	-5.64276	YIR020C	Chr IX from 394557-394255, Genome Release 64-2-1, reverse complement, Uncharacterized ORF, "Protein of unknown function; mRNA identified as translated by ribosome profiling data" [YIR020C]	TGCCTATACTCTTAAACAGATCAGTCATTCATGTTGTCTTTTTAACGGTCGTACTGGGAC	394487	chrIX	394428	-	FALSE		YIR020C.1	854837	NM_001270752	hypothetical protein	chrIX:394487-394428	GO:0008150|GO:0003674|GO:0005575	NM_001270752	TC21995
A_06_P3949	0.0019614	0.000182505	1.64264	up	1920.79	872.263	1044.55	1017.28	1096.71	1035.4	-2.90024	-3.36715	-3.61626	-3.28194	-3.35587	-3.26949	MCM10	Chr IX from 62728-61013, Genome Release 64-2-1, reverse complement, Verified ORF, "Essential chromatin-associated protein; involved in the initiation of DNA replication; required for the association of the MCM2-7 complex with replication origins; required to stabilize the catalytic subunit of DNA polymerase-alpha" [YIL150C]	CAAGTACTCAAGTCTTCTGTATCAGGGAGCGAACCTAAGAACAACTTACTCGGTAAAAAA	61249	chrIX	61190	-	FALSE		YIL150C	854656	NM_001179498	Mcm10p	chrIX:61249-61190	GO:0005515|GO:0000781|GO:0006348|GO:0005657|GO:0030466|GO:0005634|GO:0003688|GO:0046872|GO:0006260|GO:0006271|GO:0007049|GO:0003690|GO:0003697|GO:0006270|GO:0000727|GO:0031298	NM_001179498	TC17949
A_06_P1694	0.00122032	7.02608e-05	1.60305	down	6079.98	2975.52	8567.98	3803.19	7350.95	4167.41	-1.23886	-1.59929	-0.558041	-1.37674	-0.585707	-1.25885	SSK22	Chr III from 246583-242588, Genome Release 64-2-1, reverse complement, Verified ORF, "MAP kinase kinase kinase of HOG1 mitogen-activated signaling pathway; functionally redundant with Ssk2p; interacts with and is activated by Ssk1p; phosphorylates Pbs2p; SSK22 has a paralog, SSK2, that arose from the whole genome duplication" [YCR073C]	TACTGCTGTGGAACTACTGATAGACCCTTGGATGATACAAATCCGTGAAATAGCATTTGG	242684	chrIII	242625	-	FALSE		YCR073C	850436	NM_001178783	mitogen-activated protein kinase kinase kinase SSK22	chrIII:242684-242625	GO:0005575|GO:0051403|GO:0005524|GO:0000161|GO:0016310|GO:0000186|GO:0005737|GO:0004672|GO:0000166|GO:0004702|GO:0004674|GO:0016301|GO:0006468|GO:0004709|GO:0016740	NM_001178783	NP370151
A_06_P3655	0.00270702	0.000307857	1.56093	down	5373.05	8147.51	7390.13	10708	5728.11	10507.1	-1.4197	-0.135631	-0.77729	0.10711	-0.949147	0.0700226	LAM4	Chr VIII from 266838-262801, Genome Release 64-2-1, reverse complement, Verified ORF, "Protein of unknown function; may interact with ribosomes, based on co-purification experiments; the authentic, non-tagged protein is detected in highly purified mitochondria in high-throughput studies; may have a role in intracellular sterol transport" [YHR080C]	CAACTAAATCATATGAAAACTATGTTGGACAACATTGAGAGGGACGCAAATGATCTATCT	262865	chrVIII	262806	-	FALSE		YHR080C.1	856480	NM_001179210	Lam4p	chrVIII:262865-262806	GO:0005739|GO:0032541|GO:0032934|GO:0016020|GO:0005783|GO:0005789|GO:0005840|GO:0016021|GO:0032366	NM_001179210	NP254569
A_06_P3890	0.000781291	2.79928e-05	2.36595	up	2515.32	1769.45	953.906	2019.91	1233.58	2535.02	-2.50994	-2.38009	-3.75236	-2.30453	-3.20336	-1.97288	UTP25	Chr IX from 193195-191030, Genome Release 64-2-1, reverse complement, Verified ORF, "Nucleolar protein; required for 35S pre-RNA processing and 40S ribosomal subunit biogenesis" [YIL091C]	CTAGGTAATACCGATTTAAACATATCCACTGTTAGATGCATTTATAGCAAGCTTGATGGT	191167	chrIX	191108	-	FALSE		YIL091C.1	854717	NM_001179439	rRNA-binding ribosome biosynthesis protein UTP25	chrIX:191167-191108	GO:0000462|GO:0042254|GO:0030529|GO:0006364|GO:0032040|GO:0005730|GO:0034511|GO:0005634|GO:0042274|GO:0019843	NM_001179439	TC21803
A_06_P3361	0.000888155	3.81543e-05	1.6201	up	1912.89	1013.02	1052.94	1154.54	1099.44	1249.31	-2.9084	-3.20722	-3.60448	-3.11353	-3.34918	-3.0045	CBF2	Chr VII from 767429-770299, Genome Release 64-2-1, Verified ORF, "Essential kinetochore protein; component of the CBF3 multisubunit complex that binds to the CDEIII region of the centromere; Cbf2p also binds to the CDEII region possibly forming a different multimeric complex, ubiquitinated in vivo; sumoylated in an Mms21p-dependent manner; relative distribution to the spindle pole body decreases …	GCAGTTGATATTTGCGAAAAATTACGAGATCAGAACGAAGGTTCATTTTCGCGCTTGGCA	770232	chrVII	770173	+	FALSE		YGR140W.1	853041	NM_001181269	Cbf2p	chrVII:770173-770232	GO:0031518|GO:0000780|GO:0008301|GO:0005694|GO:0000022|GO:0005816|GO:0005819|GO:0019237|GO:0005634|GO:0051233|GO:0003677|GO:0005737|GO:0000921|GO:0007059|GO:0000778|GO:0005856|GO:0000775	NM_001181269	TC16909
A_06_P5308	0.000398009	6.8818e-06	1.77897	up	1227.6	458.651	606.855	500.165	703.193	593.586	-3.54964	-4.31283	-4.38068	-4.29861	-3.99571	-4.09376	YML018C	Chr XIII from 235952-234771, Genome Release 64-2-1, reverse complement, Verified ORF, "Protein of unknown function; green fluorescent protein (GFP)-fusion protein localizes to the membrane of the vacuole; physical interaction with Atg27p suggests a possible role in autophagy; YML018C is not an essential gene; relative distribution to the vacuolar membrane decreases upon DNA replication stress; YM…	TAGCAATGTTTGGTGATGTAATCTTTAAGCACAAAACCATGTCTGCGCTCTATTTATTTG	234952	chrXIII	234893	-	FALSE		YML018C	854990	NM_001182376	hypothetical protein	chrXIII:234952-234893	GO:0005773|GO:0008150|GO:0005774|GO:0003674|GO:0016020|GO:0006810|GO:0000329|GO:0016021	NM_001182376	TC18537
A_06_P2489	0.00939846	0.00231862	1.64586	up	6380.49	3008.03	3493.75	3294.21	3768.46	4074.6	-1.16912	-1.63677	-1.88796	-1.60898	-1.59074	-1.29489	PUF6	Chr IV from 1443403-1441433, Genome Release 64-2-1, reverse complement, Verified ORF, "Pumilio-homology domain protein; binds the 3' UTR of ASH1 mRNA and represses its translation, resulting in proper asymmetric localization of ASH1 mRNA; required at post-transcriptional step for efficient retrotransposition; absence results in decreased Ty1 Gag:GFP protein levels; co-sediments with the 60S ribos…	CCTCCAACTTGTTAGAATGGATTAATAACGCTGATAGTTCATTTACAATTGTTGCACTGT	1441610	chrIV	1441551	-	FALSE		YDR496C	852107	NM_001180804	Puf6p	chrIV:1441610-1441551	GO:0017148|GO:0003723|GO:0005730|GO:0015934|GO:0005634|GO:0003729|GO:0006417|GO:0006810|GO:0005934|GO:0042273|GO:0003730|GO:0030687|GO:0000900	NM_001180804	NP259722
A_06_P5760	0.00133186	7.94875e-05	1.66781	down	1122.84	1039.45	1653.52	1224.11	1419.12	1679.93	-3.68729	-3.09302	-2.94934	-3.01676	-2.96483	-2.6013			AAACTAATGTGCTAGAACTACTGACAATAATTTCTGGGCTAGTTGTAACTTTAGTGCTTG	907539	chrXIII	907480	-	FALSE		YMR316C-B.1				chrXIII:907539-907480
A_06_P1934	0.00337789	0.000460413	1.56042	down	1052.25	1772.86	1445.25	2122.87	1064.16	1920.26	-3.78026	-2.33792	-3.13833	-2.23731	-3.39712	-2.42371	YDL199C	Chr IV from 103353-101290, Genome Release 64-2-1, reverse complement, Uncharacterized ORF, "Putative transporter; member of the sugar porter family" [YDL199C]	CGCGTATCAGATAAACACTCTAGGAAGTAGTATCAAACAAAATAATCAAGCCTATTCATC	101576	chrIV	101517	-	FALSE		YDL199C	851328	NM_001180259	hypothetical protein	chrIV:101576-101517	GO:0005215|GO:0022857|GO:0000329|GO:0055085|GO:0035428|GO:0016020|GO:0005887|GO:0046323|GO:0022891|GO:0006810|GO:0005351|GO:0016021|GO:0005355|GO:0015992	NM_001180259	TC17346
A_06_P3101	0.00191679	0.00017157	1.54844	down	1284.42	3400.1	1758.18	3400.05	1244.73	3265.37	-3.49024	-1.40718	-2.85942	-1.53919	-3.16974	-1.6362	RRT6	Chr VII from 229686-228751, Genome Release 64-2-1, reverse complement, Uncharacterized ORF, "Putative protein of unknown function; non-essential gene identified in a screen for mutants with increased levels of rDNA transcription; contains two putative transmembrane spans, but no significant homology to other known proteins" [YGL146C]	GTTTGTGTCGCTTATGGTAGCACAGCTGATATCCAATATTATAGTTACTACCTATTTGAT	228867	chrVII	228808	-	FALSE		YGL146C.1	852731	NM_001181011	Rrt6p	chrVII:228867-228808	GO:0008150|GO:0003674|GO:0006355|GO:0016020|GO:0006810|GO:0016021|GO:0006351	NM_001181011
A_06_P2878	0.00314103	0.000408166	1.92242	down	815.636	124.647	1358.17	161.472	944.638	205.675	-4.15165	-6.18548	-3.20873	-5.94249	-3.55588	-5.62035	ZNF1	Chr VI from 28232-29629, Genome Release 64-2-1, Uncharacterized ORF, "Putative zinc cluster protein that contains a DNA binding domain; computational analysis suggests a role as a transcription factor; null mutant is sensitive to Calcofluor White, low osmolarity, and heat, suggesting a role for YFL052Wp in cell wall integrity" [YFL052W]	TCTTCTCTCTTAAGCATTGTGATAGCACATTAGTTGATAAGTTTACGACAAAGTGTCAGT	29549	chrVI	29490	+	FALSE		YFL052W	850492	NM_001179915	DNA-binding domain containing protein	chrVI:29490-29549	GO:0061410|GO:0006355|GO:0006366|GO:0000981|GO:0008270|GO:0005634|GO:0001228|GO:0001012|GO:0003677|GO:0046872|GO:0006351	NM_001179915	NP253015
A_06_P4510	0.0183075	0.00588386	1.63853	up	1838.28	1260.14	1032.44	1328.91	1031.15	1626.01	-2.95795	-2.87297	-3.67035	-2.9036	-3.45455	-2.60777	UTP11	Chr XI from 256472-255720, Genome Release 64-2-1, reverse complement, Verified ORF, "Subunit of U3-containing Small Subunit (SSU) processome complex; involved in production of 18S rRNA and assembly of small ribosomal subunit" [YKL099C]	CCCAAGATATTTCAAACAATAGGAACGCTTCATCAATAATGCCAAAGGAATCATTAGACA	255602	chrXI	255543	-	FALSE		YKL099C.1	853762	NM_001179665	rRNA-processing protein UTP11	chrXI:255602-255543	GO:0003674|GO:0000472|GO:0042254|GO:0030529|GO:0006364|GO:0032040|GO:0005730|GO:0000480|GO:0005634|GO:0000447	NM_001179665	TC19392
A_06_P2684	0.00821809	0.00191023	1.61765	up	64415.4	24106.6	35243.6	23888.1	34857.7	28598.1	2.17735	1.37889	1.48345	1.2492	1.64555	1.52733	FCY2	Chr V from 268113-266512, Genome Release 64-2-1, reverse complement, Verified ORF, "Purine-cytosine permease; mediates purine (adenine, guanine, and hypoxanthine) and cytosine accumulation; relative distribution to the vacuole increases upon DNA replication stress" [YER056C]	GTCAAACCTATTGGGTTGGTGAAATTGGCCGCTTAATTGGTAAATATGGTGGTGACATTG	266650	chrV	266591	-	FALSE		YER056C	856783	NM_001178947	purine-cytosine permease	chrV:266650-266591	GO:0015861|GO:0005215|GO:0005886|GO:0015212|GO:0000329|GO:0055085|GO:0072530|GO:0071944|GO:0016020|GO:0006810|GO:0015205|GO:0016021|GO:0015856	NM_001178947	TC17836
A_06_P3363	0.00885858	0.00213859	2.53364	up	117371	58588.9	42204.8	53788.6	65325	61230.6	3.02219	2.65003	1.68097	2.43925	2.53551	2.6371	BTN2	Chr VII from 772454-773686, Genome Release 64-2-1, Verified ORF, "v-SNARE binding protein; facilitates specific protein retrieval from a late endosome to the Golgi; modulates arginine uptake, possible role in mediating pH homeostasis between the vacuole and plasma membrane H(+)-ATPase; contributes to prion curing; BTN2 has a paralog, CUR1, that arose from the whole genome duplication" [YGR142W]	GGTTCAGCAGAAAGTGATAATGAAAGTATAAACAGTGATTCTGATACGACTTTGGATTTC	773559	chrVII	773500	+	FALSE		YGR142W.1	853043	NM_001181271	Btn2p	chrVII:773500-773559	GO:0048471|GO:0034504|GO:0005770|GO:0051087|GO:0006865|GO:0005634|GO:0006886|GO:0006885|GO:0005829|GO:0005737|GO:0006457|GO:0034399|GO:0000149|GO:0042147|GO:0005768	NM_001181271	TC20304
A_06_P2057	0.00235048	0.000243846	1.95184	down	15048.3	48273.3	25827.7	53256.6	18245.6	36001.2	0.0819504	2.43517	1.04678	2.42384	0.71016	1.85861	FMP16	Chr IV from 588379-588098, Genome Release 64-2-1, reverse complement, Verified ORF, "Protein of unknown function; may be involved in responding to conditions of stress; the authentic, non-tagged protein is detected in highly purified mitochondria in high-throughput studies; protein abundance increases in response to DNA replication stress" [YDR070C]	TTTCTCAATCGTCACTAGGGCCGCCTTTCCTCACCTAAAGAACAATCAAGATGAAGCTGA	588316	chrIV	588257	-	FALSE		YDR070C.1	851642	NM_001180378	Fmp16p	chrIV:588316-588257	GO:0005739|GO:0008150|GO:0003674	NM_001180378	TC21732
A_06_P6712	0.00191679	0.000171602	1.99763	down	2513.33	49628.8	4461.05	58384.5	3542.18	55534.5	-2.51443	2.44478	-1.51614	2.57127	-1.64638	2.51293	PUT4	Chr XV from 988782-986899, Genome Release 64-2-1, reverse complement, Verified ORF, "Proline permease; required for high-affinity transport of proline; also transports the toxic proline analog azetidine-2-carboxylate (AzC); PUT4 transcription is repressed in ammonia-grown cells" [YOR348C]	TACAGGGTTAGTCGAGATCGAGGAGAAATCAAGAGAAATTGAGGAGATGAGATTACCCCC	986995	chrXV	986936	-	FALSE		YOR348C	854530	NM_001183768	proline permease PUT4	chrXV:986995-986936	GO:0005773|GO:0005886|GO:0006865|GO:0055085|GO:0015193|GO:0015804|GO:0015297|GO:0016020|GO:0005887|GO:0015812|GO:0035524|GO:0015824|GO:0006810|GO:0015175|GO:0016021	NM_001183768	TC17485
A_06_P2683	0.023074	0.00802448	1.50783	up	55074.2	3149.69	32316.4	3191.11	37914.5	2962.08	1.95238	-1.52296	1.3599	-1.62605	1.78287	-1.7573	HIS1	Chr V from 265785-264892, Genome Release 64-2-1, reverse complement, Verified ORF, "ATP phosphoribosyltransferase; a hexameric enzyme, catalyzes the first step in histidine biosynthesis; mutations cause histidine auxotrophy and sensitivity to Cu, Co, and Ni salts; transcription is regulated by general amino acid control" [YER055C]	CATGATTGAGAGAAAAACGAAGGGTGTTGTTTTAGATGAATTGAAAAGACTCGGCGCATC	264990	chrV	264931	-	FALSE		YER055C.1	856782	NM_001178946	ATP phosphoribosyltransferase	chrV:264990-264931	GO:0005737|GO:0000287|GO:0000166|GO:0016757|GO:0003879|GO:0008652|GO:0005575|GO:0005524|GO:0016740|GO:0000105	NM_001178946	TC21769
A_06_P4284	0.00641788	0.00132388	1.56648	up	4352.92	2321.97	2506.23	2801.93	2831.67	3494.43	-1.71856	-2.0389	-2.36609	-1.86081	-1.99845	-1.50951	URB2	Chr X from 513763-510239, Genome Release 64-2-1, reverse complement, Verified ORF, "Protein required for normal metabolism of the rRNA primary transcript; nucleolar protein; proposed to be involved in ribosome biogenesis" [YJR041C]	CATAAAAAAGAGTCTGCAGCCCGGTATTCATGCGATTTTTGATATATTATCTCAGAACGA	510391	chrX	510332	-	FALSE		YJR041C.1	853498	NM_001181699	Urb2p	chrX:510391-510332	GO:0003674|GO:0016072|GO:0042254|GO:0006364|GO:0005730|GO:0005634	NM_001181699	TC16737
A_06_P4773	0.00122032	6.87203e-05	1.60334	up	4497.88	1693.82	2492.35	3058.1	2514.66	3107.62	-1.67007	-2.39677	-2.35115	-1.69148	-2.16902	-1.72486	TPO1	Chr XII from 84804-86564, Genome Release 64-2-1, Verified ORF, "Polyamine transporter of the major facilitator superfamily; member of the 12-spanner drug:H(+) antiporter DHA1 family; recognizes spermine, putrescine, and spermidine; catalyzes uptake of polyamines at alkaline pH and excretion at acidic pH; during oxidative stress exports spermine, spermidine from the cell, which controls timing of …	CCCGTGCCTTTACTATTCTTAAAATATGGTGAATCTATCAGAAAGAAATCCAAGTATGCT	86551	chrXII	86492	+	FALSE		YLL028W	850631	NM_001181848	Tpo1p	chrXII:86492-86551	GO:0000297|GO:0000296|GO:0005886|GO:0000329|GO:0015606|GO:0055085|GO:0071944|GO:0033101|GO:0015297|GO:0016020|GO:0006810|GO:0015848|GO:0015847|GO:0016021	NM_001181848	NP256579
A_06_P2444	0.000373939	4.85704e-06	1.76179	up	695.284	575.155	349.07	620.195	382.418	684.429	-4.36402	-4.01295	-5.18106	-3.98641	-4.86856	-3.88035	YHP1	Chr IV from 1362181-1361120, Genome Release 64-2-1, reverse complement, Verified ORF, "Homeobox transcriptional repressor; binds Mcm1p and early cell cycle box (ECB) elements of cell cycle regulated genes, thereby restricting ECB-mediated transcription to the M/G1 interval; YHP1 has a paralog, YOX1, that arose from the whole genome duplication" [YDR451C]	ATCTGTGCTTGTTAAGAGAACATTATCAAATACCGGTCATAGCGAGATTATCAAAAGTCC	1361257	chrIV	1361198	-	FALSE		YDR451C.1	852062	NM_001180759	Yhp1p	chrIV:1361257-1361198	GO:0043565|GO:0001191|GO:0007049|GO:0006355|GO:0000790|GO:0000977|GO:0005634|GO:0000122|GO:0003677|GO:0071930|GO:0006351	NM_001180759	NP259784
A_06_P6072	0.000500714	1.02642e-05	1.77269	up	3562.55	2658.92	1774.15	2800.79	2101.75	2658.78	-2.00404	-1.81988	-2.82998	-1.8364	-2.43532	-1.90093	TOS6	Chr XIV from 65744-66052, Genome Release 64-2-1, Uncharacterized ORF, "Glycosylphosphatidylinositol-dependent cell wall protein; expression is periodic and decreases in respone to ergosterol perturbation or upon entry into stationary phase; depletion increases resistance to lactic acid" [YNL300W]	AAAGTACTACATCTATGGTCTCCACCGTGAAAACTACTTCCACTCCATACACTACAAGTA	65906	chrXIV	65847	+	FALSE		YNL300W	855416	NM_001183138	Tos6p	chrXIV:65847-65906	GO:0008150|GO:0003674|GO:0016020|GO:0009277|GO:0005618|GO:0005576|GO:0031225|GO:0005829	NM_001183138	TC21624
A_06_P4772	4.74044e-05	5.06999e-08	5.59419	up	75802.7	92169.7	12097	18041.9	12958.3	23132.8	2.41517	3.35198	-0.0687566	0.875925	0.206468	1.21436	ISA1	Chr XII from 87403-88155, Genome Release 64-2-1, Verified ORF, "Protein required for maturation of mitochondrial [4Fe-4S] proteins; functions in a complex with Isa2p and possibly Iba57p; isa1 deletion causes loss of mitochondrial DNA and respiratory deficiency; depletion reduces growth on nonfermentable carbon sources; functional ortholog of bacterial A-type ISC proteins" [YLL027W]	TTAGCGCTAGAAACCGTGGATGTTCAGGACTAACGTACGATCTACAATATATCACCGAGC	87972	chrXII	87913	+	FALSE		YLL027W.1	850632	NM_001181847	Fe-binding Fe/S cluster assembly protein ISA1	chrXII:87913-87972	GO:0005739|GO:0051539|GO:0051536|GO:0016226|GO:0005506|GO:0051537|GO:0005198|GO:0005759|GO:0009102|GO:0046872|GO:0008198	NM_001181847	TC22067
A_06_P2089	0.0095439	0.00238172	1.63733	up	9512.07	4155.79	5252.52	4130.48	5512.26	5727.77	-0.587502	-1.20621	-1.29885	-1.29003	-1.05788	-0.812421	ARX1	Chr IV from 657467-655686, Genome Release 64-2-1, reverse complement, Verified ORF, "Nuclear export factor for the ribosomal pre-60S subunit; shuttling factor which directly binds FG rich nucleoporins and facilities translocation through the nuclear pore complex; interacts directly with Alb1p; responsible for Tif6p recycling defects in the absence of Rei1; associated with the ribosomal export com…	GCTCGTGAATGTAATACCATCGTATTATGTGACTCTAGTGTAAGTACAACGGACAGACCC	655965	chrIV	655906	-	FALSE		YDR101C	851678	NM_001180409	putative hydrolase	chrIV:655965-655906	GO:0005730|GO:0005634|GO:0046872|GO:0003674|GO:0005737|GO:0016787|GO:0006508|GO:0005654|GO:0008233|GO:0022625|GO:0030687|GO:0008237|GO:0000055	NM_001180409	NP259181
A_06_P7242	0.00448862	0.000749704	1.50447	down	1340.11	195.325	1779.63	434.388	1611.35	649.611	-3.43559	-5.51565	-2.84634	-4.51913	-2.79141	-4.01553	OPT2	Chr XVI from 926937-924304, Genome Release 64-2-1, reverse complement, Verified ORF, "Oligopeptide transporter; localized to peroxisomes and affects glutathione redox homeostasis; also localizes to the plasma membrane (PM) and to the late Golgi, and has a role in maintenance of lipid asymmetry between the inner and outer leaflets of the PM; member of the OPT family, with potential orthologs in S.…	CCTGATGTATTACACTTCTGGTATGATTGTTAGTTACATTTCCCAGTACTACATGAAAAG	924594	chrXVI	924535	-	FALSE		YPR194C	856324	NM_001184291	Opt2p	chrXVI:924594-924535	GO:0044088|GO:0000324|GO:0005886|GO:0035672|GO:0035673|GO:0051515|GO:0015031|GO:0055085|GO:0015833|GO:0006857|GO:0016020|GO:0000138|GO:0005887|GO:0006810|GO:0045454|GO:0016021|GO:0061091|GO:0042144|GO:0005777|GO:0015198	NM_001184291	TC20815
A_06_P6280	0.00363959	0.000530044	1.53292	down	12490.3	9915.5	16784.8	12138.6	13638.3	13392.2	-0.198908	0.136086	0.417377	0.288566	0.304392	0.428771	DUF1	Chr XV from 158637-155287, Genome Release 64-2-1, reverse complement, Verified ORF, "Ubiquitin-binding protein of unknown function; contains one WD40 repeat in a beta-propeller fold; green fluorescent protein (GFP)-fusion protein localizes to the cytoplasm; homolog of human WDR48/UAF1, which is involved in regulating the Fanconi anemia pathway; deletion mutant is sensitive to various chemicals in…	GAACACTTTACTGGAAATCTCAGGGTGACATAGTTCTAGAATACAGAAGAAAAGTACATA	155390	chrXV	155331	-	FALSE		YOL087C.1	854066	NM_001183341	Duf1p	chrXV:155390-155331	GO:0043130|GO:0008150|GO:0005737	NM_001183341	TC16768
A_06_P6482	0.000346052	3.51604e-06	1.53524	down	70356.3	96868	95148.4	108026	73762.7	89814.8	2.30156	3.43561	2.92002	3.45799	2.73117	3.1901	GCY1	Chr XV from 551114-552052, Genome Release 64-2-1, Verified ORF, "Glycerol dehydrogenase; involved in an alternative pathway for glycerol catabolism used under microaerobic conditions; also has mRNA binding activity; member of the aldo-keto reductase (AKR) family; protein abundance increases in response to DNA replication stress; GCY1 has a paralog, YPR1, that arose from the whole genome duplicati…	GGTTGAAGCTTATTCTCCGTTAGGTAGTACCGATGCTCCACTATTGAAGGAACCGGTTAT	551818	chrXV	551759	+	FALSE		YOR120W.1	854287	NM_001183539	glycerol 2-dehydrogenase (NADP(+)) GCY1	chrXV:551759-551818	GO:0004032|GO:0005737|GO:0004033|GO:0019568|GO:0016491|GO:0047953|GO:0005634|GO:0042843|GO:0034599|GO:0003729|GO:0006071|GO:0055114	NM_001183539
A_06_P3660	0.00165252	0.000128513	2.24491	up	899.704	584.618	364.473	560.804	443.578	673.764	-3.98606	-3.95784	-5.15272	-4.13014	-4.68002	-3.90539	IPI1	Chr VIII from 276764-277768, Genome Release 64-2-1, Verified ORF, "Component of the Rix1 complex and possibly pre-replicative complexes; required for processing of ITS2 sequences from 35S pre-rRNA; component of the pre-60S ribosomal particle with the dynein-related AAA-type ATPase Mdn1p; required for pre-replicative complex (pre-RC) formation and maintenance during DNA replication licensing; relo…	CTACTGTCATTGGCAACACAGGATATCGATACTCGAAAAGCGGTATTTATCGAACAATTC	277665	chrVIII	277606	+	FALSE		YHR085W	856485	NM_001179215	Ipi1p	chrVIII:277606-277665	GO:0000463|GO:0030174|GO:0071339|GO:0042254|GO:0006364|GO:0003682|GO:0000027|GO:0005654|GO:0005634|GO:0030687|GO:0006267|GO:0005829	NM_001179215	TC20073
A_06_P4568	0.0101615	0.00259562	1.53227	up	12546.7	4447.23	7186.98	5147.17	8823.78	5331.8	-0.186687	-1.09168	-0.80236	-0.969478	-0.341555	-0.880312	RPS27A	Chr XI from 158613-158615,158967-159212, Genome Release 64-2-1, intron sequence removed, Verified ORF, "Protein component of the small (40S) ribosomal subunit; homologous to mammalian ribosomal protein S27, no bacterial homolog; RPS27A has a paralog, RPS27B, that arose from the whole genome duplication; protein abundance increases in response to DNA replication stress" [YKL156W]	GCACAAATTAAAGACATTAGTCCAAGGTCCAAGATCGTACTTCCTAGACGTTAAGTGCCC	159081	chrXI	159022	+	FALSE		YKL156W.1	853700	NM_001179722	ribosomal 40S subunit protein S27A	chrXI:159022-159081	GO:0005622|GO:0000462|GO:0005737|GO:0003735|GO:0002181|GO:0022627|GO:0030529|GO:0005840|GO:0006412|GO:0046872|GO:0000028	NM_001179722	TC20927
A_06_P1173	1.9106e-06	4.583e-10	47.8859	up	28470.6	26581	521.91	2738.9	479.478	3926.01	0.986828	1.56668	-4.5947	-1.85111	-4.55647	-1.39735	ECM13	Chr II from 136688-137461, Genome Release 64-2-1, Verified ORF, "Non-essential protein of unknown function; induced by treatment with 8-methoxypsoralen and UVA irradiation; ECM13 has a paralog, YJR115W, that arose from the whole genome duplication" [YBL043W]	AATATTTGACTCACACAAACTCTCATTCCGAGCAGACGGATGAACTTGCCGAATCAACGC	137243	chrII	137184	+	FALSE		YBL043W	852237	NM_001178283	Ecm13p	chrII:137184-137243	GO:0008150|GO:0003674|GO:0071555|GO:0005575|GO:0035690	NM_001178283	TC21679
A_06_P4503	0.000231007	9.53077e-07	1.7699	down	2910.89	11631.8	4544.41	13220.5	3229.86	12420.4	-2.29922	0.377244	-1.47555	0.421179	-1.82382	0.291332	MBR1	Chr XI from 264789-265808, Genome Release 64-2-1, Verified ORF, "Protein involved in mitochondrial functions and stress response; overexpression suppresses growth defects of hap2, hap3, and hap4 mutants; MBR1 has a paralog, ISF1, that arose from the whole genome duplication" [YKL093W]	CACATTCGAACACTTCCTCATCACTAAATTTCCCTTTAGGTACAAATACAAATCAATTCC	265342	chrXI	265283	+	FALSE		YKL093W.1	853769	NM_001179659	Mbr1p	chrXI:265283-265342	GO:0009060|GO:0005739|GO:0003674|GO:0005575	NM_001179659	TC18883
A_06_P2507	0.000677183	2.24521e-05	1.78201	up	4618.3	4355.6	2304.51	3811.07	2508.17	3981.23	-1.63012	-1.0846	-2.46362	-1.38191	-2.16866	-1.3278	YDR514C	Chr IV from 1472999-1471548, Genome Release 64-2-1, reverse complement, Verified ORF, "Protein of unknown function that localizes to mitochondria; overexpression affects endocytic protein trafficking; YDR514C has a paralog, GFD2, that arose from the whole genome duplication" [YDR514C]	TTTAGCGGGTCTCATTGGTTTCAAAATGCACGCGCAGCCTTCAAAAGTACTCTTGTGTGA	1471600	chrIV	1471541	-	FALSE		YDR514C.1	852126	NM_001180822	hypothetical protein	chrIV:1471600-1471541	GO:0005739|GO:0008150|GO:0003674|GO:0005634|GO:0003676	NM_001180822	TC18061
A_06_P3446	0.00246219	0.000263023	1.61359	down	1008.47	344.999	1444.31	368.969	1039.64	320.947	-3.83291	-4.72464	-3.14264	-4.7423	-3.41943	-4.99135	AMA1	Chr VII from 945145-946327,946421-947019, Genome Release 64-2-1, intron sequence removed, Verified ORF, "Activator of meiotic anaphase promoting complex (APC/C); Cdc20p family member; required for initiation of spore wall assembly; required for Clb1p degradation during meiosis; prevents premature assembly of the meiosis I spindle, required for DSB induced prophase I arrest" [YGR225W]	GACGTCTTTGATATGGTCGTTGAGACATAAACAGATTGTTGCTACTTTTGGATTCGGTGA	946742	chrVII	946683	+	FALSE		YGR225W	853140	NM_001181354	Ama1p	chrVII:946683-946742	GO:0030437|GO:0045732|GO:0051321|GO:0010997|GO:0030476|GO:0097027|GO:0007049|GO:0007127|GO:0005680|GO:0045132|GO:0006508|GO:0007130|GO:0008047|GO:0051301	NM_001181354	NP367151
A_06_P5936	0.000286854	2.42326e-06	1.55724	up	1216.8	1097.83	689.377	1099.42	685.721	1189.46	-3.55854	-3.03994	-4.19754	-3.16438	-4.0276	-3.08148	IBD2	Chr XIV from 326320-325265, Genome Release 64-2-1, reverse complement, Verified ORF, "Component of the BUB2-dependent spindle checkpoint pathway; interacts with Bfa1p and functions upstream of Bub2p and Bfa1p" [YNL164C]	ACCACGTAACATGATAAAGTGGTATAATCGTACGTTTGGTTACAATCGTATGCCGAATCC	325366	chrXIV	325307	-	FALSE		YNL164C	855557	NM_001183002	Ibd2p	chrXIV:325366-325307	GO:0007094|GO:0003674|GO:0007049|GO:0005737|GO:0000922|GO:0005634|GO:0005856|GO:0051301	NM_001183002	TC18771
A_06_P3667	0.00457966	0.000775522	1.5729	down	89844.7	832.427	124004	583.26	94673.5	333.744	2.65953	-3.42484	3.31296	-4.07533	3.10903	-4.92073	HXT4	Chr VIII from 288811-287081, Genome Release 64-2-1, reverse complement, Verified ORF, "High-affinity glucose transporter; member of the major facilitator superfamily, expression is induced by low levels of glucose and repressed by high levels of glucose; HXT4 has a paralog, HXT7, that arose from the whole genome duplication" [YHR092C]	AAGAAGGTGTTTTGCCATGGAAATCACCTTCTTGGTTCCACCAAACAAGAGAGGTACTGA	287107	chrVIII	287083	-	FALSE		YHR092C	856492	NM_001179222	hexose transporter HXT4	chrVIII:287107-287083	GO:0005215|GO:0005886|GO:0022857|GO:0008643|GO:0055085|GO:0015761|GO:0071944|GO:0008645|GO:0015750|GO:0015755|GO:0015578|GO:0016020|GO:0046323|GO:0005887|GO:0022891|GO:0015146|GO:0005353|GO:0006810|GO:0005351|GO:0016021|GO:0005355|GO:0015992	NM_001179222	TC17655
A_06_P5635	0.00088048	3.6113e-05	1.88264	down	11886.6	19904.7	19812.1	20704.1	15587.4	23041.5	-0.270957	1.09988	0.641797	1.07147	0.495705	1.21472	YMR196W	Chr XIII from 655076-658342, Genome Release 64-2-1, Uncharacterized ORF, "Putative protein of unknown function; green fluorescent protein (GFP)-fusion protein localizes to the cytoplasm; YMR196W is not an essential gene" [YMR196W]	GATCGTCACAACTTTGAAACCAAGCTTATAGGCAAGCTAAAAGATAAGGTGAAAAATATG	658263	chrXIII	658204	+	FALSE		YMR196W.1	855236	NM_001182703	hypothetical protein	chrXIII:658204-658263	GO:0008150|GO:0003674|GO:0005737|GO:0009311|GO:0004573|GO:0005789|GO:0006487|GO:0003824	NM_001182703	NP258973
A_06_P5181	0.018034	0.00575107	1.56852	up	1167.2	529.045	663.546	574.245	807.924	585.387	-3.61245	-4.1288	-4.26186	-4.1341	-3.77642	-4.08242	YLR363W-A	Chr XII from 853461-853718, Genome Release 64-2-1, Verified ORF, "Protein of unknown function; green fluorescent protein (GFP)-fusion protein localizes to the nucleus; relocalizes from nucleus to nucleolus upon DNA replication stress" [YLR363W-A]	GGCATTTGGAGTTGTTGAGAGGTACTAGAAAGGAGTTGGAAAAAGGTAAGAAGAACTCTA	853712	chrXII	853653	+	FALSE		YLR363W-A.1	851078	NM_001184486	hypothetical protein	chrXII:853653-853712	GO:0008150|GO:0003674|GO:0005634	NM_001184486	TC21404
A_06_P3774	0.00151047	0.000111468	1.97221	up	2226.23	2087.2	1015.76	1959.69	1188.49	2457.53	-2.68401	-2.14669	-3.66382	-2.32873	-3.24914	-2.04751	UTP9	Chr VIII from 491931-493658, Genome Release 64-2-1, Verified ORF, "Nucleolar protein; component of the small subunit (SSU) processome containing the U3 snoRNA that is involved in processing of pre-18S rRNA" [YHR196W]	ATCTGCATTAAGATCTTCAGAGGAGATCTTGCCTGTTCTACTCGGTATACAAGGTAGATT	493438	chrVIII	493379	+	FALSE		YHR196W.1	856603	NM_001179327	Utp9p	chrVIII:493379-493438	GO:0000462|GO:0006364|GO:0042254|GO:0032040|GO:0005730|GO:0033553|GO:0005634|GO:0006351|GO:0030515|GO:0045943|GO:0030529|GO:0034455|GO:0030686	NM_001179327	NP254658
A_06_P5072	0.000286854	2.37361e-06	1.86097	down	63619.5	24234.7	104211	29213.4	79580.8	25104.6	2.15302	1.4113	3.04908	1.56786	2.8454	1.30063	GSY2	Chr XII from 660716-662833, Genome Release 64-2-1, Verified ORF, "Glycogen synthase; expression induced by glucose limitation, nitrogen starvation, heat shock, and stationary phase; activity regulated by cAMP-dependent, Snf1p and Pho85p kinases as well as by the Gac1p-Glc7p phosphatase; GSY2 has a paralog, GSY1, that arose from the whole genome duplication; relocalizes from cytoplasm to plasma me…	ATCAAACAGCACAGTCTACATGACCCCTGGTGATTTGGGTACTCTGCAGGAGGTTAATAA	662756	chrXII	662697	+	FALSE		YLR258W.1	850962	NM_001182145	glycogen (starch) synthase GSY2	chrXII:662697-662756	GO:0005737|GO:0016757|GO:0005978|GO:0008152|GO:0005634|GO:0004373|GO:0003824|GO:0016740	NM_001182145	TC17314
A_06_P2202	0.00311131	0.000399313	1.79898	up	1664.95	302.605	810.971	440.687	939.727	483.36	-3.09971	-4.91856	-3.94689	-4.50559	-3.57509	-4.3612	UPC2	Chr IV from 889751-892492, Genome Release 64-2-1, Verified ORF, "Sterol regulatory element binding protein; induces transcription of sterol biosynthetic genes and of DAN/TIR gene products; relocates from intracellular membranes to perinuclear foci on sterol depletion; UPC2 has a paralog, ECM22, that arose from the whole genome duplication" [YDR213W]	GATGACAGGTGATTTAGGTGCAATGAGAATTATGAGATCATATTATAAACTACTTCGAGG	892318	chrIV	892259	+	FALSE		YDR213W	851799	NM_001180521	Upc2p	chrIV:892259-892318	GO:0048471|GO:0006355|GO:0006366|GO:0035969|GO:0000981|GO:0071456|GO:0005634|GO:0000978|GO:0035961|GO:0003677|GO:0046872|GO:0006351|GO:0001077|GO:0005737|GO:0016020|GO:0045944|GO:0008270	NM_001180521	TC16953
A_06_P4579	0.00286189	0.000339244	1.88039	up	1647.2	690.925	791.526	765.284	892.294	801.493	-3.11719	-3.73152	-4.02823	-3.6901	-3.65126	-3.63202	TPK3	Chr XI from 135705-134509, Genome Release 64-2-1, reverse complement, Verified ORF, "cAMP-dependent protein kinase catalytic subunit; promotes vegetative growth in response to nutrients via the Ras-cAMP signaling pathway; partially redundant with Tpk1p and Tpk2p; localizes to P-bodies during stationary phase; TPK3 has a paralog, TPK1, that arose from the whole genome duplication" [YKL166C]	TCCAGACGCGCAGGACTTATTGAAGAAGCTAATTACCAGAGACTTAAGTGAAAGGTTGGG	134790	chrXI	134731	-	FALSE		YKL166C.1	853688	NM_001179732	cAMP-dependent protein kinase catalytic subunit TPK3	chrXI:134790-134731	GO:0005952|GO:0005634|GO:0007265|GO:0010737|GO:0005524|GO:0016310|GO:0005737|GO:0004672|GO:0000166|GO:0004674|GO:0016301|GO:0006468|GO:0007005|GO:0004691|GO:0016740	NM_001179732	TC18500
A_06_P4661	0.00216099	0.000208955	1.85839	up	1512.3	1158.81	731.327	1346.43	869.117	1621.76	-3.2451	-2.98458	-4.13915	-2.87626	-3.69687	-2.6266	DBP7	Chr XI from 487372-485144, Genome Release 64-2-1, reverse complement, Verified ORF, "Putative ATP-dependent RNA helicase of the DEAD-box family; involved in ribosomal biogenesis; required at post-transcriptional step for efficient retrotransposition; essential for growth under anaerobic conditions" [YKR024C]	CATATCTCTCAAGAAAAGAAGTTTTTCAACGTGAAGTTCTTACATCTAGGCCATTTAGCT	485005	chrXI	484946	-	FALSE		YKR024C	853894	NM_001179814	putative ATP-dependent RNA helicase	chrXI:485005-484946	GO:0000463|GO:0003723|GO:0006364|GO:0042254|GO:0004386|GO:0005730|GO:0005634|GO:0003676|GO:0005524|GO:0004004|GO:0000166|GO:0016787|GO:0010501	NM_001179814	NP254021
A_06_P1144	0.000677183	2.1909e-05	1.58131	down	29087.8	114622	40573.3	139934	30837.5	138353	1.01971	3.66296	1.68083	3.83016	1.46907	3.82091	ACH1	Chr II from 194122-195702, Genome Release 64-2-1, Verified ORF, "Protein with CoA transferase activity; particularly for CoASH transfer from succinyl-CoA to acetate; has minor acetyl-CoA-hydrolase activity; phosphorylated; required for acetate utilization and for diploid pseudohyphal growth" [YBL015W]	CCCGTGAAATCATCAACAAGTGTGCTCATCCCGATTATCAAGCTTTGTTGACCGATTACT	195568	chrII	195509	+	FALSE		YBL015W	852266	NM_001178255	acetyl-CoA hydrolase	chrII:195509-195568	GO:0005739|GO:0005737|GO:0008775|GO:0016787|GO:0006083|GO:0003986|GO:0003824|GO:0006084|GO:0019679|GO:0005829	NM_001178255	TC18759
A_06_P4991	0.00363565	0.000528173	1.66848	down	7684.01	907.82	11304.8	1043.41	8874.34	1320.89	-0.907978	-3.3709	-0.16944	-3.28124	-0.332011	-2.92214	YLR177W	Chr XII from 511054-512940, Genome Release 64-2-1, Uncharacterized ORF, "Putative protein of unknown function; phosphorylated by Dbf2p-Mob1p in vitro; some strains contain microsatellite polymophisms at this locus; not an essential gene; YLR177W has a paralog, PSP1, that arose from the whole genome duplication" [YLR177W]	GACCTGATCAAAGAACTCTTTAAGTTTTACAAAACAAGAATTTGGCTTTGTGCTATACCG	512753	chrXII	512694	+	FALSE		YLR177W.1	850874	NM_001182064	hypothetical protein	chrXII:512694-512753	GO:0009982|GO:0008150|GO:0003674|GO:0005737|GO:0000455|GO:0005829	NM_001182064
A_06_P2910	0.00728854	0.00161871	1.6036	down	110035	27133.4	155202	31440.5	124596	30226	2.94906	1.53652	3.63038	1.66457	3.50691	1.62098	GSY1	Chr VI from 176391-174265, Genome Release 64-2-1, reverse complement, Verified ORF, "Glycogen synthase; expression induced by glucose limitation, nitrogen starvation, environmental stress, and entry into stationary phase; GSY1 has a paralog, GSY2, that arose from the whole genome duplication; relocalizes from nucleus to cytoplasmic foci upon DNA replication stress" [YFR015C]	CGATTTAGGTACCCTTCAAGATGCTAATAATGCAGATGACTATTTTAATTTGAGCACGAA	174377	chrVI	174318	-	FALSE		YFR015C.1	850569	NM_001179980	glycogen (starch) synthase GSY1	chrVI:174377-174318	GO:0005739|GO:0005737|GO:0016757|GO:0005978|GO:0008152|GO:0004373|GO:0003824|GO:0016740	NM_001179980	TC17293
A_06_P6894	0.000373939	4.95865e-06	4.09364	up	77964.4	122053	17200.5	36751.1	18985.3	46845.4	2.45445	3.74604	0.421067	1.88696	0.755385	2.22821	ISU1	Chr XVI from 297553-298050, Genome Release 64-2-1, Verified ORF, "Conserved protein of the mitochondrial matrix; performs a scaffolding function during assembly of iron-sulfur clusters, interacts physically and functionally with yeast frataxin (Yfh1p); isu1 isu2 double mutant is inviable; ISU1 has a paralog, ISU2, that arose from the whole genome duplication" [YPL135W]	GTACAGGGGATGACCTTGGACGATGCGGCAAAAATTAAGAACACTGAAATTGCTAAGGAG	297938	chrXVI	297879	+	FALSE		YPL135W	855968	NM_001183949	iron-binding protein ISU1	chrXVI:297879-297938	GO:0006879|GO:0005739|GO:0002098|GO:0051539|GO:0051536|GO:0016226|GO:0005506|GO:0051537|GO:0005759|GO:0044571|GO:0046872|GO:0008198	NM_001183949	TC20688
A_06_P6507	0.00863507	0.00206	1.66635	up	1912.27	1701.19	1048.98	1686.31	1039.3	1894.82	-2.89918	-2.47611	-3.63587	-2.54736	-3.4355	-2.40289	PNO1	Chr XV from 606171-605347, Genome Release 64-2-1, reverse complement, Verified ORF, "Essential nucleolar protein required for pre-18S rRNA processing; interacts with Dim1p, an 18S rRNA dimethyltransferase, and also with Nob1p, which is involved in proteasome biogenesis; contains a KH domain" [YOR145C]	GGCTAGATGATTTATATATTGAGACTTTTGAAGTCAAAGATGTCAAGACTCTAACAGGTG	605646	chrXV	605587	-	FALSE		YOR145C	854317	NM_001183564	Pno1p	chrXV:605646-605587	GO:0000472|GO:0005737|GO:0006461|GO:0042254|GO:0003723|GO:0005730|GO:0005634|GO:0051082|GO:0000447|GO:0030686	NM_001183564	TC21643
A_06_P6497	0.00145034	9.8752e-05	7.80188	up	1685.54	1257.29	191.071	289.544	213.645	264.319	-3.09556	-2.82799	-6.05938	-5.10903	-5.73046	-5.22383			CCCGATCTGTATCTTATTATCTACCAAGGTAATTCAGGTTCAGAAAAAGTGTATCCAATA	580220	chrXV	580161	-	FALSE		YOR135C.1				chrXV:580220-580161
A_06_P7185	0.00183552	0.00015492	2.52072	up	3751.16	1961.89	1349.63	2224.29	1818.72	2596.23	-1.93179	-2.23781	-3.26563	-2.14747	-2.64432	-1.95082	RRP9	Chr XVI from 802359-804080, Genome Release 64-2-1, Verified ORF, "Protein involved in pre-rRNA processing; associated with U3 snRNP; component of small ribosomal subunit (SSU) processosome; ortholog of the human U3-55k protein" [YPR137W]	TCATATCTGGATCATGGAGTGGATCGCTAAAAGTTTGGAAAATTAGTGATAATCTCAGAT	803873	chrXVI	803814	+	FALSE		YPR137W.1	856255	NM_001184234	Rrp9p	chrXVI:803814-803873	GO:0030515|GO:0031428|GO:0042254|GO:0030529|GO:0006364|GO:0032040|GO:0005730|GO:0005634|GO:0000154|GO:0030686	NM_001184234	TC20857
A_06_P4286	0.0446244	0.0187168	1.5474	up	1812.64	369.662	1094.64	364.876	1152.67	336.472	-2.98292	-4.68511	-3.61276	-4.75851	-3.29701	-4.89203	POL32	Chr X from 517513-516461, Genome Release 64-2-1, reverse complement, Verified ORF, "Third subunit of DNA polymerase delta; involved in chromosomal DNA replication; required for error-prone DNA synthesis in the presence of DNA damage and processivity; forms a complex with Rev3p, Rev7p and Pol31p; interacts with Hys2p, PCNA (Pol30p), and Pol1p" [YJR043C]	AAGCCTTCTGAAACAGAACATTCAAAGGAACCTAAATCTGAAGAAGAGCCCTCCTCTTTT	516693	chrX	516634	-	FALSE		YJR043C	853500	NM_001181701	DNA polymerase delta subunit POL32	chrX:516693-516634	GO:0043625|GO:0090305|GO:0008310|GO:0003887|GO:0016779|GO:0005634|GO:0006301|GO:0006260|GO:0006273|GO:0006272|GO:0006284|GO:0000727|GO:0043137|GO:0006289|GO:0006298|GO:0006277|GO:0006278|GO:0016740	NM_001181701	TC18774
A_06_P2530	0.000957911	4.31999e-05	1.60421	down	279.932	29924.1	395.002	25835.5	292.202	29692.1	-5.68738	1.67898	-5.00552	1.356	-5.24505	1.58429	STL1	Chr IV from 1508005-1509714, Genome Release 64-2-1, Verified ORF, "Glycerol proton symporter of the plasma membrane; subject to glucose-induced inactivation, strongly but transiently induced when cells are subjected to osmotic shock" [YDR536W]	GGCGATAATTCGTCTAGTTCTTCAAACATCAAAAATGAAGATACAGTGAACGATAAAGCA	1509691	chrIV	1509632	+	FALSE		YDR536W	852149	NM_001180844	glucose-inactivated glycerol proton symporter STL1	chrIV:1509632-1509691	GO:0005215|GO:0000324|GO:0005886|GO:0022857|GO:0008643|GO:0055085|GO:0035428|GO:0071944|GO:0015295|GO:0016020|GO:0046323|GO:0005887|GO:0022891|GO:0015793|GO:0006810|GO:0005351|GO:0016021|GO:0005355|GO:0015992	NM_001180844	TC17689
A_06_P3398	0.0034764	0.000493884	1.53496	up	2371.06	192.917	1388.09	214.346	1452.15	293.763	-2.59528	-5.59454	-3.21349	-5.54619	-2.94855	-5.0956	ATF2	Chr VII from 850436-848829, Genome Release 64-2-1, reverse complement, Verified ORF, "Alcohol acetyltransferase; may play a role in steroid detoxification; forms volatile esters during fermentation, which is important for brewing and winemaking" [YGR177C]	ATACAGGACTTGTCTCGCAAGATACGACCAAGCCGTACTACGTTCGGGATTTAATCTTCT	849066	chrVII	849007	-	FALSE		YGR177C	853088	NM_001181306	alcohol O-acetyltransferase	chrVII:849066-849007	GO:0034209|GO:0005737|GO:0016746|GO:0016020|GO:0004026|GO:0005783|GO:0009636|GO:0030176|GO:0016740|GO:0008202	NM_001181306	TC17825
A_06_P1943	0.00193708	0.00017709	1.56734	up	38961.9	11691	22100.1	14396.1	24804.1	15014.9	1.44878	0.323475	0.800459	0.515725	1.13826	0.598022	NHP2	Chr IV from 87512-87982, Genome Release 64-2-1, Verified ORF, "Protein related to mammalian high mobility group (HMG) proteins; nuclear protein; essential for function of H/ACA-type snoRNPs, which are involved in 18S rRNA processing" [YDL208W]	ATGTTATTTCCCACATCCCAGTCTTATGTGAAGATCACTCTGTCCCATACATCTTCATAC	87825	chrIV	87766	+	FALSE		YDL208W	851319	NM_001180268	snoRNA-binding protein NHP2	chrIV:87766-87825	GO:0031429|GO:0042254|GO:0003723|GO:0006364|GO:0000470|GO:0005730|GO:0005634|GO:0031118|GO:0006412|GO:0034513|GO:0030515|GO:0030529|GO:0000469|GO:0031120|GO:0022625	NM_001180268	TC20684
A_06_P5807	0.0038291	0.000567881	1.62267	up	7954.5	21967.7	4373.45	20229.6	3909.44	20876.1	-0.855973	1.20726	-1.55434	0.903878	-1.51249	1.07028	NCE103	Chr XIV from 559814-560479, Genome Release 64-2-1, Verified ORF, "Carbonic anhydrase; metalloenzyme that catalyzes CO2 hydration to bicarbonate, which is an important metabolic substrate, and protons; not expressed under conditions of high CO2, such as inside a growing colony, but transcription is induced in response to low CO2 levels, such as on the colony surface in ambient air; poorly transcri…	TCATCTGTACAAGTACTTAGACGATATTGACACCATGTACCATGAAGAGTCACAAAATTT	560278	chrXIV	560219	+	FALSE		YNL036W	855692	NM_001182875	carbonate dehydratase NCE103	chrXIV:560219-560278	GO:0005739|GO:0005758|GO:0005737|GO:0015976|GO:0008270|GO:0005634|GO:0034599|GO:0004089|GO:0071244|GO:0046872|GO:0016829	NM_001182875	TC19325
A_06_P3557	0.00488691	0.000856298	1.5952	up	2212.04	1390.91	1224.92	1427.99	1538.19	1562.38	-2.69348	-2.71634	-3.36722	-2.79051	-2.86925	-2.6679	EFM1	Chr VIII from 21783-23540, Genome Release 64-2-1, Verified ORF, "Lysine methyltransferase; involved in the monomethylation of eEF1A (Tef1p/Tef2p); SET-domain family member; predicted involvement in ribosome biogenesis; green fluorescent protein (GFP)-fusion protein localizes to the cytoplasm" [YHL039W]	GGATCAGGAAATCAAATAAAGAGCCTATATTTCTAATGAAGAAGGCATACGACTTACAGA	23532	chrVIII	23473	+	FALSE		YHL039W	856346	NM_001179119	protein-lysine N-methyltransferase	chrVIII:23473-23532	GO:0005737|GO:0008168|GO:0018027|GO:0005634|GO:0032259|GO:0018026|GO:0016279|GO:0016740	NM_001179119	TC17626
A_06_P7011	0.00194008	0.000178445	3.0236	up	15179.3	10046.9	4487.85	10112.9	7157.68	10218.5	0.0729992	0.127951	-1.52327	0.0421	-0.648465	0.00214195	ATG41	Chr XVI from 74719-74309, Genome Release 64-2-1, reverse complement, Verified ORF, "Protein of unknown function; mobilized into polysomes upon a shift from a fermentable to nonfermentable carbon source; potential Cdc28p substrate; ICY2 has a paralog, ICY1, that arose from the whole genome duplication" [YPL250C]	CAGCAACATAATAACGAGTACTGAAGACGATTGCATGTTCGATATGGAATTTAACGGCAA	74495	chrXVI	74436	-	FALSE		YPL250C	855825	NM_001184064	Atg41p	chrXVI:74495-74436	GO:0003674|GO:0034045|GO:0016020|GO:0000422|GO:0016236|GO:0006914|GO:0005575|GO:0032258|GO:0000045	NM_001184064	TC19832
A_06_P6210	0.00178724	0.000145273	1.56949	up	10077.1	4751.84	5678.31	6214.92	5827.14	6706.24	-0.508519	-0.959781	-1.15882	-0.683673	-0.948903	-0.612047	YOL019W	Chr XV from 288898-290553, Genome Release 64-2-1, Uncharacterized ORF, "Protein of unknown function; green fluorescent protein (GFP)-fusion protein localizes to the cell periphery and vacuole; YOL019W has a paralog, DCV1, that arose from the whole genome duplication" [YOL019W]	CAAAACAAAAACTTGCCCCGAGCTACTACTTCACTGAACAATCCTTACGGATTTAGGTAA	290554	chrXV	290495	+	FALSE		YOL019W	854141	NM_001183273	hypothetical protein	chrXV:290495-290554	GO:0005773|GO:0005774|GO:0000324|GO:0005886|GO:0000281|GO:0032153|GO:0030435|GO:0071944|GO:0003674|GO:0008150|GO:0007127|GO:0035838|GO:0016020|GO:0016021	NM_001183273	NP259660
A_06_P5506	0.00120946	6.63164e-05	1.62075	up	2014	1254.86	1103.78	1342.31	1215.33	1453.59	-2.83573	-2.93899	-3.53239	-2.91238	-3.19738	-2.79594	CTF18	Chr XIII from 424728-422503, Genome Release 64-2-1, reverse complement, Verified ORF, "Subunit of a complex with Ctf8p; shares some subunits with Replication Factor C and is required for sister chromatid cohesion; may have overlapping functions with Rad24p in the DNA damage replication checkpoint" [YMR078C]	GAGGATAGACTACAGTCACAGGAAATGCATAGCAAAAAAGTCAAAACTGGGTTAAATTCT	422768	chrXIII	422709	-	FALSE		YMR078C.1	855102	NM_001182577	Ctf18p	chrXIII:422768-422709	GO:0031390|GO:0005634|GO:0003677|GO:0005524|GO:0005739|GO:0006260|GO:0003674|GO:0007049|GO:0000166|GO:0000724|GO:0006270|GO:0035753|GO:0043596|GO:0007064	NM_001182577	NP258905
A_06_P3514	0.00122032	7.00442e-05	2.36004	down	2851.63	748.937	5878.46	715.411	4096.48	679.939	-2.34877	-3.65367	-1.10996	-3.79392	-1.43812	-3.90227	MAL12	Chr VII from 1076599-1078353, Genome Release 64-2-1, Verified ORF, "Maltase (alpha-D-glucosidase); inducible protein involved in maltose catabolism; encoded in the MAL1 complex locus; hydrolyzes the disaccharides maltose, turanose, maltotriose, and sucrose" [YGR292W]	ATGTTAAACCTTGGTTTCTCTTGAATGAATCTTTCGAGCAAGGAATCAATGTTGAGCAGG	1078046	chrVII	1077987	+	FALSE		YGR292W	853209	NM_001181421	alpha-glucosidase MAL12	chrVII:1077987-1078046	GO:0005987|GO:0004575|GO:0033934|GO:0005886|GO:0005975|GO:0000023|GO:0003824|GO:0032450|GO:0016787|GO:0016798|GO:0008152|GO:0000025|GO:0004558	NM_001181421	TC17647
A_06_P6771	0.0116855	0.0031453	1.58691	up	13895.9	5922.02	7881.67	6358.92	9240.49	8883.89	-0.0404048	-0.702701	-0.706624	-0.682541	-0.29954	-0.161535	RRP12	Chr XVI from 529723-533409, Genome Release 64-2-1, Verified ORF, "Protein required for export of the ribosomal subunits; associates with the RNA components of the pre-ribosomes; has a role in nuclear import in association with Pse1p; also plays a role in the cell cycle and the DNA damage response; contains HEAT-repeats" [YPL012W]	AAACTCGTTGTCAAGGGGCAACCTAAACCCTCTACTAATGTAGACGATCCATTGAGTGCT	533178	chrXVI	533119	+	FALSE		YPL012W.1	856095	NM_001183826	mRNA-binding protein RRP12	chrXVI:533119-533178	GO:0000462|GO:0005737|GO:0042254|GO:0003723|GO:0005730|GO:0005840|GO:0005634|GO:0003729|GO:0030686	NM_001183826	TC16858
A_06_P2139	0.00148103	0.000104776	1.72149	up	8977.26	5649.09	4625.03	5152.75	5020.59	5572.9	-0.680851	-0.708061	-1.46451	-0.940121	-1.16505	-0.865525	CTH1	Chr IV from 765155-764178, Genome Release 64-2-1, reverse complement, Verified ORF, "Member of the CCCH zinc finger family; similar to mammalian Tis11 protein, which activates transcription and also has a role in mRNA degradation; may function with Tis11p in iron homeostasis; CTH1 has a paralog, TIS11, that arose from the whole genome duplication" [YDR151C]	ATTATAGAACTAAACCTTGCATAAATTGGTCGAAGTTAGGCTACTGTCCGTACGGTAAGC	764429	chrIV	764370	-	FALSE		YDR151C	851729	NM_001180458	putative mRNA-binding protein CTH1	chrIV:764429-764370	GO:0006879|GO:0061158|GO:0003723|GO:0000956|GO:0005634|GO:0003730|GO:0003729|GO:0046872|GO:0005829	NM_001180458	TC18931
A_06_P4575	0.00122032	6.79006e-05	1.98015	down	30918	32902.6	54799.6	39571.5	35474.8	37652.6	1.10369	1.88052	2.0893	1.99862	1.66315	1.89119	PIR3	Chr XI from 144401-145378, Genome Release 64-2-1, Verified ORF, "O-glycosylated covalently-bound cell wall protein; required for cell wall stability; expression is cell cycle regulated, peaking in M/G1 and also subject to regulation by the cell integrity pathway; coding sequence contains length polymorphisms in different strains; PIR3 has a paralog, HSP150, that arose from the whole genome duplic…	CACATTGGTTCTCAGTGCCATGAAGTTTATTTGCAAGCTATAGATTTAATTGACTGTTGA	145383	chrXI	145324	+	FALSE		YKL163W	853693	NM_001179729	beta-1,3-glucan linked protein	chrXI:145324-145383	GO:0031505|GO:0009277|GO:0005199|GO:0005618|GO:0071555|GO:0005576	NM_001179729	NP260347
A_06_P3379	0.017337	0.00545821	1.59333	up	2389.43	1657.37	1371.28	1690.44	1358.8	1809.51	-2.58169	-2.47967	-3.25373	-2.55057	-3.04923	-2.45992	MTR3	Chr VII from 806021-805269, Genome Release 64-2-1, reverse complement, Verified ORF, "Exosome non-catalytic core component; involved in 3'-5' RNA processing and degradation in both the nucleus and the cytoplasm; has similarity to E. coli RNase PH and to human hMtr3p (EXOSC6)" [YGR158C]	GCAAAATGATGTCTTCTCAAATATCATCTCTCATACCACATTGTATCACTAGTATAACGC	805554	chrVII	805495	-	FALSE		YGR158C.1	853062	NM_001181287	exosome non-catalytic core subunit MTR3	chrVII:805554-805495	GO:0034475|GO:0034427|GO:0071039|GO:0071028|GO:0003723|GO:0006364|GO:0071038|GO:0071035|GO:0005730|GO:0005634|GO:0000178|GO:0071051|GO:0071042|GO:0003674|GO:0070481|GO:0005737|GO:0070651|GO:0000177|GO:0000176|GO:0070478|GO:0000467	NM_001181287	TC19439
A_06_P3799	0.00264059	0.000296537	1.51979	up	746.674	843.848	431.09	945.758	475.923	1012.65	-4.26008	-3.44848	-4.86395	-3.38877	-4.54532	-3.2987	YIL001W	Chr IX from 353940-355481, Genome Release 64-2-1, Uncharacterized ORF, "Putative protein of unknown function; contains a BTB/POZ domain which generally function in protein interactions; deletion slightly improved competitive fitness in rich media; GFP-tagged protein is localized to the cytoplasm" [YIL001W]	CCAAGACGATTTAGAATACCTAAAACAAGTAGGGTATTTGGAGTACAGAAAAGATATGGG	355435	chrIX	355376	+	FALSE		YIL001W	854816	NM_001179351	hypothetical protein	chrIX:355376-355435	GO:0030162|GO:0008150|GO:0003674|GO:0005737|GO:0042787|GO:0043161|GO:0031625|GO:0019005	NM_001179351	TC19748
A_06_P5915	0.00551929	0.00104975	1.57867	down	4656.86	1300.8	6540.4	1573.55	4870.8	1708.49	-1.63433	-2.83577	-0.975618	-2.65222	-1.20323	-2.56791	YNL144C	Chr XIV from 355042-352820, Genome Release 64-2-1, reverse complement, Uncharacterized ORF, "Putative protein of unknown function; non-tagged protein is detected in highly purified mitochondria in high-throughput studies; contains a PH domain and binds phosphatidylinositols and phosphatidylethanolamine in a large-scale study; YNL144C has a paralog, YHR131C, that arose from the whole genome duplic…	CGACACAACTAGTTTCAAGGAAAAGATATATCAAAGACTCATTAAGATGCATCAAACCGT	353114	chrXIV	353055	-	FALSE		YNL144C.1	855578	NM_001182982	hypothetical protein	chrXIV:353114-353055	GO:0005739|GO:0008150|GO:0003674	NM_001182982	TC17239
A_06_P5349	0.000512491	1.07607e-05	1.78623	up	1572.57	902.024	774.426	925.795	869.014	889.082	-3.18941	-3.40077	-4.02633	-3.44101	-3.69404	-3.48201	OGG1	Chr XIII from 151871-153001, Genome Release 64-2-1, Verified ORF, "Nuclear and mitochondrial glycosylase/lyase; specifically excises 7,8-dihydro-8-oxoguanine residues located opposite cytosine or thymine residues in DNA, repairs oxidative damage to mitochondrial DNA, contributes to UVA resistance" [YML060W]	CGGAAGCAATTGTTACGAAACAAATGAAACTGAAAGTTGAATTGTCTGATCTTCACATCA	152981	chrXIII	152922	+	FALSE		YML060W.1	854942	NM_001182419	8-oxoguanine glycosylase OGG1	chrXIII:152922-152981	GO:0003906|GO:0031518|GO:0070987|GO:0005634|GO:0003824|GO:0034039|GO:0016829|GO:0006974|GO:0003684|GO:0005739|GO:0006281|GO:0016787|GO:0008534|GO:0016798|GO:0006284|GO:0006285|GO:0008152|GO:0006289|GO:0007004	NM_001182419	TC18629
A_06_P2713	0.000677183	2.22895e-05	1.67995	up	8549.37	5968.15	4498.55	6519.74	4639.98	7170.14	-0.746643	-0.612031	-1.49506	-0.607777	-1.26007	-0.475255	UTP7	Chr V from 325936-324272, Genome Release 64-2-1, reverse complement, Verified ORF, "Nucleolar protein; component of the small subunit (SSU) processome containing the U3 snoRNA that is involved in processing of pre-18S rRNA" [YER082C]	TAAAAGAAACCACCAAATCAAACAAGGCCTAATTTCAGAAGACCACAAGGATGTCATCGA	324352	chrV	324293	-	FALSE		YER082C.1	856815	NM_001178973	Utp7p	chrV:324352-324293	GO:0000462|GO:0003674|GO:0000472|GO:0042254|GO:0030529|GO:0006364|GO:0032040|GO:0005730|GO:0000480|GO:0005634|GO:0000447|GO:0030686	NM_001178973	TC20714
A_06_P6197	0.000814736	3.09771e-05	1.99785	up	1229.17	605.78	546.835	662.488	604.249	599.791	-3.54867	-3.93462	-4.54712	-3.9072	-4.22994	-4.10031	CSI2	Chr XV from 312367-311342, Genome Release 64-2-1, reverse complement, Verified ORF, "Protein of unknown function; green fluorescent protein (GFP)- fusion protein localizes to the mother side of the bud neck and the vacuole; YOL007C is not an essential gene" [YOL007C]	ACAGACAGCACTAATCCATTCAATTATACATCATACAATTTAAGTCCCGACTCTGAAGAC	311498	chrXV	311439	-	FALSE		YOL007C.1	854155	NM_001183261	Csi2p	chrXV:311498-311439	GO:0008150|GO:0003674|GO:0000324|GO:0005935	NM_001183261	NP255994
A_06_P5433	0.00149136	0.000109606	1.60442	up	2818.34	3421.94	1564.58	3620.14	1774.29	4103.96	-2.35	-1.4939	-3.03205	-1.46159	-2.69159	-1.30062	PLB2	Chr XIII from 279681-277561, Genome Release 64-2-1, reverse complement, Verified ORF, "Phospholipase B (lysophospholipase) involved in lipid metabolism; displays transacylase activity in vitro; overproduction confers resistance to lysophosphatidylcholine" [YMR006C]	CTCGACTTCATCAAATGTCACTTCTAACTCAAACTCTTCGTCAAATACAACTTTAAACTC	277771	chrXIII	277712	-	FALSE		YMR006C	855018	NM_001182502	lysophospholipase	chrXIII:277771-277712	GO:0006629|GO:0005618|GO:0005576|GO:0004620|GO:0031225|GO:0071944|GO:0016042|GO:0016020|GO:0016787|GO:0004622|GO:0009277|GO:0008152|GO:0006650|GO:0009395	NM_001182502	TC17299
A_06_P5153	0.0056065	0.00108232	1.53775	up	1531.19	1091.12	898.773	1084.61	953.276	1324.84	-3.22582	-3.09736	-3.84664	-3.19089	-3.57003	-2.92367	SGD1	Chr XII from 802396-799697, Genome Release 64-2-1, reverse complement, Verified ORF, "Essential nuclear protein; required for biogenesis of the small ribosomal subunit; has a possible role in the osmoregulatory glycerol response; putative homolog of human NOM1 which is implicated in acute myeloid leukemia" [YLR336C]	CGCGATGTTTTAACGAAGAACGTTAAATCGGAAAATATGCTATTCATTCTCAAAGGTTTG	799909	chrXII	799850	-	FALSE		YLR336C.1	851049	NM_001182225	Sgd1p	chrXII:799909-799850	GO:0097078|GO:0003674|GO:0003723|GO:0005730|GO:0005634|GO:0042274|GO:0006972	NM_001182225	NP255277
A_06_P3859	0.00145034	9.43028e-05	1.62028	down	6964.96	3461.16	9900.53	3858.11	8124.77	3414.9	-1.03595	-1.37815	-0.339704	-1.36107	-0.440651	-1.56588			ATCCTGATACGATTTTCTTAGAGAGTGATATTGGCCTGCACGTTGGATATACCGAGGGTG	246800	chrIX	246741	-	FALSE		YIL059C.1				chrIX:246800-246741			TC21691
A_06_P6840	0.00137661	8.78451e-05	2.20631	up	15412.3	9535.33	6234.06	10213.9	7868.07	10754.5	0.104736	0.00539112	-1.0369	0.0350997	-0.493244	0.122662	RPS9A	Chr XVI from 404950-404956,405458-406044, Genome Release 64-2-1, intron sequence removed, Verified ORF, "Protein component of the small (40S) ribosomal subunit; homologous to mammalian ribosomal protein S9 and bacterial S4; RPS9A has a paralog, RPS9B, that arose from the whole genome duplication" [YPL081W]	GATTAGGAGACTAGTTAGAGTCGGTGTTTTATCCGAAGATAAGAAGAAGTTAGATTATGT	405734	chrXVI	405675	+	FALSE		YPL081W.1	856024	NM_001183895	ribosomal 40S subunit protein S9A	chrXVI:405675-405734	GO:0000462|GO:0003735|GO:0042254|GO:0003723|GO:0006364|GO:0032040|GO:0005730|GO:0015935|GO:0005634|GO:0019843|GO:0006412|GO:0045903|GO:0005622|GO:0005737|GO:0002181|GO:0022627|GO:0030529|GO:0005840|GO:0030686	NM_001183895	TC20341
A_06_P1962	0.000385491	5.92923e-06	3.74684	up	3273.87	1446.65	766.147	2433.83	1022.61	2498.8	-2.14282	-2.66618	-4.04849	-2.03707	-3.46998	-1.98223	HO	Chr IV from 48031-46271, Genome Release 64-2-1, reverse complement, Verified ORF, "Site-specific endonuclease; required for gene conversion at the MAT locus (homothallic switching) through the generation of a ds DNA break; expression restricted to mother cells in late G1 as controlled by Swi4p-Swi6p, Swi5p, and Ash1p" [YDL227C]	TTGGAGTGGTAAAAATCGAGTATGTGCTAGATGCTATGGAAGATACAAATTCAGCGGTCA	46533	chrIV	46474	-	FALSE		YDL227C.1	851371	NM_001180287	Hop	chrIV:46533-46474	GO:0030908|GO:0004518|GO:0004519|GO:0016787|GO:0000728|GO:0007533|GO:0005634|GO:0016539|GO:0003677|GO:0046872	NM_001180287	TC17624
A_06_P1352	0.0191012	0.00621166	1.78566	up	95044.6	60631.1	46841.3	59666	62452.3	62981.3	2.72313	2.73803	1.88667	2.59118	2.48867	2.6857	FES1	Chr II from 444693-443821, Genome Release 64-2-1, reverse complement, Verified ORF, "Hsp70 (Ssa1p) nucleotide exchange factor; required for the release of misfolded proteins from the Hsp70 system to the Ub-proteasome machinery for destruction; cytosolic homolog of Sil1p, which is the nucleotide exchange factor for BiP (Kar2p) in the endoplasmic reticulum; protein abundance increases in response t…	GAGCCTCTAAAGGACAGACTTAATGAAGACGATTATTTAGCCGTAAAGTATGTATTATGA	443874	chrII	443815	-	FALSE		YBR101C	852397	NM_001178449	Fes1p	chrII:443874-443815	GO:0071629|GO:0050790|GO:0005737|GO:0002181|GO:0022626|GO:0006417|GO:0005829|GO:0000774	NM_001178449	TC18101
A_06_P1840	0.00330791	0.000445383	1.51461	down	85100.3	93616.8	113638	90807	91885.5	81634.7	2.57955	3.37314	3.1785	3.20614	3.05236	3.06232	TMA17	Chr IV from 264964-264512, Genome Release 64-2-1, reverse complement, Verified ORF, "ATPase dedicated chaperone that adapts proteasome assembly to stress; Tma17p is induced upon stress; interacts with Rpt6p to assist its pairing to Rpt3p and early steps in proteasome biogenesis; associates with ribosomes; heterozygous deletion demonstrated increases in chromosome instability in a rad9 deletion ba…	GACGTTGACATGGACAATTCAAATGTGGACGTCGTGACACCAAACAGCATATTCATTTAA	264571	chrIV	264512	-	FALSE		YDL110C.1	851448	NM_001180169	Tma17p	chrIV:264571-264512	GO:0005737|GO:0005840|GO:0005634|GO:0070682|GO:0030674	NM_001180169	TC19735
A_06_P1881	0.00686198	0.00146291	1.53359	up	3197.6	1691.01	1857.17	1947.17	2030.08	2337.16	-2.16807	-2.4945	-2.78499	-2.37526	-2.47803	-2.10284	NOP14	Chr IV from 190586-188154, Genome Release 64-2-1, reverse complement, Verified ORF, "Nucleolar protein; forms a complex with Noc4p that mediates maturation and nuclear export of 40S ribosomal subunits; also present in the small subunit processome complex, which is required for processing of pre-18S rRNA" [YDL148C]	TGAAGGCCCAACTAAAGAAGGAACGTAAATTCACTATGAAAGAAATCCGTAAAGACGCCA	188369	chrIV	188310	-	FALSE		YDL148C.1	851407	NM_001180208	snoRNA-binding rRNA-processing protein NOP14	chrIV:188369-188310	GO:0000462|GO:0000472|GO:0042254|GO:0006364|GO:0032040|GO:0005730|GO:0000480|GO:0005634|GO:0005739|GO:0030515|GO:0030529|GO:0042274|GO:0000447|GO:0030692|GO:0030686	NM_001180208	TC17106
A_06_P1903	0.000149814	3.20458e-07	1.5198	down	12370	14472.7	16647.7	16928.7	12293.3	14990.3	-0.208474	0.699394	0.395409	0.781637	0.150609	0.595085	UGX2	Chr IV from 158735-158064, Genome Release 64-2-1, reverse complement, Verified ORF, "Protein of unknown function; transcript accumulates in response to any combination of stress conditions" [YDL169C]	ATCGGTATAAATCTGTATGGGCTCATGACGTCCACTCGAATGAAGATAGTACAAGCGACG	158342	chrIV	158283	-	FALSE		YDL169C.1	851385	NM_001180229	Ugx2p	chrIV:158342-158283	GO:0008150|GO:0003674|GO:0005575	NM_001180229	TC19751
A_06_P5834	0.0194243	0.00637781	1.51945	up	133515	48930.8	79096.1	62893	96586.4	64420.4	3.22959	2.43068	2.62604	2.67884	3.10864	2.71143	YDJ1	Chr XIV from 507097-505868, Genome Release 64-2-1, reverse complement, Verified ORF, "Type I HSP40 co-chaperone; involved in regulation of HSP90 and HSP70 functions; critical for determining cell size at Start as a function of growth rate; involved in protein translocation across membranes; member of the DnaJ family" [YNL064C]	AAAGCTACTGTGGACGAATGTGTACTCGCAGACTTTGACCCAGCCAAATACAACAGAACA	506009	chrXIV	505950	-	FALSE		YNL064C	855661	NM_001182902	type I HSP40 co-chaperone YDJ1	chrXIV:506009-505950	GO:0048471|GO:0009408|GO:0006626|GO:0032781|GO:0015031|GO:0030433|GO:0045047|GO:0005524|GO:0046872|GO:0005829|GO:0042026|GO:0005737|GO:0042787|GO:0006458|GO:0072380|GO:0006457|GO:0031072|GO:0035719|GO:0006810|GO:0051082|GO:0001671	NM_001182902	TC18998
A_06_P5429	0.000341862	3.41253e-06	2.66517	up	74346.2	88372.4	24974.1	37892.8	19291.3	30902.9	2.386	3.28361	0.971772	1.9257	0.797687	1.64433	MIX17	Chr XIII from 272193-272663, Genome Release 64-2-1, Verified ORF, "Mitochondrial intermembrane space protein; required for normal oxygen consumption; contains twin cysteine-x9-cysteine motifs; protein abundance increases in response to DNA replication stress" [YMR002W]	TGGGAAGAACTTGTGAAATAGACGCGAGAAACTTTACACGTTGTTTGGATGAAAACAACG	272592	chrXIII	272533	+	FALSE		YMR002W	855014	NM_001182498	Mix17p	chrXIII:272533-272592	GO:0009060|GO:0005739|GO:0005758|GO:0003674|GO:0005737|GO:0005634|GO:0007005	NM_001182498	TC20888
A_06_P5102	0.00114703	5.98332e-05	1.69263	up	2721.53	1154.1	1423.71	1277.49	1625.3	1461.19	-2.40373	-3.01263	-3.163	-2.94711	-2.79801	-2.78433	YLR287C	Chr XII from 712058-710991, Genome Release 64-2-1, reverse complement, Uncharacterized ORF, "Putative protein of unknown function; green fluorescent protein (GFP)-fusion protein localizes to the cytoplasm; YLR287C is not an essential gene" [YLR287C]	TATCTGAAGGAAATACAGTTACTTTTGGATGAAGTGGTATCCACTGTACAATTTGAGCCG	711208	chrXII	711149	-	FALSE		YLR287C	850993	NM_001182174	hypothetical protein	chrXII:711208-711149	GO:0008150|GO:0003674|GO:0005737|GO:0051726|GO:0005634	NM_001182174	TC18748
A_06_P5884	0.00634499	0.00130293	1.65905	up	14230.6	6517.2	7768.24	6906.4	8592.68	6661.84	-0.000580788	-0.519448	-0.730943	-0.517013	-0.386455	-0.566093	RPC19	Chr XIV from 412771-413199, Genome Release 64-2-1, Verified ORF, "RNA polymerase subunit AC19; common to RNA polymerases I and III" [YNL113W]	ATCACACGCTTGGAAATGCCCTTCGTTACGTTATAATGAAAAATCCAGACGTAGAATTTT	413037	chrXIV	412978	+	FALSE		YNL113W.1	855609	NM_001182951	DNA-directed RNA polymerase core subunit RPC19	chrXIV:412978-413037	GO:0003899|GO:0042254|GO:0005730|GO:0005634|GO:0006360|GO:0003677|GO:0006351|GO:0042797|GO:0001056|GO:0005736|GO:0001054|GO:0046983|GO:0005666	NM_001182951	TC21303
A_06_P2132	0.000720343	2.52713e-05	2.09318	up	2542.72	484.736	1093.27	594.277	1396.88	673.518	-2.4865	-4.30472	-3.55219	-4.08782	-3.03694	-3.90442	MKC7	Chr IV from 746101-744311, Genome Release 64-2-1, reverse complement, Verified ORF, "GPI-anchored aspartyl protease; member of the yapsin family of proteases involved in cell wall growth and maintenance; shares functions with Yap3p and Kex2p; MKC7 has a paralog, YPS1, that arose from the whole genome duplication" [YDR144C]	AAGTACGACAGCTCTCTCTATTTCAAAATCTACCTCAAGTACTTCCTCAACAGGAATGTT	744471	chrIV	744412	-	FALSE		YDR144C	851722	NM_001180451	aspartyl protease	chrIV:744471-744412	GO:0030163|GO:0000324|GO:0016787|GO:0016020|GO:0005886|GO:0031505|GO:0009277|GO:0001402|GO:0006508|GO:0008233|GO:0031225|GO:0004190	NM_001180451	TC18446
A_06_P3477	0.000658157	1.85136e-05	1.91685	down	6641.36	59900.5	11235.4	64370.9	7990.72	48689.5	-1.10968	2.7542	-0.170942	2.66918	-0.494918	2.27353	GND2	Chr VII from 1004624-1006102, Genome Release 64-2-1, Verified ORF, "6-phosphogluconate dehydrogenase (decarboxylating); catalyzes an NADPH regenerating reaction in the pentose phosphate pathway; required for growth on D-glucono-delta-lactone; GND2 has a paralog, GND1, that arose from the whole genome duplication" [YGR256W]	CTGCTTTAGCGTTTTACGACGGCTATAGATCTGAGAGGCTACCAGCAAACTTGTTACAAG	1005968	chrVII	1005909	+	FALSE		YGR256W.1	853172	NM_001181385	phosphogluconate dehydrogenase (decarboxylating) GND2	chrVII:1005909-1005968	GO:0004616|GO:0005886|GO:0019521|GO:0016491|GO:0006098|GO:0009051|GO:0055114|GO:0005829	NM_001181385	TC18004
A_06_P4532	0.0042071	0.000663561	1.52511	up	8034.46	1316.75	4725.43	1757.46	4867.1	1763.92	-0.837232	-2.79713	-1.44614	-2.49019	-1.197	-2.52424	OAC1	Chr XI from 217344-218318, Genome Release 64-2-1, Verified ORF, "Mitochondrial inner membrane transporter; transports oxaloacetate, sulfate, thiosulfate, and isopropylmalate; member of the mitochondrial carrier family" [YKL120W]	GGATGTCATTTTGACAAGAATCTATAATCAAAAAGGTGACTTGTACAAGGGACCTATAGA	217796	chrXI	217737	+	FALSE		YKL120W.1	853739	NM_001179686	Oac1p	chrXI:217737-217796	GO:0034659|GO:0005739|GO:0034658|GO:0015131|GO:0016020|GO:0015116|GO:0008272|GO:0006810|GO:0005743|GO:0016021|GO:0055085|GO:0015729	NM_001179686	TC18929
A_06_P1297	0.000152233	3.52769e-07	1.79521	down	2833.57	12154.5	4509.24	12173.4	2902.2	13684.3	-2.33931	0.392681	-1.49516	0.303961	-1.95069	0.444012	REG2	Chr II from 338199-337183, Genome Release 64-2-1, reverse complement, Verified ORF, "Regulatory subunit of the Glc7p type-1 protein phosphatase; involved with Reg1p, Glc7p, and Snf1p in regulation of glucose-repressible genes, also involved in glucose-induced proteolysis of maltose permease; REG2 has a paralog, REG1, that arose from the whole genome duplication" [YBR050C]	CCGTAAAACCTTCGTCAACTTCAAGTCATTCGACCTTCATTTTCGAGTCGGAAACTGACA	337320	chrII	337261	-	FALSE		YBR050C	852340	NM_001178398	protein phosphatase regulator REG2	chrII:337320-337261	GO:0050790|GO:0019888|GO:0000164|GO:0000122	NM_001178398	TC21412
A_06_P3954	0.00122032	6.80085e-05	1.83041	down	9078.74	105326	14736	116197	10478	100637	-0.663658	3.5502	0.208508	3.5605	-0.100785	3.36534	GUT2	Chr IX from 53708-51759, Genome Release 64-2-1, reverse complement, Verified ORF, "Mitochondrial glycerol-3-phosphate dehydrogenase; expression is repressed by both glucose and cAMP and derepressed by non-fermentable carbon sources in a Snf1p, Rsf1p, Hap2/3/4/5 complex dependent manner" [YIL155C]	TACTTTCAGATATCCATTCACAATCGGTGAGTTAAAGTATTCCATGCAGTACGAATATTG	51999	chrIX	51940	-	FALSE		YIL155C	854651	NM_001179503	glycerol-3-phosphate dehydrogenase	chrIX:51999-51940	GO:0009331|GO:0004368|GO:0005743|GO:0006072|GO:0006071|GO:0005739|GO:0052590|GO:0052591|GO:0016020|GO:0006116|GO:0016491|GO:0001302|GO:0031307|GO:0055114	NM_001179503	TC17425
A_06_P4982	1.9106e-06	6.8114e-10	10.3298	up	30065.6	25372.6	2588.63	5498.67	8359.71	16269.7	1.0738	1.46394	-2.29495	-0.894272	-0.412216	0.705431	UPS2	Chr XII from 500270-499578, Genome Release 64-2-1, reverse complement, Verified ORF, "Mitochondrial intermembrane space protein; involved in phospholipid metabolism; has role in regulation of phospholipid metabolism by inhibiting conversion of phosphatidylethanolamine to phosphatidylcholine; null mutant has defects in mitochondrial morphology; similar to Ups1p, Ups3p and to human PRELI; UPS2 has …	GTGAAAATTGGGAAAAACATGTTGATGACTTGAGCAATCAACTTGTCAGTAAAGTCAATG	499761	chrXII	499702	-	FALSE		YLR168C.1	850865	NM_001182055	Ups2p	chrXII:499761-499702	GO:0005739|GO:0005758|GO:0003674|GO:0016020|GO:0015914|GO:0031314|GO:2001246|GO:0005743|GO:0046337|GO:0032048|GO:0042407	NM_001182055	TC19650
A_06_P6054	0.00107655	5.37314e-05	1.84628	up	945.994	463.111	449.352	762.686	532.956	750.653	-3.927	-4.29308	-4.81161	-3.71888	-4.40687	-3.76366	POP3	Chr XIV from 107687-108274, Genome Release 64-2-1, Verified ORF, "Subunit of both RNase MRP and nuclear RNase P; RNase MRP cleaves pre-rRNA, while nuclear RNase P cleaves tRNA precursors to generate mature 5' ends and facilitates turnover of nuclear RNAs; relocalizes to the cytosol in response to hypoxia" [YNL282W]	ATCCAGAAGAACGTTGATCTGCTTCAGTTTCCCTGGTTAAATGCTATCAAGTATCGGCCC	108214	chrXIV	108155	+	FALSE		YNL282W.1	855439	NM_001183120	Pop3p	chrXIV:108155-108214	GO:0000171|GO:0000172|GO:0034965|GO:0004526|GO:0000294|GO:0006364|GO:0005634|GO:0005655|GO:0008033|GO:0005829	NM_001183120	TC20380
A_06_P1883	0.0248356	0.00876245	1.50991	up	2224.76	1503.96	1348.38	1585.78	1409.99	1728.95	-2.6861	-2.64827	-3.28057	-2.63551	-2.98863	-2.55311	RPC53	Chr IV from 183343-184611, Genome Release 64-2-1, Verified ORF, "RNA polymerase III subunit C53" [YDL150W]	CCCTTCAAAGAAGAAGAAGAATATTAAAAAGAAGGACACGAAGGATGCTTTGTCTACTAG	184404	chrIV	184345	+	FALSE		YDL150W.1	851404	NM_001180210	DNA-directed RNA polymerase III subunit C53	chrIV:184345-184404	GO:0042797|GO:0003899|GO:0001056|GO:0005666|GO:0005634|GO:0006383|GO:0003677	NM_001180210	NP260768
A_06_P5128	0.00122032	6.84022e-05	1.54879	down	1402.9	8626.51	1915.62	7764.68	1230.21	6922.42	-3.35205	-0.0777931	-2.7209	-0.351109	-3.17857	-0.531089	ATG39	Chr XII from 758833-757637, Genome Release 64-2-1, reverse complement, Uncharacterized ORF, "Putative protein of unknown function" [YLR312C]	TATTAAAAGGTATTTCGATCATTCTTGCCAAAAAGCAAAACAATGTTGGTCGGGATCCAG	757885	chrXII	757826	-	FALSE		YLR312C.1	851021	NM_001182200	Atg39p	chrXII:757885-757826	GO:0034045|GO:0016020|GO:0005783|GO:0006914|GO:0005789|GO:0016021|GO:0030674|GO:0097038	NM_001182200	TC20898
A_06_P3899	0.00541287	0.00101146	2.05946	down	2346.37	132.864	4285.51	172.429	2774.12	164.912	-2.6067	-6.07038	-1.56443	-5.84134	-1.98345	-5.90165			TGTGGTAGAATACAGGGAAGGCCAAGCTGTTGTTCAATGGATGCGGTTCGAGGCCCAGCG	177656	chrIX	177597	+	FALSE		YIL100W.1				chrIX:177597-177656
A_06_P4169	0.00114703	5.95428e-05	2.00762	up	4373.43	1454.29	1916.34	1636.11	2486.82	1751.27	-1.70765	-2.68556	-2.71313	-2.61708	-2.19178	-2.50823	RPA34	Chr X from 140437-141138, Genome Release 64-2-1, Verified ORF, "RNA polymerase I subunit A34.5; essential for nucleolar assembly and for high polymerase loading rate; nucleolar localization depends on Rpa49p" [YJL148W]	GAGTTCCACGTAAAGATGTTCCAAAAGTAGAAGGCTTGAAGTTGGAGCATTTTGCTACTG	140953	chrX	140894	+	FALSE		YJL148W.1	853293	NM_001181581	DNA-directed RNA polymerase I subunit RPA34	chrX:140894-140953	GO:0005736|GO:0003899|GO:0042254|GO:0001054|GO:0006362|GO:0005730|GO:0006360|GO:0005634|GO:0042790	NM_001181581	TC19609
A_06_P6185	0.00103647	4.91447e-05	1.64348	down	289.823	47.6144	420.053	55.6192	291.507	70.118	-5.6264	-7.5872	-4.90965	-7.47879	-5.25706	-7.14331	HXT17	Chr XIV from 772657-774351, Genome Release 64-2-1, Verified ORF, "Hexose transporter; up-regulated in media containing raffinose and galactose at pH 7.7 versus pH 4.7, repressed by high levels of glucose; HXT17 has a paralog, HXT13, that arose from a segmental duplication" [YNR072W]	CTTCTATTATGGTTATGTGTTCGTAGGTTGTTTGGTTGCAATGTTTCTGTACGTTTTCTT	774167	chrXIV	774108	+	FALSE		YNR072W	855809	NM_001183249	hexose transporter HXT17	chrXIV:774108-774167	GO:0005215|GO:0000324|GO:0005886|GO:0022857|GO:0008643|GO:0055085|GO:0015761|GO:0071944|GO:0008645|GO:0015795|GO:0015755|GO:0015797|GO:0015578|GO:0016020|GO:0046323|GO:0005887|GO:0022891|GO:0005353|GO:0006810|GO:0005351|GO:0016021|GO:0005355|GO:0015992	NM_001183249	NP256007
A_06_P1100	0.000814509	3.06348e-05	1.53827	up	2542.35	2279.14	1462.14	2479.89	1488.27	2416.02	-2.50015	-2.04334	-3.12146	-2.01505	-2.92433	-2.04886	SEN34	Chr I from 158966-159793, Genome Release 64-2-1, Verified ORF, "Subunit of the tRNA splicing endonuclease; tRNA splicing endonuclease is composed of Sen2p, Sen15p, Sen34p, and Sen54p; Sen34p contains the active site for tRNA 3' splice site cleavage and has similarity to Sen2p and to Archaeal tRNA splicing endonuclease" [YAR008W]	ACAAGATGCGATTGATTATCATAATGAGCCGATTGACCTAATATCCATGATAAGTGGTGC	159691	chrI	159632	+	FALSE		YAR008W.1	851267	NM_001178212	tRNA splicing endonuclease subunit SEN34	chrI:159632-159691	GO:0006388|GO:0090305|GO:0005634|GO:0005741|GO:0000214|GO:0003676|GO:0000213|GO:0000379|GO:0008033|GO:0016829|GO:0012505|GO:0005739|GO:0004518|GO:0016020	NM_001178212	NP961978
A_06_P4312	0.0151759	0.00454735	1.9891	up	8834.9	2041.62	3965.34	1913.43	5325.85	2140.25	-0.690364	-2.2319	-1.68248	-2.37959	-1.05993	-2.21494	HAM1	Chr X from 569399-568806, Genome Release 64-2-1, reverse complement, Verified ORF, "Nucleoside triphosphate pyrophosphohydrolase; active against a wide range of substrates including ITP, dITP and XTP; mediates exclusion of noncanonical purines and pyrimidines from deoxyribonucleoside triphosphate pools; functions together with YJL055W to mediate resistance to 5-FU; specifically reduces the incorp…	GCTGGGATTCAATTTTTGAACCTTTTGATAGTCATGGACTGACTTACGCAGAGATGAGCA	568938	chrX	568879	-	FALSE		YJR069C	853532	NM_001181727	nucleoside triphosphate pyrophosphohydrolase HAM1	chrX:568938-568879	GO:0036220|GO:0009217|GO:0036221|GO:0036222|GO:0009213|GO:0004551|GO:0005634|GO:0009143|GO:0035870|GO:0046872|GO:0005737|GO:0008828|GO:0000166|GO:0016787|GO:0047429|GO:0036217|GO:0004170|GO:0035529|GO:0047840|GO:0036219|GO:0009117|GO:0036218	NM_001181727
A_06_P5288	0.00100193	4.6971e-05	1.51265	down	1599.82	1549.93	2144.17	1791.92	1841.46	1842.47	-3.16777	-2.52975	-2.57069	-2.48171	-2.59519	-2.45951	YML002W	Chr XIII from 264541-266754, Genome Release 64-2-1, Uncharacterized ORF, "Putative protein of unknown function; expression induced by heat and by calcium shortage" [YML002W]	AAGACTAGCGGTTCAGATAAAGGCCTCTTCAAAAATGCTCAAAGAACTTGGAAGCGAAAT	266624	chrXIII	266565	+	FALSE		YML002W	855011	NM_001182357	hypothetical protein	chrXIII:266565-266624	GO:0008150|GO:0003674|GO:0005575	NM_001182357	TC17242
A_06_P4942	0.00194008	0.000178303	1.93098	up	6308.53	3807.04	2940.86	4593.88	3478.67	5848.87	-1.18026	-1.3024	-2.12959	-1.12335	-1.70352	-0.773156	DIP2	Chr XII from 399657-402488, Genome Release 64-2-1, Verified ORF, "Nucleolar protein; specifically associated with the U3 snoRNA, part of the large ribonucleoprotein complex known as the small subunit (SSU) processome, required for 18S rRNA biogenesis, part of the active pre-rRNA processing complex" [YLR129W]	TTAAAATCTACCGAGGATGATCTAGGCTTTAATGTTCAAGGGTTGAAATTCGTCAAGCAA	402387	chrXII	402328	+	FALSE		YLR129W	850820	NM_001182016	snoRNA-binding rRNA-processing protein DIP2	chrXII:402328-402387	GO:0000462|GO:0000472|GO:0006364|GO:0042254|GO:0032040|GO:0005730|GO:0000480|GO:0005634|GO:0034388|GO:0030515|GO:0030529|GO:0000447|GO:0030686	NM_001182016	TC16920
A_06_P4488	0.0285655	0.0104665	1.60668	up	1764.45	623.058	1005.53	675.768	1070.78	898.611	-3.01869	-3.86669	-3.70277	-3.87834	-3.41362	-3.49263	DHR2	Chr XI from 288845-291052, Genome Release 64-2-1, Verified ORF, "Predominantly nucleolar DEAH-box ATP-dependent RNA helicase; required for 18S rRNA synthesis" [YKL078W]	ATATGCCAGAAATGTTAGTAGGATTGAACTTTCATGGTTACAAGAAGTTGTCACTAATGC	290656	chrXI	290597	+	FALSE		YKL078W	853784	NM_001179644	RNA helicase	chrXI:290597-290656	GO:0008026|GO:0000462|GO:0003724|GO:0042254|GO:0003723|GO:0006364|GO:0004386|GO:0005730|GO:0005634|GO:0003676|GO:0005524|GO:0004004|GO:0005737|GO:0016787|GO:0000166|GO:0005681	NM_001179644	TC17247
A_06_P1492	0.000536966	1.21559e-05	1.51005	up	1956.69	118.86	1143.21	106.938	1264.94	117.607	-2.86887	-6.27647	-3.46347	-6.5406	-3.18824	-6.43508	YBR238C	Chr II from 697302-695107, Genome Release 64-2-1, reverse complement, Verified ORF, "Mitochondrial membrane protein; not required for respiratory growth but causes a synthetic respiratory defect in combination with rmd9 mutations; transcriptionally up-regulated by TOR; deletion increases life span; YBR238C has a paralog, RMD9, that arose from the whole genome duplication" [YBR238C]	TTGTTAAACGTTACTCTCCATATTGCCGTGATTCCAGACAACTAGCCAGATTAACAACAG	695274	chrII	695215	-	FALSE		YBR238C.1	852540	NM_001178586	hypothetical protein	chrII:695274-695215	GO:0009060|GO:0005739|GO:0005737|GO:0016020|GO:0032592|GO:0000932|GO:0005743|GO:0003729	NM_001178586	NP258225
A_06_P4416	0.00632666	0.00129804	1.78051	up	4094.93	1226.04	2088.35	1111.03	2408.92	1297.54	-1.81055	-2.94973	-2.64284	-3.16153	-2.22847	-2.95191	MRT4	Chr XI from 426242-426952, Genome Release 64-2-1, Verified ORF, "Protein involved in mRNA turnover and ribosome assembly; required at post-transcriptional step for efficient retrotransposition; localizes to the nucleolus" [YKL009W]	GAGAAACAAATTTGAAATTCCAACTAAAATCAAAGCTGGTAAGATCACCATTGACAGTCC	426438	chrXI	426379	+	FALSE		YKL009W	853860	NM_001179575	Mrt4p	chrXI:426379-426438	GO:0003735|GO:0006364|GO:0042254|GO:0000956|GO:0005730|GO:0005634|GO:0005622|GO:0005737|GO:0002181|GO:0070180|GO:0000027|GO:0042273|GO:0005654|GO:0022625|GO:0030687	NM_001179575	TC19584
A_06_P1605	0.00183552	0.000153569	2.67903	up	8667.54	6609.39	2895.84	7001.45	3976.69	8357.93	-0.72415	-0.524825	-2.14586	-0.51381	-1.52843	-0.250232	SPB1	Chr III from 31449-33974, Genome Release 64-2-1, Verified ORF, "AdoMet-dependent methyltransferase; involved in rRNA processing and 60S ribosomal subunit maturation; methylates G2922 in the tRNA docking site of the large subunit rRNA and in the absence of snR52, U2921; suppressor of PAB1 mutants" [YCL054W]	CCAAAGGGCGTTAAGGGTAAGTATAAGATGGTTGATGGTGTCATGAAGAATGAACAAAGA	33932	chrIII	33873	+	FALSE		YCL054W	850304	NM_001178698	27S pre-rRNA (guanosine2922-2'-O)-methyltransferase	chrIII:33873-33932	GO:0000463|GO:0042254|GO:0006364|GO:0008168|GO:0008650|GO:0005730|GO:0005634|GO:0032259|GO:0016435|GO:0008649|GO:0001510|GO:0031167|GO:0030687|GO:0016740|GO:0000466	NM_001178698	NP370029
A_06_P4306	0.00161196	0.000123112	2.48804	up	1990.76	555.16	725.336	589.796	1011.44	603.623	-2.84409	-4.04865	-4.1591	-4.07389	-3.47316	-4.04609	RPA12	Chr X from 555195-555572, Genome Release 64-2-1, Verified ORF, "RNA polymerase I subunit A12.2; contains two zinc binding domains, and the N terminal domain is responsible for anchoring to the RNA pol I complex" [YJR063W]	CCTCAGTGTGGAAATGAAGAGATGAACTATCATACTTTACAGTTAAGATCTGCAGATGAA	555505	chrX	555446	+	FALSE		YJR063W	853526	NM_001181721	DNA-directed RNA polymerase I core subunit RPA12	chrX:555446-555505	GO:0006379|GO:0003899|GO:0042254|GO:0006363|GO:0005730|GO:0005634|GO:0006360|GO:0000122|GO:0003676|GO:0042790|GO:0046872|GO:0006351|GO:0005736|GO:0001054|GO:0008270	NM_001181721	TC21274
A_06_P1712	0.00184273	0.000158122	1.53908	up	1255.21	1150.33	713.552	1376.48	842.65	1442.49	-3.51476	-3.02209	-4.13683	-2.86156	-3.72533	-2.78377	MSH3	Chr III from 279820-276764, Genome Release 64-2-1, reverse complement, Verified ORF, "Mismatch repair protein; forms dimers with Msh2p that mediate repair of insertion or deletion mutations and removal of nonhomologous DNA ends, contains a PCNA (Pol30p) binding motif required for genome stability" [YCR092C]	AGTGATAATATAACAGCAACGGATAAACTCGCGAAATTACTATCATTGGATATCCACTGA	276820	chrIII	276761	-	FALSE		YCR092C	850454	NM_001178798	mismatch repair protein MSH3	chrIII:276820-276761	GO:0030983|GO:0000404|GO:0000403|GO:0006310|GO:0000406|GO:0005634|GO:0000228|GO:0006312|GO:0003677|GO:0005524|GO:0006974|GO:0003684|GO:0005737|GO:0032135|GO:0000735|GO:0006281|GO:0032302|GO:0000166|GO:0000710|GO:0043111|GO:0006298|GO:0007131	NM_001178798	TC16819
A_06_P3139	0.00714589	0.00157566	2.59285	up	3261.1	1689.54	1118.09	1665.45	2412.12	2060.35	-2.12695	-2.45808	-3.50149	-2.56383	-2.26874	-2.28922	STR3	Chr VII from 156012-154615, Genome Release 64-2-1, reverse complement, Verified ORF, "Peroxisomal cystathionine beta-lyase; converts cystathionine into homocysteine; may be redox regulated by Gto1p; involved in the release of the aromatic thiol 3-mercaptohexanol during wine fermentation" [YGL184C]	CGATGACCTGCATAAGCCTTTAAGTATTTACGAAGAATTTTACAATCAAGATCTCATCAG	154720	chrVII	154661	-	FALSE		YGL184C	852691	NM_001181049	cystathionine beta-lyase STR3	chrVII:154720-154661	GO:0019343|GO:0005737|GO:0019346|GO:0030170|GO:0009086|GO:0008652|GO:0071266|GO:0005634|GO:0004121|GO:0003824|GO:0016829|GO:0005777	NM_001181049	TC18134
A_06_P2264	0.00159333	0.000120138	1.72961	up	4259.19	4752.95	2165.89	4057.22	2145.18	4622.73	-1.74874	-0.91664	-2.53918	-1.28033	-2.38312	-1.13145	BSC2	Chr IV from 1012252-1012959, Genome Release 64-2-1, Verified ORF, "Protein of unknown function; ORF exhibits genomic organization compatible with a translational readthrough-dependent mode of expression; null mutant displays increased translation rate and increased readthrough of premature stop codons; BSC2 has a paralog, IRC23, that arose from the whole genome duplication" [YDR275W]	GGTCTGGAATATGATATTAGTTCAGGTAGTGTTAACAAAAGTAGGCGTTTGAATTCAACT	1012782	chrIV	1012723	+	FALSE		YDR275W.1	851868	NM_001180583	Bsc2p	chrIV:1012723-1012782	GO:0005811|GO:0008150|GO:0003674|GO:0016020|GO:0016021	NM_001180583	TC19589
A_06_P1936	0.0074686	0.00167744	1.55852	up	23095.3	10573.7	13173	11815.2	14837.3	12460	0.69173	0.181343	0.0515575	0.247579	0.385618	0.309655	TRM8	Chr IV from 99561-100421, Genome Release 64-2-1, Verified ORF, "Noncatalytic subunit of a tRNA methyltransferase complex; Trm8p and Trm82p comprise an enzyme that catalyzes a methyl-transfer from S-adenosyl-l-methionine to the N(7) atom of guanine at position 46 in tRNA; Trm8 lacks catalytic activity if not bound to Trm82p" [YDL201W]	AAGGTAAAAAAGTGGAAAGAAAGAAGGGTGACAAGTTCGTCGCTTGTTTCACAAGATTAC	100402	chrIV	100343	+	FALSE		YDL201W.1	851326	NM_001180261	tRNA (guanine46-N7)-methyltransferase	chrIV:100343-100402	GO:0000049|GO:0003723|GO:0008168|GO:0030488|GO:0008176|GO:0005634|GO:0043527|GO:0032259|GO:0016740|GO:0008033|GO:0006400	NM_001180261	TC19195
A_06_P3380	0.00942231	0.00232654	1.81776	up	27074.6	12970.8	13646.4	10784.7	14809.5	14683.4	0.9279	0.445453	0.0657418	0.112969	0.364825	0.546098	NSR1	Chr VII from 807656-806412, Genome Release 64-2-1, reverse complement, Verified ORF, "Nucleolar protein that binds nuclear localization sequences; required for pre-rRNA processing and ribosome biogenesis" [YGR159C]	CCATTGGGCAGATCAAGAAATACCGCTTCTTTCGCTGGTTCAAAGAAAACATTTGATTAA	806476	chrVII	806417	-	FALSE		YGR159C.1	853064	NM_001181288	Nsr1p	chrVII:806476-806417	GO:0003723|GO:0006364|GO:0005730|GO:0005634|GO:0005635|GO:0003676|GO:0003729|GO:0003677|GO:0005739|GO:0000166|GO:0008139|GO:0043047|GO:0000028	NM_001181288	TC18410
A_06_P4031	0.00311844	0.000400784	1.69414	up	2618.42	1066.37	1386.97	1179.64	1568.33	1332.98	-2.45277	-3.13336	-3.21332	-3.06973	-2.8456	-2.91026	NOP9	Chr X from 419562-417562, Genome Release 64-2-1, reverse complement, Verified ORF, "Essential subunit of U3-containing 90S preribosome; involved in production of 18S rRNA and assembly of small ribosomal subunit; also part of pre-40S ribosome and required for its export into cytoplasm; binds RNA and contains pumilio domain" [YJL010C]	GACAAATTGTGGGAATTTACGGCAAAATTAACATTATATAAGGAGCGTATTGCTAGAGCA	417852	chrX	417793	-	FALSE		YJL010C.1	853445	NM_001181444	RNA-binding RNA processing protein NOP9	chrX:417852-417793	GO:0000472|GO:0042254|GO:0006364|GO:0003723|GO:0005730|GO:0000480|GO:0005634|GO:0003729|GO:0000447|GO:0030688|GO:0000056|GO:0030686	NM_001181444	NP257314
A_06_P3817	0.00116453	6.22745e-05	1.63267	down	6109.45	5616.91	8769.16	6482.89	7381.39	6500.53	-1.22784	-0.690012	-0.52061	-0.609246	-0.600538	-0.643524	VID28	Chr IX from 320965-318200, Genome Release 64-2-1, reverse complement, Verified ORF, "GID Complex subunit, serves as adaptor for regulatory subunit Vid24p; protein involved in proteasome-dependent catabolite degradation of fructose-1,6-bisphosphatase (FBPase); localized to the nucleus and the cytoplasm" [YIL017C]	CTCGTGGAGGTAGGATTATACGATCTGGTTAGAAAAAATATTACAGACGAATCATTATCT	318317	chrIX	318258	-	FALSE		YIL017C	854795	NM_001179367	glucose-induced degradation complex subunit VID28	chrIX:318317-318258	GO:0045721|GO:0030437|GO:0005773|GO:0007039|GO:0003674|GO:0034657|GO:0005737|GO:0045944|GO:0043161|GO:0005634	NM_001179367	NP259554
A_06_P6205	0.00687399	0.0014698	2.56905	up	2528.97	304.389	906.796	151.12	1041.62	332.576	-2.52102	-5.00048	-3.88226	-6.06849	-3.43045	-4.8903	YOL014W	Chr XV from 299693-300067, Genome Release 64-2-1, Uncharacterized ORF, "Putative protein of unknown function" [YOL014W]	TCAGCTTTTGCAACGTTGACTAAAAAGGTTCCAGGAACCACATTCTCAGCTGATATGCCA	299864	chrXV	299805	+	FALSE		YOL014W.1	854146	NM_001183268	hypothetical protein	chrXV:299805-299864	GO:0008150|GO:0003674|GO:0005575	NM_001183268	TC21291
A_06_P1946	0.000286854	2.34321e-06	1.56945	up	1181.62	405.06	663.76	443.195	779.601	404.084	-3.60416	-4.50393	-4.25441	-4.47712	-3.85029	-4.64076	YDL211C	Chr IV from 80412-79294, Genome Release 64-2-1, reverse complement, Uncharacterized ORF, "Protein of unknown function; green fluorescent protein (GFP)-fusion protein localizes to the vacuole; YDL211C has a paralog, TDA7, that arose from the whole genome duplication" [YDL211C]	ACGGCGAGGGCAAACGAGATTCCTTTGAAAATGGTAGAGATTTACACAGAGCTAGTTCCT	79539	chrIV	79480	-	FALSE		YDL211C.1	851315	NM_001180271	hypothetical protein	chrIV:79539-79480	GO:0005773|GO:0008150|GO:0005774|GO:0003674|GO:0000324|GO:0016020|GO:0016021	NM_001180271	TC18653
A_06_P3738	0.00105609	5.17689e-05	1.95058	down	738.86	4819.23	1274.52	6252.27	869.138	5747.02	-4.27583	-0.884882	-3.31192	-0.659259	-3.66746	-0.797699	PEX18	Chr VIII from 420072-419221, Genome Release 64-2-1, reverse complement, Verified ORF, "Peroxin; required for targeting of peroxisomal matrix proteins containing PTS2; interacts with Pex7p; partially redundant with Pex21p; PEX18 has a paralog, PEX21, that arose from the whole genome duplication" [YHR160C]	TGATGGGCAGCATTAGTGATGGTTCTATAGTTTTAAAGAAGGATAACGGTACAGAAAGAA	419372	chrVIII	419313	-	FALSE		YHR160C.1	856565	NM_001179291	Pex18p	chrVIII:419372-419313	GO:0005515|GO:0005737|GO:0016020|GO:0016558|GO:0005778|GO:0005829|GO:0005777	NM_001179291	TC19792
A_06_P1047	0.00305602	0.000385141	2.00254	up	5666	3731.97	2568.27	3788.3	2909.07	4549.7	-1.33302	-1.31486	-2.33485	-1.38688	-1.96543	-1.1334	MAK16	Chr I from 101145-100225, Genome Release 64-2-1, reverse complement, Verified ORF, "Essential nuclear protein; constituent of 66S pre-ribosomal particles; required for maturation of 25S and 5.8S rRNAs; required for maintenance of M1 satellite double-stranded RNA of the L-A virus" [YAL025C]	AAACTAAACGTCCTAAAGTCGAAATCGAATACGAGGAGGAACACGAAGTTCAAAATGCTG	100305	chrI	100246	-	FALSE		YAL025C	851208	NM_001178170	ribosome biosynthesis protein MAK16	chrI:100305-100246	GO:0003674|GO:0000463|GO:0007049|GO:0005730|GO:0042273|GO:0005634|GO:0030687|GO:0003676|GO:0000466	NM_001178170	TC19060
A_06_P1731	0.00161261	0.00012418	1.58283	up	4424.41	4657.56	2476.48	5204.27	2605.66	5367.87	-1.69627	-1.03057	-2.35877	-0.945739	-2.10835	-0.883683	MCD1	Chr IV from 444683-446383, Genome Release 64-2-1, Verified ORF, "Essential alpha-kleisin subunit of the cohesin complex; required for sister chromatid cohesion in mitosis and meiosis; apoptosis induces cleavage and translocation of a C-terminal fragment to mitochondria; expression peaks in S phase" [YDL003W]	GAGGATTTTTCGATATTTTATCACTTGCTACAGAAGGATGTATTGGTTTGAGTCAAACAG	446316	chrIV	446257	+	FALSE		YDL003W	851561	NM_001180062	kleisin alpha	chrIV:446257-446316	GO:0007076|GO:0000794|GO:0005694|GO:0006915|GO:0005634|GO:0000228|GO:0006974|GO:0006302|GO:0005739|GO:0007049|GO:0007059|GO:0003682|GO:0006268|GO:0034990|GO:0034087|GO:0000775|GO:0051301	NM_001180062	TC17701
A_06_P1369	0.000429794	7.73782e-06	2.36019	down	2095.3	30272.8	4324.64	33852.5	3117.27	27548.4	-2.77722	1.76257	-1.53832	1.75228	-1.84242	1.45567	TKL2	Chr II from 476437-474392, Genome Release 64-2-1, reverse complement, Verified ORF, "Transketolase; catalyzes conversion of xylulose-5-phosphate and ribose-5-phosphate to sedoheptulose-7-phosphate and glyceraldehyde-3-phosphate in the pentose phosphate pathway; needed for synthesis of aromatic amino acids; TKL2 has a paralog, TKL1, that arose from the whole genome duplication" [YBR117C]	TGTGATCCATGACGTGGAGAATCCTGATATTATCCTGGTGTCAACAGGATCAGAAGTCTC	474791	chrII	474732	-	FALSE		YBR117C.1	852414	NM_001178465	transketolase TKL2	chrII:474791-474732	GO:0005737|GO:0008152|GO:0005634|GO:0006098|GO:0003824|GO:0046872|GO:0016740|GO:0004802	NM_001178465	TC17358
A_06_P1553	0.00107734	5.40165e-05	2.21979	down	1621.26	537.776	3153.75	566.976	2246.75	521.636	-3.15629	-4.12691	-2.00587	-4.13277	-2.30316	-4.27793	MAL32	Chr II from 805351-807105, Genome Release 64-2-1, Verified ORF, "Maltase (alpha-D-glucosidase); inducible protein involved in maltose catabolism; encoded in the MAL3 complex locus; functional in genomic reference strain S288C; hydrolyzes the disaccharides maltose, turanose, maltotriose, and sucrose" [YBR299W]	ATGTTAAACCTTGGTTTTTCTTGAATGAATCTTTTGAGCAAGGAATCAATGTTGAGCAGG	806785	chrII	806726	+	FALSE		YBR299W	852602	NM_001178647	alpha-glucosidase MAL32	chrII:806726-806785	GO:0005987|GO:0004575|GO:0033934|GO:0005886|GO:0005975|GO:0000023|GO:0003824|GO:0032450|GO:0016787|GO:0016798|GO:0008152|GO:0000025|GO:0004558	NM_001178647	TC17647
A_06_P4397	0.00225343	0.000224137	1.51446	down	188.26	73.5574	250.451	87.8368	268.014	134.939	-6.26073	-6.92725	-5.66193	-6.8132	-5.36466	-6.2271	PGU1	Chr X from 722815-723900, Genome Release 64-2-1, Verified ORF, "Endo-polygalacturonase; pectolytic enzyme that hydrolyzes the alpha-1,4-glycosidic bonds in the rhamnogalacturonan chains in pectins" [YJR153W]	ATGGTATTGTTATCGAAGGCGATTATTTGAATAGTAAGACTACTGGAACTGCTACAGGTG	723709	chrX	723650	+	FALSE		YJR153W.1	853618	NM_001181811	Pgu1p	chrX:723650-723709	GO:0016787|GO:0007124|GO:0005975|GO:0016798|GO:0008152|GO:0004650|GO:0045490|GO:0071555|GO:0005576	NM_001181811	TC18724
A_06_P3935	0.037146	0.0147591	1.61827	down	99831.1	174242	141712	162052	115536	145004	2.80736	4.3052	3.50181	4.03896	3.40372	3.88109	OM45	Chr IX from 93619-94800, Genome Release 64-2-1, Verified ORF, "Mitochondrial outer membrane protein of unknown function; major constituent of the outer membrane, located on the outer (cytosolic) face; interacts with porin (Por1p) and with Om14p; imported via the presequence pathway involving the TOM and TIM23 complexes, then assembled in the outer membrane by Mim1p; protein abundance increases in…	GCCAAGAACAAATTCAAAGAATGGAATGATAAGGGTGATGGTAAATTCTGGAGCTCGAAA	94791	chrIX	94732	+	FALSE		YIL136W.1	854670	NM_001179484	Om45p	chrIX:94732-94791	GO:0005739|GO:0008150|GO:0003674|GO:0016020|GO:0005741|GO:0031307|GO:0016021	NM_001179484	TC18534
A_06_P7223	0.00147513	0.000102464	1.99139	up	2427.42	877.26	1093.42	961.202	1382.83	955.11	-2.56497	-3.44273	-3.55874	-3.38826	-3.04182	-3.41298	DPB2	Chr XVI from 888974-891043, Genome Release 64-2-1, Verified ORF, "Second largest subunit of DNA polymerase II (DNA polymerase epsilon); required for maintenance of fidelity of chromosomal replication; essential motif in C-terminus is required for formation of the four-subunit Pol epsilon; expression peaks at the G1/S phase boundary; Cdc28p substrate" [YPR175W]	CTGCACAATTTGATTTGACATACAACGGTTGTAAAGTAATTAACCCTGGAAGTTTCATTC	890965	chrXVI	890906	+	FALSE		YPR175W	856305	NM_001184272	DNA polymerase epsilon noncatalytic subunit	chrXVI:890906-890965	GO:0042276|GO:0008622|GO:0003887|GO:0016779|GO:0005634|GO:0003677|GO:0045005|GO:0006260|GO:0006261|GO:0005737|GO:0007049|GO:0003690|GO:0003697|GO:0070868|GO:0016740	NM_001184272	TC17342
A_06_P3076	0.000385491	5.9421e-06	1.60661	down	14066.4	46252.3	19890.6	48405.9	14377.4	41102	-0.0229836	2.36691	0.661032	2.29354	0.368579	2.06143	GPG1	Chr VII from 281157-280777, Genome Release 64-2-1, reverse complement, Verified ORF, "Proposed gamma subunit of the heterotrimeric G protein; interacts with the receptor Gpr1p; involved in regulation of pseudohyphal growth; requires Gpb1p or Gpb2p to interact with Gpa2p; overproduction causes prion curing" [YGL121C]	GAGCTAACAAGAACTGATGACACTCTTTCTATGTATCCTAGGAGAAGGTTCTATCACTAG	280842	chrVII	280783	-	FALSE		YGL121C.1	852756	NM_001180986	Gpg1p	chrVII:280842-280783	GO:0001403|GO:0007165|GO:0005737|GO:0005575|GO:0004871	NM_001180986	TC20092
A_06_P5972	0.000536966	1.21314e-05	1.6569	down	36294.3	40841.2	53096.7	41408.2	39973.7	35309.6	1.34961	2.18576	2.07809	2.06827	1.84671	1.83924	NNR1	Chr XIV from 264453-263713, Genome Release 64-2-1, reverse complement, Verified ORF, "NADHX epimerase; catalyzes isomerization of (R)- and (S)-NADHX; homologous to AIBP in mammals and the N- terminal domain of YjeF in E.coli; enzyme is widespread in eukaryotes, prokaryotes and archaea; the authentic, non-tagged protein is detected in highly purified mitochondria in high-throughput studies" [YNL20…	TCATTCCTCGAGATTTCGCCAATAAATTCGGCTTTGAGCCATTTGGATATGAATCCACAG	263793	chrXIV	263734	-	FALSE		YNL200C	855521	NM_001183038	NADHX epimerase	chrXIV:263793-263734	GO:0005739|GO:0005737|GO:0000166|GO:0046496|GO:0016853|GO:0052856|GO:0046872|GO:0052857	NM_001183038	TC19477
A_06_P4525	0.00122032	6.96292e-05	1.72555	up	3678.35	2064.04	1896.18	2533.73	1986.69	2136.86	-1.96326	-2.19798	-2.75032	-1.98199	-2.50449	-2.23027	RAD27	Chr XI from 225875-224727, Genome Release 64-2-1, reverse complement, Verified ORF, "5' to 3' exonuclease, 5' flap endonuclease; required for Okazaki fragment processing and maturation, for long-patch base-excision repair and large loop repair (LLR), ribonucleotide excision repair; member of the S. pombe RAD2/FEN1 family; relocalizes to the cytosol in response to hypoxia" [YKL113C]	AAGAGTTAAATCTGGTATATCAAGATTGAAAAAAGGCTTGAAATCTGGCATTCAGGGTAG	224554	chrXI	224495	-	FALSE		YKL113C.1	853747	NM_001179679	multifunctional nuclease RAD27	chrXI:224554-224495	GO:0008409|GO:0090305|GO:0016788|GO:0005634|GO:0003824|GO:0006303|GO:0046872|GO:0005829|GO:0005739|GO:0004527|GO:0005730|GO:0003677|GO:0006974|GO:0006260|GO:0004518|GO:0000734|GO:0004519|GO:0006281|GO:0016787|GO:0006286|GO:0005654|GO:0001302|GO:0017108|GO:0035753|GO:0043137	NM_001179679	TC18687
A_06_P3075	0.0055787	0.00106967	1.87555	up	10310.3	3125.66	5012.49	3897.68	6082.87	4641.14	-0.470103	-1.55769	-1.37742	-1.35303	-0.893357	-1.09624	PRP43	Chr VII from 283937-281634, Genome Release 64-2-1, reverse complement, Verified ORF, "RNA helicase in the DEAH-box family; functions in both RNA polymerase I and polymerase II transcript metabolism; catalyzes removal of U2, U5, and U6 snRNPs from the postsplicing lariat-intron ribonucleoprotein complex; required for efficient biogenesis of both small- and large-subunit rRNAs; acts with Sqs1p to p…	TTTACAATGAATTTGTGCTCACATCGAAGAACTACATAAGAACTGTGACCTCGGTCAGGC	281860	chrVII	281801	-	FALSE		YGL120C	852757	NM_001180985	DEAH-box ATP-dependent RNA helicase PRP43	chrVII:281860-281801	GO:0008380|GO:0008026|GO:0006397|GO:0000462|GO:0000463|GO:0006364|GO:0004386|GO:0005634|GO:0003676|GO:0003729|GO:0071014|GO:0005524|GO:0030490|GO:0004004|GO:0005739|GO:0016787|GO:0000166|GO:0000390|GO:0042273|GO:0030686|GO:0000466	NM_001180985	TC17171
A_06_P4521	6.91106e-05	1.10873e-07	3.0853	up	62519.6	34184.3	17912.8	15485.9	24401	22775.9	2.13209	1.90745	0.506683	0.648146	1.1175	1.18901	HAP4	Chr XI from 232227-233891, Genome Release 64-2-1, Verified ORF, "Transcription factor; subunit of the heme-activated, glucose-repressed Hap2p/3p/4p/5p CCAAT-binding complex, a transcriptional activator and global regulator of respiratory gene expression; provides the principal activation function of the complex; involved in diauxic shift" [YKL109W]	CAATGGCAGATCTTTTAAAAATTTCATGTTTTCCAACGATACCGGTATTGACGGTAGTGC	233348	chrXI	233289	+	FALSE		YKL109W	853751	NM_001179675	transcription factor HAP4	chrXI:233289-233348	GO:0001102|GO:0006355|GO:0001077|GO:0016602|GO:0001076|GO:0006366|GO:0005634|GO:0043457|GO:0003677|GO:0006351|GO:0000436	NM_001179675	TC17750
A_06_P6535	0.000373939	4.56472e-06	1.94812	down	56997.7	70308	98285.9	71348.9	70119.3	61181.8	2.00199	2.96483	2.96407	2.85826	2.66943	2.63944	DCS2	Chr XV from 657264-658325, Genome Release 64-2-1, Verified ORF, "m(7)GpppX pyrophosphatase regulator; non-essential, stress induced regulatory protein; modulates m7G-oligoribonucleotide metabolism; inhibits Dcs1p; regulated by Msn2p, Msn4p, and the Ras-cAMP-cAPK signaling pathway; mutant has increased aneuploidy tolerance; DCS2 has a paralog, DCS1, that arose from the whole genome duplication" [Y…	AGAGGCTCCGGAATGACAATACTGTTGGAAGATGTTATAGAAGCGTTGGGTTTCTTAGGT	658167	chrXV	658108	+	FALSE		YOR173W	854344	NM_001183592	5'-(N(7)-methyl 5'-triphosphoguanosine)-(mRNA) diphosphatase	chrXV:658108-658167	GO:0048471|GO:0005737|GO:0016787|GO:0000184|GO:0000932|GO:0000290|GO:0005634|GO:0000340|GO:0003824|GO:0050072|GO:0043086|GO:0009267	NM_001183592	TC18504
A_06_P6470	0.00444949	0.000741582	1.65595	up	15559.9	1737.64	8462.22	2343.53	9311.79	3185.4	0.12571	-2.44095	-0.601951	-2.09299	-0.283146	-1.65023	LEU9	Chr XV from 523027-524841, Genome Release 64-2-1, Verified ORF, "Alpha-isopropylmalate synthase II (2-isopropylmalate synthase); catalyzes the first step in the leucine biosynthesis pathway; the minor isozyme, responsible for the residual alpha-IPMS activity detected in a leu4 null mutant; LEU9 has a paralog, LEU4, that arose from the whole genome duplication" [YOR108W]	CAAGCGGCATCTTTCATAAATCTTTCCTACATAAAGGACATCAATAATCATGCTACTAGT	524731	chrXV	524672	+	FALSE		YOR108W.1	854275	NM_001183527	2-isopropylmalate synthase LEU9	chrXV:524672-524731	GO:0005739|GO:0005515|GO:0009082|GO:0046912|GO:0009098|GO:0008652|GO:0003824|GO:0019752|GO:0016740|GO:0003852	NM_001183527	TC17562
A_06_P4740	0.00145034	9.8102e-05	1.65627	down	652.281	687.923	955.494	844.738	736.555	931.273	-4.46767	-3.71954	-3.73973	-3.55941	-3.93173	-3.46832	FLO10	Chr XI from 646356-649865, Genome Release 64-2-1, Verified ORF, "Member of the FLO family of cell wall flocculation proteins; not expressed in most lab strains; overproduction induces flocculation that can be inhibited by mannose, sucrose, or glucose; overproduction also promotes haploid invasive growth and diploid filamentous growth" [YKR102W]	ACCTCGGCATTGCAAATCATCTACTAACCAATAGTGGTATTAGTATTTTCATTGCCTCCC	649483	chrXI	649424	+	FALSE		YKR102W	853977	NM_001179892	Flo10p	chrXI:649424-649483	GO:0001403|GO:0000128|GO:0000501|GO:0016020|GO:0044182|GO:0009277|GO:0005618|GO:0005576|GO:0031225|GO:0005537|GO:0071944	NM_001179892	NP256616
A_06_P5391	0.00746854	0.00167495	1.59136	down	15774.9	13976.1	21990	16752.1	18407.9	15458.5	0.121592	0.604965	0.791855	0.754521	0.711775	0.579721	TSL1	Chr XIII from 70624-73920, Genome Release 64-2-1, Verified ORF, "Large subunit of trehalose 6-phosphate synthase/phosphatase complex; Tps1p-Tps2p complex converts uridine-5'-diphosphoglucose and glucose 6-phosphate to trehalose; contributes to survival to acute lethal heat stress; mutant has aneuploidy tolerance; protein abundance increases in response to DNA replication stress; TSL1 has a paralo…	AAATCACAAATATTCAGACACCATCTCAACAAAATCCTTCAGATCAAGAACAACAACCTC	73690	chrXIII	73631	+	FALSE		YML100W	854872	NM_001182460	trehalose 6-phosphate synthase/phosphatase complex subunit	chrXIII:73631-73690	GO:0050790|GO:0005737|GO:0016311|GO:0005946|GO:0005992|GO:0030234|GO:0070413|GO:0004805|GO:0003824|GO:0003825	NM_001182460	TC16780
A_06_P5330	0.000581176	1.40891e-05	1.64831	down	1614.61	35493.7	2337.28	31153.3	1708.54	29690.9	-3.15806	1.89402	-2.43707	1.65138	-2.72232	1.57639	CAT2	Chr XIII from 192788-194800, Genome Release 64-2-1, Verified ORF, "Carnitine acetyl-CoA transferase; present in both mitochondria and peroxisomes; transfers activated acetyl groups to carnitine to form acetylcarnitine which can be shuttled across membranes" [YML042W]	AAGATCCCTTATTTAATTATTCTTCAACTTGGTTGATCTCCACATCTCAACTATCTTCGG	194588	chrXIII	194529	+	FALSE		YML042W.1	854965	NM_001182400	carnitine O-acetyltransferase CAT2	chrXIII:194529-194588	GO:0006629|GO:0005739|GO:0004092|GO:0016746|GO:0016020|GO:0006810|GO:0006631|GO:0005743|GO:0009437|GO:0016740|GO:0005777	NM_001182400	TC17390
A_06_P2288	0.00225722	0.000225847	2.46325	up	1090.29	1675.79	391.836	1653	554.082	1997.83	-3.7207	-2.46189	-5.02127	-2.57609	-4.35838	-2.31372	BFR2	Chr IV from 1059627-1061231, Genome Release 64-2-1, Verified ORF, "Component of the SSU and 90S preribosomes; involved in pre-18S rRNA processing; binds to U3 snoRNA and Mpp10p; multicopy suppressor of sensitivity to Brefeldin A; expression is induced during lag phase and also by cold shock" [YDR299W]	CATGCCAGAATAGAAAATGACGAAGAATTAGAGGCTGTTAAAAACGATGATATCCAAATC	1061219	chrIV	1061160	+	FALSE		YDR299W.1	851893	NM_001180607	rRNA-processing protein BFR2	chrIV:1061160-1061219	GO:0000462|GO:0003674|GO:0006364|GO:0032040|GO:0006810|GO:0005730|GO:0005634|GO:0016192|GO:0015031|GO:0030686	NM_001180607	TC17829
A_06_P2485	0.000393415	6.6621e-06	1.9772	up	7839.08	6335.64	3553.18	5713.51	3549.91	6547.95	-0.864763	-0.516491	-1.84822	-0.791164	-1.66108	-0.604843	IZH1	Chr IV from 1434924-1435874, Genome Release 64-2-1, Verified ORF, "Membrane protein involved in zinc ion homeostasis; member of the four-protein IZH family; transcription is regulated directly by Zap1p, expression induced by zinc deficiency and fatty acids; deletion increases sensitivity to elevated zinc; IZH1 has a paralog, IZH4, that arose from the whole genome duplication" [YDR492W]	TGCCACTTGAAAGCCATTATCGATTCTTACAAATTAATGCATTCTCATATCCACCCTTGA	1435867	chrIV	1435808	+	FALSE		YDR492W	852102	NM_001180800	PAQR-type receptor	chrIV:1435808-1435867	GO:0003674|GO:0016020|GO:0005783|GO:0005789|GO:0006882|GO:0016021	NM_001180800	TC20796
A_06_P3457	0.000180503	7.07856e-07	2.80332	down	6028.97	94865.1	14925	86146.9	6814	65512.6	-1.24754	3.39728	0.239593	3.12254	-0.697739	2.74428		Rep: Uncharacterized protein YGR236C - Saccharomyces cerevisiae (Baker's yeast), complete [TC21215]	TGATGATGAAGTAACGTATTTGATGTTCCTCTTCAATCATGTAAGGGAATTTGTACTTGG	962576	chrVII	962518	-	FALSE						chrVII:962576-962518			TC21215
A_06_P6802	0.00438178	0.000722486	1.87577	up	5217.41	2934.32	2522.54	3494.97	2870.7	4389.64	-1.44961	-1.66906	-2.35709	-1.50561	-1.98847	-1.19209	NOP4	Chr XVI from 469939-471996, Genome Release 64-2-1, Verified ORF, "Nucleolar protein; essential for processing and maturation of 27S pre-rRNA and large ribosomal subunit biogenesis; constituent of 66S pre-ribosomal particles; contains four RNA recognition motifs (RRMs)" [YPL043W]	ACGTCTTTGTGTTGAATTTGCGATTGAGAACTCTAACGTCGTAAAGAGAAGAAGGGAACA	471803	chrXVI	471744	+	FALSE		YPL043W.1	856063	NM_001183857	mRNA-binding ribosome biosynthesis protein NOP4	chrXVI:471744-471803	GO:0000463|GO:0000166|GO:0042254|GO:0006364|GO:0003723|GO:0005730|GO:0042273|GO:0005634|GO:0030687|GO:0003729|GO:0003676	NM_001183857	TC17352
A_06_P1041	0.000382414	5.45331e-06	1.56043	up	8124.71	4192.32	4600.49	4716.63	5290.13	5227.6	-0.817219	-1.16189	-1.45916	-1.08246	-1.08419	-0.926511	FUN30	Chr I from 114919-118314, Genome Release 64-2-1, Verified ORF, "Snf2p family member with ATP-dependent chromatin remodeling activity; has a role in silencing at the mating type locus, telomeres and centromeres; enriched at centromeres and is required for correct chromatin structure around centromeres, as well as at the boundary element of the silent HMR; recruited to DNA double-strand breaks (DSB…	GGATTCCATAGAGGAAAAGATTCATCAACTGGCCAAAAATAAACTAGCTTTAGATTCGTA	118206	chrI	118147	+	FALSE		YAL019W	851214	NM_001178164	DNA-dependent ATPase FUN30	chrI:118147-118206	GO:0070870|GO:0006348|GO:0005634|GO:0030466|GO:0005739|GO:0000166|GO:0000183|GO:0042766|GO:0016584|GO:0031934|GO:0006338|GO:0000729|GO:0008094|GO:0000781|GO:0005694|GO:0043044|GO:0004386|GO:0070869|GO:0000122|GO:0005524|GO:0003677|GO:0006974|GO:0006281|GO:0016787|GO:0003682|GO:0000775|GO:0016569	NM_001178164	NP925260
A_06_P7111	0.000593406	1.45972e-05	1.8022	up	4725.56	5742.18	2311.84	4049.43	2417.18	4423.87	-1.6022	-0.670699	-2.45196	-1.29068	-2.23628	-1.22404	ROX1	Chr XVI from 679693-680799, Genome Release 64-2-1, Verified ORF, "Heme-dependent repressor of hypoxic genes; mediates aerobic transcriptional repression of hypoxia induced genes such as COX5b and CYC7; repressor function regulated through decreased promoter occupancy in response to oxidative stress; contains an HMG domain that is responsible for DNA bending activity; involved in the hyperosmotic …	GACCAACTTATATTGTCAAACCACTGTCTCACACCAGGAACAATCTATTGTCCACAACTA	680680	chrXVI	680621	+	FALSE		YPR065W	856178	NM_001184162	Rox1p	chrXVI:680621-680680	GO:0000987|GO:0000790|GO:0006355|GO:0008301|GO:0071470|GO:0005634|GO:0000122|GO:0097201|GO:0003677|GO:0006351|GO:0043565|GO:0001078|GO:0001135	NM_001184162	TC18678
A_06_P1315	0.000238672	1.4465e-06	1.57617	up	18349.8	159972	10254	154396	11083	127509	0.358983	4.14802	-0.297444	3.96735	-0.0178373	3.70742	TIP1	Chr II from 372735-372103, Genome Release 64-2-1, reverse complement, Verified ORF, "Major cell wall mannoprotein with possible lipase activity; transcription is induced by heat- and cold-shock; member of the Srp1p/Tip1p family of serine-alanine-rich proteins" [YBR067C]	GATGCTATCACTAAGACAATTGTTAAATTGCCATGGTACACCACAAGATTGAGTTCTGAA	372483	chrII	372424	-	FALSE		YBR067C	852359	NM_001178415	putative lipase	chrII:372483-372424	GO:0016787|GO:0016020|GO:0031505|GO:0009277|GO:0005199|GO:0006950|GO:0005618|GO:0005576|GO:0031225|GO:0016298|GO:0071944|GO:0005829	NM_001178415	TC20088
A_06_P6738	0.0025736	0.000281674	1.77695	down	105924	337312	165810	330723	124267	297957	2.89562	5.24733	3.72502	5.06737	3.49384	4.91864	ALD4	Chr XV from 1039840-1041399, Genome Release 64-2-1, Verified ORF, "Mitochondrial aldehyde dehydrogenase; required for growth on ethanol and conversion of acetaldehyde to acetate; phosphorylated; activity is K+ dependent; utilizes NADP+ or NAD+ equally as coenzymes; expression is glucose repressed; can substitute for cytosolic NADP-dependent aldehyde dehydrogenase when directed to the cytosol" [YO…	GTTGATGCTTTACAAAACTACTTGCAAGTTAAAGCGGTCCGTGCCAAATTGGACGAGTAA	1041397	chrXV	1041338	+	FALSE		YOR374W.1	854556	NM_001183794	aldehyde dehydrogenase (NADP(+)) ALD4	chrXV:1041338-1041397	GO:0042645|GO:0006067|GO:0004029|GO:0005739|GO:0006090|GO:0006740|GO:0005759|GO:0008152|GO:0016620|GO:0016491|GO:0019413|GO:0004030|GO:0055114	NM_001183794	TC19912
A_06_P5459	0.00246219	0.000264652	1.60964	down	9630.88	13571.8	13880.1	13242.5	9524.58	13474.6	-0.574453	0.594584	0.112281	0.420544	-0.222997	0.40468	EIS1	Chr XIII from 334743-332212, Genome Release 64-2-1, reverse complement, Verified ORF, "Component of the eisosome required for proper eisosome assembly; similar to Uso1p; authentic, non-tagged protein is detected in a phosphorylated state in highly purified mitochondria in high-throughput studies; protein increases in abundance and relocalizes from plasma membrane to cytoplasm upon DNA replication…	CTGCTGTTCAAACAAAGGAACCTGAAGAAAAAATTTCGATCGGAAATAAATCAAGTGGAA	332455	chrXIII	332396	-	FALSE		YMR031C	855047	NM_001182527	Eis1p	chrXIII:332455-332396	GO:0005739|GO:0003674|GO:0005737|GO:0016020|GO:0005886|GO:0070941|GO:0032126|GO:0045121|GO:0071944	NM_001182527	TC22037
A_06_P6294	0.00146009	9.99423e-05	2.23958	up	6696.95	2747.5	2667.75	2456.59	2713.74	3834.25	-1.10455	-1.71708	-2.26778	-2.0283	-2.04198	-1.38602	IZH4	Chr XV from 127920-126982, Genome Release 64-2-1, reverse complement, Verified ORF, "Membrane protein involved in zinc ion homeostasis; member of the four-protein IZH family; expression induced by fatty acids and altered zinc levels; deletion reduces sensitivity to excess zinc; possible role in sterol metabolism; protein increases in abundance and relocalizes from nucleus to ER upon DNA replicati…	GGAATCATTCCGAGTACCTTTTCCATCTCTTGATTTCTGGTACGGCTTTTTACCATTTTT	127115	chrXV	127056	-	FALSE		YOL101C	854052	NM_001183355	Izh4p	chrXV:127115-127056	GO:0003674|GO:0005737|GO:0000324|GO:0016020|GO:0005783|GO:0005789|GO:0006882|GO:0005634|GO:0016021	NM_001183355	TC19016
A_06_P4522	0.0019463	0.000179712	1.60897	up	2103.3	598.418	1172.99	625.641	1214.75	743.533	-2.76849	-3.90049	-3.45463	-3.98465	-3.21121	-3.76342	KTI12	Chr XI from 229880-228939, Genome Release 64-2-1, reverse complement, Verified ORF, "Protein that plays a role in modification of tRNA wobble nucleosides; protein plays role in tRNA wobble nucleoside modification with Elongator complex; involved in sensitivity to G1 arrest induced by zymocin; interacts with chromatin throughout the genome; also interacts with Cdc19p" [YKL110C]	CGACATCGAAACTAGTAAGATAATAAAAACCATAATGAACCACATCAAAAGCCTGACTTC	228868	chrXI	228809	-	FALSE		YKL110C.1	853750	NM_001179676	Kti12p	chrXI:228868-228809	GO:0002098|GO:0006355|GO:0005737|GO:0006357|GO:0000166|GO:0003682|GO:0016049|GO:0005634|GO:0005524|GO:0006351	NM_001179676	TC19009
A_06_P6737	0.0083147	0.0019401	1.5706	up	1736.89	959.781	1000.55	1276.94	1031.59	1243	-3.04141	-3.24107	-3.69272	-2.96285	-3.47087	-3.01597	NUD1	Chr XV from 1036834-1039389, Genome Release 64-2-1, Verified ORF, "Component of the spindle pole body outer plaque; acts through the mitotic exit network to specify asymmetric spindle pole body inheritance" [YOR373W]	AACAAAAACTCTCCCACGCCAATCAGTAAAATTTCTTGATCTACGAAATAACCCAATCAC	1039245	chrXV	1039186	+	FALSE		YOR373W	854555	NM_001183793	Nud1p	chrXV:1039186-1039245	GO:0010458|GO:0051321|GO:0005816|GO:0005634|GO:0005635|GO:0051293|GO:0005737|GO:0007049|GO:0045132|GO:0005200|GO:0005856|GO:0000073|GO:0051301	NM_001183793	TC17041
A_06_P2580	0.000891669	3.84796e-05	2.00242	down	29246.5	4508.42	51604.4	6996.33	41231.5	7505.14	1.03513	-0.993166	2.03687	-0.511133	1.9036	-0.443848	CYC7	Chr V from 79977-79636, Genome Release 64-2-1, reverse complement, Verified ORF, "Cytochrome c isoform 2, expressed under hypoxic conditions; also known as iso-2-cytochrome c; electron carrier of the mitochondrial intermembrane space that transfers electrons from ubiquinone-cytochrome c oxidoreductase to cytochrome c oxidase during cellular respiration; protein abundance increases in response to …	ATGCAAACATCAACAAGAACGTCAAATGGGATGAGGATAGTATGTCCGAGTACTTGACGA	79799	chrV	79740	-	FALSE		YEL039C	856672	NM_001178854	cytochrome c isoform 2	chrV:79799-79740	GO:0005739|GO:0005758|GO:0006123|GO:0006122|GO:0070469|GO:0009055|GO:0046872|GO:0055114|GO:0020037	NM_001178854	TC21451
A_06_P5215	0.0105725	0.00275526	1.52601	up	1634.41	526.07	960.369	594.81	1063.8	756.389	-3.13547	-4.14604	-3.74524	-4.06481	-3.40321	-3.72262	AFG2	Chr XII from 914892-912550, Genome Release 64-2-1, reverse complement, Verified ORF, "ATPase of the CDC48/PAS1/SEC18 (AAA) family, forms a hexameric complex; is essential for pre-60S maturation and release of several preribosome maturation factors; releases Rlp24p from purified pre-60S particles in vitro; target of the ribosomal biosynthesis inhibitor diazaborine; may be involved in degradation o…	GCCCGCTTGGAAATCTTAAAGAAGTGCACAAAGAAATTTAATACAGAAGAGTCTGGAGTC	912831	chrXII	912772	-	FALSE		YLR397C.1	851113	NM_001182285	AAA family ATPase AFG2	chrXII:912831-912772	GO:0005622|GO:0000166|GO:0042493|GO:0042273|GO:0030687|GO:0016887|GO:0005524	NM_001182285	TC21851
A_06_P4299	0.00802879	0.00184905	1.54968	up	1508.36	3218.69	868.064	3834.04	902.487	3409.34	-3.25493	-1.51231	-3.8869	-1.35951	-3.63631	-1.5529	YJR056C	Chr X from 542502-541792, Genome Release 64-2-1, reverse complement, Verified ORF, "Protein of unknown function; green fluorescent protein (GFP)-fusion protein localizes to both the cytoplasm and the nucleus; relative distribution to the nucleus increases upon DNA replication stress" [YJR056C]	TGGGGACCTCTCAAATATTAATGAAAATATAGCACCTAAATTTAGACTTTCTATGCCGCC	542067	chrX	542008	-	FALSE		YJR056C.1	853518	NM_001181714	hypothetical protein	chrX:542067-542008	GO:0008150|GO:0003674|GO:0005737|GO:0005634	NM_001181714	TC19580
A_06_P2112	0.00383373	0.000569251	2.25972	up	2559.67	129.224	1031.9	149.507	1198.5	172.95	-2.49843	-6.10332	-3.67457	-6.03754	-3.21972	-5.87129	YDR124W	Chr IV from 700315-701289, Genome Release 64-2-1, Uncharacterized ORF, "Putative protein of unknown function; non-essential gene; expression is strongly induced by alpha factor" [YDR124W]	GGGAATATCCGAAAGACCCTGTATCGGAGGATTATTCGAATAGCATATCTCGATTAGAAA	701207	chrIV	701148	+	FALSE		YDR124W.1	851702	NM_001180432	hypothetical protein	chrIV:701148-701207	GO:0008150|GO:0003674|GO:0005575	NM_001180432	NP258729
A_06_P1172	0.00843846	0.00199154	1.59602	up	14441.2	7730.54	7989.73	9509.25	8557.68	9935.9	0.0145426	-0.232705	-0.659937	-0.0789771	-0.388286	-0.00133848	FUI1	Chr II from 140260-138341, Genome Release 64-2-1, reverse complement, Verified ORF, "High affinity uridine permease, localizes to the plasma membrane; also mediates low but significant transport of the cytotoxic nucleoside analog 5-fluorouridine; not involved in uracil transport; relative distribution to the vacuole increases upon DNA replication stress" [YBL042C]	CGAAGAGTGGGTCGAAGTAGAAGAATTCGGAACTGAAAGAGAAGCTTTTGAAGAATATGG	138443	chrII	138384	-	FALSE		YBL042C	852238	NM_001178282	uridine permease	chrII:138443-138384	GO:0015851|GO:0005215|GO:0000324|GO:0015862|GO:0016020|GO:0005886|GO:0015213|GO:0006810|GO:0016021|GO:0015205|GO:0055085|GO:0071944	NM_001178282	TC17456
A_06_P6958	0.00614411	0.0012399	1.82526	up	762.41	295.854	367.324	322.261	471.586	346.63	-4.2214	-4.95094	-5.08951	-4.94444	-4.5638	-4.81847	RPL7B	Chr XVI from 173152-173162,173572-173665,174073-174702, Genome Release 64-2-1, intron sequence removed, Verified ORF, "Ribosomal 60S subunit protein L7B; required for processing of 27SA3 pre-rRNA to 27SB pre-rRNA during assembly of large ribosomal subunit; depletion leads to a turnover of pre-rRNA; contains a conserved C-terminal Nucleic acid Binding Domain (NDB2); binds to Domain II of 25S and 5…	TCCTGAATCTCAATTGAAGAAGACTAAAGCTCAACAAAAGACTGCAGAACAAATTGCTGC	173642	chrXVI	173583	+	FALSE		YPL198W.1	855903	NM_001184012	ribosomal 60S subunit protein L7B	chrXVI:173583-173642	GO:0000463|GO:0005737|GO:0003735|GO:0002181|GO:0030529|GO:0000470|GO:0005730|GO:0005840|GO:0042273|GO:0022625	NM_001184012	TC21125
A_06_P2003	0.00212103	0.0002034	1.57773	down	1048.46	2028.54	1462.02	2225.61	1060.34	1813.67	-3.78025	-2.15429	-3.1224	-2.15353	-3.39379	-2.49808	YDR018C	Chr IV from 483860-482670, Genome Release 64-2-1, reverse complement, Uncharacterized ORF, "Probable membrane protein with three predicted transmembrane domains; similar to C. elegans F55A11.5 and maize 1-acyl-glycerol-3-phosphate acyltransferase; YDR018C has a paralog, CST26, that arose from the whole genome duplication" [YDR018C]	ACACAGGCCAATTTAAAAGTAATGCTAAAAATGACAACCAATCCATCGTTGTTACGACAC	482831	chrIV	482772	-	FALSE		YDR018C	851581	NM_001180326	putative acyltransferase	chrIV:482831-482772	GO:0006629|GO:0016746|GO:0016020|GO:0005783|GO:0008152|GO:0005634|GO:0016021|GO:0008654|GO:0016740	NM_001180326	TC18511
A_06_P1314	0.000677183	2.21596e-05	2.37116	up	7997.94	1589.27	2994.41	1806.51	3061.9	1915.69	-0.843268	-2.53997	-2.08886	-2.46674	-1.86755	-2.37416	NRG2	Chr II from 370699-370037, Genome Release 64-2-1, reverse complement, Verified ORF, "Transcriptional repressor; mediates glucose repression and negatively regulates filamentous growth; activated in stochastic pulses of nuclear localization in response to low glucose" [YBR066C]	GTGGACAGAGGTTTAGTAGACATGATAACTGTAATCAGCATTATCGAACTCATGCAAACA	370135	chrII	370076	-	FALSE		YBR066C.1	852358	NM_001178414	Nrg2p	chrII:370135-370076	GO:0006355|GO:0043709|GO:0005634|GO:0003676|GO:0003677|GO:0006351|GO:0046872|GO:0043565|GO:1900460|GO:0007124|GO:0000433|GO:1900464|GO:2000218	NM_001178414	TC19822
A_06_P2061	0.00822177	0.00191255	1.57885	down	87871.9	47462.1	122230	48881.9	97300.1	48766.7	2.62471	2.37183	3.28358	2.30903	3.1475	2.31078	TPS2	Chr IV from 593893-596583, Genome Release 64-2-1, Verified ORF, "Phosphatase subunit of the trehalose-6-P synthase/phosphatase complex; involved in synthesis of the storage carbohydrate trehalose; expression is induced by stress conditions and repressed by the Ras-cAMP pathway; protein abundance increases in response to DNA replication stress" [YDR074W]	AGGTCATGTCAAGAATAGTGAGAGCAGTTTGAAATCAAAGCTAGCATCTAAAGCTTATGT	596541	chrIV	596482	+	FALSE		YDR074W	851646	NM_001180382	trehalose-phosphatase TPS2	chrIV:596482-596541	GO:0034605|GO:0005739|GO:0005737|GO:0016787|GO:0016311|GO:0005946|GO:0005992|GO:0070413|GO:0004805|GO:0003824|GO:0003825	NM_001180382	TC16972
A_06_P4556	0.00197135	0.000185539	1.639	up	3039.95	2104.65	1642.8	2046.02	1763.86	2193.07	-2.24124	-2.14596	-2.95405	-2.27212	-2.67028	-2.19426	RPC25	Chr XI from 176481-175843, Genome Release 64-2-1, reverse complement, Verified ORF, "RNA polymerase III subunit C25; required for transcription initiation; forms a heterodimer with Rpc17p; paralog of Rpb7p" [YKL144C]	GTAAGAATGAAGAAACTCCTCAAAACGAAAAACCTCCAGCATATGCCCTATTAGGTAGTT	175948	chrXI	175889	-	FALSE		YKL144C.1	853713	NM_001179710	DNA-directed RNA polymerase III subunit RPC25	chrXI:175948-175889	GO:0042797|GO:0003899|GO:0001056|GO:0005666|GO:0005634|GO:0006384|GO:0003677|GO:0006351	NM_001179710	TC20043
A_06_P1524	0.000851729	3.41964e-05	1.51003	down	766.668	969.715	1023.69	1082.55	772.092	1154.35	-4.22704	-3.21432	-3.63246	-3.19136	-3.86563	-3.14166	BIT2	Chr II from 744398-742761, Genome Release 64-2-1, reverse complement, Uncharacterized ORF, "Subunit of TORC2 membrane-associated complex; involved in regulation of actin cytoskeletal dynamics during polarized growth and cell wall integrity; interacts with Slm1p and Slm2p, homologous PH domain-containing TORC2 substrates; BIT2 has a paralog, BIT61, that arose from the whole genome duplication" [YB…	TGTTTTAGAGACTCCATCATTCTTCCGTATTACGAAAGCTTCCTACATACAAATGACGGT	742989	chrII	742930	-	FALSE		YBR270C.1	852573	NM_001178618	Bit2p	chrII:742989-742930	GO:0003674|GO:0031932	NM_001178618	NP258195
A_06_P5522	0.00113864	5.82514e-05	2.3493	up	3391.99	2054.84	1297.12	2427.3	1895.71	2842.86	-2.07345	-2.17814	-3.30568	-2.02818	-2.58275	-1.80391	UTP15	Chr XIII from 454015-455556, Genome Release 64-2-1, Verified ORF, "Nucleolar protein; component of the small subunit (SSU) processome containing the U3 snoRNA that is involved in processing of pre-18S rRNA" [YMR093W]	GTGGTTTTAGAATTATATGGGAATACGTTAGAAAGCTCTCCAGTTCTTCAAGAATTGATG	455465	chrXIII	455406	+	FALSE		YMR093W.1	855118	NM_001182593	snoRNA-binding rRNA-processing protein UTP15	chrXIII:455406-455465	GO:0000462|GO:0006364|GO:0042254|GO:0032040|GO:0005730|GO:0033553|GO:0005634|GO:0006351|GO:0030515|GO:0045943|GO:0030529|GO:0034455|GO:0030686	NM_001182593	TC19601
A_06_P3394	0.00231473	0.000238075	1.52095	up	6467.45	2345.49	3756.87	2613.11	4064.04	2592.2	-1.15239	-2.01662	-1.75736	-1.922	-1.47292	-1.95819	RBG2	Chr VII from 843854-844960, Genome Release 64-2-1, Verified ORF, "Protein with a role in translation; forms a complex with Gir2p; has similarity to mammalian developmentally regulated GTP-binding protein" [YGR173W]	ATGATCCTCTAGTGGTAAGAAATAATTCCACTATTGGTGACTTATGTCATGGTATCCACA	844840	chrVII	844781	+	FALSE		YGR173W.1	853083	NM_001181302	Rbg2p	chrVII:844781-844840	GO:0005515|GO:0005737|GO:0002181|GO:0000166|GO:0005525	NM_001181302	NP257445
A_06_P5422	0.000658157	1.86537e-05	1.67734	down	55663.2	109572	82664.7	114654	60885.9	97676.7	1.96226	3.61238	2.70843	3.53343	2.45699	3.30422	MSC1	Chr XIII from 16676-15135, Genome Release 64-2-1, reverse complement, Verified ORF, "Protein of unknown function; mutant is defective in directing meiotic recombination events to homologous chromatids; the authentic, non-tagged protein is detected in highly purified mitochondria and is phosphorylated" [YML128C]	ATACCTTTCAGAGCTGGTCTCAAGAAGACCTATTGCAGTACCTAAAATCATTCGGTGTTC	15344	chrXIII	15285	-	FALSE		YML128C.1	854911	NM_001182491	Msc1p	chrXIII:15344-15285	GO:0005739|GO:0003674|GO:0005886|GO:0005783|GO:0007131	NM_001182491	TC19808
A_06_P1592	0.00499808	0.000890923	1.58572	down	120992	142230	169785	152191	138964	138182	3.08926	3.9946	3.7544	3.95232	3.65918	3.81711	GLK1	Chr III from 50838-52340, Genome Release 64-2-1, Verified ORF, "Glucokinase; catalyzes the phosphorylation of glucose at C6 in the first irreversible step of glucose metabolism; one of three glucose phosphorylating enzymes; expression regulated by non-fermentable carbon sources; GLK1 has a paralog, EMI2, that arose from the whole genome duplication" [YCL040W]	TGTTCAAATTCAAAAATTGGTGCGCGCGATTTCTAGGAGATCTGCGTATTTAGCCGCCGT	52108	chrIII	52049	+	FALSE		YCL040W.1	850317	NM_001178685	glucokinase	chrIII:52049-52108	GO:0001678|GO:0005886|GO:0005975|GO:0005623|GO:0004396|GO:0005524|GO:0005536|GO:0006096|GO:0005829|GO:0016310|GO:0004340|GO:0008865|GO:0000166|GO:0046323|GO:0016301|GO:0016773|GO:0046835|GO:0006006|GO:0019158|GO:0051156|GO:0016740|GO:0006013	NM_001178685	TC19977
A_06_P2446	0.000619146	1.6334e-05	1.84232	down	18778.1	5713.45	30562.1	7109.73	23029.9	4547.17	0.398946	-0.642259	1.28047	-0.487116	1.05613	-1.15175	TSA2	Chr IV from 1365662-1365072, Genome Release 64-2-1, reverse complement, Verified ORF, "Stress inducible cytoplasmic thioredoxin peroxidase; cooperates with Tsa1p in the removal of reactive oxygen, nitrogen and sulfur species using thioredoxin as hydrogen donor; deletion enhances the mutator phenotype of tsa1 mutants; protein abundance increases in response to DNA replication stress; TSA2 has a pa…	ATAATCGACCCGAAGGGAATCATTAGACATATCACTATCAATGATTTATCTGTTGGCAGA	1365274	chrIV	1365215	-	FALSE		YDR453C	852064	NM_001180761	thioredoxin peroxidase TSA2	chrIV:1365274-1365215	GO:0005737|GO:0016209|GO:0004601|GO:0006457|GO:0016491|GO:0045454|GO:0034599|GO:0051920|GO:0008379|GO:0055114	NM_001180761	TC20576
A_06_P1789	0.00382009	0.000565864	1.78577	up	7312.09	3210.35	3701.76	3646.86	4370.98	4606.15	-0.966424	-1.5611	-1.80297	-1.45513	-1.38527	-1.12492	TSR1	Chr IV from 341619-343985, Genome Release 64-2-1, Verified ORF, "Protein required for processing of 20S pre-rRNA in the cytoplasm; associates with pre-40S ribosomal particles; inhibits the premature association of 60S subunits with assembling 40S subunits in the cytoplasm; similar to Bms1p; relocalizes from nucleus to cytoplasm upon DNA replication stress" [YDL060W]	TACTGTACGTTACATGTTTTTCAGACCAGAAGATGTGGAATGGTTCAAGTCTATCCCACT	343822	chrIV	343763	+	FALSE		YDL060W	851499	NM_001180119	Tsr1p	chrIV:343763-343822	GO:0000462|GO:0005737|GO:0000461|GO:0042254|GO:0043021|GO:0005730|GO:0003924|GO:0034511|GO:0005634|GO:0005525|GO:0030688|GO:0030686	NM_001180119	TC19837
A_06_P2984	0.00183552	0.000156068	2.35053	up	2482.88	1704.01	949.036	1612.21	1373.84	1787.57	-2.52679	-2.41143	-3.75977	-2.61043	-3.02018	-2.48594	CGR1	Chr VII from 440063-440425, Genome Release 64-2-1, Verified ORF, "Protein involved in nucleolar integrity and processing of pre-rRNA; has a role in processing rRNA for the 60S ribosome subunit; transcript is induced in response to cytotoxic stress but not genotoxic stress; relocalizes from nucleus to nucleolus upon DNA replication stress" [YGL029W]	AAGGAAGAGAATGAAAGATACGAACGTTTGGCTGCTAAGATGCATGCTAAGAAGGTTGAA	440382	chrVII	440323	+	FALSE		YGL029W.1	852854	NM_001180894	Cgr1p	chrVII:440323-440382	GO:0003674|GO:0042254|GO:0006364|GO:0005730|GO:0005634|GO:0030687	NM_001180894	TC21355
A_06_P2694	0.0156989	0.00476565	1.68519	up	8402.44	4253.57	4589.01	5338.84	4645.46	6047.5	-0.767871	-1.09509	-1.52078	-0.890915	-1.28866	-0.737503	VHR2	Chr V from 284222-282705, Genome Release 64-2-1, reverse complement, Verified ORF, "Non-essential nuclear protein; null mutation has global effects on transcription; VHR2 has a paralog, VHR1, that arose from the whole genome duplication; relative distribution to the nucleus increases upon DNA replication stress" [YER064C]	ACATTGCCTTCAATTGAAGTCCCAAATACGTACGATGATGACAGGTTAAAGATGTTGAGC	282825	chrV	282766	-	FALSE		YER064C.1	856793	NM_001178955	Vhr2p	chrV:282825-282766	GO:0003674|GO:0006355|GO:0005737|GO:0005634|GO:0003677|GO:0006351	NM_001178955	TC19705
A_06_P1267	0.00288518	0.000347007	1.51552	down	390.4	635.05	524.125	670.166	415.426	761.312	-5.20941	-3.82139	-4.6096	-3.89834	-4.75519	-3.76395	GAL1	Chr II from 279021-280607, Genome Release 64-2-1, Verified ORF, "Galactokinase; phosphorylates alpha-D-galactose to alpha-D-galactose-1-phosphate in the first step of galactose catabolism; expression regulated by Gal4p; GAL1 has a paralog, GAL3, that arose from the whole genome duplication" [YBR020W]	GAACGAGTCTCAAGCTTCTTGCGATAAACTTTACGAATGTTCTTGTCCAGAGATTGACAA	280369	chrII	280310	+	FALSE		YBR020W.1	852308	NM_001178368	galactokinase	chrII:280310-280369	GO:0005975|GO:0000411|GO:0033499|GO:0005524|GO:0004335|GO:0016310|GO:0005737|GO:0000166|GO:0016301|GO:0008152|GO:0016773|GO:0046835|GO:0006012|GO:0016740	NM_001178368	TC17984
A_06_P6071	0.00179301	0.000146382	1.63334	up	1438.98	1098.78	784.242	1160.69	816.835	1314.65	-3.31681	-3.04385	-4.02464	-3.08273	-3.78146	-2.92394	TRF5	Chr XIV from 66517-68445, Genome Release 64-2-1, Verified ORF, "Non-canonical poly(A) polymerase; involved in nuclear RNA degradation as a component of the TRAMP complex; catalyzes polyadenylation of hypomodified tRNAs, and snoRNA and rRNA precursors; overlapping but non-redundant functions with Pap2p" [YNL299W]	CTCTCCTACACCAAAACAACCTCAGCATAGATGACTTGATGGGACTTTCTGAGAATGATC	68314	chrXIV	68255	+	FALSE		YNL299W	855417	NM_001183137	non-canonical poly(A) polymerase TRF5	chrXIV:68255-68314	GO:0034475|GO:0071039|GO:0043629|GO:0071037|GO:0071038|GO:0005730|GO:0016779|GO:0071035|GO:0071036|GO:0005634|GO:0071050|GO:0046872|GO:0071051|GO:0071042|GO:0004652|GO:0007049|GO:0031499|GO:0071044|GO:0016740|GO:0051301	NM_001183137	TC17492
A_06_P1335	0.00171845	0.000135699	1.58345	up	1332.17	56.7142	749.391	73.4722	882.138	66.0412	-3.42427	-7.34275	-4.08734	-7.1265	-3.67084	-7.23632	AAC3	Chr II from 415983-416906, Genome Release 64-2-1, Verified ORF, "Mitochondrial inner membrane ADP/ATP translocator; exchanges cytosolic ADP for mitochondrially synthesized ATP; expressed under anaerobic conditions; similar to Aac1p; has roles in maintenance of viability and in respiration; AAC3 has a paralog, PET9, that arose from the whole genome duplication" [YBR085W]	AAATCGTAGCTTCTGAAGGTGTAGGGTCATTGTTCAAAGGCTGCGGGGCAAATATCTTGA	416823	chrII	416764	+	FALSE		YBR085W	852380	NM_001178433	ADP/ATP carrier protein AAC3	chrII:416764-416823	GO:0005739|GO:0015886|GO:0005215|GO:0016020|GO:0015866|GO:0006810|GO:0005743|GO:0015867|GO:0016021|GO:0055085|GO:0005471|GO:0009061	NM_001178433	TC19054
A_06_P5428	0.00148103	0.000105071	1.65792	up	1711.73	1808.32	918.447	2304.99	898.522	2174.11	-3.07482	-2.34264	-3.8042	-2.10398	-3.63584	-2.23475	CDC5	Chr XIII from 271136-269019, Genome Release 64-2-1, reverse complement, Verified ORF, "Polo-like kinase; controls targeting and activation of Rho1p at cell division site via Rholp guanine nucleotide exchange factors; regulates Spc72p; also functions in adaptation to DNA damage during meiosis; has similarity to Xenopus Plx1 and S. pombe Plo1p; possible Cdc28p substrate" [YMR001C]	GTACTTTCCAGTTCAATTTCAAAGATCATCATAAAATGGCAATATCCGACGGAGGTAAAT	269242	chrXIII	269183	-	FALSE		YMR001C	855013	NM_001182497	polo kinase CDC5	chrXIII:269242-269183	GO:0051219|GO:0010458|GO:0019237|GO:0005634|GO:0043085|GO:0005524|GO:0016310|GO:0000922|GO:0007049|GO:0004672|GO:0008104|GO:0000166|GO:0016301|GO:0010696|GO:0004674|GO:0000712|GO:0070194|GO:0034990|GO:0090306|GO:0006468|GO:0008047|GO:0016740|GO:0005935|GO:0051301	NM_001182497	TC20772
A_06_P3349	0.00305594	0.000383491	1.67375	up	6925.89	2542	3710.92	3088.25	4307.28	3612.04	-1.04392	-1.89725	-1.78701	-1.70228	-1.38459	-1.44373	UTP8	Chr VII from 750091-747950, Genome Release 64-2-1, reverse complement, Verified ORF, "Nucleolar protein required for export of tRNAs from the nucleus; also copurifies with the small subunit (SSU) processome containing the U3 snoRNA that is involved in processing of pre-18S rRNA" [YGR128C]	AAGAAATACCGAATTGTGGAATTTGATTGATACGAAAGGTTTTCAGCATGGGTTTGCTAG	748087	chrVII	748028	-	FALSE		YGR128C.1	853029	NM_001181257	Utp8p	chrVII:748087-748028	GO:0000462|GO:0000049|GO:0042254|GO:0006364|GO:0032040|GO:0005730|GO:0033553|GO:0005634|GO:0006351|GO:0030515|GO:0006409|GO:0045943|GO:0030529|GO:0034455|GO:0030686	NM_001181257	NP257503
A_06_P1949	0.00088048	3.6105e-05	2.04593	down	777.896	8258.96	1414.55	9216.22	970.898	8603.9	-4.21057	-0.143591	-3.17781	-0.110202	-3.51715	-0.236547	PRR2	Chr IV from 76545-74446, Genome Release 64-2-1, reverse complement, Verified ORF, "Serine/threonine protein kinase; inhibits pheromone induced signalling downstream of MAPK, possibly at the level of the Ste12p transcription factor; mutant has increased aneuploidy tolerance; PRR2 has a paralog, NPR1, that arose from the whole genome duplication" [YDL214C]	CATCGCTTCGAATAATAAACAAAGGTAATCACATACATACAAACATCGATCAACGATACG	74538	chrIV	74479	-	FALSE		YDL214C	851312	NM_001180274	serine/threonine protein kinase PRR2	chrIV:74538-74479	GO:0046020|GO:0005634|GO:0005575|GO:0005524|GO:0019236|GO:0031138|GO:0035556|GO:0016310|GO:0005737|GO:0004672|GO:0000166|GO:0004674|GO:0016301|GO:0006468|GO:0016740	NM_001180274	TC17313
A_06_P7028	0.00352278	0.000502985	1.7053	up	3722.26	5265.16	1951.14	5472.46	2079.38	5242.04	-1.9524	-0.858453	-2.72243	-0.870796	-2.43101	-0.942918	ACM1	Chr XVI from 38169-38798, Genome Release 64-2-1, Verified ORF, "Pseudosubstrate inhibitor of the APC/C; suppresses APC/C [Cdh1]-mediated proteolysis of mitotic cyclins; associates with Cdh1p, Bmh1p and Bmh2p; cell cycle regulated protein; the anaphase-promoting complex/cyclosome is also known as APC/C" [YPL267W]	TTGACGAATTCAAAGGTTACATACAGGATCCTCTCACCGATGAGACTATACCACTGACGT	38607	chrXVI	38548	+	FALSE		YPL267W	855861	NM_001184081	Acm1p	chrXVI:38548-38607	GO:0007049|GO:0006355|GO:0005737|GO:0005634|GO:0055105|GO:0051436|GO:0006351|GO:0051301	NM_001184081	TC20113
A_06_P7019	0.00271261	0.000309256	1.51301	down	1106.91	1359.69	1481.84	1357.06	1130.15	1729.26	-3.70777	-2.74066	-3.11035	-2.86382	-3.30945	-2.55962	THI21	Chr XVI from 55153-53498, Genome Release 64-2-1, reverse complement, Verified ORF, "Hydroxymethylpyrimidine (HMP) and HMP-phosphate kinase; involved in thiamine biosynthesis; member of a gene family with THI20 and THI22; functionally redundant with Thi20p" [YPL258C]	GCAGGAGTTAGTTATAGCTCTTAATCCTTGCTTAATGGGCTATGTTCACGCTTTGACCAA	53780	chrXVI	53721	-	FALSE		YPL258C	855870	NM_001184072	bifunctional hydroxymethylpyrimidine kinase/phosphomethylpyrimidine kinase	chrXVI:53780-53721	GO:0016310|GO:0009228|GO:0006772|GO:0000166|GO:0016301|GO:0008902|GO:0008972|GO:0005575|GO:0050334|GO:0005524|GO:0016740	NM_001184072	NP255324
A_06_P4135	0.00315876	0.000415538	1.7414	up	1839.28	1241.16	928.07	1562.48	1075.85	1372.05	-2.95792	-2.88746	-3.75816	-2.66993	-3.38204	-2.85052	ASF1	Chr X from 196287-197126, Genome Release 64-2-1, Verified ORF, "Nucleosome assembly factor; involved in chromatin assembly and disassembly, anti-silencing protein that causes derepression of silent loci when overexpressed; plays a role in regulating Ty1 transposition; relocalizes to the cytosol in response to hypoxia" [YJL115W]	GATTCCTGCGAGTGAATTGGTTAGTGTGACTGTTATTCTATTAAGTTGTTCTTATGACGG	196592	chrX	196533	+	FALSE		YJL115W	853327	NM_001181548	nucleosome assembly factor ASF1	chrX:196533-196592	GO:0010468|GO:0000781|GO:0006355|GO:0043486|GO:0033523|GO:0016573|GO:0006348|GO:0006334|GO:0006335|GO:0030466|GO:0005634|GO:0006336|GO:0043618|GO:0006337|GO:0035066|GO:0006351|GO:0005829|GO:0006333|GO:0042393|GO:0032968|GO:0001932|GO:0016569	NM_001181548	TC19232
A_06_P1575	0.0155434	0.00469074	2.0341	up	1237.03	921.831	541.048	1104.15	642.483	973.914	-3.5569	-3.3458	-4.58129	-3.19043	-4.12381	-3.39021	KCC4	Chr III from 79162-82275, Genome Release 64-2-1, Verified ORF, "Protein kinase of the bud neck involved in the septin checkpoint; associates with septin proteins, negatively regulates Swe1p by phosphorylation, shows structural homology to bud neck kinases Gin4p and Hsl1p; KCC4 has a paralog, GIN4, that arose from the whole genome duplication" [YCL024W]	GGAGACGGTAGAAGTTTAATTAAATTCAATAAGAAAACAGGATCTACTAAAACGCTGACC	82218	chrIII	82159	+	FALSE		YCL024W	850334	NM_001178670	serine/threonine protein kinase	chrIII:82159-82218	GO:0070300|GO:0005886|GO:0005940|GO:0008360|GO:0005546|GO:0005634|GO:0032174|GO:0000131|GO:0005524|GO:0035556|GO:0016310|GO:0007049|GO:0007117|GO:0000921|GO:0004672|GO:0000166|GO:0016301|GO:0004674|GO:0001786|GO:0006468|GO:0016740|GO:0005935|GO:0051301	NM_001178670	TC22051
A_06_P1407	0.00269792	0.00030586	1.85488	up	6151.41	1946.85	2991.03	1843.46	3405.45	2060.48	-1.21476	-2.23554	-2.10608	-2.41647	-1.73486	-2.27934	CNS1	Chr II from 549771-550928, Genome Release 64-2-1, Verified ORF, "TPR-containing co-chaperone; binds both Hsp82p (Hsp90) and Ssa1p (Hsp70) and stimulates the ATPase activity of SSA1, ts mutants reduce Hsp82p function while over expression suppresses the phenotypes of an HSP82 ts allele and a cpr7 deletion" [YBR155W]	TCGCCAGATGTACCATTGTTCGATAACGCTTTGAAAATATATATTGTGCCAAAGGTAGAA	550862	chrII	550803	+	FALSE		YBR155W.1	852452	NM_001178503	HSP70/90 family co-chaperone CNS1	chrII:550803-550862	GO:0005737|GO:0006457|GO:0051879|GO:0043022|GO:0030544	NM_001178503	TC18569
A_06_P2550	0.000180503	6.16513e-07	1.75753	down	76182.7	35185.8	118935	42468.8	92374.6	44188.6	2.41907	1.94878	3.23262	2.10519	3.06144	2.14775	GLC3	Chr V from 133120-135234, Genome Release 64-2-1, Verified ORF, "Glycogen branching enzyme, involved in glycogen accumulation; green fluorescent protein (GFP)-fusion protein localizes to the cytoplasm in a punctate pattern; relocalizes from nucleus to cytoplasmic foci upon DNA replication stress" [YEL011W]	CTGTTGTTTATTTTCAACTTCCATCCTACAAACAGCTACAGCGATTATAGAGTTGGTGTC	135054	chrV	134995	+	FALSE		YEL011W.1	856705	NM_001178826	1,4-alpha-glucan branching enzyme	chrV:134995-135054	GO:0005737|GO:0043169|GO:0016757|GO:0005975|GO:0005978|GO:0003824|GO:0016740|GO:0004553|GO:0003844	NM_001178826	TC17307
A_06_P4275	0.00340393	0.000470215	1.73132	up	3456.66	1424.3	1797.91	1586.12	1985.9	1593.79	-2.05131	-2.71989	-2.84318	-2.63607	-2.50616	-2.64194	CPR7	Chr X from 491081-492262, Genome Release 64-2-1, Verified ORF, "Peptidyl-prolyl cis-trans isomerase (cyclophilin); catalyzes the cis-trans isomerization of peptide bonds N-terminal to proline residues; binds to Hsp82p and contributes to chaperone activity; plays a role in determining prion variants" [YJR032W]	CGATGATGCTATCATGTATGCTACGTATTTATTGGAGATGGATAACGTTCCTAACAGAGA	492056	chrX	491997	+	FALSE		YJR032W.1	853489	NM_001181690	peptidylprolyl isomerase CPR7	chrX:491997-492056	GO:0034605|GO:0000413|GO:0042026|GO:0006457|GO:0003755|GO:0051082|GO:0016853|GO:0005829	NM_001181690	TC18531
A_06_P2581	0.00283802	0.000334391	1.61037	up	60395.6	4952.85	33451.4	5256.7	37241.2	4820.7	2.08068	-0.926769	1.39329	-0.936135	1.73326	-1.05346	UTR2	Chr V from 78053-79456, Genome Release 64-2-1, Verified ORF, "Chitin transglycosylase; functions in the transfer of chitin to beta(1-6) and beta(1-3) glucans in the cell wall; similar to and functionally redundant with Crh1; glycosylphosphatidylinositol (GPI)-anchored protein localized to bud neck" [YEL040W]	AACGTAGCGGCAAACTGGCGTTTGACTGTTTTATGTGTCATCCTAGGTTATGTCTTATAG	79456	chrV	79397	+	FALSE		YEL040W.1	856671	NM_001178855	Utr2p	chrV:79397-79456	GO:0005975|GO:0016757|GO:0031505|GO:0005618|GO:0005576|GO:0006037|GO:0031225|GO:0004553|GO:0000144|GO:0016020|GO:0016787|GO:0009277|GO:0016798|GO:0071555	NM_001178855
A_06_P6669	0.00102734	4.85163e-05	1.88817	up	15121.9	3599.73	7100.84	3313.39	9013.9	2556.63	0.0832944	-1.36686	-0.83369	-1.57433	-0.326894	-1.99097	MCH5	Chr XV from 891432-889867, Genome Release 64-2-1, reverse complement, Verified ORF, "Plasma membrane riboflavin transporter; facilitates the uptake of vitamin B2; required for FAD-dependent processes; sequence similarity to mammalian monocarboxylate permeases, however mutants are not deficient in monocarboxylate transport" [YOR306C]	ATCTAAAACGGAAGAGTTCGGTAAACGTTACTCTACAATGTACTTCGTTGTCGGTTTCGG	890087	chrXV	890028	-	FALSE		YOR306C.1	854483	NM_001183726	Mch5p	chrXV:890087-890028	GO:0034220|GO:0032217|GO:0016020|GO:0005886|GO:0008028|GO:0006810|GO:0032218|GO:0016021|GO:0055085|GO:0071627	NM_001183726	NP255549
A_06_P2522	0.00173523	0.000139727	1.52432	up	741.018	296.38	424.943	311.744	496.102	329.106	-4.27847	-4.94883	-4.88663	-5.00149	-4.51103	-4.94274	HLR1	Chr IV from 1494586-1495857, Genome Release 64-2-1, Verified ORF, "Protein involved in regulation of cell wall composition and integrity; also involved in cell wall response to osmotic stress; overproduction suppresses a lysis sensitive PKC mutation; HLR1 has a paralog, LRE1, that arose from the whole genome duplication" [YDR528W]	GCTCCCATTAACAAGGATAGTAAGCACAGTTCAACTCAGTATGAAGAAAAATCTTTTAAG	1495799	chrIV	1495740	+	FALSE		YDR528W.1	852141	NM_001180836	Hlr1p	chrIV:1495740-1495799	GO:0003674|GO:0005737|GO:0031505|GO:0071555	NM_001180836	NP259750
A_06_P4663	0.0158795	0.00484027	1.55429	up	5123.63	1863.44	3013.61	1791.86	3248.01	1958.14	-1.48394	-2.3306	-2.12019	-2.45898	-1.81546	-2.36669	GCN3	Chr XI from 489655-488738, Genome Release 64-2-1, reverse complement, Verified ORF, "Alpha subunit of translation initiation factor eIF2B; guanine-nucleotide exchange factor for eIF2; activity subsequently regulated by phosphorylated eIF2; positive regulator of GCN4 expression; assembles into filaments with Gcd2p, Gcd6p, Gcd7p, and Sui2p as cells approach stationary phase and under cytosolic acid…	CACTGAAAGTCACAAATTTGTTCGTATGTTTCCATTGTCTTCAGATGATCTACCTATGGC	488609	chrXI	488550	-	FALSE		YKR026C	853896	NM_001179816	translation initiation factor eIF2B subunit alpha	chrXI:488609-488550	GO:0005851|GO:0003743|GO:0006412|GO:0006413|GO:0006417|GO:0005829|GO:0005085|GO:0043547|GO:0050790|GO:0019509|GO:0006446|GO:0030234|GO:0044237|GO:0046523|GO:0032045	NM_001179816	TC19072
A_06_P3408	0.0019463	0.000179393	1.78475	up	2049.76	1065.6	1026.8	1262.21	1261.06	1276.13	-2.80244	-3.11096	-3.63816	-2.96422	-3.14619	-2.96923	HGH1	Chr VII from 871416-870232, Genome Release 64-2-1, reverse complement, Verified ORF, "Nonessential protein of unknown function; predicted to be involved in ribosome biogenesis; green fluorescent protein (GFP)-fusion protein localizes to the cytoplasm; similar to mammalian BRP16 (Brain protein 16); relative distribution to the nucleus increases upon DNA replication stress" [YGR187C]	GAAGATATTGGTGAATTATGTTACAGAATTGTTAATATGTTAATGAGAGGCGAGCCAGGT	870407	chrVII	870348	-	FALSE		YGR187C.1	853099	NM_001181316	Hgh1p	chrVII:870407-870348	GO:0008150|GO:0003674|GO:0005737|GO:0005634	NM_001181316	TC18526
A_06_P1280	0.00347293	0.000492152	1.93262	down	3667.5	3465.87	6292.25	4708.33	4681.39	4788.41	-1.96464	-1.39387	-1.01408	-1.07527	-1.24158	-1.07198	EDS1	Chr II from 301944-304703, Genome Release 64-2-1, Uncharacterized ORF, "Putative zinc cluster protein, predicted to be a transcription factor; not an essential gene; EDS1 has a paralog, RGT1, that arose from the whole genome duplication" [YBR033W]	TATTGAAAAAGTTTGCCGACATAGGTTGGAAATTGATGGATGATTCAGAATTGGGTTGTT	304683	chrII	304624	+	FALSE		YBR033W.1	852321	NM_001178381	Eds1p	chrII:304624-304683	GO:0043565|GO:0008150|GO:0006355|GO:0006357|GO:0000981|GO:0008270|GO:0005634|GO:0005575|GO:0003677|GO:0046872|GO:0006351	NM_001178381	TC16944
A_06_P2047	0.00278719	0.000322937	1.63445	up	17360.6	7331.76	9477.9	8337.03	10626.9	9625.68	0.279663	-0.38181	-0.429143	-0.27818	-0.0839808	-0.0538447	MAK21	Chr IV from 570649-573726, Genome Release 64-2-1, Verified ORF, "Constituent of 66S pre-ribosomal particles; required for large (60S) ribosomal subunit biogenesis; acts as part of a Mak21p-Noc2p-Rrp5p module that associates with nascent pre-rRNA during transcription and has a role in bigenesis of the large ribosomal subunit; involved in nuclear export of pre-ribosomes; required for maintenance of…	AAGAGCAAAGAAGAAGCAGAGAAAGAATATGCTCAAAAGTCTACCGGTATTTGCATCTGC	573684	chrIV	573625	+	FALSE		YDR060W.1	851632	NM_001180368	RNA-binding ribosome biosynthesis protein MAK21	chrIV:573625-573684	GO:0030690|GO:0042254|GO:0005730|GO:0000027|GO:0042273|GO:0005634|GO:0030687|GO:0003729	NM_001180368	TC16844
A_06_P5442	0.00564481	0.00109289	1.9911	up	3689.62	2471.34	1690.34	2376.47	1947.51	3034.27	-1.95528	-1.91251	-2.94884	-2.05199	-2.53918	-1.69856	BUD22	Chr XIII from 298868-300427, Genome Release 64-2-1, Verified ORF, "Protein required for rRNA maturation and ribosomal subunit biogenesis; required for 18S rRNA maturation; also required for small ribosomal subunit biogenesis; cosediments with pre-ribosomal particles; mutation decreases efficiency of +1 Ty1 frameshifting and transposition, and affects budding pattern" [YMR014W]	CCACTGGAGAAGAACATCCTTCTTGGATTGCAAAAAGATTAGCTGAAGAAAAATTACAAA	300388	chrXIII	300329	+	FALSE		YMR014W.1	855028	NM_001182510	Bud22p	chrXIII:300329-300388	GO:0030490|GO:0003674|GO:0005730|GO:0005634|GO:0042274|GO:0030686	NM_001182510	TC17896
A_06_P1502	0.00147429	0.000101702	1.65357	up	17598	5474.97	9412.08	6265.45	11257.6	6153.51	0.305186	-0.737783	-0.420398	-0.657891	0.00434065	-0.68345	HIS7	Chr II from 716465-714807, Genome Release 64-2-1, reverse complement, Verified ORF, "Imidazole glycerol phosphate synthase; glutamine amidotransferase:cyclase that catalyzes the fifth step of histidine biosynthesis and also produces 5-aminoimidazole-4-carboxamide ribotide (AICAR), a purine precursor" [YBR248C]	CTGTTAACGATGTAAAGGAGTATTTACTAGAGCACGGATTAAAGGTTAGAATGGATGAAG	714866	chrII	714807	-	FALSE		YBR248C.1	852550	NM_001178596	imidazoleglycerol-phosphate synthase	chrII:714866-714807	GO:0016833|GO:0008652|GO:0003824|GO:0016829|GO:0005622|GO:0005737|GO:0004359|GO:0008152|GO:0016763|GO:0000107|GO:0000105|GO:0016740|GO:0006541	NM_001178596	TC17755
A_06_P6962	6.07176e-05	8.65849e-08	2.37623	up	4322.85	2684.88	1611.95	1120.85	1742.56	1254.48	-1.72975	-1.75061	-2.97843	-3.13715	-2.69152	-3.02607	AFT2	Chr XVI from 169338-168088, Genome Release 64-2-1, reverse complement, Verified ORF, "Iron-regulated transcriptional activator; activates genes involved in intracellular iron use and required for iron homeostasis and resistance to oxidative stress; AFT2 has a paralog, AFT1, that arose from the whole genome duplication" [YPL202C]	ATCTTCACCAAATTTTATGGAAACAGACGCTCCTTATGGAGATGAGATCATTAAAGTTTC	168324	chrXVI	168265	-	FALSE		YPL202C	855899	NM_001184016	Aft2p	chrXVI:168324-168265	GO:0006355|GO:0006366|GO:0072715|GO:0000982|GO:0005634|GO:0036086|GO:0000978|GO:0006351|GO:0005739|GO:0006879|GO:0043565|GO:0001077|GO:0045944|GO:0034599|GO:0032048|GO:2000185	NM_001184016	NP255392
A_06_P2924	0.00126266	7.35992e-05	1.77099	up	7194.28	5688.39	3620.58	6663.13	3619.31	6449.24	-0.999177	-0.711268	-1.82374	-0.579112	-1.64413	-0.643105	CDC14	Chr VI from 210068-208413, Genome Release 64-2-1, reverse complement, Verified ORF, "Protein phosphatase required for mitotic exit; required for rDNA segregation, cytokinesis, meiosis I spindle disassembly, and environmental stress response; maintained in nucleolus by Cdc55p in early meiosis until liberated by the FEAR and Mitotic Exit Network in anaphase, enabling it to effect a decrease in CDK/…	AGAAAAATGATATCTCCTCTGCTTCATCGTCCCGAATGGAAGATAACGAACCCAGCGCAA	208594	chrVI	208535	-	FALSE		YFR028C	850585	NM_001179993	phosphoprotein phosphatase CDC14	chrVI:208594-208535	GO:0051256|GO:0072686|GO:0007096|GO:0005634|GO:0035335|GO:0016791|GO:0005737|GO:0007059|GO:0006470|GO:0004721|GO:0004722|GO:0005935|GO:0004725|GO:0051229|GO:0005813|GO:0051321|GO:0071470|GO:0032467|GO:0005816|GO:0005730|GO:0071850|GO:0030869|GO:0007049|GO:0016787|GO:0016311|GO:0008138|GO:0000278|GO:0051301	NM_001179993	TC17763
A_06_P6915	0.000771171	2.74927e-05	1.52079	up	4328.89	9160.12	2513.34	8883.24	2267.07	8980.42	-1.7234	-0.00147724	-2.32822	-0.159153	-2.3065	-0.15901	PRM4	Chr XVI from 256767-255913, Genome Release 64-2-1, reverse complement, Verified ORF, "Pheromone-regulated protein proposed to be involved in mating; predicted to have 1 transmembrane segment; transcriptionally regulated by Ste12p during mating and by Cat8p during the diauxic shift" [YPL156C]	TGAATGGTATTTCCGTGATAAATCGTGGAATGGTGAGAGATATAATCGAACCTCATTCGA	256054	chrXVI	255995	-	FALSE		YPL156C	855947	NM_001183970	pheromone-regulated protein PRM4	chrXVI:256054-255995	GO:0008150|GO:0003674|GO:0000324|GO:0016020|GO:0015035|GO:0005623|GO:0009055|GO:0045454|GO:0016021|GO:0055114	NM_001183970	TC19208
A_06_P1521	0.00324877	0.00043259	2.22608	up	3591.13	4615.53	1466.41	5153.23	1699.18	5912.74	-1.99992	-1.00572	-3.15442	-0.95045	-2.76482	-0.770121	REI1	Chr II from 739841-741022, Genome Release 64-2-1, Verified ORF, "Cytoplasmic pre-60S factor; required for the correct recycling of shuttling factors Alb1, Arx1 and Tif6 at the end of the ribosomal large subunit biogenesis; involved in bud growth in the mitotic signaling network" [YBR267W]	AAGAGAAGTGCCAAGTTCGTCAATAACCAACCACACTACAGAGACCAACTTCTGCAGTAA	741017	chrII	740958	+	FALSE		YBR267W	852569	NM_001178615	Rei1p	chrII:740958-741017	GO:0043565|GO:0005737|GO:0007117|GO:0042254|GO:0042273|GO:0008270|GO:0022625|GO:0030687|GO:0003676|GO:0000278|GO:0046872|GO:0006913	NM_001178615	TC18535
A_06_P3747	0.00155893	0.00011625	1.90945	up	2300.41	1937.94	1085.39	1870.64	1162.15	2071	-2.63192	-2.22982	-3.56507	-2.40456	-3.29167	-2.29002	DBP8	Chr VIII from 442181-443476, Genome Release 64-2-1, Verified ORF, "ATPase, putative RNA helicase of the DEAD-box family; component of 90S preribosome complex involved in production of 18S rRNA and assembly of 40S small ribosomal subunit; ATPase activity stimulated by association with Esf2p" [YHR169W]	AATTGGTGACGCCATATCATTCGTTACCCAGCGAGATGTTTCTAGGATACAGGCCATTGA	443290	chrVIII	443231	+	FALSE		YHR169W.1	856574	NM_001179300	ATP-dependent RNA helicase DBP8	chrVIII:443231-443290	GO:0000472|GO:0042254|GO:0003723|GO:0006364|GO:0004386|GO:0005730|GO:0000480|GO:0005634|GO:0003676|GO:0005524|GO:0004004|GO:0016787|GO:0000166|GO:0010501|GO:0000447|GO:0016887|GO:0030686	NM_001179300	NP961929
A_06_P5686	0.00189266	0.000164975	2.43768	up	40596.7	30226.3	15126.6	30344.1	18789	31267.8	1.50909	1.69787	0.223579	1.61491	0.729273	1.65917	FAA4	Chr XIII from 759807-761891, Genome Release 64-2-1, Verified ORF, "Long chain fatty acyl-CoA synthetase; activates imported fatty acids with a preference for C12:0-C16:0 chain lengths; functions in long chain fatty acid import; important for survival during stationary phase; localized to lipid particles; involved in sphingolipid-to-glycerolipid metabolism; forms cytoplasmic foci upon DNA replicat…	GTCCCTAACTTAGGACACTTGTCTAAGCTGGCTATCGAATTAGGTATAATGGTACCAGGT	761650	chrXIII	761591	+	FALSE		YMR246W	855288	NM_001182754	long-chain fatty acid-CoA ligase FAA4	chrXIII:761591-761650	GO:0005811|GO:0006629|GO:0001676|GO:0005886|GO:0010494|GO:0016874|GO:0003824|GO:0035336|GO:0005524|GO:0004467|GO:0005737|GO:0000166|GO:0008152|GO:0006631|GO:0044539	NM_001182754	TC17333
A_06_P6236	0.00197946	0.000187361	1.51224	down	3164.42	1356.16	4255.19	1428.49	3401.34	1220.85	-2.18217	-2.74476	-1.58549	-2.78913	-1.71914	-3.04709	PSK2	Chr XV from 243497-246802, Genome Release 64-2-1, Verified ORF, "PAS-domain containing serine/threonine protein kinase; regulates sugar flux and translation in response to an unknown metabolite by phosphorylating Ugp1p and Gsy2p (sugar flux) and Caf20p, Tif11p and Sro9p (translation); PSK2 has a paralog, PSK1, that arose from the whole genome duplication" [YOL045W]	CGGAACATGTCAGTGAAGAATGCATCAGTTTGATAAAAAGAATTTTGACAAGAGAAGTTG	246748	chrXV	246689	+	FALSE		YOL045W.1	854111	NM_001183299	serine/threonine protein kinase PSK2	chrXV:246689-246748	GO:0005524|GO:0006417|GO:0045719|GO:0005739|GO:0060917|GO:0016310|GO:0005737|GO:0004672|GO:0000166|GO:0004674|GO:0016301|GO:0006468|GO:0016740|GO:2000766	NM_001183299	TC18868
A_06_P1953	0.000603284	1.49477e-05	2.25046	down	1040.7	5249.02	2056.11	6808.87	1490.3	5454.99	-3.79381	-0.756955	-2.62359	-0.584066	-2.90459	-0.942111	YDL218W	Chr IV from 66493-67446, Genome Release 64-2-1, Uncharacterized ORF, "Putative protein of unknown function; YDL218W transcription is regulated by Azf1p and induced by starvation and aerobic conditions; expression also induced in cells treated with the mycotoxin patulin" [YDL218W]	TTACTCTACGGATGAGTCAGGTGATCGGTCTTATCAAGAAAAGGTCACAGAAGGAGCTCA	67386	chrIV	67327	+	FALSE		YDL218W.1	851308	NM_001180278	hypothetical protein	chrIV:67327-67386	GO:0008150|GO:0003674|GO:0005737|GO:0016020|GO:0016021	NM_001180278	TC19531
A_06_P5846	0.0054608	0.00103544	1.6349	up	4391.94	2032.2	2414.92	1929.27	2824.41	2211.16	-1.69954	-2.18642	-2.40874	-2.35468	-2.00665	-2.15899	IMP4	Chr XIV from 485607-486479, Genome Release 64-2-1, Verified ORF, "Component of the SSU processome; SSU processome is required for pre-18S rRNA processing; interacts with Mpp10p; member of a superfamily of proteins that contain a sigma(70)-like motif and associate with RNAs" [YNL075W]	TTGCGAATAGGGGTGATTTCATTAGCGTTAGACAGCATGTATATGTGAGAACAAGAGAGG	486337	chrXIV	486278	+	FALSE		YNL075W.1	855649	NM_001182913	snoRNA-binding rRNA-processing protein IMP4	chrXIV:486278-486337	GO:0030515|GO:0042254|GO:0030529|GO:0006364|GO:0032040|GO:0005730|GO:0005634|GO:0042274|GO:0043047|GO:0042134|GO:0034457|GO:0030686	NM_001182913	TC19168
A_06_P7023	0.00246067	0.000261418	1.65647	up	84916.3	223681	46120.6	117073	48890.2	158880	2.57856	4.6145	1.85045	3.55629	2.13084	4.01484	FUM1	Chr XVI from 47336-48802, Genome Release 64-2-1, Verified ORF, "Fumarase; converts fumaric acid to L-malic acid in the TCA cycle; cytosolic and mitochondrial distribution determined by the N-terminal targeting sequence, protein conformation, and status of glyoxylate shunt; phosphorylated in mitochondria" [YPL262W]	CAAAGCCAATGAGCCTCGTATTCATGAGTTGTTGACTAAATCTTTAATGTTAGTCACCGC	48642	chrXVI	48583	+	FALSE		YPL262W.1	855866	NM_001184076	fumarase FUM1	chrXVI:48583-48642	GO:0005739|GO:0005737|GO:0051262|GO:0006099|GO:0004333|GO:0006106|GO:0005759|GO:0006108|GO:0045239|GO:0003824|GO:0016829|GO:0005829	NM_001184076	TC18049
A_06_P5808	0.000158688	4.757e-07	8.33427	up	315040	291223	34041.4	101169	18007.5	72110.1	4.47011	5.03286	1.41105	3.34255	0.67285	2.86189	IDH1	Chr XIV from 559002-557920, Genome Release 64-2-1, reverse complement, Verified ORF, "Subunit of mitochondrial NAD(+)-dependent isocitrate dehydrogenase; complex catalyzes the oxidation of isocitrate to alpha-ketoglutarate in the TCA cycle" [YNL037C]	ATGATCCTTTCCTCCACGTTAATGTTGAACCATTTGGGTTTGAATGAATATGCTACTAGA	558100	chrXIV	558041	-	FALSE		YNL037C.1	855691	NM_001182876	isocitrate dehydrogenase (NAD(+)) IDH1	chrXIV:558100-558041	GO:0042645|GO:0005962|GO:0000287|GO:0006099|GO:0006537|GO:0003723|GO:0003824|GO:0046872|GO:0016616|GO:0005739|GO:0006102|GO:0051287|GO:0004449|GO:0005759|GO:0008152|GO:0016491|GO:0055114	NM_001182876	TC18731
A_06_P2030	0.000512491	1.12364e-05	1.55791	up	3268.71	2692.35	1866.53	2724.5	1742.42	2824.57	-2.12534	-1.74237	-2.76495	-1.8521	-2.68839	-1.83502	NRG1	Chr IV from 543369-542674, Genome Release 64-2-1, reverse complement, Verified ORF, "Transcriptional repressor; recruits the Cyc8p-Tup1p complex to promoters; mediates glucose repression and negatively regulates a variety of processes including filamentous growth and alkaline pH response; activated in stochastic pulses of nuclear localization in response to low glucose" [YDR043C]	GATTCAGTCGACATGATAATTGCTTGCAACACTATAGAACACATTTGAAAAAGGGACAAT	542734	chrIV	542675	-	FALSE		YDR043C.1	851613	NM_001180351	transcriptional regulator NRG1	chrIV:542734-542675	GO:0001103|GO:0001191|GO:0071475|GO:0006355|GO:0005634|GO:0000122|GO:0000978|GO:0003676|GO:0003677|GO:0046872|GO:0006351|GO:1900460|GO:0043565|GO:0001078|GO:1900463|GO:0007124|GO:0000433|GO:1900464|GO:2000218	NM_001180351	TC19630
A_06_P7051	0.000300703	2.62646e-06	1.54555	up	15821.2	158850	9023.27	54599.9	8061.5	26063.5	0.146814	4.12358	-0.48131	2.43118	-0.474305	1.40244	ICL2	Chr XVI from 568996-567269, Genome Release 64-2-1, reverse complement, Verified ORF, "2-methylisocitrate lyase of the mitochondrial matrix; functions in the methylcitrate cycle to catalyze the conversion of 2-methylisocitrate to succinate and pyruvate; ICL2 transcription is repressed by glucose and induced by ethanol" [YPR006C]	GCATTCAGATGGAGTATCATTCTGGGAATTAGCCAATAGCTTCCAAAGTGACGGAATGAA	567500	chrXVI	567441	-	FALSE		YPR006C.1	856114	NM_001184103	methylisocitrate lyase ICL2	chrXVI:567500-567441	GO:0005739|GO:0046912|GO:0046421|GO:0005759|GO:0008152|GO:0019629|GO:0004451|GO:0003824|GO:0019752|GO:0006097|GO:0016829	NM_001184103	TC17662
A_06_P6167	0.00723306	0.00160004	1.73964	up	3016.12	1909.68	1584.3	1917.9	1813.5	2157.39	-2.24118	-2.27794	-3.03996	-2.36195	-2.63178	-2.21931	ESF2	Chr XIV from 724306-723356, Genome Release 64-2-1, reverse complement, Verified ORF, "Essential nucleolar protein involved in pre-18S rRNA processing; binds to RNA and stimulates ATPase activity of Dbp8; involved in assembly of the small subunit (SSU) processome" [YNR054C]	ACGCGGAATTCATTAGAAACGTGGAGCAAAGTAAGATGATACAAAACATTAAGAACTCTA	723577	chrXIV	723518	-	FALSE		YNR054C	855790	NM_001183231	RNA-binding ATPase activator ESF2	chrXIV:723577-723518	GO:0034462|GO:0000472|GO:0042254|GO:0003723|GO:0006364|GO:0005730|GO:0000480|GO:0005634|GO:0032781|GO:0003676|GO:0005737|GO:0000166|GO:0000447|GO:0001671|GO:0030686	NM_001183231	NP256026
A_06_P5719	0.000311422	2.7756e-06	2.35605	down	11086.1	32565.2	23034.8	34830.7	15029.2	36967.1	-0.366159	1.8577	0.870213	1.81722	0.44523	1.90268	CAT8	Chr XIII from 831329-827028, Genome Release 64-2-1, reverse complement, Verified ORF, "Zinc cluster transcriptional activator; necessary for derepression of a variety of genes under non-fermentative growth conditions, active after diauxic shift, binds carbon source responsive elements; relative distribution to the nucleus increases upon DNA replication stress" [YMR280C]	CGTGGTCCAAGACGGCCTCAGAAAAATCGTTACAATACAGATCGATCAAAAAGTTCTGGT	827146	chrXIII	827087	-	FALSE		YMR280C	855323	NM_001182787	DNA-binding transcription factor CAT8	chrXIII:827146-827087	GO:0006355|GO:0006366|GO:0005975|GO:0000981|GO:0035948|GO:0005634|GO:0035959|GO:0000978|GO:0061414|GO:0003677|GO:0046872|GO:0006351|GO:0043565|GO:0001077|GO:0005737|GO:0008270	NM_001182787	TC16660
A_06_P3485	0.000385491	5.71713e-06	1.56001	up	23116.1	3157.27	13205.3	3688.71	15211.3	4508.99	0.692203	-1.59396	0.0506456	-1.43141	0.421403	-1.13862	MES1	Chr VII from 1021853-1019598, Genome Release 64-2-1, reverse complement, Verified ORF, "Methionyl-tRNA synthetase; forms a complex with glutamyl-tRNA synthetase (Gus1p) and Arc1p, which increases the catalytic efficiency of both tRNA synthetases; also has a role in nuclear export of tRNAs" [YGR264C]	TACGCTGTTAGCTCTATTATCACACCATATATGCCAGAAATAGGTGAGAAAATAAACAAG	1019816	chrVII	1019757	-	FALSE		YGR264C.1	853181	NM_001181393	methionine--tRNA ligase MES1	chrVII:1019816-1019757	GO:0005737|GO:0000166|GO:0006431|GO:0016874|GO:0004825|GO:0006412|GO:0005524|GO:0004812|GO:0017102|GO:0006418|GO:0005829	NM_001181393	TC17214
A_06_P6895	0.000158688	4.61557e-07	1.5027	down	600.107	188.023	794.562	238.522	563.821	201.22	-4.5777	-5.57773	-3.99014	-5.36969	-4.31534	-5.66057			TTGCTAGACCTGTTACCACTCGTGCTATTGTCTCCGTTTTTCGAAGAGGACGTAGATGAA	296536	chrXVI	296477	+	FALSE		YPL136W.1				chrXVI:296477-296536
A_06_P1815	0.00116967	6.27575e-05	2.03142	down	1911.35	20850.1	3424.28	21279.7	2343.08	20075.1	-2.91416	1.18719	-1.89167	1.1041	-2.25459	0.994797	NDE2	Chr IV from 303211-304848, Genome Release 64-2-1, Verified ORF, "Mitochondrial external NADH dehydrogenase; catalyzes the oxidation of cytosolic NADH; Nde1p and Nde2p are involved in providing the cytosolic NADH to the mitochondrial respiratory chain; NDE2 has a paralog, NDE1, that arose from the whole genome duplication" [YDL085W]	GAGGTATCACGTCTACAAAAAGAGGTTAATTTGAGGAAATCTAAGTTGGATAAGTTCAAC	304635	chrIV	304576	+	FALSE		YDL085W	851474	NM_001180144	NADH-ubiquinone reductase (H(+)-translocating) NDE2	chrIV:304576-304635	GO:0005739|GO:0003954|GO:0005758|GO:0006116|GO:0016491|GO:0019655|GO:0055114	NM_001180144	TC19949
A_06_P5547	0.000589834	1.44041e-05	2.1293	down	2077	9650.66	3886.8	15899.8	2941.49	12999.8	-2.79307	0.129708	-1.70269	0.577892	-1.91822	0.345563	SHH3	Chr XIII from 502734-502144, Genome Release 64-2-1, reverse complement, Uncharacterized ORF, "Putative mitochondrial inner membrane protein of unknown function; although similar to paralogous Sdh3p, Shh3p is not a stoichiometric subunit of either succinate dehydrogenase or of the TIM22 translocase; SHH3 has a paralog, SDH3, that arose from the whole genome duplication" [YMR118C]	ATATGGGCTACGAATTGACCAACCGTGGGGTTATAAAAACCGGATCAATCGTTTTAGCCG	502240	chrXIII	502181	-	FALSE		YMR118C	855145	NM_001182618	protein SHH3	chrXIII:502240-502181	GO:0048038|GO:0006099|GO:0005743|GO:0009055|GO:0016627|GO:0046872|GO:0005739|GO:0003674|GO:0008150|GO:0016020|GO:0005749|GO:0006121|GO:0000104|GO:0016021|GO:0045281	NM_001182618	TC20377
A_06_P2311	0.00863507	0.00206135	1.53088	up	16158.8	3275.16	9480.95	3680.44	11676.7	4714.57	0.182216	-1.53827	-0.432147	-1.43171	0.0336399	-1.06982	ASP1	Chr IV from 1108702-1109847, Genome Release 64-2-1, Verified ORF, "Cytosolic L-asparaginase, involved in asparagine catabolism; catalyzes hydrolysis of L-asparagine to aspartic acid and ammonia, has an important role in therapy of acute lymphoblastic leukemia; synthesized constitutively" [YDR321W]	GATAATCTCATCGCATCTGGTTATCTAAGCCCTGAAAAGAGCAGAATCTTGTTACAATTA	1109779	chrIV	1109720	+	FALSE		YDR321W	851920	NM_001180629	asparaginase ASP1	chrIV:1109720-1109779	GO:0005622|GO:0006520|GO:0006530|GO:0005737|GO:0016787|GO:0030287|GO:0004067|GO:0006528	NM_001180629	TC18600
A_06_P2391	0.00838665	0.00196742	1.66161	up	4804.82	2034.82	2609.94	1993.3	2804.21	2471.38	-1.57572	-2.16944	-2.3083	-2.31029	-2.00582	-2.01713	UTP5	Chr IV from 1267471-1269402, Genome Release 64-2-1, Verified ORF, "Subunit of U3-containing Small Subunit (SSU) processome complex; involved in production of 18S rRNA and assembly of small ribosomal subunit" [YDR398W]	TTCAAAACTTTGAACTATGAAGCAGGCGACATCCACTCATCCGAACCAGTTGTCGAAGAG	1269182	chrIV	1269123	+	FALSE		YDR398W.1	852007	NM_001180706	Utp5p	chrIV:1269123-1269182	GO:0000462|GO:0003712|GO:0006357|GO:0016573|GO:0042254|GO:0006364|GO:0032040|GO:0005730|GO:0033553|GO:0005634|GO:0006351|GO:0003674|GO:0045943|GO:0000124|GO:0030529|GO:0034455	NM_001180706	NP259826
A_06_P1799	0.00183552	0.000154876	1.64175	down	8433.4	3556.54	12120.8	4133.41	8741.8	3774.99	-0.778858	-1.33404	-0.0636239	-1.25344	-0.334799	-1.43341	BDF2	Chr IV from 331024-332940, Genome Release 64-2-1, Verified ORF, "Protein involved in transcription initiation; acts at TATA-containing promoters; associates with the basal transcription factor TFIID; contains two bromodomains; corresponds to the C-terminal region of mammalian TAF1; redundant with Bdf1p; protein abundance increases in response to DNA replication stress; BDF2 has a paralog, BDF1, t…	CGACTGCGCCAACTAACAAGAAAAAGAAAACCTTGAAATTTTTGGAAAAGGATGAAATCA	332873	chrIV	332814	+	FALSE		YDL070W	851488	NM_001180129	Bdf2p	chrIV:332814-332873	GO:0006355|GO:0001094|GO:0001047|GO:0005634|GO:0006351|GO:0006974|GO:0030435|GO:0071944|GO:0042393|GO:0005737|GO:0006281|GO:0070577|GO:0031452	NM_001180129
A_06_P5890	0.00384097	0.000571011	1.82232	up	2267.76	2348.69	1122.02	2641.42	1141.07	3063.48	-2.65649	-1.97918	-3.52227	-1.91817	-3.32239	-1.7131	NCS2	Chr XIV from 401040-402521, Genome Release 64-2-1, Verified ORF, "Protein required for uridine thiolation of Lys(UUU) and Glu(UUC) tRNAs; required for the thiolation of uridine at the wobble position of Lys(UUU) and Glu(UUC) tRNAs; has a role in urmylation and in invasive and pseudohyphal growth; inhibits replication of Brome mosaic virus in S. cerevisiae" [YNL119W]	CAGTGGCAAGATTCAAAATTAGGGCAATCTCACACACATTATGTTGAATTGTTGAATGAA	402307	chrXIV	402248	+	FALSE		YNL119W	855603	NM_001182957	Ncs2p	chrXIV:402248-402307	GO:0016783|GO:0002098|GO:0001403|GO:0003674|GO:0005737|GO:0002143|GO:0000049|GO:0007124|GO:0034227|GO:0032447|GO:0008033|GO:0005829	NM_001182957	TC16891
A_06_P6020	0.000804723	2.93912e-05	1.77747	up	5583.48	1861.93	2781.52	1780.34	3348.3	2277.71	-1.35719	-2.39143	-2.18702	-2.48597	-1.76166	-2.1334	RPA49	Chr XIV from 182608-181361, Genome Release 64-2-1, reverse complement, Verified ORF, "RNA polymerase I subunit A49; essential for nucleolar assembly and for high polymerase loading rate; required for nucleolar localization of Rpa34p" [YNL248C]	GCAGCTTCTTATAAAATTGCCACTATGAAAGTTCCATTTAAGCTACCTGAAATGACAAGA	181445	chrXIV	181386	-	FALSE		YNL248C.1	855473	NM_001183086	DNA-directed RNA polymerase I subunit RPA49	chrXIV:181445-181386	GO:0008361|GO:0003899|GO:0042254|GO:0005730|GO:0006362|GO:0016779|GO:0005634|GO:0006360|GO:0042790|GO:0003677|GO:0006351|GO:0005736|GO:0001054|GO:0016740	NM_001183086	TC18403
A_06_P6380	0.00559446	0.001078	1.82581	down	782.473	515.663	1254.07	671.127	994.249	661.531	-4.20794	-4.1438	-3.33941	-3.87819	-3.50477	-3.93424	ROD1	Chr XV from 364369-366882, Genome Release 64-2-1, Verified ORF, "Alpha-arrestin involved in ubiquitin-dependent endocytosis; activating dephosphorylation relays glucose signaling to transporter endocytosis; calcineurin dephosphorylation is required for Rsp5p-dependent internalization of agonist-occupied Ste2p, as part of signal desensitization; recruits Rsp5p to Ste2p via its 2 PPXY motifs; prote…	GGAAGCAGACATTTTCCGTTTAATATGACAACATCTTTCACTAGTAATTCAAGTTCCAAG	366681	chrXV	366622	+	FALSE		YOR018W	854183	NM_001183437	Rod1p	chrXV:366622-366681	GO:0070086|GO:0016020|GO:0005886|GO:0042493|GO:0071333|GO:0000754|GO:0031625|GO:0002092|GO:0005829	NM_001183437	TC17060
A_06_P6946	0.000152701	3.81072e-07	1.75271	down	28796	46644.9	44862.2	43432.4	31464.3	40781.9	1.01145	2.35678	1.82104	2.14215	1.50559	2.03995	UIP4	Chr XVI from 195426-194512, Genome Release 64-2-1, reverse complement, Verified ORF, "Protein that interacts with Ulp1p; a Ubl (ubiquitin-like protein)-specific protease for Smt3p protein conjugates; detected in a phosphorylated state in the mitochondrial outer membrane; also detected in ER and nuclear envelope" [YPL186C]	TGAAAGTGTTTTGAAAAAGCTACTGGGAGCGTTAGGACGCTTTTTTGGCTCATGGTTTTC	194610	chrXVI	194551	-	FALSE		YPL186C.1	855916	NM_001184000	Uip4p	chrXVI:194610-194551	GO:0005739|GO:0008150|GO:0003674|GO:0016020|GO:0005783|GO:0005789|GO:0005741|GO:0005634|GO:0005635	NM_001184000	TC21182
A_06_P4949	0.00042977	7.66078e-06	3.05745	up	1896.79	8360.33	546.696	1258.21	666.848	1162.03	-2.91793	-0.123079	-4.53026	-3.12796	-4.07076	-3.16357	TIS11	Chr XII from 416658-415801, Genome Release 64-2-1, reverse complement, Verified ORF, "mRNA-binding protein expressed during iron starvation; binds to a sequence element in the 3'-untranslated regions of specific mRNAs to mediate their degradation; involved in iron homeostasis; protein increases in abundance and relative distribution to the nucleus increases upon DNA replication stress; TIS11 has …	TTACTGTAACGTCTCTTCGACTAGCAAACAATCAGACGAAAAGAGAAGCAATGGTCGCGG	415922	chrXII	415863	-	FALSE		YLR136C	850827	NM_001182023	Tis11p	chrXII:415922-415863	GO:0006879|GO:0061158|GO:0005737|GO:0000932|GO:0003723|GO:0000956|GO:0005634|GO:0003730|GO:0003729|GO:0046872|GO:0005829	NM_001182023	TC19198
A_06_P1792	0.00350659	0.000500048	1.70151	up	4572.11	1931.52	2406.32	1872.17	2581.03	2499.76	-1.63899	-2.27413	-2.4058	-2.43951	-2.15071	-1.98928	SYO1	Chr IV from 340134-338272, Genome Release 64-2-1, reverse complement, Verified ORF, "Transport adaptor or symportin; facilitates synchronized nuclear coimport of the two 5S-rRNA binding proteins Rpl5p and Rpl11p; required for biogenesis of the large ribosomal subunit; green fluorescent protein (GFP)-fusion protein localizes to the cytoplasm and nucleus" [YDL063C]	CGAACTAAAAGAAAGATGCCATGATTGCTTTACTACGTTGGATAGTTTCATTCACTACAA	338359	chrIV	338300	-	FALSE		YDL063C.1	851497	NM_001180122	Syo1p	chrIV:338359-338300	GO:0005737|GO:0042254|GO:0006810|GO:0042273|GO:0005634|GO:0051082|GO:0015031|GO:0006606	NM_001180122	TC21273
A_06_P5253	0.0017259	0.000137465	1.9412	up	9574.33	2346.86	4400.31	2239.58	5453.97	2417.48	-0.581211	-1.98833	-1.53816	-2.14528	-1.04222	-2.04692	TSR2	Chr XII from 1006378-1006995, Genome Release 64-2-1, Verified ORF, "Protein with a potential role in pre-rRNA processing" [YLR435W]	TGGACGAGGTTGTACCTGACTTAGTATCGTCTAAACCTGAACCAATTGTTGACGAAGACG	1006951	chrXII	1006892	+	FALSE		YLR435W.1	851154	NM_001182323	Tsr2p	chrXII:1006892-1006951	GO:0000462|GO:0003674|GO:0005737|GO:0006364|GO:0005634	NM_001182323
A_06_P5536	0.000238672	1.19705e-06	1.74342	down	9514.05	90057.9	14659.9	83838.6	9108.81	68888	-0.58801	3.32576	0.213914	3.08873	-0.293477	2.81564	SPG4	Chr XIII from 483014-483361, Genome Release 64-2-1, Verified ORF, "Protein required for high temperature survival during stationary phase; not required for growth on nonfermentable carbon sources" [YMR107W]	AGACAGTAAAACGCAGGTTATGTTTTCGAAAGAGTACCGTCAACCTAGGACACATCAGCA	483161	chrXIII	483102	+	FALSE		YMR107W.1	855134	NM_001182607	Spg4p	chrXIII:483102-483161	GO:0008150|GO:0003674|GO:0005575	NM_001182607	TC20499
A_06_P5120	0.00191679	0.000172179	2.81332	up	270380	235627	85307.4	185144	77045.5	155866	4.24405	4.73878	2.75178	4.22964	2.80321	3.99309	ACO1	Chr XII from 737548-735212, Genome Release 64-2-1, reverse complement, Verified ORF, "Aconitase; required for the tricarboxylic acid (TCA) cycle and also independently required for mitochondrial genome maintenance; phosphorylated; component of the mitochondrial nucleoid; mutation leads to glutamate auxotrophy" [YLR304C]	TCATCACAAAGTCTTTCGCTCGTATCCATGAAACTAACTTGAAAAAACAAGGTCTATTGC	735503	chrXII	735444	-	FALSE		YLR304C.1	851013	NM_001182192	aconitate hydratase ACO1	chrXII:735503-735444	GO:0042645|GO:0051539|GO:0006099|GO:0051536|GO:0003994|GO:0016829|GO:0046872|GO:0005829|GO:0005739|GO:0005737|GO:0003690|GO:0003697|GO:0005759|GO:0008152	NM_001182192	TC17159
A_06_P6200	0.00133186	7.97287e-05	2.00677	up	1448.05	1607.64	644.118	1688.95	770.017	1837.8	-3.31056	-2.50885	-4.31544	-2.55733	-3.86986	-2.45969	RCL1	Chr XV from 307938-309041, Genome Release 64-2-1, Verified ORF, "Endonuclease that cleaves pre-rRNA at site A2 for 18S rRNA biogenesis; subunit of U3-containing 90S preribosome processome complex involved in small ribosomal subunit assembly; stimulates Bms1p GTPase and U3 binding activity; similar to RNA cyclase-like proteins but no cyclase activity detected" [YOL010W]	GGCAGATTGAGAATTAATAAGGAACAGATAGACGAAAGATTCATAATCCTCTTGAGAGAT	308922	chrXV	308863	+	FALSE		YOL010W	854152	NM_001183264	rRNA-processing endoribonuclease	chrXV:308863-308922	GO:0000472|GO:0006396|GO:0003723|GO:0042254|GO:0005730|GO:0000480|GO:0005634|GO:0004521|GO:0043085|GO:0003824|GO:0003963|GO:0000447|GO:0008047|GO:0030686	NM_001183264	NP255992
A_06_P4585	0.0123889	0.00340309	1.61677	up	6104.35	2609.49	3452.32	2677.77	3429.08	3003.95	-1.23025	-1.82185	-1.92337	-1.88115	-1.7038	-1.74397	EBP2	Chr XI from 125759-127042, Genome Release 64-2-1, Verified ORF, "Required for 25S rRNA maturation and 60S ribosomal subunit assembly; localizes to the nucleolus and in foci along nuclear periphery; constituent of 66S pre-ribosomal particles; cooperates with Rrs1p and Mps3p to mediate telomere clustering by binding Sir4p, but is not involved in telomere tethering" [YKL172W]	GAAAAGATCAAATCTTTGAAGAACAAAAGAAAGCACAACGAGATCGATCACTCCGAGTTC	126825	chrXI	126766	+	FALSE		YKL172W	853682	NM_001179738	Ebp2p	chrXI:126766-126825	GO:0000280|GO:0034399|GO:0042254|GO:0006364|GO:0005730|GO:0042273|GO:0005634|GO:0030687|GO:0003729	NM_001179738	TC18350
A_06_P2111	0.00293118	0.00035843	3.81655	up	1746.14	735.166	433.148	702.587	462.626	917.232	-3.05085	-3.6206	-4.98312	-3.81078	-4.59743	-3.48087	INO2	Chr IV from 699468-698554, Genome Release 64-2-1, reverse complement, Verified ORF, "Transcription factor; component of the heteromeric Ino2p/Ino4p basic helix-loop-helix transcription activator that binds inositol/choline-responsive elements (ICREs), required for derepression of phospholipid biosynthetic genes in response to inositol depletion; involved in diauxic shift" [YDR123C]	CGGGAAAAGAATTCCCAAGCATATTCTTTTAACTTGTGTAATGAACGATATCAAGTCCAT	698657	chrIV	698598	-	FALSE		YDR123C	851701	NM_001180431	Ino2p	chrIV:698657-698598	GO:0006629|GO:0006355|GO:0001077|GO:0006366|GO:0045944|GO:0046983|GO:0005634|GO:0008654|GO:0003677|GO:0006351	NM_001180431	TC19074
A_06_P6085	0.00510961	0.000920822	1.86611	up	6684	4382.61	3264.82	4695.82	3669.49	5660.96	-1.09273	-1.10073	-1.99277	-1.0872	-1.61993	-0.818028	EMW1	Chr XIV from 48022-45308, Genome Release 64-2-1, reverse complement, Verified ORF, "Essential conserved protein with a role in cell wall integrity; contains six TPR (tetratricopeptide repeat) domains clustered in the C-terminal region; conditional mutant is suppressed by overexpression of GFA1; protein abundance increases in response to DNA replication stress" [YNL313C]	GAGAAGGCTTATAGGGCCATTTCTCACAATCCTGATTTAGAAGTTGAAGAAAAGGTTTGG	45576	chrXIV	45517	-	FALSE		YNL313C.1	855403	NM_001183151	tetratricopeptide repeat-containing protein EMW1	chrXIV:45576-45517	GO:0003674|GO:0005737|GO:0031505|GO:0071555|GO:0005634	NM_001183151	TC16961
A_06_P3794	0.00611456	0.00123079	1.52436	up	13318.9	1906.54	7802.77	2030.8	8526.17	2720.95	-0.114733	-2.24067	-0.722934	-2.28432	-0.405398	-1.9105	PHO12	Chr VIII from 552099-553502, Genome Release 64-2-1, Verified ORF, "One of three repressible acid phosphatases; glycoprotein that is transported to the cell surface by the secretory pathway; pregulated by phosphate starvation; PHO12 has a paralog, PHO11, that arose from a segmental duplication" [YHR215W]	ACCCACGATACCGATATTCTGAACTATTTGACCACTATCGGCATAATCGATGACCAAAAT	553163	chrVIII	553104	+	FALSE		YHR215W	856625	NM_001179346	acid phosphatase PHO12	chrVIII:553104-553163	GO:0016791|GO:0008150|GO:0000324|GO:0016787|GO:0016311|GO:0009277|GO:0003993	NM_001179346	TC18135
A_06_P2849	0.00535792	0.000995178	1.83755	up	823.101	583.327	407.683	663.786	463.407	787.689	-4.11862	-3.96606	-4.9964	-3.89608	-4.60092	-3.67994	BUD27	Chr VI from 90986-93376, Genome Release 64-2-1, Verified ORF, "Unconventional prefoldin protein involved in translation initiation; required for correct assembly of RNAP I, II, and III in an Rpb5p-dependent manner; shuttles between nucleus and cytoplasm; mutants have inappropriate expression of nutrient sensitive genes due to translational derepression of Gcn4p transcription factor; diploid mutan…	GCAATGTTATGAATGATATCATTGAGCATGAATTTCCTGAAAGTTACACAAATGACGAGG	93168	chrVI	93109	+	FALSE		YFL023W.1	850521	NM_001179943	Bud27p	chrVI:93109-93168	GO:0003674|GO:0005737|GO:0001104|GO:0022626|GO:0006357|GO:0001731|GO:0070847	NM_001179943	NP253043
A_06_P4111	0.00983057	0.00248107	1.57465	up	703.718	1190.17	390.76	1432.32	419.034	1516.37	-4.35273	-2.93055	-5.00776	-2.7851	-4.7439	-2.73929	SIP4	Chr X from 265926-268415, Genome Release 64-2-1, Verified ORF, "C6 zinc cluster transcriptional activator; binds to the carbon source-responsive element (CSRE) of gluconeogenic genes; involved in the positive regulation of gluconeogenesis; regulated by Snf1p protein kinase; localized to the nucleus" [YJL089W]	ATAGGAATAAAGAGCTTTCACAAAGGTTATCCCTATTTGAAAACAGAGATAGCAATTCGG	268237	chrX	268178	+	FALSE		YJL089W	853356	NM_001181522	Sip4p	chrX:268178-268237	GO:0006355|GO:0006366|GO:0000981|GO:0045722|GO:0035948|GO:0005634|GO:0000978|GO:0061414|GO:0003677|GO:0006351|GO:0046872|GO:0043565|GO:0001077|GO:0008270|GO:2000218	NM_001181522	TC17074
A_06_P4992	0.000685415	2.29694e-05	1.71217	down	47669.8	41905	72155.6	45687.6	55492.9	39244.8	1.74434	2.23629	2.52017	2.20869	2.32168	1.98604	TFS1	Chr XII from 513821-513162, Genome Release 64-2-1, reverse complement, Verified ORF, "Inhibitor of carboxypeptidase Y (Prc1p), and Ras GAP (Ira2p); phosphatidylethanolamine-binding protein (PEBP) family member and ortholog of hPEBP1/RKIP, a natural metastasis suppressor; targets to vacuolar membranes during stationary phase; acetylated by NatB N-terminal acetyltransferase; protein abundance incre…	GCAACCGAATTTTTTGCATCAGAGTTCAATACGAAGGGCTCGAACACACTAATAGAATAT	513436	chrXII	513377	-	FALSE		YLR178C.1	850875	NM_001182065	Tfs1p	chrXII:513436-513377	GO:0030162|GO:0010951|GO:0005737|GO:0005543|GO:0004867|GO:0010466|GO:0000328|GO:0000329|GO:0046578|GO:0030414|GO:0008289	NM_001182065	TC19859
A_06_P2607	0.00279263	0.000324825	1.92282	up	932.561	14332.1	421.277	4984.72	399.037	4880.69	-3.95648	0.67373	-4.8997	-1.28246	-4.8231	-1.02963	SIT1	Chr V from 27657-29543, Genome Release 64-2-1, Verified ORF, "Ferrioxamine B transporter; member of the ARN family of transporters that specifically recognize siderophore-iron chelates; transcription is induced during iron deprivation and diauxic shift; potentially phosphorylated by Cdc28p" [YEL065W]	TCATTACAACTTATACCTGGGGAACACCAGAAAGAATAGCTTTAGTCATGTCTTACCGCT	29322	chrV	29263	+	FALSE		YEL065W	856644	NM_001178880	siderophore transporter	chrV:29263-29322	GO:0005774|GO:0000324|GO:0005886|GO:0031410|GO:0055085|GO:0055072|GO:0006879|GO:0016020|GO:0006810|GO:0015891|GO:0016021|GO:0010008|GO:0005768|GO:0006811|GO:0015344	NM_001178880	TC20552
A_06_P3328	0.00329603	0.000442995	1.5603	up	4534.04	3870.64	2577.01	5841.6	2426.22	5463.89	-1.66243	-1.20359	-2.30426	-0.772662	-2.19758	-0.880537	CLB1	Chr VII from 703636-705051, Genome Release 64-2-1, Verified ORF, "B-type cyclin involved in cell cycle progression; activates Cdc28p to promote the transition from G2 to M phase; accumulates during G2 and M, then targeted via a destruction box motif for ubiquitin-mediated degradation by the proteasome; CLB1 has a paralog, CLB2, that arose from the whole genome duplication" [YGR108W]	GGCACCTGGGATGGCAACTTAATCCATTATAGTGGTGGTTACACAAAGGCAAAACTATAT	704890	chrVII	704831	+	FALSE		YGR108W	853002	NM_001181237	B-type cyclin CLB1	chrVII:704831-704890	GO:0008315|GO:0007049|GO:0005737|GO:0010696|GO:0000307|GO:0000086|GO:0016538|GO:0005634|GO:0000079|GO:0051301|GO:0030472	NM_001181237	TC18102
A_06_P3460	2.71336e-05	1.93466e-08	6.80049	up	12843	17586.8	1670.37	3226.28	1564.4	3309.47	-0.151458	0.977475	-2.9171	-1.62036	-2.82926	-1.58694	PEX21	Chr VII from 970053-969187, Genome Release 64-2-1, reverse complement, Verified ORF, "Peroxin required for peroxisomal matrix protein targeting; acts on proteins containing the PTS2 targeting sequence; interacts with Pex7p; partially redundant with Pex18p; relative distribution to cytoplasmic foci increases upon DNA replication stress; PEX21 has a paralog, PEX18, that arose from the whole genome …	ACTATCTGAGTCGAAGTTTATTCAGTTAATGAGAAACATTAGTAGCGGTGACGTGACTTT	969369	chrVII	969310	-	FALSE		YGR239C.1	853154	NM_001181368	Pex21p	chrVII:969369-969310	GO:0005515|GO:0005737|GO:0016020|GO:0051099|GO:0016558|GO:0005778|GO:0005829|GO:0005777	NM_001181368	TC19180
A_06_P6972	0.00426857	0.000687512	1.74407	up	4935.69	1899.72	2573.37	1885.04	2937.41	2007.83	-1.53441	-2.2519	-2.33687	-2.38181	-1.93473	-2.32471	PUS1	Chr XVI from 153149-151515, Genome Release 64-2-1, reverse complement, Verified ORF, "tRNA:pseudouridine synthase; introduces pseudouridines at positions 26-28, 34-36, 65, and 67 of tRNA; also acts on U2 snRNA; also pseudouridylates some mRNAs, and pseudouridylation level varies with growth phase; nuclear protein that appears to be involved in tRNA export; PUS1 has a paralog, PUS2, that arose fro…	TGCAAAAGAGTATCTTCGAATTCTTGACAGCTAAGGGTATCCCAGGTCTTACTGATGCGC	151704	chrXVI	151645	-	FALSE		YPL212C.1	855889	NM_001184026	pseudouridine synthase PUS1	chrXVI:151704-151645	GO:0009982|GO:0003723|GO:0009451|GO:0031120|GO:0005634|GO:0016853|GO:0003729|GO:0001522|GO:0031119|GO:0008033	NM_001184026	TC17789
A_06_P4339	0.00146466	0.000100777	1.58465	down	38334.5	42720.6	53370.6	50762.1	42858.4	43203	1.42376	2.22458	2.08793	2.36391	1.94703	2.11834	YJR096W	Chr X from 611195-612043, Genome Release 64-2-1, Verified ORF, "Xylose and arabinose reductase; member of the aldo-keto reductase (AKR) family; GFP-fusion protein is induced in response to the DNA-damaging agent MMS" [YJR096W]	TACCACTACCGAAGACTAAAACTGTGAAGAGGTTAGAAGGTAACCTTGCAGCCTACAACT	611950	chrX	611891	+	FALSE		YJR096W.1	853559	NM_001181754	aldo-keto reductase superfamily protein	chrX:611891-611950	GO:0004032|GO:0005737|GO:0004033|GO:0019568|GO:0016491|GO:0005634|GO:0042843|GO:0034599|GO:0055114	NM_001181754	TC19218
A_06_P4437	0.00243345	0.000255276	1.62617	up	39602	14296.6	21795.3	18914.9	23738.2	19480.3	1.47581	0.628081	0.774325	0.924352	1.08098	0.975937	MAE1	Chr XI from 384725-382716, Genome Release 64-2-1, reverse complement, Verified ORF, "Mitochondrial malic enzyme; catalyzes the oxidative decarboxylation of malate to pyruvate, which is a key intermediate in sugar metabolism and a precursor for synthesis of several amino acids" [YKL029C]	AACTGTCAAGGTTCCTCGTGACTTTGACGAATGTTTACAGTGGGTCAAAGCCCAAATGTG	382485	chrXI	382426	-	FALSE		YKL029C.1	853839	NM_001179595	malate dehydrogenase (oxaloacetate-decarboxylating)	chrXI:382485-382426	GO:0005739|GO:0006520|GO:0051287|GO:0006090|GO:0004470|GO:0005759|GO:0016491|GO:0006108|GO:0004471|GO:0008948|GO:0046872|GO:0055114	NM_001179595	TC21171
A_06_P6505	0.00105609	5.16541e-05	1.69658	up	2157.25	476.774	1128.47	543.288	1284.09	560.328	-2.73153	-4.27899	-3.49416	-4.18275	-3.12311	-4.15124	THI80	Chr XV from 602342-601383, Genome Release 64-2-1, reverse complement, Verified ORF, "Thiamine pyrophosphokinase; phosphorylates thiamine to produce the coenzyme thiamine pyrophosphate (thiamine diphosphate)" [YOR143C]	AACTTTGATTGAGTATGATCCCCAATTTAGGAACACTTGTATAGGAAATTGTGGGTTGTT	601642	chrXV	601583	-	FALSE		YOR143C	854314	NM_001183562	thiamine diphosphokinase	chrXV:601642-601583	GO:0004788|GO:0016310|GO:0009229|GO:0005737|GO:0000166|GO:0016301|GO:0030975|GO:0005524|GO:0016740	NM_001183562	TC18963
A_06_P6773	0.00345452	0.000484115	1.72496	up	5940.12	765.707	3099.69	1037.98	3271.57	1066.43	-1.27082	-3.68581	-2.05738	-3.25282	-1.82316	-3.24282	CIP1	Chr XVI from 527547-528692, Genome Release 64-2-1, Uncharacterized ORF, "Putative protein of unknown function; green fluorescent protein (GFP)-fusion protein localizes to the cytoplasm and to the nucleus" [YPL014W]	CGCACAAATTCTAACAATAGTGTTAGCAACAGTAATGCCTTTTCTTTACTCACGCCAACG	528506	chrXVI	528447	+	FALSE		YPL014W	856093	NM_001183828	Cip1p	chrXVI:528447-528506	GO:0031658|GO:0005737|GO:0004861|GO:0005634	NM_001183828	TC21364
A_06_P3275	0.00402543	0.000615289	1.57048	up	26383.3	15778	14844	16526.7	23287.6	21863.4	0.892736	0.736558	0.241528	0.724449	0.990622	1.1415	MUP1	Chr VII from 599417-601141, Genome Release 64-2-1, Verified ORF, "High affinity methionine permease; integral membrane protein with 13 putative membrane-spanning regions; also involved in cysteine uptake" [YGR055W]	AGCATGCCATACTGGATCCACTGTGTAATTGCTTGGGGTATTTTCTTCTTTGGTGGTGTT	600938	chrVII	600879	+	FALSE		YGR055W	852946	NM_001181184	Mup1p	chrVII:600879-600938	GO:0000324|GO:0005886|GO:0006865|GO:0003333|GO:0071944|GO:0015821|GO:0015297|GO:0042883|GO:0015171|GO:0016020|GO:0005887|GO:0006810|GO:0000101|GO:0016021|GO:0000102|GO:0015807	NM_001181184	TC17666
A_06_P3382	0.00221037	0.000216309	1.87265	up	38852.9	10503.6	18572.9	12251.4	21521.3	17013.4	1.43947	0.201559	0.534389	0.318757	0.93922	0.772063	RTS3	Chr VII from 809420-808629, Genome Release 64-2-1, reverse complement, Uncharacterized ORF, "Putative component of the protein phosphatase type 2A complex" [YGR161C]	TCAAACTCTTTAAAGGCTGATCTCATGGCAAAGAGATTCCAAACTGGTTCATTGAAATAG	808693	chrVII	808634	-	FALSE		YGR161C.1	853065	NM_001181290	Rts3p	chrVII:808693-808634	GO:0008150|GO:0003674|GO:0005737|GO:0005634	NM_001181290	TC19354
A_06_P1759	0.0053209	0.000982172	1.73349	up	3312.04	2312.76	1724.55	2616.79	2057.28	3088.56	-2.10784	-2.00222	-2.90152	-1.92591	-2.45342	-1.6816	DBP10	Chr IV from 394217-397204, Genome Release 64-2-1, Verified ORF, "Putative ATP-dependent RNA helicase of the DEAD-box protein family; constituent of 66S pre-ribosomal particles; essential protein involved in ribosome biogenesis" [YDL031W]	GCATAAACAAATGAAAGCGCCTAAAATGCCAGATAAACACAGAGACAATTATTATTCGCA	397030	chrIV	396971	+	FALSE		YDL031W	851530	NM_001180090	putative ATP-dependent RNA helicase DBP10	chrIV:396971-397030	GO:0000463|GO:0042254|GO:0003723|GO:0006364|GO:0004386|GO:0005730|GO:0005634|GO:0003676|GO:0005524|GO:0004004|GO:0000166|GO:0016787|GO:0010501|GO:0030687|GO:0000466	NM_001180090	TC16871
A_06_P2856	0.000851729	3.41893e-05	1.85134	down	5050.99	91202.3	8268.44	103366	5811.24	89212.6	-1.50469	3.34338	-0.616121	3.39117	-0.953527	3.18421	AGX1	Chr VI from 76831-77988, Genome Release 64-2-1, Verified ORF, "Alanine:glyoxylate aminotransferase (AGT); catalyzes the synthesis of glycine from glyoxylate, which is one of three pathways for glycine biosynthesis in yeast; has similarity to mammalian and plant alanine:glyoxylate aminotransferases" [YFL030W]	GTGATTGGTTTAAAGACAGTTTGGTTAATGGCTTGCAATTGACATCCGTCAGTAGGTATC	77756	chrVI	77697	+	FALSE		YFL030W	850514	NM_001179936	alanine--glyoxylate transaminase	chrVI:77697-77756	GO:0005739|GO:0008483|GO:0003824|GO:0019265|GO:0016740|GO:0008453|GO:0005829	NM_001179936	TC19954
A_06_P6789	0.000279257	2.14047e-06	1.82825	up	779.983	305.097	375.703	357.932	512.083	411.739	-4.19982	-4.88331	-5.07029	-4.77947	-4.45278	-4.61718	TRM44	Chr XVI from 493543-495246, Genome Release 64-2-1, Verified ORF, "tRNA(Ser) Um(44) 2'-O-methyltransferase; involved in maintaining levels of the tRNA-Ser species tS(CGA) and tS(UGA); conserved among metazoans and fungi but there does not appear to be a homolog in plants; TRM44 is a non-essential gene" [YPL030W]	GGAAACGTTCGCCTAGGTCAAATGAAATCAAAAACCAGAATAACAGTAAGAGCACCTACT	495011	chrXVI	494952	+	FALSE		YPL030W	856077	NM_001183844	tRNA (uracil) methyltransferase	chrXVI:494952-495011	GO:0005737|GO:0016300|GO:0008168|GO:0030488|GO:0032259|GO:0016740|GO:0008033	NM_001183844	TC18942
A_06_P3359	0.000619146	1.60556e-05	2.53862	up	43543.9	2199.59	15102.3	2227.09	22425	1845	1.61403	-2.03572	0.269988	-2.14634	0.990676	-2.45131	TPO2	Chr VII from 765606-763762, Genome Release 64-2-1, reverse complement, Verified ORF, "Polyamine transporter of the major facilitator superfamily; member of the 12-spanner drug:H(+) antiporter DHA1 family; specific for spermine; localizes to the plasma membrane; transcription of TPO2 is regulated by Haa1p; TPO2 has a paralog, TPO3, that arose from the whole genome duplication" [YGR138C]	AAGGGCTTGAGACATAAGTTGTCCAAGAAGGACTATTCCATCGACAGTGTTGAGATGTAA	763826	chrVII	763767	-	FALSE		YGR138C	853039	NM_001181267	spermine transporter	chrVII:763826-763767	GO:0000297|GO:0015297|GO:0000296|GO:0016020|GO:0005886|GO:0006810|GO:0000329|GO:0016021|GO:0055085|GO:0071944	NM_001181267	TC21763
A_06_P4632	0.00263581	0.00029506	1.51158	down	352.458	454.418	467.848	446.444	453.659	559.016	-5.34407	-4.30183	-4.74802	-4.46711	-4.61078	-4.17119	FRE2	Chr XI from 11226-9091, Genome Release 64-2-1, reverse complement, Verified ORF, "Ferric reductase and cupric reductase; reduces siderophore-bound iron and oxidized copper prior to uptake by transporters; expression induced by low iron levels but not by low copper levels" [YKL220C]	GGACCTCCTATTTTTGTTGACAAAGTGAGGAATGAAACCGCAAAAATAGTTTTAGATAAG	9196	chrXI	9137	-	FALSE		YKL220C	853660	NM_001179785	ferric/cupric-chelate reductase	chrXI:9196-9137	GO:0052851|GO:0000324|GO:0000293|GO:0005886|GO:0055072|GO:0046872|GO:0006879|GO:0016020|GO:0015677|GO:0016491|GO:0006826|GO:0016021|GO:0006825|GO:0055114|GO:0006811	NM_001179785	TC17288
A_06_P5638	0.000279257	2.11333e-06	1.85471	up	6598.96	10431.7	3140.67	12506	3853.54	11249.4	-1.11852	0.139595	-2.00971	0.324739	-1.56352	0.160287	CLN1	Chr XIII from 662644-664284, Genome Release 64-2-1, Verified ORF, "G1 cyclin involved in regulation of the cell cycle; activates Cdc28p kinase to promote the G1 to S phase transition; late G1 specific expression depends on transcription factor complexes, MBF (Swi6p-Mbp1p) and SBF (Swi6p-Swi4p); CLN1 has a paralog, CLN2, that arose from the whole genome duplication" [YMR199W]	TCCAGAACACAGGAGAACTTACTAATAGAGCGTCTTCGATATCGCTATCGTTAAGGAACC	664263	chrXIII	664204	+	FALSE		YMR199W.1	855239	NM_001182706	cyclin CLN1	chrXIII:664204-664263	GO:0007049|GO:0005737|GO:0016538|GO:0005634|GO:0000079|GO:0051301	NM_001182706	TC17781
A_06_P1478	0.0377342	0.015087	1.5808	down	1117.96	1002.2	1553.52	1123.98	1266.42	1127.6	-3.70852	-3.17978	-3.04786	-3.14832	-3.13246	-3.18858	YBR225W	Chr II from 670627-673329, Genome Release 64-2-1, Uncharacterized ORF, "Putative protein of unknown function; non-essential gene identified in a screen for mutants affected in mannosylphophorylation of cell wall components" [YBR225W]	CCCACCACTCTTTTCAAAAGATATGTGGAAGAACACATAGGAAAAATCGATGACAACGCT	673264	chrII	673205	+	FALSE		YBR225W.1	852526	NM_001178573	hypothetical protein	chrII:673205-673264	GO:0008150|GO:0003674|GO:0005575	NM_001178573
A_06_P6232	0.0042071	0.000663216	1.76871	up	12979.5	6933.6	6630.58	6838.91	7441.84	7915.77	-0.141475	-0.449931	-0.964176	-0.533111	-0.603626	-0.337081	NOP12	Chr XV from 252646-251267, Genome Release 64-2-1, reverse complement, Verified ORF, "Nucleolar protein involved in pre-25S rRNA processing; also involved in biogenesis of large 60S ribosomal subunit; contains an RNA recognition motif (RRM); binds to Ebp2; similar to Nop13p and Nsr1p" [YOL041C]	GAAACAAAGATCCGCTACAGGTAGGGTTACCAAAAGATCGATAGCATTCAAGAAAGCTCA	251347	chrXV	251288	-	FALSE		YOL041C.1	854116	NM_001183295	Nop12p	chrXV:251347-251288	GO:0000463|GO:0000166|GO:0042254|GO:0006364|GO:0003723|GO:0005730|GO:0030684|GO:0005634|GO:0030687|GO:0003676	NM_001183295	NP255970
A_06_P5680	0.00223849	0.000220845	1.5765	up	6684.91	4927.53	3737.99	5694.49	4216.69	5726.08	-1.10221	-0.900725	-1.75893	-0.802299	-1.4109	-0.793871	YHM2	Chr XIII from 751961-752905, Genome Release 64-2-1, Verified ORF, "Citrate and oxoglutarate carrier protein; exports citrate from and imports oxoglutarate into the mitochondrion, causing net export of NADPH reducing equivalents; also associates with mt nucleoids and has a role in replication and segregation of the mt genome" [YMR241W]	CCAATCGAAGTCATTAGAGTTGAAATGCAATCTAAGAAGGAAGATCCAAACAGACCAAAA	752718	chrXIII	752659	+	FALSE		YMR241W	855282	NM_001182748	Yhm2p	chrXIII:752659-752718	GO:0042645|GO:0005739|GO:0016020|GO:0006842|GO:0006843|GO:0035674|GO:0006810|GO:0005743|GO:0005371|GO:0015742|GO:0016021|GO:0003677	NM_001182748	TC20831
A_06_P4032	0.00773273	0.00175882	1.52824	up	947.025	441.346	552.09	486.818	645.255	456.137	-3.92713	-4.41131	-4.539	-4.34544	-4.11353	-4.45174	RPC17	Chr X from 414770-414285, Genome Release 64-2-1, reverse complement, Verified ORF, "RNA polymerase III subunit C17; physically interacts with C31, C11, and TFIIIB70; may be involved in the recruitment of pol III by the preinitiation complex; protein abundance increases in response to DNA replication stress; relocalizes to the cytosol in response to hypoxia" [YJL011C]	GCAAGATTTGACGAAAAAACAATTGAGGAAATGCTAGAGATCATCTCTGCGTACGCATGA	414338	chrX	414279	-	FALSE		YJL011C	853442	NM_001181445	DNA-directed RNA polymerase III subunit RPC17	chrX:414338-414279	GO:0003899|GO:0005634|GO:0003676|GO:0003824|GO:0006384|GO:0006351|GO:0005829|GO:0005622|GO:0042797|GO:0000166|GO:0001056|GO:0005666|GO:0044237	NM_001181445	TC20824
A_06_P7240	0.00288518	0.00034724	1.51356	down	575.466	639.016	766.369	1142.85	590.695	1987.32	-4.6413	-3.79712	-4.04336	-3.13287	-4.26257	-2.38621	AQY1	Chr XVI from 921860-922777, Genome Release 64-2-1, Verified ORF, "Spore-specific water channel; mediates the transport of water across cell membranes, developmentally controlled; may play a role in spore maturation, probably by allowing water outflow, may be involved in freeze tolerance" [YPR192W]	TTACCACTGGATTTATTGGATTGGCACGCTGTTAGGATCCATTTTAGCATGGTCTGTATG	922652	chrXVI	922593	+	FALSE		YPR192W	856322	NM_001184289	Aqy1p	chrXVI:922593-922652	GO:0030437|GO:0005215|GO:0005886|GO:0005783|GO:0009992|GO:0055085|GO:0034220|GO:0016020|GO:0005887|GO:0015250|GO:0015793|GO:0005789|GO:0006810|GO:0006833|GO:0015254|GO:0016021	NM_001184289	TC19070
A_06_P6317	0.0149835	0.00446183	1.64133	up	4162.68	1751.87	2295.83	1737.8	2541.37	2014.45	-1.77825	-2.43283	-2.49312	-2.55621	-2.16141	-2.29489	TRM11	Chr XV from 86757-85456, Genome Release 64-2-1, reverse complement, Verified ORF, "Catalytic subunit of adoMet-dependent tRNA methyltransferase complex; required for the methylation of the guanosine nucleotide at position 10 (m2G10) in tRNAs; contains a THUMP domain and a methyltransferase domain; another complex member is Trm112p" [YOL124C]	GGTTTATATTAATAGGGGTAGCACTTTCAATGGATCAAGTAATCATGGCATAAAACGTTC	85558	chrXV	85499	-	FALSE		YOL124C	853996	NM_001183378	tRNA (guanine-N2-)-methyltransferase	chrXV:85558-85499	GO:0004809|GO:0005737|GO:0000049|GO:0003723|GO:0008168|GO:0030488|GO:0008757|GO:0003676|GO:0032259|GO:0043528|GO:0016740|GO:0008033	NM_001183378	TC18309
A_06_P7189	0.00345452	0.000485233	2.01866	up	1744.96	1123.43	791.625	1206.25	923.361	1195.57	-3.03415	-3.05014	-4.04754	-3.04597	-3.61256	-3.06632	KAR3	Chr XVI from 817923-815734, Genome Release 64-2-1, reverse complement, Verified ORF, "Minus-end-directed microtubule motor; functions in mitosis and meiosis, localizes to the spindle pole body and localization is dependent on functional Cik1p, required for nuclear fusion during mating; potential Cdc28p substrate" [YPR141C]	CTACTGCAATATTCACTCACTGGGGATTCGAAAACATTAATGTTTGTAAACATTTCACCA	815873	chrXVI	815814	-	FALSE		YPR141C	856263	NM_001184238	Kar3p	chrXVI:815873-815814	GO:0008017|GO:0005881|GO:0046982|GO:0060236|GO:0005816|GO:0005874|GO:0005634|GO:0003777|GO:0005524|GO:0007049|GO:0000743|GO:0000922|GO:0005737|GO:0008569|GO:0000166|GO:0000741|GO:0000742|GO:0016021|GO:0005856|GO:0051301|GO:0007064|GO:0007018	NM_001184238
A_06_P4563	0.000754613	2.66334e-05	1.56434	down	27052.1	14631.2	37634.9	17110.8	29337.5	15934	0.925648	0.723619	1.5712	0.789503	1.39341	0.677244	NNR2	Chr XI from 165930-164917, Genome Release 64-2-1, reverse complement, Verified ORF, "NADHX dehydratase; converts (S)-NADHX to NADH in an ATP-dependent manner; homologous to Carkd in mammals, and the C-terminal domain of YjeF in E.coli; enzyme is widespread in eukaryotes, prokaryotes and archaea; YKL151C promoter contains STREs (stress response elements) and expression is induced by heat shock or …	GACAGGAGCTATATCATGCATGCTTGCATTTAGTCGTGCAATGTATGACTTTAAGATTTG	165180	chrXI	165121	-	FALSE		YKL151C	853706	NM_001179717	NADHX dehydratase	chrXI:165180-165121	GO:0005737|GO:0000166|GO:0047453|GO:0046496|GO:0052855|GO:0005524|GO:0016829	NM_001179717	TC18863
A_06_P5565	0.000238672	1.36044e-06	2.67843	up	12049.9	10592.5	4024.58	4234.07	4029.65	5566.32	-0.242497	0.255448	-1.66388	-1.2211	-1.47959	-0.840528	ERG29	Chr XIII from 537838-538551, Genome Release 64-2-1, Verified ORF, "Protein of unknown function involved in ergosterol biosynthesis; conditional mutants produce less ergosterol, display impaired oxygen consumption, respiratory growth, mitochondrial iron utilization, and are more sensitive to oxidative stress; mutant bm-8 has a growth defect on iron-limited medium that is complemented by overexpres…	GTGTATTGAGGCTGAGACTTTACCACTACTTTAAAGATTGCGAAATATATCGCGATATAA	538386	chrXIII	538327	+	FALSE		YMR134W	855164	NM_001182635	Erg29p	chrXIII:538327-538386	GO:0006879|GO:0006696|GO:0003674|GO:0005737|GO:0016020|GO:0005783|GO:0005623|GO:0016021|GO:0007005|GO:0005635	NM_001182635	TC19578
A_06_P2325	0.000473184	9.10942e-06	1.61761	down	5874.03	5743.7	8449.22	6746.08	7310.51	7703.32	-1.28682	-0.673842	-0.592958	-0.551181	-0.612517	-0.365265	SWR1	Chr IV from 1135932-1140476, Genome Release 64-2-1, Verified ORF, "Swi2/Snf2-related ATPase; structural component of the SWR1 complex, which exchanges histone variant H2AZ (Htz1p) for chromatin-bound histone H2A; relocalizes to the cytosol in response to hypoxia; chronological aging factor that mediates lifespan extension by dietary restriction" [YDR334W]	GGATGATGTTAAAGCTGCAAACTTAGCCATGAGAGAAGTCGAAATTGACAATGACGATTT	1140342	chrIV	1140283	+	FALSE		YDR334W	851934	NM_001180642	chromatin-remodeling protein SWR1	chrIV:1140283-1140342	GO:0006355|GO:0043486|GO:0004386|GO:0005634|GO:0000812|GO:0003677|GO:0005524|GO:0006351|GO:0005829|GO:0000166|GO:0016787|GO:0005198|GO:0006338|GO:0016569	NM_001180642	NP259877
A_06_P1456	0.00293118	0.000357585	1.79583	down	2766.43	2261.77	4285.97	2815.68	2998.48	2651.38	-2.39797	-2.02264	-1.55332	-1.81467	-1.88613	-1.94958	COS111	Chr II from 629168-631942, Genome Release 64-2-1, Verified ORF, "Protein required for antifungal drug ciclopirox olamine resistance; not related to the subtelomerically-encoded COS family; the authentic, non-tagged protein is detected in highly purified mitochondria in high-throughput studies" [YBR203W]	CAGAAAAGCCAACTTCATTTTGGCTCACAAAAGTTTCCAAAGATTATGTTTCTTTAGTGG	631764	chrII	631705	+	FALSE		YBR203W.1	852502	NM_001178551	Cos111p	chrII:631705-631764	GO:0005739|GO:0007165|GO:0003674	NM_001178551	TC16940
A_06_P2031	0.00852062	0.00202004	1.52646	up	26312.4	4631.14	15562.6	5277.55	15877.5	4999.69	0.882496	-0.995962	0.272304	-0.908601	0.48476	-0.988405	HEM13	Chr IV from 546642-547628, Genome Release 64-2-1, Verified ORF, "Coproporphyrinogen III oxidase; an oxygen requiring enzyme that catalyzes the sixth step in the heme biosynthetic pathway; transcription is repressed by oxygen and heme (via Rox1p and Hap1p)" [YDR044W]	GTTTCGATGCTTTCTTGCCATCCTACTTGACTATCGTCAAGAGAAGAAAAGATATGCCAT	547391	chrIV	547332	+	FALSE		YDR044W	851614	NM_001180352	coproporphyrinogen oxidase	chrIV:547332-547391	GO:0005737|GO:0006779|GO:0016491|GO:0004109|GO:0055114|GO:0006783|GO:0005829	NM_001180352	TC18904
A_06_P5576	0.00373028	0.000545246	1.57706	up	1188.19	1419.17	674.872	1643	707.025	1552.57	-3.59595	-2.72352	-4.25319	-2.59023	-3.98861	-2.67318	FDO1	Chr XIII from 553362-554390, Genome Release 64-2-1, Uncharacterized ORF, "Putative protein of unknown function; localized to the nucleus; YMR144W is not an essential gene" [YMR144W]	TGGCCACACATGTCTTGAAAGATGAAATTGACGATGATTCTGGAAATCAAACGATTCTGC	554183	chrXIII	554124	+	FALSE		YMR144W	855175	NM_001182646	Fdo1p	chrXIII:554124-554183	GO:0003674|GO:0007535|GO:0005634	NM_001182646	NP259051
A_06_P2760	0.00448862	0.000749571	2.37144	up	2169.02	965.007	846.708	987.693	1042.69	1048.24	-2.71943	-3.25651	-3.96519	-3.32362	-3.44637	-3.26905	LCP5	Chr V from 414481-415554, Genome Release 64-2-1, Verified ORF, "Essential protein involved in maturation of 18S rRNA; depletion leads to inhibited pre-rRNA processing and reduced polysome levels; localizes primarily to the nucleolus" [YER127W]	CACAGAGAAGGAACGTAGAGTCACTTCATTCGAAGAAGATAATTTTACCAGATTGAATAT	415372	chrV	415313	+	FALSE		YER127W	856864	NM_001179017	Lcp5p	chrV:415313-415372	GO:0003674|GO:0042254|GO:0030529|GO:0006364|GO:0032040|GO:0030532|GO:0005730|GO:0000480|GO:0005732|GO:0005634|GO:0000447	NM_001179017	NP252588
A_06_P7047	5.76568e-06	3.08325e-09	19.0726	up	8687.35	116296	400.687	51522.3	334.338	27996.2	-0.731813	3.63616	-4.98525	2.33332	-5.06303	1.52069	PDH1	Chr XVI from 558385-559935, Genome Release 64-2-1, Verified ORF, "Putative 2-methylcitrate dehydratase; mitochondrial protein that participates in respiration; induced by diauxic shift; homologous to E. coli PrpD, may take part in the conversion of 2-methylcitrate to 2-methylisocitrate" [YPR002W]	ATCACGATCCTGATAAAAGGTCGATAGGAAACGCTCTTCTCATAGAGCTGAACGATGGGA	559717	chrXVI	559658	+	FALSE		YPR002W	856108	NM_001184099	putative 2-methylcitrate dehydratase	chrXVI:559658-559717	GO:0005739|GO:0003674|GO:0005737|GO:0051537|GO:0019541|GO:0047547|GO:0019629|GO:0005741|GO:0016829	NM_001184099	TC17907

## Sheet: Re (501)
ProbeName	Corrected p-value	p-value	SystemicName	FCAbsolute	regulation	GeneSymbol	Description	[VP16, YPD](raw)	[VP16, YPGly](raw)	[WT, YPD](raw)	[WT, YPGly](raw)	[sef1, YPD](raw)	[sef1, YPGly](raw)	[VP16, YPD](normalized)	[VP16, YPGly](normalized)	[WT, YPD](normalized)	[WT, YPGly](normalized)	[sef1, YPD](normalized)	[sef1, YPGly](normalized)	Sequence	Chromosome End Index_Avadis_	Chromosome Number_Avadis_	Chromosome Start Index_Avadis_	Chromosome Strand_Avadis_	ControlType	Cytoband	EnsemblID	EntrezGeneID	GenbankAccession	GeneName	GenomicCoordinates	Go	RefSeqAccession	TIGRID	UniGeneID
A_06_P1173	1.9106e-06	4.583e-10	YBL043W	47.8859	up	ECM13	Chr II from 136688-137461, Genome Release 64-2-1, Verified ORF, "Non-essential protein of unknown function; induced by treatment with 8-methoxypsoralen and UVA irradiation; ECM13 has a paralog, YJR115W, that arose from the whole genome duplication" [YBL043W]	28470.6	26581	521.91	2738.9	479.478	3926.01	0.986828	1.56668	-4.5947	-1.85111	-4.55647	-1.39735	AATATTTGACTCACACAAACTCTCATTCCGAGCAGACGGATGAACTTGCCGAATCAACGC	137243	chrII	137184	+	FALSE		YBL043W	852237	NM_001178283	Ecm13p	chrII:137184-137243	GO:0008150|GO:0003674|GO:0071555|GO:0005575|GO:0035690	NM_001178283	TC21679
A_06_P7047	5.76568e-06	3.08325e-09	YPR002W	19.0726	up	PDH1	Chr XVI from 558385-559935, Genome Release 64-2-1, Verified ORF, "Putative 2-methylcitrate dehydratase; mitochondrial protein that participates in respiration; induced by diauxic shift; homologous to E. coli PrpD, may take part in the conversion of 2-methylcitrate to 2-methylisocitrate" [YPR002W]	8687.35	116296	400.687	51522.3	334.338	27996.2	-0.731813	3.63616	-4.98525	2.33332	-5.06303	1.52069	ATCACGATCCTGATAAAAGGTCGATAGGAAACGCTCTTCTCATAGAGCTGAACGATGGGA	559717	chrXVI	559658	+	FALSE		YPR002W	856108	NM_001184099	putative 2-methylcitrate dehydratase	chrXVI:559658-559717	GO:0005739|GO:0003674|GO:0005737|GO:0051537|GO:0019541|GO:0047547|GO:0019629|GO:0005741|GO:0016829	NM_001184099	TC17907
A_06_P4982	1.9106e-06	6.8114e-10	YLR168C	10.3298	up	UPS2	Chr XII from 500270-499578, Genome Release 64-2-1, reverse complement, Verified ORF, "Mitochondrial intermembrane space protein; involved in phospholipid metabolism; has role in regulation of phospholipid metabolism by inhibiting conversion of phosphatidylethanolamine to phosphatidylcholine; null mutant has defects in mitochondrial morphology; similar to Ups1p, Ups3p and to human PRELI; UPS2 has …	30065.6	25372.6	2588.63	5498.67	8359.71	16269.7	1.0738	1.46394	-2.29495	-0.894272	-0.412216	0.705431	GTGAAAATTGGGAAAAACATGTTGATGACTTGAGCAATCAACTTGTCAGTAAAGTCAATG	499761	chrXII	499702	-	FALSE		YLR168C.1	850865	NM_001182055	Ups2p	chrXII:499761-499702	GO:0005739|GO:0005758|GO:0003674|GO:0016020|GO:0015914|GO:0031314|GO:2001246|GO:0005743|GO:0046337|GO:0032048|GO:0042407	NM_001182055	TC19650
A_06_P5808	0.000158688	4.757e-07	YNL037C	8.33427	up	IDH1	Chr XIV from 559002-557920, Genome Release 64-2-1, reverse complement, Verified ORF, "Subunit of mitochondrial NAD(+)-dependent isocitrate dehydrogenase; complex catalyzes the oxidation of isocitrate to alpha-ketoglutarate in the TCA cycle" [YNL037C]	315040	291223	34041.4	101169	18007.5	72110.1	4.47011	5.03286	1.41105	3.34255	0.67285	2.86189	ATGATCCTTTCCTCCACGTTAATGTTGAACCATTTGGGTTTGAATGAATATGCTACTAGA	558100	chrXIV	558041	-	FALSE		YNL037C.1	855691	NM_001182876	isocitrate dehydrogenase (NAD(+)) IDH1	chrXIV:558100-558041	GO:0042645|GO:0005962|GO:0000287|GO:0006099|GO:0006537|GO:0003723|GO:0003824|GO:0046872|GO:0016616|GO:0005739|GO:0006102|GO:0051287|GO:0004449|GO:0005759|GO:0008152|GO:0016491|GO:0055114	NM_001182876	TC18731
A_06_P6497	0.00145034	9.8752e-05		7.80188	up			1685.54	1257.29	191.071	289.544	213.645	264.319	-3.09556	-2.82799	-6.05938	-5.10903	-5.73046	-5.22383	CCCGATCTGTATCTTATTATCTACCAAGGTAATTCAGGTTCAGAAAAAGTGTATCCAATA	580220	chrXV	580161	-	FALSE		YOR135C.1				chrXV:580220-580161
A_06_P3460	2.71336e-05	1.93466e-08	YGR239C	6.80049	up	PEX21	Chr VII from 970053-969187, Genome Release 64-2-1, reverse complement, Verified ORF, "Peroxin required for peroxisomal matrix protein targeting; acts on proteins containing the PTS2 targeting sequence; interacts with Pex7p; partially redundant with Pex18p; relative distribution to cytoplasmic foci increases upon DNA replication stress; PEX21 has a paralog, PEX18, that arose from the whole genome …	12843	17586.8	1670.37	3226.28	1564.4	3309.47	-0.151458	0.977475	-2.9171	-1.62036	-2.82926	-1.58694	ACTATCTGAGTCGAAGTTTATTCAGTTAATGAGAAACATTAGTAGCGGTGACGTGACTTT	969369	chrVII	969310	-	FALSE		YGR239C.1	853154	NM_001181368	Pex21p	chrVII:969369-969310	GO:0005515|GO:0005737|GO:0016020|GO:0051099|GO:0016558|GO:0005778|GO:0005829|GO:0005777	NM_001181368	TC19180
A_06_P6498	0.000279257	1.94789e-06	YOR136W	6.62043	up	IDH2	Chr XV from 580250-581359, Genome Release 64-2-1, Verified ORF, "Subunit of mitochondrial NAD(+)-dependent isocitrate dehydrogenase; complex catalyzes the oxidation of isocitrate to alpha-ketoglutarate in the TCA cycle; phosphorylated" [YOR136W]	299033	250281	39882.8	69520.2	47855.8	56724.8	4.39018	4.8046	1.66325	2.78588	2.10679	2.51706	GGTCAAGATAAAGCGAATCCAACTGCCCTACTTTTATCTTCAGTAATGATGTTAAACCAC	581219	chrXV	581160	+	FALSE		YOR136W.1	854303	NM_001183555	isocitrate dehydrogenase (NAD(+)) IDH2	chrXV:581160-581219	GO:0005962|GO:0000287|GO:0006099|GO:0006537|GO:0003723|GO:0003824|GO:0046872|GO:0016616|GO:0005739|GO:0006102|GO:0051287|GO:0004449|GO:0005759|GO:0008152|GO:0016491|GO:0055114	NM_001183555	TC18672
A_06_P4772	4.74044e-05	5.06999e-08	YLL027W	5.59419	up	ISA1	Chr XII from 87403-88155, Genome Release 64-2-1, Verified ORF, "Protein required for maturation of mitochondrial [4Fe-4S] proteins; functions in a complex with Isa2p and possibly Iba57p; isa1 deletion causes loss of mitochondrial DNA and respiratory deficiency; depletion reduces growth on nonfermentable carbon sources; functional ortholog of bacterial A-type ISC proteins" [YLL027W]	75802.7	92169.7	12097	18041.9	12958.3	23132.8	2.41517	3.35198	-0.0687566	0.875925	0.206468	1.21436	TTAGCGCTAGAAACCGTGGATGTTCAGGACTAACGTACGATCTACAATATATCACCGAGC	87972	chrXII	87913	+	FALSE		YLL027W.1	850632	NM_001181847	Fe-binding Fe/S cluster assembly protein ISA1	chrXII:87913-87972	GO:0005739|GO:0051539|GO:0051536|GO:0016226|GO:0005506|GO:0051537|GO:0005198|GO:0005759|GO:0009102|GO:0046872|GO:0008198	NM_001181847	TC22067
A_06_P6894	0.000373939	4.95865e-06	YPL135W	4.09364	up	ISU1	Chr XVI from 297553-298050, Genome Release 64-2-1, Verified ORF, "Conserved protein of the mitochondrial matrix; performs a scaffolding function during assembly of iron-sulfur clusters, interacts physically and functionally with yeast frataxin (Yfh1p); isu1 isu2 double mutant is inviable; ISU1 has a paralog, ISU2, that arose from the whole genome duplication" [YPL135W]	77964.4	122053	17200.5	36751.1	18985.3	46845.4	2.45445	3.74604	0.421067	1.88696	0.755385	2.22821	GTACAGGGGATGACCTTGGACGATGCGGCAAAAATTAAGAACACTGAAATTGCTAAGGAG	297938	chrXVI	297879	+	FALSE		YPL135W	855968	NM_001183949	iron-binding protein ISU1	chrXVI:297879-297938	GO:0006879|GO:0005739|GO:0002098|GO:0051539|GO:0051536|GO:0016226|GO:0005506|GO:0051537|GO:0005759|GO:0044571|GO:0046872|GO:0008198	NM_001183949	TC20688
A_06_P4988	0.000373939	4.85925e-06	YLR174W	4.06267	up	IDP2	Chr XII from 504591-505829, Genome Release 64-2-1, Verified ORF, "Cytosolic NADP-specific isocitrate dehydrogenase; catalyzes oxidation of isocitrate to alpha-ketoglutarate; levels are elevated during growth on non-fermentable carbon sources and reduced during growth on glucose; IDP2 has a paralog, IDP3, that arose from the whole genome duplication" [YLR174W]	6340.85	139731	1369.68	117239	1426.62	113574	-1.18736	3.95248	-3.20979	3.57236	-2.98557	3.52776	TTCAAAGGGGTAAACTTGATAATACTCCAGATGTAGTTAAGTTCGGCCAAATATTGGAAA	505673	chrXII	505614	+	FALSE		YLR174W.1	850871	NM_001182061	isocitrate dehydrogenase (NADP(+)) IDP2	chrXII:505614-505673	GO:0006102|GO:0005737|GO:0051287|GO:0006099|GO:0000287|GO:0016491|GO:0006097|GO:0046872|GO:0055114|GO:0016616|GO:0005829|GO:0004450	NM_001182061	TC18541
A_06_P2111	0.00293118	0.00035843	YDR123C	3.81655	up	INO2	Chr IV from 699468-698554, Genome Release 64-2-1, reverse complement, Verified ORF, "Transcription factor; component of the heteromeric Ino2p/Ino4p basic helix-loop-helix transcription activator that binds inositol/choline-responsive elements (ICREs), required for derepression of phospholipid biosynthetic genes in response to inositol depletion; involved in diauxic shift" [YDR123C]	1746.14	735.166	433.148	702.587	462.626	917.232	-3.05085	-3.6206	-4.98312	-3.81078	-4.59743	-3.48087	CGGGAAAAGAATTCCCAAGCATATTCTTTTAACTTGTGTAATGAACGATATCAAGTCCAT	698657	chrIV	698598	-	FALSE		YDR123C	851701	NM_001180431	Ino2p	chrIV:698657-698598	GO:0006629|GO:0006355|GO:0001077|GO:0006366|GO:0045944|GO:0046983|GO:0005634|GO:0008654|GO:0003677|GO:0006351	NM_001180431	TC19074
A_06_P1962	0.000385491	5.92923e-06	YDL227C	3.74684	up	HO	Chr IV from 48031-46271, Genome Release 64-2-1, reverse complement, Verified ORF, "Site-specific endonuclease; required for gene conversion at the MAT locus (homothallic switching) through the generation of a ds DNA break; expression restricted to mother cells in late G1 as controlled by Swi4p-Swi6p, Swi5p, and Ash1p" [YDL227C]	3273.87	1446.65	766.147	2433.83	1022.61	2498.8	-2.14282	-2.66618	-4.04849	-2.03707	-3.46998	-1.98223	TTGGAGTGGTAAAAATCGAGTATGTGCTAGATGCTATGGAAGATACAAATTCAGCGGTCA	46533	chrIV	46474	-	FALSE		YDL227C.1	851371	NM_001180287	Hop	chrIV:46533-46474	GO:0030908|GO:0004518|GO:0004519|GO:0016787|GO:0000728|GO:0007533|GO:0005634|GO:0016539|GO:0003677|GO:0046872	NM_001180287	TC17624
A_06_P4839	0.000385491	5.77363e-06	YLR027C	3.33878	up	AAT2	Chr XII from 198085-196829, Genome Release 64-2-1, reverse complement, Verified ORF, "Cytosolic aspartate aminotransferase involved in nitrogen metabolism; localizes to peroxisomes in oleate-grown cells" [YLR027C]	213880	133850	56954.9	48708.3	63233.9	54533.6	3.91179	3.88239	2.17246	2.29915	2.50879	2.46338	GATTGACTCCTCAAATGGTTAAACGACTTGAAGAAACCCACGCAGTTTACTTGGTTGCCT	196993	chrXII	196934	-	FALSE		YLR027C.1	850714	NM_001181914	aspartate transaminase AAT2	chrXII:196993-196934	GO:0006520|GO:0019266|GO:0006532|GO:0009058|GO:0008483|GO:0003824|GO:0042802|GO:0005829|GO:0005739|GO:0005737|GO:0030170|GO:0006529|GO:0004069|GO:0016740|GO:0080130|GO:0005777	NM_001181914	TC19459
A_06_P5848	0.00145034	9.85967e-05	YNL077W	3.25587	up	APJ1	Chr XIV from 481391-482977, Genome Release 64-2-1, Verified ORF, "Chaperone with a role in SUMO-mediated protein degradation; member of the DnaJ-like family; conserved across eukaryotes; overexpression interferes with propagation of the [Psi+] prion; the authentic, non-tagged protein is detected in highly purified mitochondria in high-throughput studies; forms nuclear foci upon DNA replication st…	24124.9	14565.3	6746.67	15185.3	9326.21	19789.9	0.74778	0.676057	-0.955263	0.627971	-0.291181	0.992102	GATTAATGAAAGAGATTCTCGGAAAAGGAACAACCGTCGATTCGACGAAAGTAATATTAA	482899	chrXIV	482840	+	FALSE		YNL077W	855647	NM_001182915	Apj1p	chrXIV:482840-482899	GO:0005739|GO:0005737|GO:0034399|GO:0006457|GO:0031072|GO:0016925|GO:0005634|GO:0051082|GO:0032781|GO:0046872|GO:0001671	NM_001182915	TC17850
A_06_P4521	6.91106e-05	1.10873e-07	YKL109W	3.0853	up	HAP4	Chr XI from 232227-233891, Genome Release 64-2-1, Verified ORF, "Transcription factor; subunit of the heme-activated, glucose-repressed Hap2p/3p/4p/5p CCAAT-binding complex, a transcriptional activator and global regulator of respiratory gene expression; provides the principal activation function of the complex; involved in diauxic shift" [YKL109W]	62519.6	34184.3	17912.8	15485.9	24401	22775.9	2.13209	1.90745	0.506683	0.648146	1.1175	1.18901	CAATGGCAGATCTTTTAAAAATTTCATGTTTTCCAACGATACCGGTATTGACGGTAGTGC	233348	chrXI	233289	+	FALSE		YKL109W	853751	NM_001179675	transcription factor HAP4	chrXI:233289-233348	GO:0001102|GO:0006355|GO:0001077|GO:0016602|GO:0001076|GO:0006366|GO:0005634|GO:0043457|GO:0003677|GO:0006351|GO:0000436	NM_001179675	TC17750
A_06_P4949	0.00042977	7.66078e-06	YLR136C	3.05745	up	TIS11	Chr XII from 416658-415801, Genome Release 64-2-1, reverse complement, Verified ORF, "mRNA-binding protein expressed during iron starvation; binds to a sequence element in the 3'-untranslated regions of specific mRNAs to mediate their degradation; involved in iron homeostasis; protein increases in abundance and relative distribution to the nucleus increases upon DNA replication stress; TIS11 has …	1896.79	8360.33	546.696	1258.21	666.848	1162.03	-2.91793	-0.123079	-4.53026	-3.12796	-4.07076	-3.16357	TTACTGTAACGTCTCTTCGACTAGCAAACAATCAGACGAAAAGAGAAGCAATGGTCGCGG	415922	chrXII	415863	-	FALSE		YLR136C	850827	NM_001182023	Tis11p	chrXII:415922-415863	GO:0006879|GO:0061158|GO:0005737|GO:0000932|GO:0003723|GO:0000956|GO:0005634|GO:0003730|GO:0003729|GO:0046872|GO:0005829	NM_001182023	TC19198
A_06_P7011	0.00194008	0.000178445	YPL250C	3.0236	up	ATG41	Chr XVI from 74719-74309, Genome Release 64-2-1, reverse complement, Verified ORF, "Protein of unknown function; mobilized into polysomes upon a shift from a fermentable to nonfermentable carbon source; potential Cdc28p substrate; ICY2 has a paralog, ICY1, that arose from the whole genome duplication" [YPL250C]	15179.3	10046.9	4487.85	10112.9	7157.68	10218.5	0.0729992	0.127951	-1.52327	0.0421	-0.648465	0.00214195	CAGCAACATAATAACGAGTACTGAAGACGATTGCATGTTCGATATGGAATTTAACGGCAA	74495	chrXVI	74436	-	FALSE		YPL250C	855825	NM_001184064	Atg41p	chrXVI:74495-74436	GO:0003674|GO:0034045|GO:0016020|GO:0000422|GO:0016236|GO:0006914|GO:0005575|GO:0032258|GO:0000045	NM_001184064	TC19832
A_06_P6708	0.00038769	6.21963e-06	YOR344C	2.9752	up	TYE7	Chr XV from 978069-977194, Genome Release 64-2-1, reverse complement, Verified ORF, "Serine-rich protein that contains a bHLH DNA binding motif; binds E-boxes of glycolytic genes and contributes to their activation; may function as a transcriptional activator in Ty1-mediated gene expression; bHLH stands for basic-helix-loop-helix" [YOR344C]	9008.07	6308.24	2676.42	8011.44	3834.89	7473.35	-0.678194	-0.531717	-2.25118	-0.302446	-1.53962	-0.434343	CTATACGAAATGGAAGTTCAAAGGTTGAAAAGTGAAATCGACACTTTGAAACAAGACCAA	977256	chrXV	977197	-	FALSE		YOR344C.1	854525	NM_001183764	Tye7p	chrXV:977256-977197	GO:0043565|GO:0006355|GO:0000790|GO:0003700|GO:0046983|GO:0005634|GO:0045821|GO:0003677|GO:0006351	NM_001183764	TC19160
A_06_P2701	0.000448713	8.2125e-06	YER070W	2.91706	up	RNR1	Chr V from 298950-301616, Genome Release 64-2-1, Verified ORF, "Major isoform of large subunit of ribonucleotide-diphosphate reductase; the RNR complex catalyzes rate-limiting step in dNTP synthesis, regulated by DNA replication and DNA damage checkpoint pathways via localization of small subunits; relative distribution to the nucleus increases upon DNA replication stress; RNR1 has a paralog, RNR…	11533.3	17392.8	3470.94	22483.4	4754.27	19636.4	-0.32717	0.843171	-1.87169	1.1332	-1.23197	0.995343	CCGAGTTCGACATTTACAACTCTAAGGTTATAGCATGTGCTATTGATAACCCAGAAGCTT	301594	chrV	301535	+	FALSE		YER070W.1	856801	NM_001178961	ribonucleotide-diphosphate reductase subunit RNR1	chrV:301535-301594	GO:0006260|GO:0005737|GO:0009263|GO:0000166|GO:0008152|GO:0016491|GO:0005971|GO:0005634|GO:0004748|GO:0003824|GO:0005524|GO:0055114	NM_001178961	TC21470
A_06_P5120	0.00191679	0.000172179	YLR304C	2.81332	up	ACO1	Chr XII from 737548-735212, Genome Release 64-2-1, reverse complement, Verified ORF, "Aconitase; required for the tricarboxylic acid (TCA) cycle and also independently required for mitochondrial genome maintenance; phosphorylated; component of the mitochondrial nucleoid; mutation leads to glutamate auxotrophy" [YLR304C]	270380	235627	85307.4	185144	77045.5	155866	4.24405	4.73878	2.75178	4.22964	2.80321	3.99309	TCATCACAAAGTCTTTCGCTCGTATCCATGAAACTAACTTGAAAAAACAAGGTCTATTGC	735503	chrXII	735444	-	FALSE		YLR304C.1	851013	NM_001182192	aconitate hydratase ACO1	chrXII:735503-735444	GO:0042645|GO:0051539|GO:0006099|GO:0051536|GO:0003994|GO:0016829|GO:0046872|GO:0005829|GO:0005739|GO:0005737|GO:0003690|GO:0003697|GO:0005759|GO:0008152	NM_001182192	TC17159
A_06_P4091	0.00300729	0.000375777	YJL069C	2.68122	up	UTP18	Chr X from 312706-310922, Genome Release 64-2-1, reverse complement, Verified ORF, "Small-subunit processome protein involved in pre-18S rRNA maturation; part of a subunit of the 90S preribosomal particle capable of interacting directly with the 5' ETS of the 35S pre-rRNA; contains WD40 repeats" [YJL069C]	1016.02	627.626	351.208	659.073	440.37	881.032	-3.8149	-3.86817	-5.23779	-3.90222	-4.69044	-3.52718	AGCTAACAACTACCATTTCTAATCTACAATTTTCCCCTGATGGTCAAATACTGTGCATGG	311164	chrX	311105	-	FALSE		YJL069C.1	853376	NM_001181502	Utp18p	chrX:311164-311105	GO:0003674|GO:0000472|GO:0042254|GO:0030529|GO:0006364|GO:0032040|GO:0005730|GO:0000480|GO:0005634|GO:0034388|GO:0000447|GO:0030686	NM_001181502	TC17587
[truncated: 480 more rows]

## Sheet: Up (314)
ProbeName	Corrected p-value	p-value	SystemicName	FCAbsolute	regulation	GeneSymbol	Description	[VP16, YPD](raw)	[VP16, YPGly](raw)	[WT, YPD](raw)	[WT, YPGly](raw)	[sef1, YPD](raw)	[sef1, YPGly](raw)	[VP16, YPD](normalized)	[VP16, YPGly](normalized)	[WT, YPD](normalized)	[WT, YPGly](normalized)	[sef1, YPD](normalized)	[sef1, YPGly](normalized)	Sequence	Chromosome End Index_Avadis_	Chromosome Number_Avadis_	Chromosome Start Index_Avadis_	Chromosome Strand_Avadis_	ControlType	Cytoband	EnsemblID	EntrezGeneID	GenbankAccession	GeneName	GenomicCoordinates	Go	RefSeqAccession	TIGRID	UniGeneID
[truncated: 314 more rows]

[truncated: 1 more sheets: Down (187)]
