# Supplementary material for: Protein moonlighting by a target gene dominates phenotypic divergence of the Sef1 transcriptional regulatory network in yeasts
Source: Nucleic Acids Res. 2024 Nov 20;52(22):13914–30. doi: 10.1093/nar/gkae1147 (PMC11662654; doi:10.1093/nar/gkae1147)
Supplement: gkae1147_Supplemental_Files [file gkae1147_supplemental_files.zip › Table S5_[VP16, YPGly] vs [WT, YPGly].xlsx]

## Sheet: Raw
# Notes : Created from Advanced Analysis operation: significance Analysis.
#Entitylist : Filtered on Expression (200.0 - 486109.75) in the Raw Data (5610)
#Interpretation : Genotype - Conditions
#Experiment: WT vs sef1 vs Sef1-VP16
#corrected p-value cut-off:0.05
#Fold change cut-off:1.5
#Selected Test : T Test unpaired
#p-value computation: Asymptotic
#Multiple Testing Correction: Benjamini-Hochberg
#
# Technology : Agilent.SingleColor.16322
# Owner : gxuser
# Created On : Wed Sep 25 14:07:53 CST 2019
ProbeName	Corrected p-value	p-value	FCAbsolute	regulation	[VP16, YPD](raw)	[VP16, YPGly](raw)	[WT, YPD](raw)	[WT, YPGly](raw)	[sef1, YPD](raw)	[sef1, YPGly](raw)	[VP16, YPD](normalized)	[VP16, YPGly](normalized)	[WT, YPD](normalized)	[WT, YPGly](normalized)	[sef1, YPD](normalized)	[sef1, YPGly](normalized)	GeneSymbol	Description	Sequence	Chromosome End Index_Avadis_	Chromosome Number_Avadis_	Chromosome Start Index_Avadis_	Chromosome Strand_Avadis_	ControlType	Cytoband	EnsemblID	EntrezGeneID	GenbankAccession	GeneName	GenomicCoordinates	Go	RefSeqAccession	TIGRID	UniGeneID
A_06_P7045	0.0423719	0.000373751	1.75254	up	1309.71	62196.1	786.861	38294	624.294	26648	-3.45256	2.74355	-4.00882	1.9341	-4.15483	1.43382	CIT3	Chr XVI from 556377-557837, Genome Release 64-2-1, Verified ORF, "Dual specificity mitochondrial citrate and methylcitrate synthase; catalyzes the condensation of acetyl-CoA and oxaloacetate to form citrate and that of propionyl-CoA and oxaloacetate to form 2-methylcitrate" [YPR001W]	CTGCATCGGGGATTTTGTTTTATCATTATGGAATCAGGGAATTATTATTCTTTACCGTCA	557691	chrXVI	557632	+	FALSE		YPR001W.1	856107	NM_001184098	citrate (Si)-synthase CIT3	chrXVI:557632-557691	GO:0005739|GO:0006099|GO:0050440|GO:0046912|GO:0004108|GO:0019629|GO:0016740	NM_001184098	TC18043
A_06_P2609	0.00303282	4.86549e-06	1.8518	up	153.343	489.038	150.873	288.458	144.894	288.942	-6.55029	-4.21141	-6.40307	-5.10034	-6.31308	-5.14531	YEL067C	Chr V from 26776-26189, Genome Release 64-2-1, reverse complement, Uncharacterized ORF, "Putative protein of unknown function; the authentic, non-tagged protein is detected in highly purified mitochondria in high-throughput studies" [YEL067C]	GTCTCTGCTGTTATGCAAACGGGAACTATAACTTTCTTCTGGACGTTCCATTTCCCCATC	26302	chrV	26243	-	FALSE		YEL067C.1	856643	NM_001178882	hypothetical protein	chrV:26302-26243	GO:0005739|GO:0008150|GO:0003674	NM_001178882
A_06_P4839	0.000266879	1.42716e-07	2.99642	up	213880	133850	56954.9	48708.3	63233.9	54533.6	3.91179	3.88239	2.17246	2.29915	2.50879	2.46338	AAT2	Chr XII from 198085-196829, Genome Release 64-2-1, reverse complement, Verified ORF, "Cytosolic aspartate aminotransferase involved in nitrogen metabolism; localizes to peroxisomes in oleate-grown cells" [YLR027C]	GATTGACTCCTCAAATGGTTAAACGACTTGAAGAAACCCACGCAGTTTACTTGGTTGCCT	196993	chrXII	196934	-	FALSE		YLR027C.1	850714	NM_001181914	aspartate transaminase AAT2	chrXII:196993-196934	GO:0006520|GO:0019266|GO:0006532|GO:0009058|GO:0008483|GO:0003824|GO:0042802|GO:0005829|GO:0005739|GO:0005737|GO:0030170|GO:0006529|GO:0004069|GO:0016740|GO:0080130|GO:0005777	NM_001181914	TC19459
A_06_P2835	0.0423719	0.000385199	1.90458	up	555.59	924.704	753.75	516.671	624.869	445.621	-4.69071	-3.35388	-4.0712	-4.28335	-4.15091	-4.47632	HXT10	Chr VI from 112345-113985, Genome Release 64-2-1, Verified ORF, "Putative hexose transporter; expressed at low levels and expression is repressed by glucose" [YFL011W]	AAAGAATAAAGCCATGGAAGTCCGGAGGTTGGATTCCCAGTTCTAGAAGAACACCACAAC	113938	chrVI	113879	+	FALSE		YFL011W	850536	NM_001179955	hexose transporter HXT10	chrVI:113879-113938	GO:0005215|GO:0000324|GO:0005886|GO:0022857|GO:0008643|GO:0055085|GO:0015761|GO:0071944|GO:0008645|GO:0005739|GO:0015755|GO:0015757|GO:0015578|GO:0016020|GO:0046323|GO:0005887|GO:0022891|GO:0005353|GO:0006810|GO:0005354|GO:0005351|GO:0016021|GO:0005355|GO:0015992	NM_001179955	TC21878
A_06_P2983	0.0396456	0.000325079	1.57162	down	11416.9	2507.05	12456.4	4322.6	9839.85	3735.17	-0.336096	-1.85752	-0.023772	-1.20526	-0.174955	-1.44554	SCW11	Chr VII from 442909-441281, Genome Release 64-2-1, reverse complement, Verified ORF, "Cell wall protein with similarity to glucanases; may play a role in conjugation during mating based on its regulation by Ste12p" [YGL028C]	CAGTCCAAAACATCTTGAATGAAATGGACTTGGATGTTACAATCTTATCGACTTACAATG	441413	chrVII	441354	-	FALSE		YGL028C	852856	NM_001180893	putative glucan endo-1,3-beta-D-glucosidase	chrVII:441413-441354	GO:0009986|GO:0005975|GO:0031505|GO:0005618|GO:0005576|GO:0004553|GO:0071944|GO:0042973|GO:0008150|GO:0042124|GO:0016787|GO:0009277|GO:0016798|GO:0008152|GO:0071555	NM_001180893	TC20125
A_06_P5113	0.0144404	6.94993e-05	1.97149	up	2801.55	1789.26	1893.02	993.252	1571.26	953.598	-2.35307	-2.33003	-2.73636	-3.30932	-2.82728	-3.40912	YLR297W	Chr XII from 724044-724433, Genome Release 64-2-1, Verified ORF, "Protein of unknown function; green fluorescent protein (GFP)-fusion protein localizes to the vacuole; not an essential gene; induced by treatment with 8-methoxypsoralen and UVA irradiation; relocalizes from nucleus to vacuole upon DNA replication stress; YLR297W has a paralog, YOR186W, that arose from the whole genome duplication" …	CACTCGTTTCTGGGACCCCGGATCTCTCAAATTTTAACCTCGATAATGAACCACTGGAAA	724271	chrXII	724212	+	FALSE		YLR297W.1	851004	NM_001182185	hypothetical protein	chrXII:724212-724271	GO:0005773|GO:0008150|GO:0005774|GO:0003674|GO:0005737|GO:0000324|GO:0016020|GO:0000329|GO:0005634|GO:0016021	NM_001182185	TC21217
A_06_P6498	0.00537763	1.0525e-05	4.05225	up	299033	250281	39882.8	69520.2	47855.8	56724.8	4.39018	4.8046	1.66325	2.78588	2.10679	2.51706	IDH2	Chr XV from 580250-581359, Genome Release 64-2-1, Verified ORF, "Subunit of mitochondrial NAD(+)-dependent isocitrate dehydrogenase; complex catalyzes the oxidation of isocitrate to alpha-ketoglutarate in the TCA cycle; phosphorylated" [YOR136W]	GGTCAAGATAAAGCGAATCCAACTGCCCTACTTTTATCTTCAGTAATGATGTTAAACCAC	581219	chrXV	581160	+	FALSE		YOR136W.1	854303	NM_001183555	isocitrate dehydrogenase (NAD(+)) IDH2	chrXV:581160-581219	GO:0005962|GO:0000287|GO:0006099|GO:0006537|GO:0003723|GO:0003824|GO:0046872|GO:0016616|GO:0005739|GO:0006102|GO:0051287|GO:0004449|GO:0005759|GO:0008152|GO:0016491|GO:0055114	NM_001183555	TC18672
A_06_P6446	0.00893842	2.606e-05	2.16451	up	7006.07	64662.2	7797.48	32591.2	6866.91	34050.7	-1.03133	2.81197	-0.697778	1.69793	-0.697199	1.79872	LPX1	Chr XV from 480587-481750, Genome Release 64-2-1, Verified ORF, "Peroxisomal matrix-localized lipase; required for normal peroxisome morphology; contains a peroxisomal targeting signal type 1 (PTS1) and a lipase motif; peroxisomal import requires the PTS1 receptor, Pex5p and self-interaction; transcriptionally activated by Yrm1p along with genes involved in multidrug resistance; oleic acid induci…	CGGGCTTTCGACTCGTTCAAGAATGAAGCTTTGGTTAAAACGACTAAACAAAAACTGTAA	481752	chrXV	481693	+	FALSE		YOR084W	854251	NM_001183503	triglyceride lipase	chrXV:481693-481752	GO:0004806|GO:0016787|GO:0005782|GO:0007031|GO:0019433|GO:0016298|GO:0005777	NM_001183503	TC18557
A_06_P5577	0.033557	0.000263192	1.73346	up	83093.1	123449	44283.9	77425.6	29819.2	69709.4	2.5483	3.75422	1.80035	2.96057	1.42739	2.82529	NDE1	Chr XIII from 556475-554793, Genome Release 64-2-1, reverse complement, Verified ORF, "Mitochondrial external NADH dehydrogenase; type II NAD(P)H:quinone oxidoreductase that catalyzes the oxidation of cytosolic NADH; Nde1p and Nde2p provide cytosolic NADH to the mitochondrial respiratory chain; NDE1 has a paralog, NDE2, that arose from the whole genome duplication" [YMR145C]	GTTCTTGTCGCTATGGATTGGGCTAAAGTTTATTTCTTGGGTAGAGATTCATCTATCTAG	554851	chrXIII	554792	-	FALSE		YMR145C	855176	NM_001182647	NADH-ubiquinone reductase (H(+)-translocating) NDE1	chrXIII:554851-554792	GO:0005739|GO:0003954|GO:0005758|GO:0006116|GO:0016491|GO:0001300|GO:0019655|GO:0055114	NM_001182647	TC17725
A_06_P3565	0.0257047	0.000164789	2.82845	up	2086.27	8416.71	2401.79	3398.24	2036.2	3364.52	-2.79508	-0.105959	-2.40362	-1.60597	-2.45547	-1.56775	ARN2	Chr VIII from 10213-8351, Genome Release 64-2-1, reverse complement, Verified ORF, "Transporter; member of the ARN family of transporters that specifically recognize siderophore-iron chelates; responsible for uptake of iron bound to the siderophore triacetylfusarinine C" [YHL047C]	CTGACAGAGAATATGTCCAAACCAAGGAAGATGATCCTATCAATGACTGGATCGCGAAAC	8437	chrVIII	8378	-	FALSE		YHL047C	856338	NM_001179127	siderophore transporter	chrVIII:8437-8378	GO:0005774|GO:0009237|GO:0000324|GO:0005886|GO:0055085|GO:0055072|GO:0006879|GO:0016020|GO:0006810|GO:0015891|GO:0016021|GO:0010008|GO:0015343|GO:0005768|GO:0006811	NM_001179127	TC17458
A_06_P1475	0.02988	0.000213048	1.55971	down	17139.8	42979.3	14830.4	73714.2	14737.1	103114	0.258229	2.25916	0.232461	2.90043	0.406026	3.38987	PCS60	Chr II from 668351-666720, Genome Release 64-2-1, reverse complement, Verified ORF, "Oxalyl-CoA synthetase; capable of catalyzing conversion of oxalate to oxalyl-CoA; catalyzes first step in pathway of oxalate degradation that functions to protect yeast from inhibitory effects of oxalate; peroxisomal protein that binds mRNA; localizes to both peroxisomal peripheral membrane and matrix, expression…	GGGAGAAAAAATGACCTACGAAGAACTGGTGAACTTCTTAAAGAAGCACCTAGCCTCTTT	666895	chrII	666836	-	FALSE		YBR222C.1	852523	NM_001178570	Pcs60p	chrII:666895-666836	GO:0005737|GO:0016020|GO:0005782|GO:0016874|GO:0008152|GO:0016021|GO:0003824|GO:0003729|GO:0050203|GO:0033611|GO:0005778|GO:0005777	NM_001178570	NP258241
A_06_P7024	0.0153845	7.95276e-05	1.7126	up	4896.99	2351.12	3202.37	1474.8	3412.4	2193.44	-1.54398	-1.97236	-1.98897	-2.74855	-1.7223	-2.18985	KEL3	Chr XVI from 46506-44551, Genome Release 64-2-1, reverse complement, Verified ORF, "Cytoplasmic protein of unknown function" [YPL263C]	CTTAACCTGGTCTATTTCTAACAACAGAAACCTTAAGGGTAAACAGTTAAAGACGAAGTC	44737	chrXVI	44678	-	FALSE		YPL263C.1	855865	NM_001184077	Kel3p	chrXVI:44737-44678	GO:0008150|GO:0003674|GO:0005737	NM_001184077	TC21906
A_06_P6351	0.0351855	0.000282237	1.87169	up	2482.36	2335.79	2032.34	1383.35	2024.45	1512	-2.54083	-1.95909	-2.64807	-2.86343	-2.47584	-2.72094	ENB1	Chr XV from 21311-19491, Genome Release 64-2-1, reverse complement, Verified ORF, "Endosomal ferric enterobactin transporter; expressed under conditions of iron deprivation; member of the major facilitator superfamily; expression is regulated by Rcs1p and affected by chloroquine treatment" [YOL158C]	GTTCAGATGATAGAATCCTATTCGAAGATTCAACGCTTATTGATAATTGTGTCCATTTCG	19693	chrXV	19634	-	FALSE		YOL158C	854007	NM_001183411	Enb1p	chrXV:19693-19634	GO:0005774|GO:0000324|GO:0005886|GO:0015685|GO:0055085|GO:0055072|GO:0071944|GO:0006879|GO:0033101|GO:0015620|GO:0016020|GO:0006810|GO:0016021|GO:0010008|GO:0005768|GO:0006811	NM_001183411	TC22073
A_06_P5888	0.0434921	0.000414324	1.65727	up	2763.61	112677	1113.07	74981.8	835.55	87823.9	-2.38592	3.65007	-3.53267	2.92126	-3.73342	3.16874	MLS1	Chr XIV from 406358-408022, Genome Release 64-2-1, Verified ORF, "Malate synthase, enzyme of the glyoxylate cycle; involved in utilization of non-fermentable carbon sources; expression is subject to carbon catabolite repression; localizes in peroxisomes during growth on oleic acid, otherwise cytosolic; can accept butyryl-CoA as acyl-CoA donor in addition to traditional substrate acetyl-CoA" [YNL1…	AGAAATCAGAGGCGAGAAATTCAGTGAATTTTTGACTACATTGTTGTACGACGAAATTGT	407984	chrXIV	407925	+	FALSE		YNL117W.1	855606	NM_001182955	malate synthase MLS1	chrXIV:407925-407984	GO:0009514|GO:0005737|GO:0006099|GO:0005782|GO:0004474|GO:0003824|GO:0006097|GO:0016740|GO:0005829|GO:0005777	NM_001182955	TC19224
A_06_P4772	0.000584134	6.24742e-07	5.56376	up	75802.7	92169.7	12097	18041.9	12958.3	23132.8	2.41517	3.35198	-0.0687566	0.875925	0.206468	1.21436	ISA1	Chr XII from 87403-88155, Genome Release 64-2-1, Verified ORF, "Protein required for maturation of mitochondrial [4Fe-4S] proteins; functions in a complex with Isa2p and possibly Iba57p; isa1 deletion causes loss of mitochondrial DNA and respiratory deficiency; depletion reduces growth on nonfermentable carbon sources; functional ortholog of bacterial A-type ISC proteins" [YLL027W]	TTAGCGCTAGAAACCGTGGATGTTCAGGACTAACGTACGATCTACAATATATCACCGAGC	87972	chrXII	87913	+	FALSE		YLL027W.1	850632	NM_001181847	Fe-binding Fe/S cluster assembly protein ISA1	chrXII:87913-87972	GO:0005739|GO:0051539|GO:0051536|GO:0016226|GO:0005506|GO:0051537|GO:0005198|GO:0005759|GO:0009102|GO:0046872|GO:0008198	NM_001181847	TC22067
A_06_P1173	6.43512e-05	1.14708e-08	10.687	up	28470.6	26581	521.91	2738.9	479.478	3926.01	0.986828	1.56668	-4.5947	-1.85111	-4.55647	-1.39735	ECM13	Chr II from 136688-137461, Genome Release 64-2-1, Verified ORF, "Non-essential protein of unknown function; induced by treatment with 8-methoxypsoralen and UVA irradiation; ECM13 has a paralog, YJR115W, that arose from the whole genome duplication" [YBL043W]	AATATTTGACTCACACAAACTCTCATTCCGAGCAGACGGATGAACTTGCCGAATCAACGC	137243	chrII	137184	+	FALSE		YBL043W	852237	NM_001178283	Ecm13p	chrII:137184-137243	GO:0008150|GO:0003674|GO:0071555|GO:0005575|GO:0035690	NM_001178283	TC21679
A_06_P4854	0.0231887	0.000136053	2.34166	down	267.768	464.06	227.993	1124.54	201.173	1093.71	-5.74325	-4.36837	-5.81297	-3.14084	-5.81624	-3.21184	YLR042C	Chr XII from 230451-229966, Genome Release 64-2-1, reverse complement, Verified ORF, "Cell wall protein of unknown function; localizes to the cytoplasm; deletion improves xylose fermentation in industrially engineered strains; YLL042C is not an essential gene" [YLR042C]	CAAAAGTCACTTCCAGCGTCATAACATCTATAAATTACCAATCCTCAAATTCTACGGTAG	230190	chrXII	230131	-	FALSE		YLR042C	850731	NM_001181929	hypothetical protein	chrXII:230190-230131	GO:0008150|GO:0003674|GO:0000324|GO:0016020|GO:0009277|GO:0005618|GO:0005576|GO:0031225|GO:0071944	NM_001181929	TC20823
A_06_P6894	0.000753627	9.40355e-07	3.62779	up	77964.4	122053	17200.5	36751.1	18985.3	46845.4	2.45445	3.74604	0.421067	1.88696	0.755385	2.22821	ISU1	Chr XVI from 297553-298050, Genome Release 64-2-1, Verified ORF, "Conserved protein of the mitochondrial matrix; performs a scaffolding function during assembly of iron-sulfur clusters, interacts physically and functionally with yeast frataxin (Yfh1p); isu1 isu2 double mutant is inviable; ISU1 has a paralog, ISU2, that arose from the whole genome duplication" [YPL135W]	GTACAGGGGATGACCTTGGACGATGCGGCAAAAATTAAGAACACTGAAATTGCTAAGGAG	297938	chrXVI	297879	+	FALSE		YPL135W	855968	NM_001183949	iron-binding protein ISU1	chrXVI:297879-297938	GO:0006879|GO:0005739|GO:0002098|GO:0051539|GO:0051536|GO:0016226|GO:0005506|GO:0051537|GO:0005759|GO:0044571|GO:0046872|GO:0008198	NM_001183949	TC20688
A_06_P6497	0.0179966	9.63699e-05	4.86028	up	1685.54	1257.29	191.071	289.544	213.645	264.319	-3.09556	-2.82799	-6.05938	-5.10903	-5.73046	-5.22383			CCCGATCTGTATCTTATTATCTACCAAGGTAATTCAGGTTCAGAAAAAGTGTATCCAATA	580220	chrXV	580161	-	FALSE		YOR135C.1				chrXV:580220-580161
A_06_P1962	0.0499809	0.000543464	1.54661	down	3273.87	1446.65	766.147	2433.83	1022.61	2498.8	-2.14282	-2.66618	-4.04849	-2.03707	-3.46998	-1.98223	HO	Chr IV from 48031-46271, Genome Release 64-2-1, reverse complement, Verified ORF, "Site-specific endonuclease; required for gene conversion at the MAT locus (homothallic switching) through the generation of a ds DNA break; expression restricted to mother cells in late G1 as controlled by Swi4p-Swi6p, Swi5p, and Ash1p" [YDL227C]	TTGGAGTGGTAAAAATCGAGTATGTGCTAGATGCTATGGAAGATACAAATTCAGCGGTCA	46533	chrIV	46474	-	FALSE		YDL227C.1	851371	NM_001180287	Hop	chrIV:46533-46474	GO:0030908|GO:0004518|GO:0004519|GO:0016787|GO:0000728|GO:0007533|GO:0005634|GO:0016539|GO:0003677|GO:0046872	NM_001180287	TC17624
A_06_P5429	0.0117571	4.5639e-05	2.56313	up	74346.2	88372.4	24974.1	37892.8	19291.3	30902.9	2.386	3.28361	0.971772	1.9257	0.797687	1.64433	MIX17	Chr XIII from 272193-272663, Genome Release 64-2-1, Verified ORF, "Mitochondrial intermembrane space protein; required for normal oxygen consumption; contains twin cysteine-x9-cysteine motifs; protein abundance increases in response to DNA replication stress" [YMR002W]	TGGGAAGAACTTGTGAAATAGACGCGAGAAACTTTACACGTTGTTTGGATGAAAACAACG	272592	chrXIII	272533	+	FALSE		YMR002W	855014	NM_001182498	Mix17p	chrXIII:272533-272592	GO:0009060|GO:0005739|GO:0005758|GO:0003674|GO:0005737|GO:0005634|GO:0007005	NM_001182498	TC20888
A_06_P4982	0.00537763	1.05444e-05	5.12733	up	30065.6	25372.6	2588.63	5498.67	8359.71	16269.7	1.0738	1.46394	-2.29495	-0.894272	-0.412216	0.705431	UPS2	Chr XII from 500270-499578, Genome Release 64-2-1, reverse complement, Verified ORF, "Mitochondrial intermembrane space protein; involved in phospholipid metabolism; has role in regulation of phospholipid metabolism by inhibiting conversion of phosphatidylethanolamine to phosphatidylcholine; null mutant has defects in mitochondrial morphology; similar to Ups1p, Ups3p and to human PRELI; UPS2 has …	GTGAAAATTGGGAAAAACATGTTGATGACTTGAGCAATCAACTTGTCAGTAAAGTCAATG	499761	chrXII	499702	-	FALSE		YLR168C.1	850865	NM_001182055	Ups2p	chrXII:499761-499702	GO:0005739|GO:0005758|GO:0003674|GO:0016020|GO:0015914|GO:0031314|GO:2001246|GO:0005743|GO:0046337|GO:0032048|GO:0042407	NM_001182055	TC19650
A_06_P4521	0.000534435	4.76324e-07	2.3938	up	62519.6	34184.3	17912.8	15485.9	24401	22775.9	2.13209	1.90745	0.506683	0.648146	1.1175	1.18901	HAP4	Chr XI from 232227-233891, Genome Release 64-2-1, Verified ORF, "Transcription factor; subunit of the heme-activated, glucose-repressed Hap2p/3p/4p/5p CCAAT-binding complex, a transcriptional activator and global regulator of respiratory gene expression; provides the principal activation function of the complex; involved in diauxic shift" [YKL109W]	CAATGGCAGATCTTTTAAAAATTTCATGTTTTCCAACGATACCGGTATTGACGGTAGTGC	233348	chrXI	233289	+	FALSE		YKL109W	853751	NM_001179675	transcription factor HAP4	chrXI:233289-233348	GO:0001102|GO:0006355|GO:0001077|GO:0016602|GO:0001076|GO:0006366|GO:0005634|GO:0043457|GO:0003677|GO:0006351|GO:0000436	NM_001179675	TC17750
A_06_P2605	0.00728764	1.73321e-05	2.73607	up	4906.54	7197.76	5122.68	2870.72	5108.68	2909.48	-1.54685	-0.337713	-1.3037	-1.78982	-1.13991	-1.76751	CAN1	Chr V from 33466-31694, Genome Release 64-2-1, reverse complement, Verified ORF, "Plasma membrane arginine permease; requires phosphatidyl ethanolamine (PE) for localization, exclusively associated with lipid rafts; mutation confers canavanine resistance; CAN1 has a paralog, ALP1, that arose from the whole genome duplication" [YEL063C]	GCTGCCGCCTATATCTCTATTTTCCTGTTCTTAGCTGTTTGGATCTTATTTCAATGCATA	31885	chrV	31826	-	FALSE		YEL063C	856646	NM_001178878	arginine permease CAN1	chrV:31885-31826	GO:0005773|GO:0005886|GO:0005783|GO:0006865|GO:0055085|GO:0005739|GO:0015802|GO:0015297|GO:0016020|GO:0005887|GO:0015181|GO:0006810|GO:0015174|GO:0045121|GO:0016021|GO:0015809|GO:0015179|GO:0015807|GO:0010008|GO:0005768	NM_001178878	TC17602
A_06_P4984	0.02988	0.000211028	2.12344	down	3576.49	1670.23	4658.52	3831.06	5022.37	3740.8	-1.99766	-2.45532	-1.434	-1.36892	-1.15249	-1.43245	APS1	Chr XII from 501049-500579, Genome Release 64-2-1, reverse complement, Verified ORF, "Small subunit of the clathrin-associated adaptor complex AP-1; AP-1 is involved in protein sorting at the trans-Golgi network; homolog of the sigma subunit of the mammalian clathrin AP-1 complex" [YLR170C]	CGGCAATGTTTGTGAGCTAGACATTATATTTAACTTCAGTAAGGTCTACGATATCTTGAA	500758	chrXII	500699	-	FALSE		YLR170C.1	850868	NM_001182057	Aps1p	chrXII:500758-500699	GO:0005794|GO:0030121|GO:0005634|GO:0031410|GO:0006896|GO:0015031|GO:0006886|GO:0030117|GO:0030665|GO:0005737|GO:0016020|GO:0030276|GO:0008565|GO:0006810|GO:0016192|GO:0005768	NM_001182057	TC20891
A_06_P6962	0.00134652	1.92017e-06	2.61451	up	4322.85	2684.88	1611.95	1120.85	1742.56	1254.48	-1.72975	-1.75061	-2.97843	-3.13715	-2.69152	-3.02607	AFT2	Chr XVI from 169338-168088, Genome Release 64-2-1, reverse complement, Verified ORF, "Iron-regulated transcriptional activator; activates genes involved in intracellular iron use and required for iron homeostasis and resistance to oxidative stress; AFT2 has a paralog, AFT1, that arose from the whole genome duplication" [YPL202C]	ATCTTCACCAAATTTTATGGAAACAGACGCTCCTTATGGAGATGAGATCATTAAAGTTTC	168324	chrXVI	168265	-	FALSE		YPL202C	855899	NM_001184016	Aft2p	chrXVI:168324-168265	GO:0006355|GO:0006366|GO:0072715|GO:0000982|GO:0005634|GO:0036086|GO:0000978|GO:0006351|GO:0005739|GO:0006879|GO:0043565|GO:0001077|GO:0045944|GO:0034599|GO:0032048|GO:2000185	NM_001184016	NP255392
A_06_P7023	0.0117571	5.01623e-05	2.08235	up	84916.3	223681	46120.6	117073	48890.2	158880	2.57856	4.6145	1.85045	3.55629	2.13084	4.01484	FUM1	Chr XVI from 47336-48802, Genome Release 64-2-1, Verified ORF, "Fumarase; converts fumaric acid to L-malic acid in the TCA cycle; cytosolic and mitochondrial distribution determined by the N-terminal targeting sequence, protein conformation, and status of glyoxylate shunt; phosphorylated in mitochondria" [YPL262W]	CAAAGCCAATGAGCCTCGTATTCATGAGTTGTTGACTAAATCTTTAATGTTAGTCACCGC	48642	chrXVI	48583	+	FALSE		YPL262W.1	855866	NM_001184076	fumarase FUM1	chrXVI:48583-48642	GO:0005739|GO:0005737|GO:0051262|GO:0006099|GO:0004333|GO:0006106|GO:0005759|GO:0006108|GO:0045239|GO:0003824|GO:0016829|GO:0005829	NM_001184076	TC18049
A_06_P5808	0.00893842	2.86794e-05	3.22726	up	315040	291223	34041.4	101169	18007.5	72110.1	4.47011	5.03286	1.41105	3.34255	0.67285	2.86189	IDH1	Chr XIV from 559002-557920, Genome Release 64-2-1, reverse complement, Verified ORF, "Subunit of mitochondrial NAD(+)-dependent isocitrate dehydrogenase; complex catalyzes the oxidation of isocitrate to alpha-ketoglutarate in the TCA cycle" [YNL037C]	ATGATCCTTTCCTCCACGTTAATGTTGAACCATTTGGGTTTGAATGAATATGCTACTAGA	558100	chrXIV	558041	-	FALSE		YNL037C.1	855691	NM_001182876	isocitrate dehydrogenase (NAD(+)) IDH1	chrXIV:558100-558041	GO:0042645|GO:0005962|GO:0000287|GO:0006099|GO:0006537|GO:0003723|GO:0003824|GO:0046872|GO:0016616|GO:0005739|GO:0006102|GO:0051287|GO:0004449|GO:0005759|GO:0008152|GO:0016491|GO:0055114	NM_001182876	TC18731
A_06_P7051	0.00893842	2.7853e-05	3.23193	up	15821.2	158850	9023.27	54599.9	8061.5	26063.5	0.146814	4.12358	-0.48131	2.43118	-0.474305	1.40244	ICL2	Chr XVI from 568996-567269, Genome Release 64-2-1, reverse complement, Verified ORF, "2-methylisocitrate lyase of the mitochondrial matrix; functions in the methylcitrate cycle to catalyze the conversion of 2-methylisocitrate to succinate and pyruvate; ICL2 transcription is repressed by glucose and induced by ethanol" [YPR006C]	GCATTCAGATGGAGTATCATTCTGGGAATTAGCCAATAGCTTCCAAAGTGACGGAATGAA	567500	chrXVI	567441	-	FALSE		YPR006C.1	856114	NM_001184103	methylisocitrate lyase ICL2	chrXVI:567500-567441	GO:0005739|GO:0046912|GO:0046421|GO:0005759|GO:0008152|GO:0019629|GO:0004451|GO:0003824|GO:0019752|GO:0006097|GO:0016829	NM_001184103	TC17662
A_06_P4949	0.0179966	9.94464e-05	8.02708	up	1896.79	8360.33	546.696	1258.21	666.848	1162.03	-2.91793	-0.123079	-4.53026	-3.12796	-4.07076	-3.16357	TIS11	Chr XII from 416658-415801, Genome Release 64-2-1, reverse complement, Verified ORF, "mRNA-binding protein expressed during iron starvation; binds to a sequence element in the 3'-untranslated regions of specific mRNAs to mediate their degradation; involved in iron homeostasis; protein increases in abundance and relative distribution to the nucleus increases upon DNA replication stress; TIS11 has …	TTACTGTAACGTCTCTTCGACTAGCAAACAATCAGACGAAAAGAGAAGCAATGGTCGCGG	415922	chrXII	415863	-	FALSE		YLR136C	850827	NM_001182023	Tis11p	chrXII:415922-415863	GO:0006879|GO:0061158|GO:0005737|GO:0000932|GO:0003723|GO:0000956|GO:0005634|GO:0003730|GO:0003729|GO:0046872|GO:0005829	NM_001182023	TC19198
A_06_P1410	0.0117571	4.72569e-05	1.65933	down	4821.62	2427.1	5800.93	4375.46	4934.14	4105.37	-1.57874	-1.91825	-1.12716	-1.18764	-1.175	-1.30423	AMN1	Chr II from 556549-558198, Genome Release 64-2-1, Verified ORF, "Protein required for daughter cell separation; multiple mitotic checkpoints, and chromosome stability; contains 12 degenerate leucine-rich repeat motifs; expression is induced by the Mitotic Exit Network (MEN)" [YBR158W]	CTGGCTGTTTTAGAGATCAGAAATTTAGATAAAATAACTGATGTGAGGCATTTCGTGAAG	558015	chrII	557956	+	FALSE		YBR158W	852455	NM_001178506	Amn1p	chrII:557956-558015	GO:0005515|GO:0007093|GO:0007049|GO:0005737|GO:0005933|GO:0001100|GO:0005634|GO:0051301	NM_001178506	TC17767
A_06_P3460	0.00040015	2.85312e-07	6.05379	up	12843	17586.8	1670.37	3226.28	1564.4	3309.47	-0.151458	0.977475	-2.9171	-1.62036	-2.82926	-1.58694	PEX21	Chr VII from 970053-969187, Genome Release 64-2-1, reverse complement, Verified ORF, "Peroxin required for peroxisomal matrix protein targeting; acts on proteins containing the PTS2 targeting sequence; interacts with Pex7p; partially redundant with Pex18p; relative distribution to cytoplasmic foci increases upon DNA replication stress; PEX21 has a paralog, PEX18, that arose from the whole genome …	ACTATCTGAGTCGAAGTTTATTCAGTTAATGAGAAACATTAGTAGCGGTGACGTGACTTT	969369	chrVII	969310	-	FALSE		YGR239C.1	853154	NM_001181368	Pex21p	chrVII:969369-969310	GO:0005515|GO:0005737|GO:0016020|GO:0051099|GO:0016558|GO:0005778|GO:0005829|GO:0005777	NM_001181368	TC19180
A_06_P1196	0.000137626	4.90646e-08	7.2442	up	355.924	3526.78	390.984	520.58	4277.04	9938.6	-5.33241	-1.38762	-5.01549	-4.24444	-1.39049	-0.0129416			TGTCTTTTCATGTGAGCAGAACTAAAATCTTGGTCTTGGTCAGAATCTCGATTATCCTTC	100112	chrII	100053	+	FALSE		YBL065W.1				chrII:100053-100112
A_06_P5565	0.0117499	3.97947e-05	2.78281	up	12049.9	10592.5	4024.58	4234.07	4029.65	5566.32	-0.242497	0.255448	-1.66388	-1.2211	-1.47959	-0.840528	ERG29	Chr XIII from 537838-538551, Genome Release 64-2-1, Verified ORF, "Protein of unknown function involved in ergosterol biosynthesis; conditional mutants produce less ergosterol, display impaired oxygen consumption, respiratory growth, mitochondrial iron utilization, and are more sensitive to oxidative stress; mutant bm-8 has a growth defect on iron-limited medium that is complemented by overexpres…	GTGTATTGAGGCTGAGACTTTACCACTACTTTAAAGATTGCGAAATATATCGCGATATAA	538386	chrXIII	538327	+	FALSE		YMR134W	855164	NM_001182635	Erg29p	chrXIII:538327-538386	GO:0006879|GO:0006696|GO:0003674|GO:0005737|GO:0016020|GO:0005783|GO:0005623|GO:0016021|GO:0007005|GO:0005635	NM_001182635	TC19578
A_06_P7047	0.0474682	0.000495067	2.46714	up	8687.35	116296	400.687	51522.3	334.338	27996.2	-0.731813	3.63616	-4.98525	2.33332	-5.06303	1.52069	PDH1	Chr XVI from 558385-559935, Genome Release 64-2-1, Verified ORF, "Putative 2-methylcitrate dehydratase; mitochondrial protein that participates in respiration; induced by diauxic shift; homologous to E. coli PrpD, may take part in the conversion of 2-methylcitrate to 2-methylisocitrate" [YPR002W]	ATCACGATCCTGATAAAAGGTCGATAGGAAACGCTCTTCTCATAGAGCTGAACGATGGGA	559717	chrXVI	559658	+	FALSE		YPR002W	856108	NM_001184099	putative 2-methylcitrate dehydratase	chrXVI:559658-559717	GO:0005739|GO:0003674|GO:0005737|GO:0051537|GO:0019541|GO:0047547|GO:0019629|GO:0005741|GO:0016829	NM_001184099	TC17907

## Sheet: Re (35)
ProbeName	Corrected p-value	p-value	SystemicName	FCAbsolute	regulation	GeneSymbol	Description	[VP16, YPD](raw)	[VP16, YPGly](raw)	[WT, YPD](raw)	[WT, YPGly](raw)	[sef1, YPD](raw)	[sef1, YPGly](raw)	[VP16, YPD](normalized)	[VP16, YPGly](normalized)	[WT, YPD](normalized)	[WT, YPGly](normalized)	[sef1, YPD](normalized)	[sef1, YPGly](normalized)	Sequence	Chromosome End Index_Avadis_	Chromosome Number_Avadis_	Chromosome Start Index_Avadis_	Chromosome Strand_Avadis_	ControlType	Cytoband	EnsemblID	EntrezGeneID	GenbankAccession	GeneName	GenomicCoordinates	Go	RefSeqAccession	TIGRID	UniGeneID
A_06_P1173	6.43512e-05	1.14708e-08	YBL043W	10.687	up	ECM13	Chr II from 136688-137461, Genome Release 64-2-1, Verified ORF, "Non-essential protein of unknown function; induced by treatment with 8-methoxypsoralen and UVA irradiation; ECM13 has a paralog, YJR115W, that arose from the whole genome duplication" [YBL043W]	28470.6	26581	521.91	2738.9	479.478	3926.01	0.986828	1.56668	-4.5947	-1.85111	-4.55647	-1.39735	AATATTTGACTCACACAAACTCTCATTCCGAGCAGACGGATGAACTTGCCGAATCAACGC	137243	chrII	137184	+	FALSE		YBL043W	852237	NM_001178283	Ecm13p	chrII:137184-137243	GO:0008150|GO:0003674|GO:0071555|GO:0005575|GO:0035690	NM_001178283	TC21679
A_06_P4949	0.0179966	9.94464e-05	YLR136C	8.02708	up	TIS11	Chr XII from 416658-415801, Genome Release 64-2-1, reverse complement, Verified ORF, "mRNA-binding protein expressed during iron starvation; binds to a sequence element in the 3'-untranslated regions of specific mRNAs to mediate their degradation; involved in iron homeostasis; protein increases in abundance and relative distribution to the nucleus increases upon DNA replication stress; TIS11 has …	1896.79	8360.33	546.696	1258.21	666.848	1162.03	-2.91793	-0.123079	-4.53026	-3.12796	-4.07076	-3.16357	TTACTGTAACGTCTCTTCGACTAGCAAACAATCAGACGAAAAGAGAAGCAATGGTCGCGG	415922	chrXII	415863	-	FALSE		YLR136C	850827	NM_001182023	Tis11p	chrXII:415922-415863	GO:0006879|GO:0061158|GO:0005737|GO:0000932|GO:0003723|GO:0000956|GO:0005634|GO:0003730|GO:0003729|GO:0046872|GO:0005829	NM_001182023	TC19198
A_06_P1196	0.000137626	4.90646e-08		7.2442	up			355.924	3526.78	390.984	520.58	4277.04	9938.6	-5.33241	-1.38762	-5.01549	-4.24444	-1.39049	-0.0129416	TGTCTTTTCATGTGAGCAGAACTAAAATCTTGGTCTTGGTCAGAATCTCGATTATCCTTC	100112	chrII	100053	+	FALSE		YBL065W.1				chrII:100053-100112
A_06_P3460	0.00040015	2.85312e-07	YGR239C	6.05379	up	PEX21	Chr VII from 970053-969187, Genome Release 64-2-1, reverse complement, Verified ORF, "Peroxin required for peroxisomal matrix protein targeting; acts on proteins containing the PTS2 targeting sequence; interacts with Pex7p; partially redundant with Pex18p; relative distribution to cytoplasmic foci increases upon DNA replication stress; PEX21 has a paralog, PEX18, that arose from the whole genome …	12843	17586.8	1670.37	3226.28	1564.4	3309.47	-0.151458	0.977475	-2.9171	-1.62036	-2.82926	-1.58694	ACTATCTGAGTCGAAGTTTATTCAGTTAATGAGAAACATTAGTAGCGGTGACGTGACTTT	969369	chrVII	969310	-	FALSE		YGR239C.1	853154	NM_001181368	Pex21p	chrVII:969369-969310	GO:0005515|GO:0005737|GO:0016020|GO:0051099|GO:0016558|GO:0005778|GO:0005829|GO:0005777	NM_001181368	TC19180
A_06_P4772	0.000584134	6.24742e-07	YLL027W	5.56376	up	ISA1	Chr XII from 87403-88155, Genome Release 64-2-1, Verified ORF, "Protein required for maturation of mitochondrial [4Fe-4S] proteins; functions in a complex with Isa2p and possibly Iba57p; isa1 deletion causes loss of mitochondrial DNA and respiratory deficiency; depletion reduces growth on nonfermentable carbon sources; functional ortholog of bacterial A-type ISC proteins" [YLL027W]	75802.7	92169.7	12097	18041.9	12958.3	23132.8	2.41517	3.35198	-0.0687566	0.875925	0.206468	1.21436	TTAGCGCTAGAAACCGTGGATGTTCAGGACTAACGTACGATCTACAATATATCACCGAGC	87972	chrXII	87913	+	FALSE		YLL027W.1	850632	NM_001181847	Fe-binding Fe/S cluster assembly protein ISA1	chrXII:87913-87972	GO:0005739|GO:0051539|GO:0051536|GO:0016226|GO:0005506|GO:0051537|GO:0005198|GO:0005759|GO:0009102|GO:0046872|GO:0008198	NM_001181847	TC22067
A_06_P4982	0.00537763	1.05444e-05	YLR168C	5.12733	up	UPS2	Chr XII from 500270-499578, Genome Release 64-2-1, reverse complement, Verified ORF, "Mitochondrial intermembrane space protein; involved in phospholipid metabolism; has role in regulation of phospholipid metabolism by inhibiting conversion of phosphatidylethanolamine to phosphatidylcholine; null mutant has defects in mitochondrial morphology; similar to Ups1p, Ups3p and to human PRELI; UPS2 has …	30065.6	25372.6	2588.63	5498.67	8359.71	16269.7	1.0738	1.46394	-2.29495	-0.894272	-0.412216	0.705431	GTGAAAATTGGGAAAAACATGTTGATGACTTGAGCAATCAACTTGTCAGTAAAGTCAATG	499761	chrXII	499702	-	FALSE		YLR168C.1	850865	NM_001182055	Ups2p	chrXII:499761-499702	GO:0005739|GO:0005758|GO:0003674|GO:0016020|GO:0015914|GO:0031314|GO:2001246|GO:0005743|GO:0046337|GO:0032048|GO:0042407	NM_001182055	TC19650
A_06_P6497	0.0179966	9.63699e-05		4.86028	up			1685.54	1257.29	191.071	289.544	213.645	264.319	-3.09556	-2.82799	-6.05938	-5.10903	-5.73046	-5.22383	CCCGATCTGTATCTTATTATCTACCAAGGTAATTCAGGTTCAGAAAAAGTGTATCCAATA	580220	chrXV	580161	-	FALSE		YOR135C.1				chrXV:580220-580161
A_06_P6498	0.00537763	1.0525e-05	YOR136W	4.05225	up	IDH2	Chr XV from 580250-581359, Genome Release 64-2-1, Verified ORF, "Subunit of mitochondrial NAD(+)-dependent isocitrate dehydrogenase; complex catalyzes the oxidation of isocitrate to alpha-ketoglutarate in the TCA cycle; phosphorylated" [YOR136W]	299033	250281	39882.8	69520.2	47855.8	56724.8	4.39018	4.8046	1.66325	2.78588	2.10679	2.51706	GGTCAAGATAAAGCGAATCCAACTGCCCTACTTTTATCTTCAGTAATGATGTTAAACCAC	581219	chrXV	581160	+	FALSE		YOR136W.1	854303	NM_001183555	isocitrate dehydrogenase (NAD(+)) IDH2	chrXV:581160-581219	GO:0005962|GO:0000287|GO:0006099|GO:0006537|GO:0003723|GO:0003824|GO:0046872|GO:0016616|GO:0005739|GO:0006102|GO:0051287|GO:0004449|GO:0005759|GO:0008152|GO:0016491|GO:0055114	NM_001183555	TC18672
A_06_P6894	0.000753627	9.40355e-07	YPL135W	3.62779	up	ISU1	Chr XVI from 297553-298050, Genome Release 64-2-1, Verified ORF, "Conserved protein of the mitochondrial matrix; performs a scaffolding function during assembly of iron-sulfur clusters, interacts physically and functionally with yeast frataxin (Yfh1p); isu1 isu2 double mutant is inviable; ISU1 has a paralog, ISU2, that arose from the whole genome duplication" [YPL135W]	77964.4	122053	17200.5	36751.1	18985.3	46845.4	2.45445	3.74604	0.421067	1.88696	0.755385	2.22821	GTACAGGGGATGACCTTGGACGATGCGGCAAAAATTAAGAACACTGAAATTGCTAAGGAG	297938	chrXVI	297879	+	FALSE		YPL135W	855968	NM_001183949	iron-binding protein ISU1	chrXVI:297879-297938	GO:0006879|GO:0005739|GO:0002098|GO:0051539|GO:0051536|GO:0016226|GO:0005506|GO:0051537|GO:0005759|GO:0044571|GO:0046872|GO:0008198	NM_001183949	TC20688
A_06_P7051	0.00893842	2.7853e-05	YPR006C	3.23193	up	ICL2	Chr XVI from 568996-567269, Genome Release 64-2-1, reverse complement, Verified ORF, "2-methylisocitrate lyase of the mitochondrial matrix; functions in the methylcitrate cycle to catalyze the conversion of 2-methylisocitrate to succinate and pyruvate; ICL2 transcription is repressed by glucose and induced by ethanol" [YPR006C]	15821.2	158850	9023.27	54599.9	8061.5	26063.5	0.146814	4.12358	-0.48131	2.43118	-0.474305	1.40244	GCATTCAGATGGAGTATCATTCTGGGAATTAGCCAATAGCTTCCAAAGTGACGGAATGAA	567500	chrXVI	567441	-	FALSE		YPR006C.1	856114	NM_001184103	methylisocitrate lyase ICL2	chrXVI:567500-567441	GO:0005739|GO:0046912|GO:0046421|GO:0005759|GO:0008152|GO:0019629|GO:0004451|GO:0003824|GO:0019752|GO:0006097|GO:0016829	NM_001184103	TC17662
A_06_P5808	0.00893842	2.86794e-05	YNL037C	3.22726	up	IDH1	Chr XIV from 559002-557920, Genome Release 64-2-1, reverse complement, Verified ORF, "Subunit of mitochondrial NAD(+)-dependent isocitrate dehydrogenase; complex catalyzes the oxidation of isocitrate to alpha-ketoglutarate in the TCA cycle" [YNL037C]	315040	291223	34041.4	101169	18007.5	72110.1	4.47011	5.03286	1.41105	3.34255	0.67285	2.86189	ATGATCCTTTCCTCCACGTTAATGTTGAACCATTTGGGTTTGAATGAATATGCTACTAGA	558100	chrXIV	558041	-	FALSE		YNL037C.1	855691	NM_001182876	isocitrate dehydrogenase (NAD(+)) IDH1	chrXIV:558100-558041	GO:0042645|GO:0005962|GO:0000287|GO:0006099|GO:0006537|GO:0003723|GO:0003824|GO:0046872|GO:0016616|GO:0005739|GO:0006102|GO:0051287|GO:0004449|GO:0005759|GO:0008152|GO:0016491|GO:0055114	NM_001182876	TC18731
A_06_P4839	0.000266879	1.42716e-07	YLR027C	2.99642	up	AAT2	Chr XII from 198085-196829, Genome Release 64-2-1, reverse complement, Verified ORF, "Cytosolic aspartate aminotransferase involved in nitrogen metabolism; localizes to peroxisomes in oleate-grown cells" [YLR027C]	213880	133850	56954.9	48708.3	63233.9	54533.6	3.91179	3.88239	2.17246	2.29915	2.50879	2.46338	GATTGACTCCTCAAATGGTTAAACGACTTGAAGAAACCCACGCAGTTTACTTGGTTGCCT	196993	chrXII	196934	-	FALSE		YLR027C.1	850714	NM_001181914	aspartate transaminase AAT2	chrXII:196993-196934	GO:0006520|GO:0019266|GO:0006532|GO:0009058|GO:0008483|GO:0003824|GO:0042802|GO:0005829|GO:0005739|GO:0005737|GO:0030170|GO:0006529|GO:0004069|GO:0016740|GO:0080130|GO:0005777	NM_001181914	TC19459
A_06_P3565	0.0257047	0.000164789	YHL047C	2.82845	up	ARN2	Chr VIII from 10213-8351, Genome Release 64-2-1, reverse complement, Verified ORF, "Transporter; member of the ARN family of transporters that specifically recognize siderophore-iron chelates; responsible for uptake of iron bound to the siderophore triacetylfusarinine C" [YHL047C]	2086.27	8416.71	2401.79	3398.24	2036.2	3364.52	-2.79508	-0.105959	-2.40362	-1.60597	-2.45547	-1.56775	CTGACAGAGAATATGTCCAAACCAAGGAAGATGATCCTATCAATGACTGGATCGCGAAAC	8437	chrVIII	8378	-	FALSE		YHL047C	856338	NM_001179127	siderophore transporter	chrVIII:8437-8378	GO:0005774|GO:0009237|GO:0000324|GO:0005886|GO:0055085|GO:0055072|GO:0006879|GO:0016020|GO:0006810|GO:0015891|GO:0016021|GO:0010008|GO:0015343|GO:0005768|GO:0006811	NM_001179127	TC17458
A_06_P5565	0.0117499	3.97947e-05	YMR134W	2.78281	up	ERG29	Chr XIII from 537838-538551, Genome Release 64-2-1, Verified ORF, "Protein of unknown function involved in ergosterol biosynthesis; conditional mutants produce less ergosterol, display impaired oxygen consumption, respiratory growth, mitochondrial iron utilization, and are more sensitive to oxidative stress; mutant bm-8 has a growth defect on iron-limited medium that is complemented by overexpres…	12049.9	10592.5	4024.58	4234.07	4029.65	5566.32	-0.242497	0.255448	-1.66388	-1.2211	-1.47959	-0.840528	GTGTATTGAGGCTGAGACTTTACCACTACTTTAAAGATTGCGAAATATATCGCGATATAA	538386	chrXIII	538327	+	FALSE		YMR134W	855164	NM_001182635	Erg29p	chrXIII:538327-538386	GO:0006879|GO:0006696|GO:0003674|GO:0005737|GO:0016020|GO:0005783|GO:0005623|GO:0016021|GO:0007005|GO:0005635	NM_001182635	TC19578
A_06_P2605	0.00728764	1.73321e-05	YEL063C	2.73607	up	CAN1	Chr V from 33466-31694, Genome Release 64-2-1, reverse complement, Verified ORF, "Plasma membrane arginine permease; requires phosphatidyl ethanolamine (PE) for localization, exclusively associated with lipid rafts; mutation confers canavanine resistance; CAN1 has a paralog, ALP1, that arose from the whole genome duplication" [YEL063C]	4906.54	7197.76	5122.68	2870.72	5108.68	2909.48	-1.54685	-0.337713	-1.3037	-1.78982	-1.13991	-1.76751	GCTGCCGCCTATATCTCTATTTTCCTGTTCTTAGCTGTTTGGATCTTATTTCAATGCATA	31885	chrV	31826	-	FALSE		YEL063C	856646	NM_001178878	arginine permease CAN1	chrV:31885-31826	GO:0005773|GO:0005886|GO:0005783|GO:0006865|GO:0055085|GO:0005739|GO:0015802|GO:0015297|GO:0016020|GO:0005887|GO:0015181|GO:0006810|GO:0015174|GO:0045121|GO:0016021|GO:0015809|GO:0015179|GO:0015807|GO:0010008|GO:0005768	NM_001178878	TC17602
A_06_P6962	0.00134652	1.92017e-06	YPL202C	2.61451	up	AFT2	Chr XVI from 169338-168088, Genome Release 64-2-1, reverse complement, Verified ORF, "Iron-regulated transcriptional activator; activates genes involved in intracellular iron use and required for iron homeostasis and resistance to oxidative stress; AFT2 has a paralog, AFT1, that arose from the whole genome duplication" [YPL202C]	4322.85	2684.88	1611.95	1120.85	1742.56	1254.48	-1.72975	-1.75061	-2.97843	-3.13715	-2.69152	-3.02607	ATCTTCACCAAATTTTATGGAAACAGACGCTCCTTATGGAGATGAGATCATTAAAGTTTC	168324	chrXVI	168265	-	FALSE		YPL202C	855899	NM_001184016	Aft2p	chrXVI:168324-168265	GO:0006355|GO:0006366|GO:0072715|GO:0000982|GO:0005634|GO:0036086|GO:0000978|GO:0006351|GO:0005739|GO:0006879|GO:0043565|GO:0001077|GO:0045944|GO:0034599|GO:0032048|GO:2000185	NM_001184016	NP255392
A_06_P5429	0.0117571	4.5639e-05	YMR002W	2.56313	up	MIX17	Chr XIII from 272193-272663, Genome Release 64-2-1, Verified ORF, "Mitochondrial intermembrane space protein; required for normal oxygen consumption; contains twin cysteine-x9-cysteine motifs; protein abundance increases in response to DNA replication stress" [YMR002W]	74346.2	88372.4	24974.1	37892.8	19291.3	30902.9	2.386	3.28361	0.971772	1.9257	0.797687	1.64433	TGGGAAGAACTTGTGAAATAGACGCGAGAAACTTTACACGTTGTTTGGATGAAAACAACG	272592	chrXIII	272533	+	FALSE		YMR002W	855014	NM_001182498	Mix17p	chrXIII:272533-272592	GO:0009060|GO:0005739|GO:0005758|GO:0003674|GO:0005737|GO:0005634|GO:0007005	NM_001182498	TC20888
A_06_P7047	0.0474682	0.000495067	YPR002W	2.46714	up	PDH1	Chr XVI from 558385-559935, Genome Release 64-2-1, Verified ORF, "Putative 2-methylcitrate dehydratase; mitochondrial protein that participates in respiration; induced by diauxic shift; homologous to E. coli PrpD, may take part in the conversion of 2-methylcitrate to 2-methylisocitrate" [YPR002W]	8687.35	116296	400.687	51522.3	334.338	27996.2	-0.731813	3.63616	-4.98525	2.33332	-5.06303	1.52069	ATCACGATCCTGATAAAAGGTCGATAGGAAACGCTCTTCTCATAGAGCTGAACGATGGGA	559717	chrXVI	559658	+	FALSE		YPR002W	856108	NM_001184099	putative 2-methylcitrate dehydratase	chrXVI:559658-559717	GO:0005739|GO:0003674|GO:0005737|GO:0051537|GO:0019541|GO:0047547|GO:0019629|GO:0005741|GO:0016829	NM_001184099	TC17907
A_06_P4521	0.000534435	4.76324e-07	YKL109W	2.3938	up	HAP4	Chr XI from 232227-233891, Genome Release 64-2-1, Verified ORF, "Transcription factor; subunit of the heme-activated, glucose-repressed Hap2p/3p/4p/5p CCAAT-binding complex, a transcriptional activator and global regulator of respiratory gene expression; provides the principal activation function of the complex; involved in diauxic shift" [YKL109W]	62519.6	34184.3	17912.8	15485.9	24401	22775.9	2.13209	1.90745	0.506683	0.648146	1.1175	1.18901	CAATGGCAGATCTTTTAAAAATTTCATGTTTTCCAACGATACCGGTATTGACGGTAGTGC	233348	chrXI	233289	+	FALSE		YKL109W	853751	NM_001179675	transcription factor HAP4	chrXI:233289-233348	GO:0001102|GO:0006355|GO:0001077|GO:0016602|GO:0001076|GO:0006366|GO:0005634|GO:0043457|GO:0003677|GO:0006351|GO:0000436	NM_001179675	TC17750
A_06_P6446	0.00893842	2.606e-05	YOR084W	2.16451	up	LPX1	Chr XV from 480587-481750, Genome Release 64-2-1, Verified ORF, "Peroxisomal matrix-localized lipase; required for normal peroxisome morphology; contains a peroxisomal targeting signal type 1 (PTS1) and a lipase motif; peroxisomal import requires the PTS1 receptor, Pex5p and self-interaction; transcriptionally activated by Yrm1p along with genes involved in multidrug resistance; oleic acid induci…	7006.07	64662.2	7797.48	32591.2	6866.91	34050.7	-1.03133	2.81197	-0.697778	1.69793	-0.697199	1.79872	CGGGCTTTCGACTCGTTCAAGAATGAAGCTTTGGTTAAAACGACTAAACAAAAACTGTAA	481752	chrXV	481693	+	FALSE		YOR084W	854251	NM_001183503	triglyceride lipase	chrXV:481693-481752	GO:0004806|GO:0016787|GO:0005782|GO:0007031|GO:0019433|GO:0016298|GO:0005777	NM_001183503	TC18557
A_06_P7023	0.0117571	5.01623e-05	YPL262W	2.08235	up	FUM1	Chr XVI from 47336-48802, Genome Release 64-2-1, Verified ORF, "Fumarase; converts fumaric acid to L-malic acid in the TCA cycle; cytosolic and mitochondrial distribution determined by the N-terminal targeting sequence, protein conformation, and status of glyoxylate shunt; phosphorylated in mitochondria" [YPL262W]	84916.3	223681	46120.6	117073	48890.2	158880	2.57856	4.6145	1.85045	3.55629	2.13084	4.01484	CAAAGCCAATGAGCCTCGTATTCATGAGTTGTTGACTAAATCTTTAATGTTAGTCACCGC	48642	chrXVI	48583	+	FALSE		YPL262W.1	855866	NM_001184076	fumarase FUM1	chrXVI:48583-48642	GO:0005739|GO:0005737|GO:0051262|GO:0006099|GO:0004333|GO:0006106|GO:0005759|GO:0006108|GO:0045239|GO:0003824|GO:0016829|GO:0005829	NM_001184076	TC18049
A_06_P5113	0.0144404	6.94993e-05	YLR297W	1.97149	up	YLR297W	Chr XII from 724044-724433, Genome Release 64-2-1, Verified ORF, "Protein of unknown function; green fluorescent protein (GFP)-fusion protein localizes to the vacuole; not an essential gene; induced by treatment with 8-methoxypsoralen and UVA irradiation; relocalizes from nucleus to vacuole upon DNA replication stress; YLR297W has a paralog, YOR186W, that arose from the whole genome duplication" …	2801.55	1789.26	1893.02	993.252	1571.26	953.598	-2.35307	-2.33003	-2.73636	-3.30932	-2.82728	-3.40912	CACTCGTTTCTGGGACCCCGGATCTCTCAAATTTTAACCTCGATAATGAACCACTGGAAA	724271	chrXII	724212	+	FALSE		YLR297W.1	851004	NM_001182185	hypothetical protein	chrXII:724212-724271	GO:0005773|GO:0008150|GO:0005774|GO:0003674|GO:0005737|GO:0000324|GO:0016020|GO:0000329|GO:0005634|GO:0016021	NM_001182185	TC21217
A_06_P2835	0.0423719	0.000385199	YFL011W	1.90458	up	HXT10	Chr VI from 112345-113985, Genome Release 64-2-1, Verified ORF, "Putative hexose transporter; expressed at low levels and expression is repressed by glucose" [YFL011W]	555.59	924.704	753.75	516.671	624.869	445.621	-4.69071	-3.35388	-4.0712	-4.28335	-4.15091	-4.47632	AAAGAATAAAGCCATGGAAGTCCGGAGGTTGGATTCCCAGTTCTAGAAGAACACCACAAC	113938	chrVI	113879	+	FALSE		YFL011W	850536	NM_001179955	hexose transporter HXT10	chrVI:113879-113938	GO:0005215|GO:0000324|GO:0005886|GO:0022857|GO:0008643|GO:0055085|GO:0015761|GO:0071944|GO:0008645|GO:0005739|GO:0015755|GO:0015757|GO:0015578|GO:0016020|GO:0046323|GO:0005887|GO:0022891|GO:0005353|GO:0006810|GO:0005354|GO:0005351|GO:0016021|GO:0005355|GO:0015992	NM_001179955	TC21878
A_06_P6351	0.0351855	0.000282237	YOL158C	1.87169	up	ENB1	Chr XV from 21311-19491, Genome Release 64-2-1, reverse complement, Verified ORF, "Endosomal ferric enterobactin transporter; expressed under conditions of iron deprivation; member of the major facilitator superfamily; expression is regulated by Rcs1p and affected by chloroquine treatment" [YOL158C]	2482.36	2335.79	2032.34	1383.35	2024.45	1512	-2.54083	-1.95909	-2.64807	-2.86343	-2.47584	-2.72094	GTTCAGATGATAGAATCCTATTCGAAGATTCAACGCTTATTGATAATTGTGTCCATTTCG	19693	chrXV	19634	-	FALSE		YOL158C	854007	NM_001183411	Enb1p	chrXV:19693-19634	GO:0005774|GO:0000324|GO:0005886|GO:0015685|GO:0055085|GO:0055072|GO:0071944|GO:0006879|GO:0033101|GO:0015620|GO:0016020|GO:0006810|GO:0016021|GO:0010008|GO:0005768|GO:0006811	NM_001183411	TC22073
A_06_P2609	0.00303282	4.86549e-06	YEL067C	1.8518	up	YEL067C	Chr V from 26776-26189, Genome Release 64-2-1, reverse complement, Uncharacterized ORF, "Putative protein of unknown function; the authentic, non-tagged protein is detected in highly purified mitochondria in high-throughput studies" [YEL067C]	153.343	489.038	150.873	288.458	144.894	288.942	-6.55029	-4.21141	-6.40307	-5.10034	-6.31308	-5.14531	GTCTCTGCTGTTATGCAAACGGGAACTATAACTTTCTTCTGGACGTTCCATTTCCCCATC	26302	chrV	26243	-	FALSE		YEL067C.1	856643	NM_001178882	hypothetical protein	chrV:26302-26243	GO:0005739|GO:0008150|GO:0003674	NM_001178882
A_06_P7045	0.0423719	0.000373751	YPR001W	1.75254	up	CIT3	Chr XVI from 556377-557837, Genome Release 64-2-1, Verified ORF, "Dual specificity mitochondrial citrate and methylcitrate synthase; catalyzes the condensation of acetyl-CoA and oxaloacetate to form citrate and that of propionyl-CoA and oxaloacetate to form 2-methylcitrate" [YPR001W]	1309.71	62196.1	786.861	38294	624.294	26648	-3.45256	2.74355	-4.00882	1.9341	-4.15483	1.43382	CTGCATCGGGGATTTTGTTTTATCATTATGGAATCAGGGAATTATTATTCTTTACCGTCA	557691	chrXVI	557632	+	FALSE		YPR001W.1	856107	NM_001184098	citrate (Si)-synthase CIT3	chrXVI:557632-557691	GO:0005739|GO:0006099|GO:0050440|GO:0046912|GO:0004108|GO:0019629|GO:0016740	NM_001184098	TC18043
A_06_P5577	0.033557	0.000263192	YMR145C	1.73346	up	NDE1	Chr XIII from 556475-554793, Genome Release 64-2-1, reverse complement, Verified ORF, "Mitochondrial external NADH dehydrogenase; type II NAD(P)H:quinone oxidoreductase that catalyzes the oxidation of cytosolic NADH; Nde1p and Nde2p provide cytosolic NADH to the mitochondrial respiratory chain; NDE1 has a paralog, NDE2, that arose from the whole genome duplication" [YMR145C]	83093.1	123449	44283.9	77425.6	29819.2	69709.4	2.5483	3.75422	1.80035	2.96057	1.42739	2.82529	GTTCTTGTCGCTATGGATTGGGCTAAAGTTTATTTCTTGGGTAGAGATTCATCTATCTAG	554851	chrXIII	554792	-	FALSE		YMR145C	855176	NM_001182647	NADH-ubiquinone reductase (H(+)-translocating) NDE1	chrXIII:554851-554792	GO:0005739|GO:0003954|GO:0005758|GO:0006116|GO:0016491|GO:0001300|GO:0019655|GO:0055114	NM_001182647	TC17725
A_06_P7024	0.0153845	7.95276e-05	YPL263C	1.7126	up	KEL3	Chr XVI from 46506-44551, Genome Release 64-2-1, reverse complement, Verified ORF, "Cytoplasmic protein of unknown function" [YPL263C]	4896.99	2351.12	3202.37	1474.8	3412.4	2193.44	-1.54398	-1.97236	-1.98897	-2.74855	-1.7223	-2.18985	CTTAACCTGGTCTATTTCTAACAACAGAAACCTTAAGGGTAAACAGTTAAAGACGAAGTC	44737	chrXVI	44678	-	FALSE		YPL263C.1	855865	NM_001184077	Kel3p	chrXVI:44737-44678	GO:0008150|GO:0003674|GO:0005737	NM_001184077	TC21906
A_06_P5888	0.0434921	0.000414324	YNL117W	1.65727	up	MLS1	Chr XIV from 406358-408022, Genome Release 64-2-1, Verified ORF, "Malate synthase, enzyme of the glyoxylate cycle; involved in utilization of non-fermentable carbon sources; expression is subject to carbon catabolite repression; localizes in peroxisomes during growth on oleic acid, otherwise cytosolic; can accept butyryl-CoA as acyl-CoA donor in addition to traditional substrate acetyl-CoA" [YNL1…	2763.61	112677	1113.07	74981.8	835.55	87823.9	-2.38592	3.65007	-3.53267	2.92126	-3.73342	3.16874	AGAAATCAGAGGCGAGAAATTCAGTGAATTTTTGACTACATTGTTGTACGACGAAATTGT	407984	chrXIV	407925	+	FALSE		YNL117W.1	855606	NM_001182955	malate synthase MLS1	chrXIV:407925-407984	GO:0009514|GO:0005737|GO:0006099|GO:0005782|GO:0004474|GO:0003824|GO:0006097|GO:0016740|GO:0005829|GO:0005777	NM_001182955	TC19224
A_06_P4854	0.0231887	0.000136053	YLR042C	2.34166	down	YLR042C	Chr XII from 230451-229966, Genome Release 64-2-1, reverse complement, Verified ORF, "Cell wall protein of unknown function; localizes to the cytoplasm; deletion improves xylose fermentation in industrially engineered strains; YLL042C is not an essential gene" [YLR042C]	267.768	464.06	227.993	1124.54	201.173	1093.71	-5.74325	-4.36837	-5.81297	-3.14084	-5.81624	-3.21184	CAAAAGTCACTTCCAGCGTCATAACATCTATAAATTACCAATCCTCAAATTCTACGGTAG	230190	chrXII	230131	-	FALSE		YLR042C	850731	NM_001181929	hypothetical protein	chrXII:230190-230131	GO:0008150|GO:0003674|GO:0000324|GO:0016020|GO:0009277|GO:0005618|GO:0005576|GO:0031225|GO:0071944	NM_001181929	TC20823
A_06_P4984	0.02988	0.000211028	YLR170C	2.12344	down	APS1	Chr XII from 501049-500579, Genome Release 64-2-1, reverse complement, Verified ORF, "Small subunit of the clathrin-associated adaptor complex AP-1; AP-1 is involved in protein sorting at the trans-Golgi network; homolog of the sigma subunit of the mammalian clathrin AP-1 complex" [YLR170C]	3576.49	1670.23	4658.52	3831.06	5022.37	3740.8	-1.99766	-2.45532	-1.434	-1.36892	-1.15249	-1.43245	CGGCAATGTTTGTGAGCTAGACATTATATTTAACTTCAGTAAGGTCTACGATATCTTGAA	500758	chrXII	500699	-	FALSE		YLR170C.1	850868	NM_001182057	Aps1p	chrXII:500758-500699	GO:0005794|GO:0030121|GO:0005634|GO:0031410|GO:0006896|GO:0015031|GO:0006886|GO:0030117|GO:0030665|GO:0005737|GO:0016020|GO:0030276|GO:0008565|GO:0006810|GO:0016192|GO:0005768	NM_001182057	TC20891
A_06_P1410	0.0117571	4.72569e-05	YBR158W	1.65933	down	AMN1	Chr II from 556549-558198, Genome Release 64-2-1, Verified ORF, "Protein required for daughter cell separation; multiple mitotic checkpoints, and chromosome stability; contains 12 degenerate leucine-rich repeat motifs; expression is induced by the Mitotic Exit Network (MEN)" [YBR158W]	4821.62	2427.1	5800.93	4375.46	4934.14	4105.37	-1.57874	-1.91825	-1.12716	-1.18764	-1.175	-1.30423	CTGGCTGTTTTAGAGATCAGAAATTTAGATAAAATAACTGATGTGAGGCATTTCGTGAAG	558015	chrII	557956	+	FALSE		YBR158W	852455	NM_001178506	Amn1p	chrII:557956-558015	GO:0005515|GO:0007093|GO:0007049|GO:0005737|GO:0005933|GO:0001100|GO:0005634|GO:0051301	NM_001178506	TC17767
A_06_P2983	0.0396456	0.000325079	YGL028C	1.57162	down	SCW11	Chr VII from 442909-441281, Genome Release 64-2-1, reverse complement, Verified ORF, "Cell wall protein with similarity to glucanases; may play a role in conjugation during mating based on its regulation by Ste12p" [YGL028C]	11416.9	2507.05	12456.4	4322.6	9839.85	3735.17	-0.336096	-1.85752	-0.023772	-1.20526	-0.174955	-1.44554	CAGTCCAAAACATCTTGAATGAAATGGACTTGGATGTTACAATCTTATCGACTTACAATG	441413	chrVII	441354	-	FALSE		YGL028C	852856	NM_001180893	putative glucan endo-1,3-beta-D-glucosidase	chrVII:441413-441354	GO:0009986|GO:0005975|GO:0031505|GO:0005618|GO:0005576|GO:0004553|GO:0071944|GO:0042973|GO:0008150|GO:0042124|GO:0016787|GO:0009277|GO:0016798|GO:0008152|GO:0071555	NM_001180893	TC20125
A_06_P1475	0.02988	0.000213048	YBR222C	1.55971	down	PCS60	Chr II from 668351-666720, Genome Release 64-2-1, reverse complement, Verified ORF, "Oxalyl-CoA synthetase; capable of catalyzing conversion of oxalate to oxalyl-CoA; catalyzes first step in pathway of oxalate degradation that functions to protect yeast from inhibitory effects of oxalate; peroxisomal protein that binds mRNA; localizes to both peroxisomal peripheral membrane and matrix, expression…	17139.8	42979.3	14830.4	73714.2	14737.1	103114	0.258229	2.25916	0.232461	2.90043	0.406026	3.38987	GGGAGAAAAAATGACCTACGAAGAACTGGTGAACTTCTTAAAGAAGCACCTAGCCTCTTT	666895	chrII	666836	-	FALSE		YBR222C.1	852523	NM_001178570	Pcs60p	chrII:666895-666836	GO:0005737|GO:0016020|GO:0005782|GO:0016874|GO:0008152|GO:0016021|GO:0003824|GO:0003729|GO:0050203|GO:0033611|GO:0005778|GO:0005777	NM_001178570	NP258241
A_06_P1962	0.0499809	0.000543464	YDL227C	1.54661	down	HO	Chr IV from 48031-46271, Genome Release 64-2-1, reverse complement, Verified ORF, "Site-specific endonuclease; required for gene conversion at the MAT locus (homothallic switching) through the generation of a ds DNA break; expression restricted to mother cells in late G1 as controlled by Swi4p-Swi6p, Swi5p, and Ash1p" [YDL227C]	3273.87	1446.65	766.147	2433.83	1022.61	2498.8	-2.14282	-2.66618	-4.04849	-2.03707	-3.46998	-1.98223	TTGGAGTGGTAAAAATCGAGTATGTGCTAGATGCTATGGAAGATACAAATTCAGCGGTCA	46533	chrIV	46474	-	FALSE		YDL227C.1	851371	NM_001180287	Hop	chrIV:46533-46474	GO:0030908|GO:0004518|GO:0004519|GO:0016787|GO:0000728|GO:0007533|GO:0005634|GO:0016539|GO:0003677|GO:0046872	NM_001180287	TC17624

## Sheet: Up (29)
ProbeName	Corrected p-value	p-value	SystemicName	FCAbsolute	regulation	GeneSymbol	Description	[VP16, YPD](raw)	[VP16, YPGly](raw)	[WT, YPD](raw)	[WT, YPGly](raw)	[sef1, YPD](raw)	[sef1, YPGly](raw)	[VP16, YPD](normalized)	[VP16, YPGly](normalized)	[WT, YPD](normalized)	[WT, YPGly](normalized)	[sef1, YPD](normalized)	[sef1, YPGly](normalized)	Sequence	Chromosome End Index_Avadis_	Chromosome Number_Avadis_	Chromosome Start Index_Avadis_	Chromosome Strand_Avadis_	ControlType	Cytoband	EnsemblID	EntrezGeneID	GenbankAccession	GeneName	GenomicCoordinates	Go	RefSeqAccession	TIGRID	UniGeneID
A_06_P1173	6.43512e-05	1.14708e-08	YBL043W	10.687	up	ECM13	Chr II from 136688-137461, Genome Release 64-2-1, Verified ORF, "Non-essential protein of unknown function; induced by treatment with 8-methoxypsoralen and UVA irradiation; ECM13 has a paralog, YJR115W, that arose from the whole genome duplication" [YBL043W]	28470.6	26581	521.91	2738.9	479.478	3926.01	0.986828	1.56668	-4.5947	-1.85111	-4.55647	-1.39735	AATATTTGACTCACACAAACTCTCATTCCGAGCAGACGGATGAACTTGCCGAATCAACGC	137243	chrII	137184	+	FALSE		YBL043W	852237	NM_001178283	Ecm13p	chrII:137184-137243	GO:0008150|GO:0003674|GO:0071555|GO:0005575|GO:0035690	NM_001178283	TC21679
A_06_P4949	0.0179966	9.94464e-05	YLR136C	8.02708	up	TIS11	Chr XII from 416658-415801, Genome Release 64-2-1, reverse complement, Verified ORF, "mRNA-binding protein expressed during iron starvation; binds to a sequence element in the 3'-untranslated regions of specific mRNAs to mediate their degradation; involved in iron homeostasis; protein increases in abundance and relative distribution to the nucleus increases upon DNA replication stress; TIS11 has …	1896.79	8360.33	546.696	1258.21	666.848	1162.03	-2.91793	-0.123079	-4.53026	-3.12796	-4.07076	-3.16357	TTACTGTAACGTCTCTTCGACTAGCAAACAATCAGACGAAAAGAGAAGCAATGGTCGCGG	415922	chrXII	415863	-	FALSE		YLR136C	850827	NM_001182023	Tis11p	chrXII:415922-415863	GO:0006879|GO:0061158|GO:0005737|GO:0000932|GO:0003723|GO:0000956|GO:0005634|GO:0003730|GO:0003729|GO:0046872|GO:0005829	NM_001182023	TC19198
A_06_P1196	0.000137626	4.90646e-08		7.2442	up			355.924	3526.78	390.984	520.58	4277.04	9938.6	-5.33241	-1.38762	-5.01549	-4.24444	-1.39049	-0.0129416	TGTCTTTTCATGTGAGCAGAACTAAAATCTTGGTCTTGGTCAGAATCTCGATTATCCTTC	100112	chrII	100053	+	FALSE		YBL065W.1				chrII:100053-100112
A_06_P3460	0.00040015	2.85312e-07	YGR239C	6.05379	up	PEX21	Chr VII from 970053-969187, Genome Release 64-2-1, reverse complement, Verified ORF, "Peroxin required for peroxisomal matrix protein targeting; acts on proteins containing the PTS2 targeting sequence; interacts with Pex7p; partially redundant with Pex18p; relative distribution to cytoplasmic foci increases upon DNA replication stress; PEX21 has a paralog, PEX18, that arose from the whole genome …	12843	17586.8	1670.37	3226.28	1564.4	3309.47	-0.151458	0.977475	-2.9171	-1.62036	-2.82926	-1.58694	ACTATCTGAGTCGAAGTTTATTCAGTTAATGAGAAACATTAGTAGCGGTGACGTGACTTT	969369	chrVII	969310	-	FALSE		YGR239C.1	853154	NM_001181368	Pex21p	chrVII:969369-969310	GO:0005515|GO:0005737|GO:0016020|GO:0051099|GO:0016558|GO:0005778|GO:0005829|GO:0005777	NM_001181368	TC19180
A_06_P4772	0.000584134	6.24742e-07	YLL027W	5.56376	up	ISA1	Chr XII from 87403-88155, Genome Release 64-2-1, Verified ORF, "Protein required for maturation of mitochondrial [4Fe-4S] proteins; functions in a complex with Isa2p and possibly Iba57p; isa1 deletion causes loss of mitochondrial DNA and respiratory deficiency; depletion reduces growth on nonfermentable carbon sources; functional ortholog of bacterial A-type ISC proteins" [YLL027W]	75802.7	92169.7	12097	18041.9	12958.3	23132.8	2.41517	3.35198	-0.0687566	0.875925	0.206468	1.21436	TTAGCGCTAGAAACCGTGGATGTTCAGGACTAACGTACGATCTACAATATATCACCGAGC	87972	chrXII	87913	+	FALSE		YLL027W.1	850632	NM_001181847	Fe-binding Fe/S cluster assembly protein ISA1	chrXII:87913-87972	GO:0005739|GO:0051539|GO:0051536|GO:0016226|GO:0005506|GO:0051537|GO:0005198|GO:0005759|GO:0009102|GO:0046872|GO:0008198	NM_001181847	TC22067
A_06_P4982	0.00537763	1.05444e-05	YLR168C	5.12733	up	UPS2	Chr XII from 500270-499578, Genome Release 64-2-1, reverse complement, Verified ORF, "Mitochondrial intermembrane space protein; involved in phospholipid metabolism; has role in regulation of phospholipid metabolism by inhibiting conversion of phosphatidylethanolamine to phosphatidylcholine; null mutant has defects in mitochondrial morphology; similar to Ups1p, Ups3p and to human PRELI; UPS2 has …	30065.6	25372.6	2588.63	5498.67	8359.71	16269.7	1.0738	1.46394	-2.29495	-0.894272	-0.412216	0.705431	GTGAAAATTGGGAAAAACATGTTGATGACTTGAGCAATCAACTTGTCAGTAAAGTCAATG	499761	chrXII	499702	-	FALSE		YLR168C.1	850865	NM_001182055	Ups2p	chrXII:499761-499702	GO:0005739|GO:0005758|GO:0003674|GO:0016020|GO:0015914|GO:0031314|GO:2001246|GO:0005743|GO:0046337|GO:0032048|GO:0042407	NM_001182055	TC19650
A_06_P6497	0.0179966	9.63699e-05		4.86028	up			1685.54	1257.29	191.071	289.544	213.645	264.319	-3.09556	-2.82799	-6.05938	-5.10903	-5.73046	-5.22383	CCCGATCTGTATCTTATTATCTACCAAGGTAATTCAGGTTCAGAAAAAGTGTATCCAATA	580220	chrXV	580161	-	FALSE		YOR135C.1				chrXV:580220-580161
A_06_P6498	0.00537763	1.0525e-05	YOR136W	4.05225	up	IDH2	Chr XV from 580250-581359, Genome Release 64-2-1, Verified ORF, "Subunit of mitochondrial NAD(+)-dependent isocitrate dehydrogenase; complex catalyzes the oxidation of isocitrate to alpha-ketoglutarate in the TCA cycle; phosphorylated" [YOR136W]	299033	250281	39882.8	69520.2	47855.8	56724.8	4.39018	4.8046	1.66325	2.78588	2.10679	2.51706	GGTCAAGATAAAGCGAATCCAACTGCCCTACTTTTATCTTCAGTAATGATGTTAAACCAC	581219	chrXV	581160	+	FALSE		YOR136W.1	854303	NM_001183555	isocitrate dehydrogenase (NAD(+)) IDH2	chrXV:581160-581219	GO:0005962|GO:0000287|GO:0006099|GO:0006537|GO:0003723|GO:0003824|GO:0046872|GO:0016616|GO:0005739|GO:0006102|GO:0051287|GO:0004449|GO:0005759|GO:0008152|GO:0016491|GO:0055114	NM_001183555	TC18672
A_06_P6894	0.000753627	9.40355e-07	YPL135W	3.62779	up	ISU1	Chr XVI from 297553-298050, Genome Release 64-2-1, Verified ORF, "Conserved protein of the mitochondrial matrix; performs a scaffolding function during assembly of iron-sulfur clusters, interacts physically and functionally with yeast frataxin (Yfh1p); isu1 isu2 double mutant is inviable; ISU1 has a paralog, ISU2, that arose from the whole genome duplication" [YPL135W]	77964.4	122053	17200.5	36751.1	18985.3	46845.4	2.45445	3.74604	0.421067	1.88696	0.755385	2.22821	GTACAGGGGATGACCTTGGACGATGCGGCAAAAATTAAGAACACTGAAATTGCTAAGGAG	297938	chrXVI	297879	+	FALSE		YPL135W	855968	NM_001183949	iron-binding protein ISU1	chrXVI:297879-297938	GO:0006879|GO:0005739|GO:0002098|GO:0051539|GO:0051536|GO:0016226|GO:0005506|GO:0051537|GO:0005759|GO:0044571|GO:0046872|GO:0008198	NM_001183949	TC20688
A_06_P7051	0.00893842	2.7853e-05	YPR006C	3.23193	up	ICL2	Chr XVI from 568996-567269, Genome Release 64-2-1, reverse complement, Verified ORF, "2-methylisocitrate lyase of the mitochondrial matrix; functions in the methylcitrate cycle to catalyze the conversion of 2-methylisocitrate to succinate and pyruvate; ICL2 transcription is repressed by glucose and induced by ethanol" [YPR006C]	15821.2	158850	9023.27	54599.9	8061.5	26063.5	0.146814	4.12358	-0.48131	2.43118	-0.474305	1.40244	GCATTCAGATGGAGTATCATTCTGGGAATTAGCCAATAGCTTCCAAAGTGACGGAATGAA	567500	chrXVI	567441	-	FALSE		YPR006C.1	856114	NM_001184103	methylisocitrate lyase ICL2	chrXVI:567500-567441	GO:0005739|GO:0046912|GO:0046421|GO:0005759|GO:0008152|GO:0019629|GO:0004451|GO:0003824|GO:0019752|GO:0006097|GO:0016829	NM_001184103	TC17662
A_06_P5808	0.00893842	2.86794e-05	YNL037C	3.22726	up	IDH1	Chr XIV from 559002-557920, Genome Release 64-2-1, reverse complement, Verified ORF, "Subunit of mitochondrial NAD(+)-dependent isocitrate dehydrogenase; complex catalyzes the oxidation of isocitrate to alpha-ketoglutarate in the TCA cycle" [YNL037C]	315040	291223	34041.4	101169	18007.5	72110.1	4.47011	5.03286	1.41105	3.34255	0.67285	2.86189	ATGATCCTTTCCTCCACGTTAATGTTGAACCATTTGGGTTTGAATGAATATGCTACTAGA	558100	chrXIV	558041	-	FALSE		YNL037C.1	855691	NM_001182876	isocitrate dehydrogenase (NAD(+)) IDH1	chrXIV:558100-558041	GO:0042645|GO:0005962|GO:0000287|GO:0006099|GO:0006537|GO:0003723|GO:0003824|GO:0046872|GO:0016616|GO:0005739|GO:0006102|GO:0051287|GO:0004449|GO:0005759|GO:0008152|GO:0016491|GO:0055114	NM_001182876	TC18731
A_06_P4839	0.000266879	1.42716e-07	YLR027C	2.99642	up	AAT2	Chr XII from 198085-196829, Genome Release 64-2-1, reverse complement, Verified ORF, "Cytosolic aspartate aminotransferase involved in nitrogen metabolism; localizes to peroxisomes in oleate-grown cells" [YLR027C]	213880	133850	56954.9	48708.3	63233.9	54533.6	3.91179	3.88239	2.17246	2.29915	2.50879	2.46338	GATTGACTCCTCAAATGGTTAAACGACTTGAAGAAACCCACGCAGTTTACTTGGTTGCCT	196993	chrXII	196934	-	FALSE		YLR027C.1	850714	NM_001181914	aspartate transaminase AAT2	chrXII:196993-196934	GO:0006520|GO:0019266|GO:0006532|GO:0009058|GO:0008483|GO:0003824|GO:0042802|GO:0005829|GO:0005739|GO:0005737|GO:0030170|GO:0006529|GO:0004069|GO:0016740|GO:0080130|GO:0005777	NM_001181914	TC19459
A_06_P3565	0.0257047	0.000164789	YHL047C	2.82845	up	ARN2	Chr VIII from 10213-8351, Genome Release 64-2-1, reverse complement, Verified ORF, "Transporter; member of the ARN family of transporters that specifically recognize siderophore-iron chelates; responsible for uptake of iron bound to the siderophore triacetylfusarinine C" [YHL047C]	2086.27	8416.71	2401.79	3398.24	2036.2	3364.52	-2.79508	-0.105959	-2.40362	-1.60597	-2.45547	-1.56775	CTGACAGAGAATATGTCCAAACCAAGGAAGATGATCCTATCAATGACTGGATCGCGAAAC	8437	chrVIII	8378	-	FALSE		YHL047C	856338	NM_001179127	siderophore transporter	chrVIII:8437-8378	GO:0005774|GO:0009237|GO:0000324|GO:0005886|GO:0055085|GO:0055072|GO:0006879|GO:0016020|GO:0006810|GO:0015891|GO:0016021|GO:0010008|GO:0015343|GO:0005768|GO:0006811	NM_001179127	TC17458
A_06_P5565	0.0117499	3.97947e-05	YMR134W	2.78281	up	ERG29	Chr XIII from 537838-538551, Genome Release 64-2-1, Verified ORF, "Protein of unknown function involved in ergosterol biosynthesis; conditional mutants produce less ergosterol, display impaired oxygen consumption, respiratory growth, mitochondrial iron utilization, and are more sensitive to oxidative stress; mutant bm-8 has a growth defect on iron-limited medium that is complemented by overexpres…	12049.9	10592.5	4024.58	4234.07	4029.65	5566.32	-0.242497	0.255448	-1.66388	-1.2211	-1.47959	-0.840528	GTGTATTGAGGCTGAGACTTTACCACTACTTTAAAGATTGCGAAATATATCGCGATATAA	538386	chrXIII	538327	+	FALSE		YMR134W	855164	NM_001182635	Erg29p	chrXIII:538327-538386	GO:0006879|GO:0006696|GO:0003674|GO:0005737|GO:0016020|GO:0005783|GO:0005623|GO:0016021|GO:0007005|GO:0005635	NM_001182635	TC19578
A_06_P2605	0.00728764	1.73321e-05	YEL063C	2.73607	up	CAN1	Chr V from 33466-31694, Genome Release 64-2-1, reverse complement, Verified ORF, "Plasma membrane arginine permease; requires phosphatidyl ethanolamine (PE) for localization, exclusively associated with lipid rafts; mutation confers canavanine resistance; CAN1 has a paralog, ALP1, that arose from the whole genome duplication" [YEL063C]	4906.54	7197.76	5122.68	2870.72	5108.68	2909.48	-1.54685	-0.337713	-1.3037	-1.78982	-1.13991	-1.76751	GCTGCCGCCTATATCTCTATTTTCCTGTTCTTAGCTGTTTGGATCTTATTTCAATGCATA	31885	chrV	31826	-	FALSE		YEL063C	856646	NM_001178878	arginine permease CAN1	chrV:31885-31826	GO:0005773|GO:0005886|GO:0005783|GO:0006865|GO:0055085|GO:0005739|GO:0015802|GO:0015297|GO:0016020|GO:0005887|GO:0015181|GO:0006810|GO:0015174|GO:0045121|GO:0016021|GO:0015809|GO:0015179|GO:0015807|GO:0010008|GO:0005768	NM_001178878	TC17602
A_06_P6962	0.00134652	1.92017e-06	YPL202C	2.61451	up	AFT2	Chr XVI from 169338-168088, Genome Release 64-2-1, reverse complement, Verified ORF, "Iron-regulated transcriptional activator; activates genes involved in intracellular iron use and required for iron homeostasis and resistance to oxidative stress; AFT2 has a paralog, AFT1, that arose from the whole genome duplication" [YPL202C]	4322.85	2684.88	1611.95	1120.85	1742.56	1254.48	-1.72975	-1.75061	-2.97843	-3.13715	-2.69152	-3.02607	ATCTTCACCAAATTTTATGGAAACAGACGCTCCTTATGGAGATGAGATCATTAAAGTTTC	168324	chrXVI	168265	-	FALSE		YPL202C	855899	NM_001184016	Aft2p	chrXVI:168324-168265	GO:0006355|GO:0006366|GO:0072715|GO:0000982|GO:0005634|GO:0036086|GO:0000978|GO:0006351|GO:0005739|GO:0006879|GO:0043565|GO:0001077|GO:0045944|GO:0034599|GO:0032048|GO:2000185	NM_001184016	NP255392
A_06_P5429	0.0117571	4.5639e-05	YMR002W	2.56313	up	MIX17	Chr XIII from 272193-272663, Genome Release 64-2-1, Verified ORF, "Mitochondrial intermembrane space protein; required for normal oxygen consumption; contains twin cysteine-x9-cysteine motifs; protein abundance increases in response to DNA replication stress" [YMR002W]	74346.2	88372.4	24974.1	37892.8	19291.3	30902.9	2.386	3.28361	0.971772	1.9257	0.797687	1.64433	TGGGAAGAACTTGTGAAATAGACGCGAGAAACTTTACACGTTGTTTGGATGAAAACAACG	272592	chrXIII	272533	+	FALSE		YMR002W	855014	NM_001182498	Mix17p	chrXIII:272533-272592	GO:0009060|GO:0005739|GO:0005758|GO:0003674|GO:0005737|GO:0005634|GO:0007005	NM_001182498	TC20888
A_06_P7047	0.0474682	0.000495067	YPR002W	2.46714	up	PDH1	Chr XVI from 558385-559935, Genome Release 64-2-1, Verified ORF, "Putative 2-methylcitrate dehydratase; mitochondrial protein that participates in respiration; induced by diauxic shift; homologous to E. coli PrpD, may take part in the conversion of 2-methylcitrate to 2-methylisocitrate" [YPR002W]	8687.35	116296	400.687	51522.3	334.338	27996.2	-0.731813	3.63616	-4.98525	2.33332	-5.06303	1.52069	ATCACGATCCTGATAAAAGGTCGATAGGAAACGCTCTTCTCATAGAGCTGAACGATGGGA	559717	chrXVI	559658	+	FALSE		YPR002W	856108	NM_001184099	putative 2-methylcitrate dehydratase	chrXVI:559658-559717	GO:0005739|GO:0003674|GO:0005737|GO:0051537|GO:0019541|GO:0047547|GO:0019629|GO:0005741|GO:0016829	NM_001184099	TC17907
A_06_P4521	0.000534435	4.76324e-07	YKL109W	2.3938	up	HAP4	Chr XI from 232227-233891, Genome Release 64-2-1, Verified ORF, "Transcription factor; subunit of the heme-activated, glucose-repressed Hap2p/3p/4p/5p CCAAT-binding complex, a transcriptional activator and global regulator of respiratory gene expression; provides the principal activation function of the complex; involved in diauxic shift" [YKL109W]	62519.6	34184.3	17912.8	15485.9	24401	22775.9	2.13209	1.90745	0.506683	0.648146	1.1175	1.18901	CAATGGCAGATCTTTTAAAAATTTCATGTTTTCCAACGATACCGGTATTGACGGTAGTGC	233348	chrXI	233289	+	FALSE		YKL109W	853751	NM_001179675	transcription factor HAP4	chrXI:233289-233348	GO:0001102|GO:0006355|GO:0001077|GO:0016602|GO:0001076|GO:0006366|GO:0005634|GO:0043457|GO:0003677|GO:0006351|GO:0000436	NM_001179675	TC17750
A_06_P6446	0.00893842	2.606e-05	YOR084W	2.16451	up	LPX1	Chr XV from 480587-481750, Genome Release 64-2-1, Verified ORF, "Peroxisomal matrix-localized lipase; required for normal peroxisome morphology; contains a peroxisomal targeting signal type 1 (PTS1) and a lipase motif; peroxisomal import requires the PTS1 receptor, Pex5p and self-interaction; transcriptionally activated by Yrm1p along with genes involved in multidrug resistance; oleic acid induci…	7006.07	64662.2	7797.48	32591.2	6866.91	34050.7	-1.03133	2.81197	-0.697778	1.69793	-0.697199	1.79872	CGGGCTTTCGACTCGTTCAAGAATGAAGCTTTGGTTAAAACGACTAAACAAAAACTGTAA	481752	chrXV	481693	+	FALSE		YOR084W	854251	NM_001183503	triglyceride lipase	chrXV:481693-481752	GO:0004806|GO:0016787|GO:0005782|GO:0007031|GO:0019433|GO:0016298|GO:0005777	NM_001183503	TC18557
A_06_P7023	0.0117571	5.01623e-05	YPL262W	2.08235	up	FUM1	Chr XVI from 47336-48802, Genome Release 64-2-1, Verified ORF, "Fumarase; converts fumaric acid to L-malic acid in the TCA cycle; cytosolic and mitochondrial distribution determined by the N-terminal targeting sequence, protein conformation, and status of glyoxylate shunt; phosphorylated in mitochondria" [YPL262W]	84916.3	223681	46120.6	117073	48890.2	158880	2.57856	4.6145	1.85045	3.55629	2.13084	4.01484	CAAAGCCAATGAGCCTCGTATTCATGAGTTGTTGACTAAATCTTTAATGTTAGTCACCGC	48642	chrXVI	48583	+	FALSE		YPL262W.1	855866	NM_001184076	fumarase FUM1	chrXVI:48583-48642	GO:0005739|GO:0005737|GO:0051262|GO:0006099|GO:0004333|GO:0006106|GO:0005759|GO:0006108|GO:0045239|GO:0003824|GO:0016829|GO:0005829	NM_001184076	TC18049
A_06_P5113	0.0144404	6.94993e-05	YLR297W	1.97149	up	YLR297W	Chr XII from 724044-724433, Genome Release 64-2-1, Verified ORF, "Protein of unknown function; green fluorescent protein (GFP)-fusion protein localizes to the vacuole; not an essential gene; induced by treatment with 8-methoxypsoralen and UVA irradiation; relocalizes from nucleus to vacuole upon DNA replication stress; YLR297W has a paralog, YOR186W, that arose from the whole genome duplication" …	2801.55	1789.26	1893.02	993.252	1571.26	953.598	-2.35307	-2.33003	-2.73636	-3.30932	-2.82728	-3.40912	CACTCGTTTCTGGGACCCCGGATCTCTCAAATTTTAACCTCGATAATGAACCACTGGAAA	724271	chrXII	724212	+	FALSE		YLR297W.1	851004	NM_001182185	hypothetical protein	chrXII:724212-724271	GO:0005773|GO:0008150|GO:0005774|GO:0003674|GO:0005737|GO:0000324|GO:0016020|GO:0000329|GO:0005634|GO:0016021	NM_001182185	TC21217
A_06_P2835	0.0423719	0.000385199	YFL011W	1.90458	up	HXT10	Chr VI from 112345-113985, Genome Release 64-2-1, Verified ORF, "Putative hexose transporter; expressed at low levels and expression is repressed by glucose" [YFL011W]	555.59	924.704	753.75	516.671	624.869	445.621	-4.69071	-3.35388	-4.0712	-4.28335	-4.15091	-4.47632	AAAGAATAAAGCCATGGAAGTCCGGAGGTTGGATTCCCAGTTCTAGAAGAACACCACAAC	113938	chrVI	113879	+	FALSE		YFL011W	850536	NM_001179955	hexose transporter HXT10	chrVI:113879-113938	GO:0005215|GO:0000324|GO:0005886|GO:0022857|GO:0008643|GO:0055085|GO:0015761|GO:0071944|GO:0008645|GO:0005739|GO:0015755|GO:0015757|GO:0015578|GO:0016020|GO:0046323|GO:0005887|GO:0022891|GO:0005353|GO:0006810|GO:0005354|GO:0005351|GO:0016021|GO:0005355|GO:0015992	NM_001179955	TC21878
A_06_P6351	0.0351855	0.000282237	YOL158C	1.87169	up	ENB1	Chr XV from 21311-19491, Genome Release 64-2-1, reverse complement, Verified ORF, "Endosomal ferric enterobactin transporter; expressed under conditions of iron deprivation; member of the major facilitator superfamily; expression is regulated by Rcs1p and affected by chloroquine treatment" [YOL158C]	2482.36	2335.79	2032.34	1383.35	2024.45	1512	-2.54083	-1.95909	-2.64807	-2.86343	-2.47584	-2.72094	GTTCAGATGATAGAATCCTATTCGAAGATTCAACGCTTATTGATAATTGTGTCCATTTCG	19693	chrXV	19634	-	FALSE		YOL158C	854007	NM_001183411	Enb1p	chrXV:19693-19634	GO:0005774|GO:0000324|GO:0005886|GO:0015685|GO:0055085|GO:0055072|GO:0071944|GO:0006879|GO:0033101|GO:0015620|GO:0016020|GO:0006810|GO:0016021|GO:0010008|GO:0005768|GO:0006811	NM_001183411	TC22073
A_06_P2609	0.00303282	4.86549e-06	YEL067C	1.8518	up	YEL067C	Chr V from 26776-26189, Genome Release 64-2-1, reverse complement, Uncharacterized ORF, "Putative protein of unknown function; the authentic, non-tagged protein is detected in highly purified mitochondria in high-throughput studies" [YEL067C]	153.343	489.038	150.873	288.458	144.894	288.942	-6.55029	-4.21141	-6.40307	-5.10034	-6.31308	-5.14531	GTCTCTGCTGTTATGCAAACGGGAACTATAACTTTCTTCTGGACGTTCCATTTCCCCATC	26302	chrV	26243	-	FALSE		YEL067C.1	856643	NM_001178882	hypothetical protein	chrV:26302-26243	GO:0005739|GO:0008150|GO:0003674	NM_001178882
A_06_P7045	0.0423719	0.000373751	YPR001W	1.75254	up	CIT3	Chr XVI from 556377-557837, Genome Release 64-2-1, Verified ORF, "Dual specificity mitochondrial citrate and methylcitrate synthase; catalyzes the condensation of acetyl-CoA and oxaloacetate to form citrate and that of propionyl-CoA and oxaloacetate to form 2-methylcitrate" [YPR001W]	1309.71	62196.1	786.861	38294	624.294	26648	-3.45256	2.74355	-4.00882	1.9341	-4.15483	1.43382	CTGCATCGGGGATTTTGTTTTATCATTATGGAATCAGGGAATTATTATTCTTTACCGTCA	557691	chrXVI	557632	+	FALSE		YPR001W.1	856107	NM_001184098	citrate (Si)-synthase CIT3	chrXVI:557632-557691	GO:0005739|GO:0006099|GO:0050440|GO:0046912|GO:0004108|GO:0019629|GO:0016740	NM_001184098	TC18043
A_06_P5577	0.033557	0.000263192	YMR145C	1.73346	up	NDE1	Chr XIII from 556475-554793, Genome Release 64-2-1, reverse complement, Verified ORF, "Mitochondrial external NADH dehydrogenase; type II NAD(P)H:quinone oxidoreductase that catalyzes the oxidation of cytosolic NADH; Nde1p and Nde2p provide cytosolic NADH to the mitochondrial respiratory chain; NDE1 has a paralog, NDE2, that arose from the whole genome duplication" [YMR145C]	83093.1	123449	44283.9	77425.6	29819.2	69709.4	2.5483	3.75422	1.80035	2.96057	1.42739	2.82529	GTTCTTGTCGCTATGGATTGGGCTAAAGTTTATTTCTTGGGTAGAGATTCATCTATCTAG	554851	chrXIII	554792	-	FALSE		YMR145C	855176	NM_001182647	NADH-ubiquinone reductase (H(+)-translocating) NDE1	chrXIII:554851-554792	GO:0005739|GO:0003954|GO:0005758|GO:0006116|GO:0016491|GO:0001300|GO:0019655|GO:0055114	NM_001182647	TC17725
A_06_P7024	0.0153845	7.95276e-05	YPL263C	1.7126	up	KEL3	Chr XVI from 46506-44551, Genome Release 64-2-1, reverse complement, Verified ORF, "Cytoplasmic protein of unknown function" [YPL263C]	4896.99	2351.12	3202.37	1474.8	3412.4	2193.44	-1.54398	-1.97236	-1.98897	-2.74855	-1.7223	-2.18985	CTTAACCTGGTCTATTTCTAACAACAGAAACCTTAAGGGTAAACAGTTAAAGACGAAGTC	44737	chrXVI	44678	-	FALSE		YPL263C.1	855865	NM_001184077	Kel3p	chrXVI:44737-44678	GO:0008150|GO:0003674|GO:0005737	NM_001184077	TC21906
A_06_P5888	0.0434921	0.000414324	YNL117W	1.65727	up	MLS1	Chr XIV from 406358-408022, Genome Release 64-2-1, Verified ORF, "Malate synthase, enzyme of the glyoxylate cycle; involved in utilization of non-fermentable carbon sources; expression is subject to carbon catabolite repression; localizes in peroxisomes during growth on oleic acid, otherwise cytosolic; can accept butyryl-CoA as acyl-CoA donor in addition to traditional substrate acetyl-CoA" [YNL1…	2763.61	112677	1113.07	74981.8	835.55	87823.9	-2.38592	3.65007	-3.53267	2.92126	-3.73342	3.16874	AGAAATCAGAGGCGAGAAATTCAGTGAATTTTTGACTACATTGTTGTACGACGAAATTGT	407984	chrXIV	407925	+	FALSE		YNL117W.1	855606	NM_001182955	malate synthase MLS1	chrXIV:407925-407984	GO:0009514|GO:0005737|GO:0006099|GO:0005782|GO:0004474|GO:0003824|GO:0006097|GO:0016740|GO:0005829|GO:0005777	NM_001182955	TC19224

## Sheet: Down (6)
ProbeName	Corrected p-value	p-value	SystemicName	FCAbsolute	regulation	GeneSymbol	Description	[VP16, YPD](raw)	[VP16, YPGly](raw)	[WT, YPD](raw)	[WT, YPGly](raw)	[sef1, YPD](raw)	[sef1, YPGly](raw)	[VP16, YPD](normalized)	[VP16, YPGly](normalized)	[WT, YPD](normalized)	[WT, YPGly](normalized)	[sef1, YPD](normalized)	[sef1, YPGly](normalized)	Sequence	Chromosome End Index_Avadis_	Chromosome Number_Avadis_	Chromosome Start Index_Avadis_	Chromosome Strand_Avadis_	ControlType	Cytoband	EnsemblID	EntrezGeneID	GenbankAccession	GeneName	GenomicCoordinates	Go	RefSeqAccession	TIGRID	UniGeneID
A_06_P4854	0.0231887	0.000136053	YLR042C	2.34166	down	YLR042C	Chr XII from 230451-229966, Genome Release 64-2-1, reverse complement, Verified ORF, "Cell wall protein of unknown function; localizes to the cytoplasm; deletion improves xylose fermentation in industrially engineered strains; YLL042C is not an essential gene" [YLR042C]	267.768	464.06	227.993	1124.54	201.173	1093.71	-5.74325	-4.36837	-5.81297	-3.14084	-5.81624	-3.21184	CAAAAGTCACTTCCAGCGTCATAACATCTATAAATTACCAATCCTCAAATTCTACGGTAG	230190	chrXII	230131	-	FALSE		YLR042C	850731	NM_001181929	hypothetical protein	chrXII:230190-230131	GO:0008150|GO:0003674|GO:0000324|GO:0016020|GO:0009277|GO:0005618|GO:0005576|GO:0031225|GO:0071944	NM_001181929	TC20823
A_06_P4984	0.02988	0.000211028	YLR170C	2.12344	down	APS1	Chr XII from 501049-500579, Genome Release 64-2-1, reverse complement, Verified ORF, "Small subunit of the clathrin-associated adaptor complex AP-1; AP-1 is involved in protein sorting at the trans-Golgi network; homolog of the sigma subunit of the mammalian clathrin AP-1 complex" [YLR170C]	3576.49	1670.23	4658.52	3831.06	5022.37	3740.8	-1.99766	-2.45532	-1.434	-1.36892	-1.15249	-1.43245	CGGCAATGTTTGTGAGCTAGACATTATATTTAACTTCAGTAAGGTCTACGATATCTTGAA	500758	chrXII	500699	-	FALSE		YLR170C.1	850868	NM_001182057	Aps1p	chrXII:500758-500699	GO:0005794|GO:0030121|GO:0005634|GO:0031410|GO:0006896|GO:0015031|GO:0006886|GO:0030117|GO:0030665|GO:0005737|GO:0016020|GO:0030276|GO:0008565|GO:0006810|GO:0016192|GO:0005768	NM_001182057	TC20891
A_06_P1410	0.0117571	4.72569e-05	YBR158W	1.65933	down	AMN1	Chr II from 556549-558198, Genome Release 64-2-1, Verified ORF, "Protein required for daughter cell separation; multiple mitotic checkpoints, and chromosome stability; contains 12 degenerate leucine-rich repeat motifs; expression is induced by the Mitotic Exit Network (MEN)" [YBR158W]	4821.62	2427.1	5800.93	4375.46	4934.14	4105.37	-1.57874	-1.91825	-1.12716	-1.18764	-1.175	-1.30423	CTGGCTGTTTTAGAGATCAGAAATTTAGATAAAATAACTGATGTGAGGCATTTCGTGAAG	558015	chrII	557956	+	FALSE		YBR158W	852455	NM_001178506	Amn1p	chrII:557956-558015	GO:0005515|GO:0007093|GO:0007049|GO:0005737|GO:0005933|GO:0001100|GO:0005634|GO:0051301	NM_001178506	TC17767
A_06_P2983	0.0396456	0.000325079	YGL028C	1.57162	down	SCW11	Chr VII from 442909-441281, Genome Release 64-2-1, reverse complement, Verified ORF, "Cell wall protein with similarity to glucanases; may play a role in conjugation during mating based on its regulation by Ste12p" [YGL028C]	11416.9	2507.05	12456.4	4322.6	9839.85	3735.17	-0.336096	-1.85752	-0.023772	-1.20526	-0.174955	-1.44554	CAGTCCAAAACATCTTGAATGAAATGGACTTGGATGTTACAATCTTATCGACTTACAATG	441413	chrVII	441354	-	FALSE		YGL028C	852856	NM_001180893	putative glucan endo-1,3-beta-D-glucosidase	chrVII:441413-441354	GO:0009986|GO:0005975|GO:0031505|GO:0005618|GO:0005576|GO:0004553|GO:0071944|GO:0042973|GO:0008150|GO:0042124|GO:0016787|GO:0009277|GO:0016798|GO:0008152|GO:0071555	NM_001180893	TC20125
A_06_P1475	0.02988	0.000213048	YBR222C	1.55971	down	PCS60	Chr II from 668351-666720, Genome Release 64-2-1, reverse complement, Verified ORF, "Oxalyl-CoA synthetase; capable of catalyzing conversion of oxalate to oxalyl-CoA; catalyzes first step in pathway of oxalate degradation that functions to protect yeast from inhibitory effects of oxalate; peroxisomal protein that binds mRNA; localizes to both peroxisomal peripheral membrane and matrix, expression…	17139.8	42979.3	14830.4	73714.2	14737.1	103114	0.258229	2.25916	0.232461	2.90043	0.406026	3.38987	GGGAGAAAAAATGACCTACGAAGAACTGGTGAACTTCTTAAAGAAGCACCTAGCCTCTTT	666895	chrII	666836	-	FALSE		YBR222C.1	852523	NM_001178570	Pcs60p	chrII:666895-666836	GO:0005737|GO:0016020|GO:0005782|GO:0016874|GO:0008152|GO:0016021|GO:0003824|GO:0003729|GO:0050203|GO:0033611|GO:0005778|GO:0005777	NM_001178570	NP258241
A_06_P1962	0.0499809	0.000543464	YDL227C	1.54661	down	HO	Chr IV from 48031-46271, Genome Release 64-2-1, reverse complement, Verified ORF, "Site-specific endonuclease; required for gene conversion at the MAT locus (homothallic switching) through the generation of a ds DNA break; expression restricted to mother cells in late G1 as controlled by Swi4p-Swi6p, Swi5p, and Ash1p" [YDL227C]	3273.87	1446.65	766.147	2433.83	1022.61	2498.8	-2.14282	-2.66618	-4.04849	-2.03707	-3.46998	-1.98223	TTGGAGTGGTAAAAATCGAGTATGTGCTAGATGCTATGGAAGATACAAATTCAGCGGTCA	46533	chrIV	46474	-	FALSE		YDL227C.1	851371	NM_001180287	Hop	chrIV:46533-46474	GO:0030908|GO:0004518|GO:0004519|GO:0016787|GO:0000728|GO:0007533|GO:0005634|GO:0016539|GO:0003677|GO:0046872	NM_001180287	TC17624
