# Supplementary material for: Protein moonlighting by a target gene dominates phenotypic divergence of the Sef1 transcriptional regulatory network in yeasts
Source: Nucleic Acids Res. 2024 Nov 20;52(22):13914–30. doi: 10.1093/nar/gkae1147 (PMC11662654; doi:10.1093/nar/gkae1147)
Supplement: gkae1147_Supplemental_Files [file gkae1147_supplemental_files.zip › Table S6_[VP16, YPD] vs [sef1, YPD].xlsx]

## Sheet: Raw
# Notes : Created from Advanced Analysis operation: significance Analysis.
#Entitylist : Filtered on Expression (200.0 - 486109.75) in the Raw Data (5610)
#Interpretation : Genotype - Conditions
#Experiment: WT vs sef1 vs Sef1-VP16 (20190925)
#corrected p-value cut-off:0.05
#Fold change cut-off:1.5
#Selected Test : T Test unpaired
#p-value computation: Asymptotic
#Multiple Testing Correction: Benjamini-Hochberg
#
# Technology : Agilent.SingleColor.16322
# Owner : gxuser
# Created On : Fri Oct 25 13:36:10 CST 2019
ProbeName	Corrected p-value	p-value	FCAbsolute	regulation	[VP16, YPD](raw)	[VP16, YPGly](raw)	[WT, YPD](raw)	[WT, YPGly](raw)	[sef1, YPD](raw)	[sef1, YPGly](raw)	[VP16, YPD](normalized)	[VP16, YPGly](normalized)	[WT, YPD](normalized)	[WT, YPGly](normalized)	[sef1, YPD](normalized)	[sef1, YPGly](normalized)	GeneSymbol	Description	Sequence	Chromosome End Index_Avadis_	Chromosome Number_Avadis_	Chromosome Start Index_Avadis_	Chromosome Strand_Avadis_	ControlType	Cytoband	EnsemblID	EntrezGeneID	GenbankAccession	GeneName	GenomicCoordinates	Go	RefSeqAccession	TIGRID	UniGeneID
A_06_P3164	0.000631288	6.63095e-06	2.47741	up	6247.28	381.722	2296.9	238.309	1998.45	144.68	-1.19481	-4.54613	-2.47492	-5.3796	-2.50365	-6.15679	MIG2	Chr VII from 95858-97006, Genome Release 64-2-1, Verified ORF, "Zinc finger transcriptional repressor; cooperates with Mig1p in glucose-induced gene repression; under low glucose conditions relocalizes to mitochondrion, where it interacts with Ups1p, antagonizes mitochondrial fission factor Dnm1p, indicative of a role in mitochondrial fusion or regulating morphology; regulates filamentous growth …	CCGCCTGTACGTAACCTACTGAAACAAATTGATGTTTTCAACGGTCCCAAAAGAGTTTAA	97010	chrVII	96951	+	FALSE		YGL209W.1	852663	NM_001181074	Mig2p	chrVII:96951-97010	GO:1900436|GO:0006355|GO:0005975|GO:0005634|GO:0000122|GO:0000978|GO:0003676|GO:0003677|GO:0046872|GO:0006351|GO:0005739|GO:0043565|GO:0001078|GO:0045944|GO:0000433	NM_001181074	TC18590
A_06_P1720	0.00138779	4.97801e-05	1.61363	down	2145.31	1056.87	2905.97	1306.5	2651.45	1430.07	-2.7453	-3.08302	-2.12432	-2.92165	-2.05499	-2.83048	YCR099C	Chr III from 301299-300832, Genome Release 64-2-1, reverse complement, Uncharacterized ORF, "Putative protein of unknown function" [YCR099C]	GGGAGAGCTCGAATGGTAAGAAAATAGCAACCATTGAAAACAAGTTTGACTTTGAAATTT	300890	chrIII	300831	-	FALSE		YCR099C.1	850463	NM_001178806	hypothetical protein	chrIII:300890-300831	GO:0008150|GO:0003674|GO:0016021	NM_001178806	TC20907
A_06_P1671	0.00108863	2.78914e-05	1.62633	down	650.854	252.555	1120.76	260.677	818.748	219.483	-4.46236	-5.14532	-3.49887	-5.23972	-3.76075	-5.53731	RRT12	Chr III from 209610-208135, Genome Release 64-2-1, reverse complement, Verified ORF, "Probable subtilisin-family protease; role in formation of the dityrosine layer of spore walls; localizes to the spore wall and also the nuclear envelope and ER region in mature spores" [YCR045C]	CTGGAGGAGTACAATGCCACTTTACAAACTCCTATGTCTGAGAATCTTCAATCTGGTTCA	208274	chrIII	208215	-	FALSE		YCR045C.1	850412	NM_001178759	Rrt12p	chrIII:208274-208215	GO:0016787|GO:0004252|GO:0031160|GO:0006508|GO:0008236|GO:0005619|GO:0008233|GO:0030476|GO:0005635|GO:0030435	NM_001178759	TC19468
A_06_P6679	0.000950029	1.74426e-05	2.03843	up	4057.15	997.914	1520.2	1051.94	1568.48	1197.22	-1.81662	-3.19937	-3.10127	-3.22835	-2.84409	-3.05228	SFG1	Chr XV from 904760-905800, Genome Release 64-2-1, Verified ORF, "Nuclear protein putative transcription factor; required for growth of superficial pseudohyphae (which do not invade the agar substrate) but not for invasive pseudohyphal growth; may act together with Phd1p; potential Cdc28p substrate" [YOR315W]	GATGAGCTGACGCAATGTAATGAACTACAGAGTACGAAGGACTACAAAAAAGTTCAGTGG	905776	chrXV	905717	+	FALSE		YOR315W.1	854493	NM_001183735	Sfg1p	chrXV:905717-905776	GO:0003674|GO:0006355|GO:0005737|GO:0007124|GO:0005634|GO:0000278|GO:0006351	NM_001183735
A_06_P7045	0.000466767	2.57928e-06	1.62706	up	1309.71	62196.1	786.861	38294	624.294	26648	-3.45256	2.74355	-4.00882	1.9341	-4.15483	1.43382	CIT3	Chr XVI from 556377-557837, Genome Release 64-2-1, Verified ORF, "Dual specificity mitochondrial citrate and methylcitrate synthase; catalyzes the condensation of acetyl-CoA and oxaloacetate to form citrate and that of propionyl-CoA and oxaloacetate to form 2-methylcitrate" [YPR001W]	CTGCATCGGGGATTTTGTTTTATCATTATGGAATCAGGGAATTATTATTCTTTACCGTCA	557691	chrXVI	557632	+	FALSE		YPR001W.1	856107	NM_001184098	citrate (Si)-synthase CIT3	chrXVI:557632-557691	GO:0005739|GO:0006099|GO:0050440|GO:0046912|GO:0004108|GO:0019629|GO:0016740	NM_001184098	TC18043
A_06_P5231	0.000588205	5.55702e-06	1.70255	up	42695.4	561.54	20380.5	453.54	19610.8	526.05	1.57861	-4.01535	0.688284	-4.44985	0.810907	-4.26663	INA1	Chr XII from 951156-953183, Genome Release 64-2-1, Verified ORF, "Putative protein of unknown function; not an essential gene; YLR413W has a paralog, FAT3, that arose from the whole genome duplication" [YLR413W]	ATGGCCTAATGTGGTCTGGATTTGTATTTGCCGTCCTTGTATTTCTCTGCATTGCATACT	953046	chrXII	952987	+	FALSE		YLR413W	851131	NM_001182301	Ina1p	chrXII:952987-953046	GO:0008150|GO:0003674|GO:0000324|GO:0016020|GO:0005886|GO:0016021|GO:0071944	NM_001182301	TC20387
A_06_P6014	0.000753264	9.99825e-06	1.51333	down	4347.32	4073.57	6669.68	5052.88	5092.7	5355.01	-1.72288	-1.14569	-0.931045	-0.966583	-1.12516	-0.909675	ATG2	Chr XIV from 191324-196102, Genome Release 64-2-1, Verified ORF, "Peripheral membrane protein required for autophagic vesicle formation; also required for vesicle formation during pexophagy and the cytoplasm-to-vaucole targeting (Cvt) pathway; involved in Atg9p cycling between the phagophore assembly site and mitochondria; essential for cell cycle progression from G2/M to G1 under nitrogen starva…	GATAAGACGCATAACGAGCAAATCAATGATAAGTACAAGTCCAATCGGACTGATTCGTAA	196103	chrXIV	196044	+	FALSE		YNL242W	855479	NM_001183080	Atg2p	chrXIV:196044-196103	GO:0000422|GO:0006914|GO:0000407|GO:0032266|GO:0015031|GO:0032258|GO:0005829|GO:0034045|GO:0005737|GO:0016020|GO:0006810|GO:0034727|GO:0000045|GO:0030242|GO:0019898	NM_001183080	TC16622
A_06_P2399	0.000977902	1.8303e-05	1.52266	down	5468.05	2244.9	10290.6	2715.37	6484.03	2922.49	-1.39111	-1.97508	-0.298054	-1.87874	-0.784518	-1.79904	PDR15	Chr IV from 1279210-1283799, Genome Release 64-2-1, Verified ORF, "Plasma membrane ATP binding cassette (ABC) transporter; multidrug transporter and general stress response factor implicated in cellular detoxification; regulated by Pdr1p, Pdr3p and Pdr8p; promoter contains a PDR responsive element; PDR15 has a paralog, PDR5, that arose from the whole genome duplication" [YDR406W]	GGCCACTTTCAGTTCTCATTATTACAGAAGATGGAGAAATTACGGTATTTTTATCTGCTA	1283698	chrIV	1283639	+	FALSE		YDR406W	852015	NM_001180714	ATP-binding cassette multidrug transporter PDR15	chrIV:1283639-1283698	GO:0005886|GO:0042493|GO:0042626|GO:0046618|GO:0042908|GO:0055085|GO:0005524|GO:0035690|GO:0071944|GO:0008559|GO:0000166|GO:0016020|GO:0006855|GO:0006810|GO:0016021|GO:0016887	NM_001180714	NP259833
A_06_P4839	0.00101184	2.22155e-05	2.6445	up	213880	133850	56954.9	48708.3	63233.9	54533.6	3.91179	3.88239	2.17246	2.29915	2.50879	2.46338	AAT2	Chr XII from 198085-196829, Genome Release 64-2-1, reverse complement, Verified ORF, "Cytosolic aspartate aminotransferase involved in nitrogen metabolism; localizes to peroxisomes in oleate-grown cells" [YLR027C]	GATTGACTCCTCAAATGGTTAAACGACTTGAAGAAACCCACGCAGTTTACTTGGTTGCCT	196993	chrXII	196934	-	FALSE		YLR027C.1	850714	NM_001181914	aspartate transaminase AAT2	chrXII:196993-196934	GO:0006520|GO:0019266|GO:0006532|GO:0009058|GO:0008483|GO:0003824|GO:0042802|GO:0005829|GO:0005739|GO:0005737|GO:0030170|GO:0006529|GO:0004069|GO:0016740|GO:0080130|GO:0005777	NM_001181914	TC19459
A_06_P7208	0.00469041	0.000564438	1.72532	down	149360	61580.8	231670	76960.4	198355	73732.7	3.3924	2.73365	4.21467	2.96465	4.17927	2.89469	GPH1	Chr XVI from 861306-864014, Genome Release 64-2-1, Verified ORF, "Glycogen phosphorylase required for the mobilization of glycogen; non-essential; regulated by cyclic AMP-mediated phosphorylation; expression is regulated by stress-response elements and by the HOG MAP kinase pathway" [YPR160W]	AGTGATCGTTGTATCGAGGAATACTCCGATACCATTTGGAACGTTGAACCAGTGACTTAG	864010	chrXVI	863951	+	FALSE		YPR160W	856289	NM_001184257	glycogen phosphorylase	chrXVI:863951-864010	GO:0005737|GO:0016757|GO:0005975|GO:0030170|GO:0005977|GO:0008184|GO:0004645|GO:0016740|GO:0005980	NM_001184257	TC16973
A_06_P6276	0.00469544	0.000572251	1.60791	down	3118.38	17732.5	5160.74	18153.4	3886.63	18956.8	-2.21279	0.984494	-1.29147	0.873153	-1.52761	0.898857	PHM7	Chr XV from 162356-165331, Genome Release 64-2-1, Verified ORF, "Protein of unknown function; expression is regulated by phosphate levels; green fluorescent protein (GFP)-fusion protein localizes to the cell periphery and vacuole; protein abundance increases in response to DNA replication stress" [YOL084W]	ATTCAAGAGGCTAGGTCTAATGGCTTAGATGTAAGAGATGATTTCACAAGGTACGATGAA	165271	chrXV	165212	+	FALSE		YOL084W	854070	NM_001183338	Phm7p	chrXV:165212-165271	GO:0008150|GO:0003674|GO:0000324|GO:0016020|GO:0005886|GO:0005783|GO:0006810|GO:0016021|GO:0006811	NM_001183338	TC16873
A_06_P4091	0.00173675	8.38559e-05	1.83469	up	1016.02	627.626	351.208	659.073	440.37	881.032	-3.8149	-3.86817	-5.23779	-3.90222	-4.69044	-3.52718	UTP18	Chr X from 312706-310922, Genome Release 64-2-1, reverse complement, Verified ORF, "Small-subunit processome protein involved in pre-18S rRNA maturation; part of a subunit of the 90S preribosomal particle capable of interacting directly with the 5' ETS of the 35S pre-rRNA; contains WD40 repeats" [YJL069C]	AGCTAACAACTACCATTTCTAATCTACAATTTTCCCCTGATGGTCAAATACTGTGCATGG	311164	chrX	311105	-	FALSE		YJL069C.1	853376	NM_001181502	Utp18p	chrX:311164-311105	GO:0003674|GO:0000472|GO:0042254|GO:0030529|GO:0006364|GO:0032040|GO:0005730|GO:0000480|GO:0005634|GO:0034388|GO:0000447|GO:0030686	NM_001181502	TC17587
A_06_P1197	0.000543546	4.06933e-06	17.9942	up	366.983	558.584	566.385	924.01	15.4149	9.35905	-5.29744	-4.01172	-4.53547	-3.43234	-9.46689	-10.0276	SEF1	Chr II from 100115-96669, Genome Release 64-2-1, reverse complement, Verified ORF, "Putative transcription factor; has homolog in Kluyveromyces lactis" [YBL066C]	GTAATTCCTGATCTCTCCATGAAAAGATCAGTAAGCACTCCCGTTAATCATTTTCCTGCG	97243	chrII	97184	-	FALSE		YBL066C.1	852214	NM_001178306	Sef1p	chrII:97243-97184	GO:0008150|GO:0003674|GO:0006355|GO:0006357|GO:0000981|GO:0008270|GO:0005634|GO:0005575|GO:0003677|GO:0046872|GO:0030435|GO:0006351	NM_001178306	TC17138
A_06_P1342	0.00149365	5.91069e-05	1.51311	up	5985.81	2451.36	3654.98	2221.88	3072.22	2229.26	-1.25349	-1.92502	-1.80541	-2.2023	-1.85101	-2.17261	TIM12	Chr II from 427484-427155, Genome Release 64-2-1, reverse complement, Verified ORF, "Essential protein of the inner mitochondrial membrane; peripherally localized; component of the TIM22 complex, which is a twin-pore translocase that mediates insertion of numerous multispanning inner membrane proteins" [YBR091C]	TGGCAAAGATGCATTACAGCAATCGCCTCATTGGAGGATTTGTACAAACACGAGGTTTCG	427279	chrII	427220	-	FALSE		YBR091C.1	852388	NM_001178439	Tim12p	chrII:427279-427220	GO:0005739|GO:0042721|GO:0005543|GO:0016020|GO:0045039|GO:0006810|GO:0005743|GO:0016021|GO:0015031|GO:0046872|GO:0015266	NM_001178439	TC21514
A_06_P7017	0.00101322	2.31191e-05	1.72806	up	2693.67	1188.96	1179.57	1737.28	1231.17	1374.99	-2.41262	-2.96133	-3.46504	-2.5205	-3.20178	-2.87801	CLN2	Chr XVI from 66614-64977, Genome Release 64-2-1, reverse complement, Verified ORF, "G1 cyclin involved in regulation of the cell cycle; activates Cdc28p kinase to promote the G1 to S phase transition; late G1 specific expression depends on transcription factor complexes, MBF (Swi6p-Mbp1p) and SBF (Swi6p-Swi4p); CLN2 has a paralog, CLN1, that arose from the whole genome duplication" [YPL256C]	GTTAGTGTGAATAGTCTGGTGAATACAAATAACAAACAAAGGATCTACGAACAAATCACG	65270	chrXVI	65211	-	FALSE		YPL256C.1	855819	NM_001184070	cyclin CLN2	chrXVI:65270-65211	GO:0000321|GO:0007049|GO:0005737|GO:0000307|GO:0016538|GO:0005634|GO:0000079|GO:0051301	NM_001184070	TC17786
A_06_P3469	0.000505771	3.25245e-06	1.64467	down	34090.6	44075.6	56418.9	52970.1	43947.1	40347.2	1.26044	2.30491	2.1659	2.41942	1.97824	2.02319	SOL4	Chr VII from 985972-986739, Genome Release 64-2-1, Verified ORF, "6-phosphogluconolactonase; protein abundance increases in response to DNA replication stress; SOL4 has a paralog, SOL3, that arose from the whole genome duplication" [YGR248W]	CATGCATGACGTGTTAATCGTAAAAAATAGCGAACTACCTAGTGTGCTGGTTAATGAAAT	986677	chrVII	986618	+	FALSE		YGR248W.1	853163	NM_001181377	6-phosphogluconolactonase SOL4	chrVII:986618-986677	GO:0005737|GO:0016787|GO:0005975|GO:0017057|GO:0005634|GO:0006098|GO:0009051|GO:0005829	NM_001181377	TC19857
A_06_P1368	0.00113643	3.03952e-05	1.70548	down	7288.11	102500	14912.1	105312	9744.27	89717	-0.978244	3.52528	0.235732	3.4093	-0.208065	3.17916			AAGTCTGAAGAAGTAAACAGTTCTTTGCTATTTCACACTTCCTGGTTGATGGTCACTTGC	474387	chrII	474328	-	FALSE		YBR116C.1				chrII:474387-474328			TC17358
A_06_P2682	0.000993	1.90014e-05	1.69495	down	4694.02	8003.36	8309	9525.35	6180.8	9874.7	-1.61281	-0.182783	-0.602895	-0.0529101	-0.851564	-0.0202777	GIP2	Chr V from 263698-262052, Genome Release 64-2-1, reverse complement, Verified ORF, "Putative regulatory subunit of protein phosphatase Glc7p; involved in glycogen metabolism; contains a conserved motif (GVNK motif) that is also found in Gac1p, Pig1p, and Pig2p; GIP2 has a paralog, PIG2, that arose from the whole genome duplication" [YER054C]	CGGCAAGTTAGAATTTTGCATTCATTATTCTACACGTAACGACTATGAGCGCGAAGAGTA	262192	chrV	262133	-	FALSE		YER054C	856781	NM_001178945	Gip2p	chrV:262192-262133	GO:0050790|GO:0019888|GO:0006470|GO:0000164|GO:0005977	NM_001178945	NP252600
A_06_P4779	0.00289385	0.000238317	1.57304	up	1062.49	429.771	366.684	552.262	530.623	576.034	-3.75013	-4.46192	-5.11556	-4.16663	-4.40368	-4.11515	RIX7	Chr XII from 73146-70633, Genome Release 64-2-1, reverse complement, Verified ORF, "Putative ATPase of the AAA family; required for export of pre-ribosomal large subunits from the nucleus; distributed between the nucleolus, nucleoplasm, and nuclear periphery depending on growth conditions" [YLL034C]	CAGTCTTGGCTCTAAAAAGGAAGTTTTTTCAGAGCGAAGAAATACAATCTGTTCTTGATA	70891	chrXII	70832	-	FALSE		YLL034C.1	850625	NM_001181854	putative AAA family ATPase RIX7	chrXII:70891-70832	GO:0000166|GO:0042254|GO:0005730|GO:0042273|GO:0005634|GO:0030687|GO:0016887|GO:0005524|GO:0000055	NM_001181854	NP256573
A_06_P5967	0.00293255	0.000243595	1.7423	down	5669.04	19693.7	11512.8	21184.7	7629.44	20284.7	-1.35197	1.14088	-0.140517	1.09316	-0.550972	0.989988	YNL195C	Chr XIV from 272308-271523, Genome Release 64-2-1, reverse complement, Uncharacterized ORF, "Protein of unknown function; shares a promoter with YNL194C; the authentic, non-tagged protein is detected in highly purified mitochondria in high-throughput studies; YNL195C has a paralog, HBT1, that arose from the whole genome duplication" [YNL195C]	TTCTTCTTACACCACTAAAGTGCAGGGATATCCCGCAAGTATTCCATCATTCAATCAGGA	271737	chrXIV	271678	-	FALSE		YNL195C.1	855526	NM_001183033	hypothetical protein	chrXIV:271737-271678	GO:0005739|GO:0008150|GO:0003674	NM_001183033	TC19510
A_06_P1957	0.00938091	0.00180762	1.78401	down	4507.79	19364.4	9885.12	26771.8	6327.5	23585.3	-1.66389	1.13766	-0.379487	1.43385	-0.828763	1.24659	FMP45	Chr IV from 61801-60872, Genome Release 64-2-1, reverse complement, Verified ORF, "Integral membrane protein localized to mitochondria; required for sporulation and maintaining sphingolipid content; similar to SUR7; FMP45 has a paralog, YNL194C, that arose from the whole genome duplication" [YDL222C]	TATGAAAGCCCTTCTGTTGACACCGGTGCTCAAATGGAGAAATCCACTTACAATAGTGGG	61121	chrIV	61062	-	FALSE		YDL222C	851304	NM_001180282	Fmp45p	chrIV:61121-61062	GO:0030437|GO:0005886|GO:0032185|GO:0031505|GO:0030435|GO:0071944|GO:0006897|GO:0005739|GO:0003674|GO:0016020|GO:0030866|GO:0045121|GO:0016021|GO:0005938	NM_001180282	TC19927
A_06_P6186	0.00398078	0.000432138	1.8376	down	917.462	143.83	1959.98	172.871	1277.76	168.54	-3.98401	-5.96027	-2.70526	-5.85583	-3.10619	-5.90758	MAN2	Chr XIV from 776300-774792, Genome Release 64-2-1, reverse complement, Uncharacterized ORF, "Putative mannitol dehydrogenase; YNR073C has a paralog, DSF1, that arose from a segmental duplication" [YNR073C]	ATCAATTTACGAGCAATTGCGTAAACCAGATGGTAAGTACAAGTTATTGGCAGTATGTGT	775110	chrXIV	775051	-	FALSE		YNR073C	855810	NM_001183250	putative mannitol dehydrogenase	chrXIV:775110-775051	GO:0050662|GO:0008150|GO:0008152|GO:0019594|GO:0016491|GO:0005575|GO:0046029|GO:0003824|GO:0055114	NM_001183250	TC18014
A_06_P7099	0.000789678	1.20837e-05	1.5417	down	213.776	228.212	289.36	265.145	254.709	351.316	-6.07213	-5.28902	-5.44639	-5.2147	-5.44761	-4.84889	YPR053C	Saccharomyces cerevisiae S288c hypothetical protein mRNA [NM_001348887]	ACACAGTATTTATTACTGGTACCGACTGTTAAAGAAGGACTGTTTTGGGACGTGTTTTTT	666081	chrXVI	666022	-	FALSE		YPR053C	856166	NM_001348887	hypothetical protein	chrXVI:666081-666022	GO:0008150|GO:0003674|GO:0005575	NM_001348887	TC21733
A_06_P4230	0.00124528	3.95117e-05	1.55671	up	6878.85	3763.07	3506.93	3544.94	3447.32	3612.43	-1.0582	-1.31797	-1.85633	-1.52571	-1.6967	-1.47365	NUC1	Chr X from 41183-40194, Genome Release 64-2-1, reverse complement, Verified ORF, "Major mitochondrial nuclease; has RNAse and DNA endo- and exonucleolytic activities; roles in mitochondrial recombination, apoptosis and maintenance of polyploidy; involved in fragmentation of genomic DNA during PND (programmed nuclear destruction); encodes ortholog of mammalian endoG" [YJL208C]	CATTATGCAAAGAGGTAAATTGTCAAATTGTAGTGAGAGATTTCTCTAACGCGGCGATCA	40303	chrX	40244	-	FALSE		YJL208C.1	853222	NM_001181641	ribonuclease	chrX:40303-40244	GO:0004520|GO:0005743|GO:0006915|GO:0004540|GO:0005634|GO:0006310|GO:0003676|GO:0046872|GO:0006401|GO:0004529|GO:0005739|GO:0004518|GO:0006308|GO:0004519|GO:0016787|GO:0016020|GO:0006309	NM_001181641	TC18899
A_06_P6147	0.0121935	0.0027169	1.5846	down	180549	155021	263660	209599	220027	178968	3.66277	4.13315	4.40057	4.41148	4.32689	4.19402	EGO4	Chr XIV from 692561-692857, Genome Release 64-2-1, Uncharacterized ORF, "Putative protein of unknown function; expression is regulated by Msn2p/Msn4p; YNR034W-A has a paralog, YCR075W-A, that arose from the whole genome duplication" [YNR034W-A]	AATCAAATGCCGAGTTAGGTAGGCTGGGCTACTCCGTCTACGAAGATGCTCAATATATAG	692761	chrXIV	692702	+	FALSE		YNR034W-A	855770	NM_001184446	Ego4p	chrXIV:692702-692761	GO:0008150|GO:0003674|GO:0005737|GO:0005829	NM_001184446	TC20954
A_06_P2839	0.000999041	2.04141e-05	1.77338	down	43763.9	160928	81932.1	191718	60413.9	157519	1.62134	4.17611	2.70764	4.28777	2.44784	4.01361	HSP12	Chr VI from 107256-107585, Genome Release 64-2-1, Verified ORF, "Plasma membrane protein involved in maintaining membrane organization; involved in maintaining organization during stress conditions; induced by heat shock, oxidative stress, osmostress, stationary phase, glucose depletion, oleate and alcohol; protein abundance increased in response to DNA replication stress and dietary restriction;…	CAGACTCTCAAAAGTCATACGCTGAACAAGGTAAGGAATACATCACTGACAAGGCCGACA	107364	chrVI	107305	+	FALSE		YFL014W.1	850532	NM_001179952	lipid-binding protein HSP12	chrVI:107305-107364	GO:0034605|GO:0007009|GO:0005737|GO:0005886|GO:0071470|GO:0006950|GO:0005634|GO:0034599|GO:0007155|GO:0008289|GO:0005829|GO:0005768	NM_001179952	TC19316
A_06_P6498	0.000572798	4.63896e-06	4.86819	up	299033	250281	39882.8	69520.2	47855.8	56724.8	4.39018	4.8046	1.66325	2.78588	2.10679	2.51706	IDH2	Chr XV from 580250-581359, Genome Release 64-2-1, Verified ORF, "Subunit of mitochondrial NAD(+)-dependent isocitrate dehydrogenase; complex catalyzes the oxidation of isocitrate to alpha-ketoglutarate in the TCA cycle; phosphorylated" [YOR136W]	GGTCAAGATAAAGCGAATCCAACTGCCCTACTTTTATCTTCAGTAATGATGTTAAACCAC	581219	chrXV	581160	+	FALSE		YOR136W.1	854303	NM_001183555	isocitrate dehydrogenase (NAD(+)) IDH2	chrXV:581160-581219	GO:0005962|GO:0000287|GO:0006099|GO:0006537|GO:0003723|GO:0003824|GO:0046872|GO:0016616|GO:0005739|GO:0006102|GO:0051287|GO:0004449|GO:0005759|GO:0008152|GO:0016491|GO:0055114	NM_001183555	TC18672
A_06_P5000	0.00269901	0.000204784	1.62513	up	8694.59	2912.61	3595.04	3344.91	4273.14	3593.1	-0.721097	-1.69181	-1.83972	-1.58479	-1.42165	-1.4829	EMG1	Chr XII from 523632-524390, Genome Release 64-2-1, Verified ORF, "Methyltransferase for rRNA; catalyzes methylation of the pseudouridine residue 1191 of 18S rRNA; member of the SPOUT methyltransferase family; required for maturation of 18S rRNA and for 40S ribosomal subunit production independently of methyltransferase activity; forms homodimers; human ortholog is mutated in Bowen-Conradi syndrom…	AACCCAATTACCGATCACCTACCTACTAAGTGCCGTAAGGTGACATTATCCTTTGACGCA	524185	chrXII	524126	+	FALSE		YLR186W.1	850883	NM_001182073	18S rRNA pseudouridine methyltransferase	chrXII:524126-524185	GO:0000472|GO:0005880|GO:0042254|GO:0003723|GO:0006364|GO:0032040|GO:0008168|GO:0005730|GO:0000480|GO:0005634|GO:0019843|GO:0032259|GO:0070037|GO:0005737|GO:0070475|GO:0034399|GO:0030529|GO:0042274|GO:0000447|GO:0016740|GO:0030686	NM_001182073	TC19435
A_06_P5645	0.00191461	9.85259e-05	1.81384	down	7180.7	13500.8	13990.8	18050.4	10127.8	16353.1	-0.99983	0.603679	0.153102	0.862976	-0.140781	0.705572	YMR206W	Chr XIII from 675896-676837, Genome Release 64-2-1, Uncharacterized ORF, "Putative protein of unknown function; not an essential gene; YMR206W has a paralog, YNR014W, that arose from the whole genome duplication" [YMR206W]	CTTGTGCAAGGCATCACCATAGAAGAAATTCTATTGCTGTAAAATTTGACAAGGCTTTAT	676816	chrXIII	676757	+	FALSE		YMR206W.1	855246	NM_001182713	hypothetical protein	chrXIII:676757-676816	GO:0008150|GO:0003674|GO:0005575	NM_001182713	TC20420
A_06_P3550	0.00375247	0.00039614	1.56043	down	5651.1	39051.6	7773.14	47242.6	6855.11	44528.1	-1.34734	2.09872	-0.701948	2.25674	-0.705395	2.19519	GUT1	Chr VIII from 38508-36379, Genome Release 64-2-1, reverse complement, Verified ORF, "Glycerol kinase; converts glycerol to glycerol-3-phosphate; glucose repression of expression is mediated by Adr1p and Ino2p-Ino4p; derepression of expression on non-fermentable carbon sources is mediated by Opi1p and Rsf1p" [YHL032C]	CGATGTTAAGAAATGGGTCTTTTACAATGGAATGGAGAAAAACGAACAAATATCACCAGA	36590	chrVIII	36531	-	FALSE		YHL032C	856353	NM_001179112	glycerol kinase	chrVIII:36590-36531	GO:0004370|GO:0005975|GO:0006072|GO:0005524|GO:0006071|GO:0046167|GO:0005739|GO:0016310|GO:0005737|GO:0000166|GO:0016301|GO:0016773|GO:0006641|GO:0016740	NM_001179112	TC17290
A_06_P5626	0.00284077	0.000225337	1.62626	up	12631.9	20368.3	6431.98	19655.6	6066.78	20610.6	-0.183621	1.09756	-0.981798	0.960383	-0.885176	1.04573	GCV2	Chr XIII from 637500-640604, Genome Release 64-2-1, Verified ORF, "P subunit of the mitochondrial glycine decarboxylase complex; glycine decarboxylase is required for the catabolism of glycine to 5,10-methylene-THF; expression is regulated by levels of 5,10-methylene-THF in the cytoplasm" [YMR189W]	TGATGCCATGATATCCATCAAAGAAGAAATAAATGCCTTAGTAGCAGGTCAACCAAAAGG	640383	chrXIII	640324	+	FALSE		YMR189W.1	855227	NM_001182695	glycine decarboxylase subunit P	chrXIII:640324-640383	GO:0005739|GO:0005960|GO:0019464|GO:0016594|GO:0016491|GO:0006544|GO:0006546|GO:0003824|GO:0006730|GO:0004375|GO:0055114|GO:0005829	NM_001182695	TC16836
A_06_P5227	0.00310691	0.000279677	1.5346	up	5359.8	2682.88	2605.26	2811.98	2792.16	3748.87	-1.41517	-1.82781	-2.32734	-1.83687	-2.03303	-1.41616	UTP21	Chr XII from 937233-934414, Genome Release 64-2-1, reverse complement, Verified ORF, "Subunit of U3-containing 90S preribosome and SSU processome complexes; involved in production of 18S rRNA and assembly of small ribosomal subunit; synthetic defect with STI1 Hsp90 cochaperone; human homolog linked to glaucoma; Small Subunit processome is also known as SSU processome" [YLR409C]	TAAGATCATTGAATTCCTTTGAGCCATTTGATGAAATTGTGTGGTTTATCGACGCGTTAA	934686	chrXII	934627	-	FALSE		YLR409C.1	851125	NM_001182297	rRNA-processing protein UTP21	chrXII:934686-934627	GO:0003674|GO:0042254|GO:0030529|GO:0006364|GO:0032040|GO:0005730|GO:0005634|GO:0042274|GO:0034388|GO:0030686	NM_001182297	TC19863
A_06_P1808	0.000631288	6.51944e-06	1.94822	down	9001.7	2662.74	18593.8	3759.97	13618.2	5533.17	-0.677877	-1.81867	0.559335	-1.41332	0.28428	-0.858526	MRK1	Chr IV from 314044-312951,314748-314337, Genome Release 64-2-1, reverse complement, intron sequence removed, Verified ORF, "Glycogen synthase kinase 3 (GSK-3) homolog; one of four GSK-3 homologs in S. cerevisiae that function to activate Msn2p-dependent transcription of stress responsive genes and that function in protein degradation; MRK1 has a paralog, RIM11, that arose from the whole genome du…	TCTATTATCAAGCTATTTTGACGAAACCAAACGTTGTGATACCGACACTTACGTAAAAGC	313134	chrIV	313075	-	FALSE		YDL079C.1	851480	NM_001180138	putative serine/threonine protein kinase MRK1	chrIV:313134-313075	GO:0034605|GO:0016310|GO:0004672|GO:0042176|GO:0000166|GO:0016301|GO:0004674|GO:0071472|GO:0006468|GO:0005575|GO:0005524|GO:0016740	NM_001180138	TC20842
A_06_P4988	0.000631288	6.38322e-06	3.47788	up	6340.85	139731	1369.68	117239	1426.62	113574	-1.18736	3.95248	-3.20979	3.57236	-2.98557	3.52776	IDP2	Chr XII from 504591-505829, Genome Release 64-2-1, Verified ORF, "Cytosolic NADP-specific isocitrate dehydrogenase; catalyzes oxidation of isocitrate to alpha-ketoglutarate; levels are elevated during growth on non-fermentable carbon sources and reduced during growth on glucose; IDP2 has a paralog, IDP3, that arose from the whole genome duplication" [YLR174W]	TTCAAAGGGGTAAACTTGATAATACTCCAGATGTAGTTAAGTTCGGCCAAATATTGGAAA	505673	chrXII	505614	+	FALSE		YLR174W.1	850871	NM_001182061	isocitrate dehydrogenase (NADP(+)) IDP2	chrXII:505614-505673	GO:0006102|GO:0005737|GO:0051287|GO:0006099|GO:0000287|GO:0016491|GO:0006097|GO:0046872|GO:0055114|GO:0016616|GO:0005829|GO:0004450	NM_001182061	TC18541
A_06_P5369	0.00504858	0.00065916	1.54934	up	3065.54	2476.89	1281.27	2612.24	1553.6	3048.69	-2.22566	-1.91077	-3.31098	-1.93247	-2.85732	-1.70831	DUS1	Chr XIII from 108806-110077, Genome Release 64-2-1, Verified ORF, "Dihydrouridine synthase; member of a widespread family of conserved proteins including Smm1p, Dus3p, and Dus4p; modifies pre-tRNA(Phe) at U17" [YML080W]	AAACGTAAAGCTGACGTGCCATTAGAATCTGCTGATAAAAAGAAGGACGTGAAAGCTTAA	110077	chrXIII	110018	+	FALSE		YML080W	854895	NM_001182439	tRNA dihydrouridine synthase	chrXIII:110018-110077	GO:0050660|GO:0017150|GO:0016491|GO:0005634|GO:0003824|GO:0008033|GO:0006400|GO:0055114|GO:0005829	NM_001182439	NP259442
A_06_P2315	0.00108863	2.79042e-05	1.59439	up	7120.78	3323.16	3129.62	3688.3	3550.93	4622.8	-1.00559	-1.51806	-2.06497	-1.44121	-1.6786	-1.10627	UTP4	Chr IV from 1116763-1114433, Genome Release 64-2-1, reverse complement, Verified ORF, "Subunit of U3-containing 90S preribosome and SSU processome complexes; involved in production of 18S rRNA and assembly of small ribosomal subunit; member of t-Utp subcomplex involved with transcription of 35S rRNA transcript; Small Subunit processome is also known as SSU processome" [YDR324C]	GAAGAAAGCTCCGGTCACTTCTTCTTTACTGATAAATATAAACCTTTACTGTTTGTTGAC	1114586	chrIV	1114527	-	FALSE		YDR324C.1	851924	NM_001180632	Utp4p	chrIV:1114586-1114527	GO:0000462|GO:0003674|GO:0045943|GO:0042254|GO:0030529|GO:0006364|GO:0032040|GO:0005730|GO:0005634|GO:0034455|GO:0006351|GO:0030686	NM_001180632	NP588150
A_06_P7142	0.00289385	0.000237178	1.57323	down	2210.97	2044.64	2951.55	2500.37	2702.5	2654.75	-2.70544	-2.15571	-2.1077	-1.98485	-2.05171	-1.9086	SYT1	Chr XVI from 724717-721037, Genome Release 64-2-1, reverse complement, Verified ORF, "Guanine nucleotide exchange factor (GEF) for Arf proteins; promotes activation of Arl1p, which recruits Imh1p to the Golgi; involved in vesicular transport; member of the Sec7-domain family; contains a PH domain" [YPR095C]	TGATGGTATAGATGATATAGAGGAAAGCTTCTTATTCAACGAGAACAGTTTGCAAGTGTG	721134	chrXVI	721075	-	FALSE		YPR095C	856210	NM_001184192	Arf family guanine nucleotide exchange factor SYT1	chrXVI:721134-721075	GO:0043547|GO:0005739|GO:0005085|GO:0005086|GO:0034976|GO:0005737|GO:0000139|GO:0032012|GO:0032014|GO:0016192|GO:0006887|GO:0000042	NM_001184192	NP863703
A_06_P5377	9.8645e-05	1.99114e-07	2.42424	up	12092.8	19193.2	4871.66	10432.1	3881.68	11012.6	-0.239264	1.11602	-1.39003	0.0485508	-1.5168	0.126619	AIM33	Chr XIII from 95369-94431, Genome Release 64-2-1, reverse complement, Verified ORF, "Putative protein of unknown function, highly conserved across species; homolog of human CYB5R4; null mutant displays reduced frequency of mitochondrial genome loss; AIM33 has a paralog, PGA3, that arose from the whole genome duplication" [YML087C]	TTGGGGTGGAGTAATGGGTTTCACAAAGGTAATGGAACCGATAAAGTTTTTGTTTTTTAA	94490	chrXIII	94431	-	FALSE		YML087C	854887	NM_001182446	cytochrome-b5 reductase	chrXIII:94490-94431	GO:0071949|GO:0008150|GO:0003674|GO:0016020|GO:0004128|GO:0005783|GO:0016491|GO:0016021|GO:0005575|GO:0055114	NM_001182446	TC21444
A_06_P3255	0.00377622	0.000400508	1.82144	up	618.618	157.785	339.206	205.793	261.188	269.932	-4.54783	-5.82822	-5.24502	-5.59297	-5.41291	-5.26052	YGR035C	Chr VII from 557422-557072, Genome Release 64-2-1, reverse complement, Uncharacterized ORF, "Putative protein of unknown function, potential Cdc28p substrate; transcription is activated by paralogous transcription factors Yrm1p and Yrr1p along with genes involved in multidrug resistance; YGR035C has a paralog, YLR346C, that arose from the whole genome duplication" [YGR035C]	TCATGCGTGCCATAGTTTCTTCCCTTATGGTTAAGCCCATAACATCTCTGACTAATACAG	557344	chrVII	557285	-	FALSE		YGR035C.1	852923	NM_001181164	hypothetical protein	chrVII:557344-557285	GO:0008150|GO:0003674|GO:0005575	NM_001181164	TC21406
A_06_P4110	0.00253296	0.000180347	1.6462	up	8520.5	401.716	3579.83	453.465	4038.53	609.472	-0.745447	-4.50978	-1.8243	-4.43661	-1.46459	-4.03128	ARG3	Chr X from 268799-269815, Genome Release 64-2-1, Verified ORF, "Ornithine carbamoyltransferase; also known as carbamoylphosphate:L-ornithine carbamoyltransferase; catalyzes the biosynthesis of the arginine precursor citrulline" [YJL088W]	CCAAGCTGAAACAATTCAAAGGTTTTCAAATCAATCAAGAACTTGTCTCTGTGGCTGATC	269637	chrX	269578	+	FALSE		YJL088W	853357	NM_001181521	ornithine carbamoyltransferase	chrX:269578-269637	GO:0005739|GO:0042450|GO:0006520|GO:0005737|GO:0004585|GO:0006526|GO:0000050|GO:0008652|GO:0016743|GO:0016597|GO:0016740|GO:0005829	NM_001181521	TC18266
A_06_P1552	0.000999041	2.0726e-05	2.05545	down	5810.36	6099.28	11696.5	6503.17	9233.24	7604.64	-1.30358	-0.550191	-0.114984	-0.603176	-0.264125	-0.398602	MAL31	Chr II from 804475-802631, Genome Release 64-2-1, reverse complement, Verified ORF, "Maltose permease; high-affinity maltose transporter (alpha-glucoside transporter); encoded in the MAL3 complex locus; member of the 12 transmembrane domain superfamily of sugar transporters; functional in genomic reference strain S288C" [YBR298C]	TTTTCTGGGGAGGATTTTGTCTGGCCACTTTAGCTTGGGCTGTTGTCGATTTACCAGAAA	802884	chrII	802825	-	FALSE		YBR298C	852601	NM_001178646	maltose permease	chrII:802884-802825	GO:0005215|GO:0000023|GO:0022857|GO:0008643|GO:0055085|GO:0035428|GO:0071944|GO:0016020|GO:0046323|GO:0005887|GO:0022891|GO:0006810|GO:0005351|GO:0005352|GO:0016021|GO:0000017|GO:0005355|GO:0015992	NM_001178646	TC17533
A_06_P1958	0.00451845	0.000533999	1.61699	down	956.197	20007.5	1514.04	20743.3	1209.96	19211.5	-3.91063	1.16726	-3.07449	1.02778	-3.21732	0.891177	HBT1	Chr IV from 60405-57265, Genome Release 64-2-1, reverse complement, Verified ORF, "Shmoo tip protein, substrate of Hub1p ubiquitin-like protein; mutants are defective for mating projection formation, thereby implicating Hbt1p in polarized cell morphogenesis; HBT1 has a paralog, YNL195C, that arose from the whole genome duplication" [YDL223C]	CAGCAGACAGAATTCTTCAAAAGGGTCTGACTACGACTATAATAATTCTACTCATTCAGC	57485	chrIV	57426	-	FALSE		YDL223C.1	851303	NM_001180283	Hbt1p	chrIV:57485-57426	GO:0003674|GO:0000746|GO:0005737|GO:0005886|GO:0008360|GO:0000753|GO:0005937	NM_001180283	NP257977
A_06_P6749	0.00253296	0.000179179	1.63478	up	16181.2	6380.66	7996.75	6754.88	7700	9951.74	0.17453	-0.51615	-0.680892	-0.54841	-0.534568	0.00851274	YOR385W	Chr XV from 1065043-1065915, Genome Release 64-2-1, Uncharacterized ORF, "Putative protein of unknown function; green fluorescent protein (GFP)-fusion protein localizes to the cytoplasm; YOR385W is not an essential gene" [YOR385W]	TTTGCCTGTCAGGGAGCTTTAATCCATTATCTGCTGCATATAGAACGAGAAAGAAAATAA	1065913	chrXV	1065854	+	FALSE		YOR385W.1	854567	NM_001183805	hypothetical protein	chrXV:1065854-1065913	GO:0008150|GO:0003674|GO:0005737	NM_001183805	TC21239
A_06_P5577	0.00134058	4.65444e-05	2.17484	up	83093.1	123449	44283.9	77425.6	29819.2	69709.4	2.5483	3.75422	1.80035	2.96057	1.42739	2.82529	NDE1	Chr XIII from 556475-554793, Genome Release 64-2-1, reverse complement, Verified ORF, "Mitochondrial external NADH dehydrogenase; type II NAD(P)H:quinone oxidoreductase that catalyzes the oxidation of cytosolic NADH; Nde1p and Nde2p provide cytosolic NADH to the mitochondrial respiratory chain; NDE1 has a paralog, NDE2, that arose from the whole genome duplication" [YMR145C]	GTTCTTGTCGCTATGGATTGGGCTAAAGTTTATTTCTTGGGTAGAGATTCATCTATCTAG	554851	chrXIII	554792	-	FALSE		YMR145C	855176	NM_001182647	NADH-ubiquinone reductase (H(+)-translocating) NDE1	chrXIII:554851-554792	GO:0005739|GO:0003954|GO:0005758|GO:0006116|GO:0016491|GO:0001300|GO:0019655|GO:0055114	NM_001182647	TC17725
A_06_P1626	0.00157258	6.7276e-05	2.38864	up	21394.1	56861	8824.25	59191.9	7177.73	71480.8	0.577085	2.59235	-0.563594	2.5719	-0.679107	2.86062	CIT2	Chr III from 122328-120946, Genome Release 64-2-1, reverse complement, Verified ORF, "Citrate synthase; catalyzes the condensation of acetyl coenzyme A and oxaloacetate to form citrate, peroxisomal isozyme involved in glyoxylate cycle; expression is controlled by Rtg1p and Rtg2p transcription factors; CIT2 has a paralog, CIT1, that arose from the whole genome duplication" [YCR005C]	GCCAAATGTAGATGCTCACTCTGGTGTCTTATTACAATATTATGGACTAAAAGAATCTTC	121157	chrIII	121098	-	FALSE		YCR005C.1	850361	NM_001178718	citrate (Si)-synthase CIT2	chrIII:121157-121098	GO:0005739|GO:0006101|GO:0005737|GO:0006099|GO:0006537|GO:0046912|GO:0004108|GO:0006097|GO:0016740|GO:0005777	NM_001178718	TC20883
A_06_P1501	0.00341772	0.000341163	1.62531	up	3977.86	2062.81	1687.47	1968.63	1965.38	2491.14	-1.8438	-2.18913	-2.98137	-2.32915	-2.54451	-2.01163	ENP1	Chr II from 714455-713004, Genome Release 64-2-1, reverse complement, Verified ORF, "Protein associated with U3 and U14 snoRNAs; required for pre-rRNA processing and 40S ribosomal subunit synthesis; localized in the nucleus and concentrated in the nucleolus" [YBR247C]	ATATGGCACAAGGCTTTCTTAACATTTGCACAACGTTACAAGAACGATATTACCCAGGAT	713205	chrII	713146	-	FALSE		YBR247C	852549	NM_001178595	snoRNA-binding rRNA-processing protein ENP1	chrII:713205-713146	GO:0005737|GO:0030515|GO:0016973|GO:0042254|GO:0006364|GO:0005730|GO:0005634|GO:0000447|GO:0030688|GO:0030686	NM_001178595	NP258217
A_06_P6523	0.00306241	0.000272866	1.50919	down	16318.5	10433.5	26653.3	10552.7	18997.9	9639.84	0.17741	0.218766	1.06686	0.0925725	0.771184	-0.101227	PNS1	Chr XV from 638558-636939, Genome Release 64-2-1, reverse complement, Verified ORF, "Protein of unknown function; has similarity to Torpedo californica tCTL1p, which is postulated to be a choline transporter, neither null mutation nor overexpression affects choline transport" [YOR161C]	CGAACGGCGCTTACAACGGCGCCCTAATGGCATTCTCATTTGTTATTGCTTTACAGATTT	637160	chrXV	637101	-	FALSE		YOR161C	854332	NM_001183580	Pns1p	chrXV:637160-637101	GO:0008150|GO:0003674|GO:0015220|GO:0016020|GO:0005886|GO:0005887|GO:0006810|GO:0016021|GO:0071944	NM_001183580	TC17811
A_06_P2880	0.00597534	0.000911854	1.53631	down	3983.45	3164.34	6948.19	2552.55	4716.97	1885.68	-1.86003	-1.49578	-0.870705	-1.95675	-1.24056	-2.42899	AQY3	Chr VI from 22787-20847, Genome Release 64-2-1, reverse complement, Uncharacterized ORF, "Putative channel-like protein; similar to Fps1p; mediates passive diffusion of glycerol in the presence of ethanol" [YFL054C]	TTGCTGGAGCACTCATATATGACATTTTCATTTTTACTGGATGCGAATCCCCAGTCAACT	21052	chrVI	20993	-	FALSE		YFL054C	850490	NM_001179913	Aqy3p	chrVI:21052-20993	GO:0005215|GO:0009992|GO:0055085|GO:0071944|GO:0015168|GO:0034220|GO:0016020|GO:0005887|GO:0015250|GO:0015793|GO:0006810|GO:0006833|GO:0015254|GO:0016021	NM_001179913	TC17435
A_06_P6757	0.00341203	0.00033877	1.51161	down	365.806	1392.38	435.691	1331.59	430.454	960.824	-5.28526	-2.67415	-4.85553	-2.90014	-4.68917	-3.37088	ERR1	Chr XV from 1080276-1081589, Genome Release 64-2-1, Verified ORF, "Protein of unknown function; has similarity to enolases" [YOR393W]	GAACTGGGGGACGATTGTATATATGCTGGTCATAGGTTTCATGATGGAAACAAACTATAA	9616	chrXVI	9557	-	FALSE		YMR323W	854575	NM_001182836	phosphopyruvate hydratase ERR1	chrXVI:9616-9557	GO:0008150|GO:0000287|GO:0005575|GO:0000015|GO:0046872|GO:0016829|GO:0006096|GO:0004634	NM_001182836	TC18281
A_06_P1995	0.000999041	2.0045e-05	1.51301	down	320.215	133.802	473.489	137.711	377.512	128.759	-5.48076	-6.05581	-4.73282	-6.15739	-4.88334	-6.26816	YDR010C	Saccharomyces cerevisiae S288c hypothetical protein mRNA [NM_001348808]	AGCTCCGCGGATGCTAGATTTCTACGAGTCATACATAGTCTGGCGTGAAGGTAATTTTTT	465322	chrIV	465263	-	FALSE		YDR010C	851573	NM_001348808	hypothetical protein	chrIV:465322-465263		NM_001348808	TC21495
A_06_P3308	0.000806337	1.26484e-05	1.72333	down	30728.7	33710	51247.5	44953.5	41274.1	39149.6	1.10718	1.91376	2.02841	2.16541	1.89238	1.98902	CTT1	Chr VII from 654634-656322, Genome Release 64-2-1, Verified ORF, "Cytosolic catalase T; has a role in protection from oxidative damage by hydrogen peroxide" [YGR088W]	AGATCCTAAAGTCAAAAAGAGAGTTACGCAATACTTTGGTTTGCTAAACGAAGATTTGGG	656235	chrVII	656176	+	FALSE		YGR088W.1	852979	NM_001181217	catalase T	chrVII:656176-656235	GO:0042542|GO:0004096|GO:0071472|GO:0046872|GO:0005739|GO:0005737|GO:0004601|GO:0016491|GO:0042744|GO:0000302|GO:0006979|GO:0005777|GO:0020037|GO:0055114	NM_001181217	TC17729
A_06_P5612	0.00252631	0.000176977	1.63094	down	193.221	5359.64	303.564	7789.74	244.57	6981.38	-6.20813	-0.734549	-5.38074	-0.373181	-5.50242	-0.510908	SIP18	Chr XIII from 611016-611255, Genome Release 64-2-1, Verified ORF, "Phospholipid-binding hydrophilin; essential to overcome desiccation-rehydration process; expression is induced by osmotic stress; SIP18 has a paralog, GRE1, that arose from the whole genome duplication" [YMR175W]	TAACATGATGAATAAGTTCGCTGAAAAATTACAAGGTAACGATGATTCCCATCAGAAGGG	611079	chrXIII	611020	+	FALSE		YMR175W.1	855213	NM_001182681	Sip18p	chrXIII:611020-611079	GO:0042631|GO:0005737|GO:0005543	NM_001182681	TC21917
A_06_P3639	0.00597865	0.000914382	1.6103	up	3184.28	3166.13	1328.39	3252.57	1558.73	4056.33	-2.16885	-1.5396	-3.31807	-1.60338	-2.85618	-1.30139	SSF1	Chr VIII from 229335-230696, Genome Release 64-2-1, Verified ORF, "Constituent of 66S pre-ribosomal particles; required for ribosomal large subunit maturation; functionally redundant with Ssf2p; member of the Brix family; SSF1 has a paralog, SSF2, that arose from the whole genome duplication" [YHR066W]	AGTCTTCATCAAGTGACAGCGAACATTATGGTAGCGTACCAGAGGATCTAGATAGTGACT	230678	chrVIII	230619	+	FALSE		YHR066W	856463	NM_001179196	rRNA-binding ribosome biosynthesis protein	chrVIII:230619-230678	GO:0008361|GO:0000463|GO:0042254|GO:0005730|GO:0000027|GO:0005634|GO:0019843|GO:0030687|GO:0000747	NM_001179196	TC18195
A_06_P3511	0.00265471	0.000195848	1.76491	down	3511.33	1490.67	6083.85	1785.82	4805.11	2038.57	-2.04297	-2.59576	-1.06091	-2.47003	-1.22337	-2.33169	MAL11	Chr VII from 1075813-1073963, Genome Release 64-2-1, reverse complement, Verified ORF, "High-affinity maltose transporter (alpha-glucoside transporter); inducible; encoded in the MAL1 complex locus; broad substrate specificity that includes maltotriose; required for isomaltose utilization" [YGR289C]	ATGATTCGCTAGCTGATGAGAGTATCAGTCAGTCCTCAAGCATAAAACAGCGAGAATTAA	1074049	chrVII	1073990	-	FALSE		YGR289C	853207	NM_001181418	alpha-glucoside permease	chrVII:1074049-1073990	GO:0046352|GO:0022857|GO:0000023|GO:0008643|GO:0015768|GO:0015574|GO:0055085|GO:0035428|GO:0015771|GO:0016020|GO:0046323|GO:0005887|GO:0022891|GO:0006810|GO:0005364|GO:0005352|GO:0016021|GO:0005355|GO:0015293	NM_001181418
A_06_P7094	0.000999041	2.10137e-05	1.54392	up	1013.9	601.293	452.291	681.811	509.476	868.359	-3.82351	-3.91089	-4.82471	-3.86069	-4.45011	-3.52397	TAH18	Chr XVI from 659182-661053, Genome Release 64-2-1, Verified ORF, "Conserved NAPDH-dependent diflavin reductase; component of an early step in the cytosolic Fe-S protein assembly (CIA) machinery; transfers electrons from NADPH to the Fe-S cluster of Dre2p; plays a pro-death role under oxidative stress; Tah18p-dependent nitric oxide synthesis confers high-temperature stress tolerance; possible targ…	CAGAGATGAGGAAAATTCACCAGGTGTTAAATATGTCCAAGACTACTTATGGAGATTAGG	660851	chrXVI	660792	+	FALSE		YPR048W	856161	NM_001184145	NAPDH-dependent diflavin reductase	chrXVI:660792-660851	GO:0005739|GO:0005515|GO:0005737|GO:0016226|GO:0003958|GO:0010181|GO:0016651|GO:0016491|GO:0055114|GO:0045429|GO:0006809	NM_001184145	TC17499
A_06_P4875	0.0201517	0.00555698	1.53392	up	398.912	405.788	154.975	352.996	205.692	487.86	-5.1665	-4.5277	-6.35384	-4.8133	-5.78372	-4.37466	BMT6	Chr XII from 264157-265254, Genome Release 64-2-1, Verified ORF, "Methyltransferase required for m3U2843 methylation of the 25S rRNA; S-adenosylmethionine-dependent; green fluorescent protein (GFP)-fusion protein localizes to the cytoplasm; YLR063W is not an essential gene" [YLR063W]	GACTACTCGATTCCATTGGAAAACATGCGATTCTTTTACCGTCTTTATGTCAAGAACTAA	265255	chrXII	265196	+	FALSE		YLR063W.1	850752	NM_001181950	25S rRNA (uracil2843-N3)-methyltransferase	chrXII:265196-265255	GO:0005737|GO:0070475|GO:0006364|GO:0008168|GO:0070042|GO:0008757|GO:0005634|GO:0032259|GO:0016740	NM_001181950	TC18704
A_06_P1721	0.00288054	0.000230546	1.60172	down	889.566	357.535	1285.92	397.79	1104.87	488.293	-4.02343	-4.65447	-3.31968	-4.63848	-3.3438	-4.41136	YCR100C	Chr III from 302221-301271, Genome Release 64-2-1, reverse complement, Uncharacterized ORF, "Putative protein of unknown function" [YCR100C]	TCAAAATTTATTTTAAGCGGACATCTCATTACTACGGCTAGTCAAGAAGGAAACAACACC	301387	chrIII	301328	-	FALSE		YCR100C.1	850464	NM_001178807	hypothetical protein	chrIII:301387-301328	GO:0008150|GO:0003674|GO:0016021	NM_001178807	NP370178
A_06_P6983	0.00172989	8.079e-05	1.56326	down	1380.34	150589	2099.37	147162	1677.3	127313	-3.37351	4.09408	-2.59145	3.8619	-2.72896	3.696	GRE1	Chr XVI from 129138-128632, Genome Release 64-2-1, reverse complement, Verified ORF, "Hydrophilin essential in desiccation-rehydration process; stress induced (osmotic, ionic, oxidative, heat shock and heavy metals); regulated by the HOG pathway; GRE1 has a paralog, SIP18, that arose from the whole genome duplication" [YPL223C]	CAAAAACAAGGTCGTACAAGAGGTGCTCAAAGTAACCGCTACCAATCCTCTAATATCGGC	128765	chrXVI	128706	-	FALSE		YPL223C.1	855878	NM_001184037	Gre1p	chrXVI:128765-128706	GO:0008150|GO:0003674|GO:0005737	NM_001184037	TC19983
A_06_P4179	0.0027791	0.000217246	1.53564	up	2471.04	1336.18	1062.55	1507.3	1260.65	1759.9	-2.53411	-2.82913	-3.58942	-2.71274	-3.15295	-2.52444	FAR1	Chr X from 126328-123836, Genome Release 64-2-1, reverse complement, Verified ORF, "CDK inhibitor and nuclear anchor; during the cell cycle Far1p sequesters the GEF Cdc24p in the nucleus; phosphorylation by Cdc28p-Cln results in SCFCdc4 complex-mediated ubiquitin-dependent degradation, releasing Cdc24p for export and activation of GTPase Cdc42p; in response to pheromone, phosphorylation of Far1p …	GAACAAAAAACGCGTCTAATTATGGATGAACACCCGCATTCTAGTTTGATAGAAATAGAA	123951	chrX	123892	-	FALSE		YJL157C	853283	NM_001181590	cyclin-dependent protein serine/threonine kinase inhibiting protein FAR1	chrX:123951-123892	GO:0043332|GO:0071901|GO:0005634|GO:0046872|GO:0005737|GO:0007049|GO:0016020|GO:0051457|GO:0000751|GO:0004861|GO:0000750|GO:0004860|GO:0008270|GO:0006469|GO:0051301	NM_001181590	TC17150
A_06_P2701	0.00224057	0.000137637	1.87228	up	11533.3	17392.8	3470.94	22483.4	4754.27	19636.4	-0.32717	0.843171	-1.87169	1.1332	-1.23197	0.995343	RNR1	Chr V from 298950-301616, Genome Release 64-2-1, Verified ORF, "Major isoform of large subunit of ribonucleotide-diphosphate reductase; the RNR complex catalyzes rate-limiting step in dNTP synthesis, regulated by DNA replication and DNA damage checkpoint pathways via localization of small subunits; relative distribution to the nucleus increases upon DNA replication stress; RNR1 has a paralog, RNR…	CCGAGTTCGACATTTACAACTCTAAGGTTATAGCATGTGCTATTGATAACCCAGAAGCTT	301594	chrV	301535	+	FALSE		YER070W.1	856801	NM_001178961	ribonucleotide-diphosphate reductase subunit RNR1	chrV:301535-301594	GO:0006260|GO:0005737|GO:0009263|GO:0000166|GO:0008152|GO:0016491|GO:0005971|GO:0005634|GO:0004748|GO:0003824|GO:0005524|GO:0055114	NM_001178961	TC21470
A_06_P5341	0.00181037	9.00343e-05	1.51523	down	16375.9	174277	30962.4	186951	19219.9	155818	0.196518	4.25738	1.28194	4.24942	0.796059	3.98916	CYB2	Chr XIII from 167308-165533, Genome Release 64-2-1, reverse complement, Verified ORF, "Cytochrome b2 (L-lactate cytochrome-c oxidoreductase); component of the mitochondrial intermembrane space, required for lactate utilization; expression is repressed by glucose and anaerobic conditions" [YML054C]	GGGTAGACCATTCTTGTATGCGAACTCATGCTATGGTCGTAATGGTGTTGAAAAAGCCAT	165776	chrXIII	165717	-	FALSE		YML054C	854950	NM_001182412	Cyb2p	chrXIII:165776-165717	GO:0006089|GO:0005739|GO:0005758|GO:0010181|GO:0070469|GO:0016491|GO:0004460|GO:0005634|GO:0003824|GO:0046872|GO:0055114|GO:0020037	NM_001182412	TC17622
A_06_P3290	0.00138814	5.05046e-05	1.55985	down	4787.05	7248.59	7026.22	8741.78	5765.6	8971.9	-1.5904	-0.293434	-0.854697	-0.201334	-0.948988	-0.180586	ROM1	Chr VII from 627806-631273, Genome Release 64-2-1, Verified ORF, "GDP/GTP exchange protein (GEP) for Rho1p; mutations are synthetically lethal with mutations in rom2, which also encodes a GEP; ROM1 has a paralog, ROM2, that arose from the whole genome duplication" [YGR070W]	CAGAACAGTTCGCGTGTTCCTACCCTTATATTGTGGCAATTAATAGTAACTTTATTGAAA	631137	chrVII	631078	+	FALSE		YGR070W.1	852961	NM_001181199	Rho family guanine nucleotide exchange factor ROM1	chrVII:631078-631137	GO:0035556|GO:0005622|GO:0005085|GO:0035023|GO:0007264|GO:0005089	NM_001181199	TC16748
A_06_P4821	0.00200663	0.000106233	1.61173	up	5342.65	3540.29	2276.92	3247.03	2579.14	3201.62	-1.42149	-1.39013	-2.49758	-1.64551	-2.11009	-1.64358	RLP24	Chr XII from 166537-167136, Genome Release 64-2-1, Verified ORF, "Essential protein required for ribosomal large subunit biogenesis; associated with pre-60S ribosomal subunits; stimulates the ATPase activity of Afg2p, which is required for release of Rlp24p from the pre-60S particle; has similarity to Rpl24Ap and Rpl24Bp" [YLR009W]	TGAGAGGTAACAAAGAAAAGGACTTCTTAAGAGATAAGAAATTGGTCGAATCTAACCCAG	166929	chrXII	166870	+	FALSE		YLR009W	850695	NM_001181896	ATPase-activating ribosome biosynthesis protein	chrXII:166870-166929	GO:0003735|GO:0090305|GO:0042254|GO:0005730|GO:0005634|GO:0032781|GO:0006412|GO:0005737|GO:0004519|GO:0000027|GO:0042273|GO:0006298|GO:0022625|GO:0030687|GO:0001671	NM_001181896	TC20841
A_06_P2613	0.00203658	0.00011036	1.57136	up	34001.4	3559.84	14396.2	3904.67	16970.6	5915.68	1.24831	-1.36117	0.190344	-1.35089	0.596294	-0.747948	DLD3	Chr V from 16355-17845, Genome Release 64-2-1, Verified ORF, "D-lactate dehydrogenase; part of the retrograde regulon which consists of genes whose expression is stimulated by damage to mitochondria and reduced in cells grown with glutamate as the sole nitrogen source, located in the cytoplasm" [YEL071W]	GGATCGGTTTCCATAAGAAAGGTAAGTTACACTACACCAGAAGTGATATTGAAATTAGAT	17780	chrV	17721	+	FALSE		YEL071W	856638	NM_001178886	D-lactate dehydrogenase	chrV:17721-17780	GO:0030447|GO:0050660|GO:0016614|GO:0019249|GO:0003824|GO:0051990|GO:0004458|GO:0005739|GO:0022904|GO:0071949|GO:0005737|GO:0019516|GO:0016491|GO:0055114	NM_001178886	TC19872
A_06_P2298	0.00304701	0.000268248	1.53557	up	4859.28	1321.7	2340.91	1414.16	2493.71	1786.09	-1.56723	-2.79981	-2.44199	-2.82016	-2.18601	-2.49103	GIC2	Chr IV from 1080199-1079048, Genome Release 64-2-1, reverse complement, Verified ORF, "Redundant rho-like GTPase Cdc42p effector; involved in initiation of budding and cellular polarization; interacts with Cdc42p via the Cdc42/Rac-interactive binding (CRIB) domain and with PI(4,5)P2 via a polybasic region; GIC2 has a paralog, GIC1, that arose from the whole genome duplication" [YDR309C]	CTGACTCCCCTGTAAACCATAGAAAATCTTTCGATGATGTTCTTTATTCTTTCAACCAGC	1079124	chrIV	1079065	-	FALSE		YDR309C	851904	NM_001180617	Gic2p	chrIV:1079124-1079065	GO:0043332|GO:0031106|GO:0005886|GO:0008360|GO:0007096|GO:0005546|GO:0030010|GO:0000131|GO:0090338|GO:0043547|GO:0005737|GO:0005934|GO:0017048|GO:0005856|GO:0005938|GO:0005935|GO:0005096	NM_001180617	TC18589
A_06_P2333	0.00145215	5.61706e-05	3.51132	down	117269	38337.3	156810	50419.3	314461	73537.3	3.04298	2.11834	3.64812	2.34039	4.85499	2.90443	HXT7	Chr IV from 1155928-1154216, Genome Release 64-2-1, reverse complement, Verified ORF, "High-affinity glucose transporter; member of the major facilitator superfamily, nearly identical to Hxt6p, expressed at high basal levels relative to other HXTs, expression repressed by high glucose levels; HXT7 has a paralog, HXT4, that arose from the whole genome duplication" [YDR342C]	GCTGAAGAAATGACTCACGATGACAAGCCATTGTACAAGAGAATGTTCAGCACCAAATAA	1154270	chrIV	1154211	-	FALSE		YDR342C	851943	NM_001180650	hexose transporter HXT7	chrIV:1154270-1154211	GO:0005215|GO:0005886|GO:0022857|GO:0008643|GO:0055085|GO:0015761|GO:0071944|GO:0008645|GO:0015750|GO:0005739|GO:0015755|GO:0015578|GO:0016020|GO:0046323|GO:0005887|GO:0022891|GO:0015146|GO:0005353|GO:0006810|GO:0005351|GO:0016021|GO:0005355|GO:0015992	NM_001180650	TC17690
A_06_P7076	0.0022528	0.000138943	1.73938	down	4528.51	9283.39	9854.93	11082.9	6033.62	14095.2	-1.66083	0.0464852	-0.370994	0.16948	-0.862257	0.484723	CSR2	Chr XVI from 627880-631245, Genome Release 64-2-1, Verified ORF, "Nuclear ubiquitin protein ligase binding protein; may regulate utilization of nonfermentable carbon sources and endocytosis of plasma membrane proteins; overproduction suppresses chs5 spa2 lethality at high temp; ubiquitinated by Rsp5p, deubiquitinated by Ubp2p; CSR2 has a paralog, ECM21, that arose from the whole genome duplicatio…	TTGAGGACTGAAGATTATGCGCTACAAATGGGGAATGAAAATAACGCCTATAGCAATATG	631002	chrXVI	630943	+	FALSE		YPR030W	856142	NM_001184127	Csr2p	chrXVI:630943-631002	GO:0070086|GO:0006355|GO:0005737|GO:0006357|GO:0031505|GO:0005634|GO:0031625|GO:0006351|GO:0005829	NM_001184127	TC16766
A_06_P5848	0.00341148	0.000338108	2.05475	up	24124.9	14565.3	6746.67	15185.3	9326.21	19789.9	0.74778	0.676057	-0.955263	0.627971	-0.291181	0.992102	APJ1	Chr XIV from 481391-482977, Genome Release 64-2-1, Verified ORF, "Chaperone with a role in SUMO-mediated protein degradation; member of the DnaJ-like family; conserved across eukaryotes; overexpression interferes with propagation of the [Psi+] prion; the authentic, non-tagged protein is detected in highly purified mitochondria in high-throughput studies; forms nuclear foci upon DNA replication st…	GATTAATGAAAGAGATTCTCGGAAAAGGAACAACCGTCGATTCGACGAAAGTAATATTAA	482899	chrXIV	482840	+	FALSE		YNL077W	855647	NM_001182915	Apj1p	chrXIV:482840-482899	GO:0005739|GO:0005737|GO:0034399|GO:0006457|GO:0031072|GO:0016925|GO:0005634|GO:0051082|GO:0032781|GO:0046872|GO:0001671	NM_001182915	TC17850
A_06_P6589	0.00108863	2.76717e-05	1.5644	down	9469.24	10875.9	12876.5	13492.1	11391.9	13709.4	-0.606946	0.25247	0.0250168	0.443241	0.0386658	0.454061	HER1	Chr XV from 762825-766565, Genome Release 64-2-1, Verified ORF, "Protein of unknown function; required for proliferation or remodeling of the ER that is caused by overexpression of Hmg2p; may interact with ribosomes, based on co-purification experiments; HER1 has a paralog, GIP3, that arose from the whole genome duplication" [YOR227W]	GGAATCATTATATGGAGATGAATTGAACTCTAGAAGCCCGAGTAATGACAGTTTACAAGA	766454	chrXV	766395	+	FALSE		YOR227W.1	854402	NM_001183646	Her1p	chrXV:766395-766454	GO:0005739|GO:0003674|GO:0005737|GO:0005840|GO:0007029	NM_001183646	TC16709
A_06_P5604	0.00107868	2.67265e-05	1.77455	down	44784.6	48669.5	89634	52423.7	61484.4	43520.5	1.65235	2.45338	2.83703	2.39945	2.4798	2.12498	ALD3	Chr XIII from 600872-599352, Genome Release 64-2-1, reverse complement, Verified ORF, "Cytoplasmic aldehyde dehydrogenase; involved in beta-alanine synthesis; uses NAD+ as the preferred coenzyme; very similar to Ald2p; expression is induced by stress and repressed by glucose" [YMR169C]	CACCGGCGTTGATAACTATTTACAAATAAAATCAGTCCATGTGGATCTTTCATTGGATAA	599414	chrXIII	599355	-	FALSE		YMR169C	855205	NM_001182673	aldehyde dehydrogenase (NAD(+)) ALD3	chrXIII:599414-599355	GO:0019483|GO:0006598|GO:0005737|GO:0015940|GO:0016620|GO:0008152|GO:0016491|GO:0004029|GO:0055114	NM_001182673	TC19784
A_06_P2035	0.00169401	7.64423e-05	1.53447	down	194.832	39.5414	300.227	45.7454	232.477	43.0423	-6.19968	-7.85002	-5.39058	-7.77685	-5.58194	-7.88586			GTGTGGAGTCAAAGCTCATCAATTTCAATGAATTCAGAAGTTGCTCAGACAAATCAAAAA	553370	chrIV	553311	-	FALSE		YDR048C.1				chrIV:553370-553311
A_06_P4492	0.00555619	0.000806192	1.51906	up	9663.07	7569.85	4192.06	8220.7	4995.95	9299.94	-0.563148	-0.272473	-1.60064	-0.264219	-1.16633	-0.107342	RRP14	Chr XI from 282329-281025, Genome Release 64-2-1, reverse complement, Verified ORF, "Essential protein, constituent of 66S pre-ribosomal particles; interacts with proteins involved in ribosomal biogenesis and cell polarity; member of the SURF-6 family" [YKL082C]	CGATTGAATGGAGCGAACGTAAGAGGGTTGTGGAAGACACGATATCTGAAAGACAAAAGA	280889	chrXI	280830	-	FALSE		YKL082C	853780	NM_001179648	ribosome biosynthesis protein RRP14	chrXI:280889-280830	GO:0003674|GO:0042254|GO:0006364|GO:0003723|GO:0005730|GO:0042273|GO:0005634|GO:0042274|GO:0022625|GO:0003677	NM_001179648	TC20726
A_06_P2442	0.00551286	0.000786147	1.75168	up	2725.91	1859.88	942.482	1811.09	1234.96	2219.26	-2.39819	-2.30979	-3.80207	-2.44817	-3.20693	-2.16462	UTP6	Chr IV from 1358902-1357580, Genome Release 64-2-1, reverse complement, Verified ORF, "Nucleolar protein; component of the small subunit (SSU) processome containing the U3 snoRNA that is involved in processing of pre-18S rRNA" [YDR449C]	AATGACATGTATGACCTTTCGCTCCGTAAGGATCTACCAGAATTGTATTTGAAAACAGTA	1357866	chrIV	1357807	-	FALSE		YDR449C	852060	NM_001180757	snoRNA-binding rRNA-processing protein UTP6	chrIV:1357866-1357807	GO:0000462|GO:0000472|GO:0006396|GO:0042254|GO:0006364|GO:0032040|GO:0005730|GO:0000480|GO:0005634|GO:0034388|GO:0030515|GO:0030529|GO:0000447|GO:0030686	NM_001180757	TC21358
A_06_P2270	0.00116025	3.42241e-05	1.62961	up	768.728	590.875	380.823	413.927	374.759	447.855	-4.21691	-3.94344	-5.09842	-4.62616	-4.92143	-4.49749	PHM6	Chr IV from 1022321-1022007, Genome Release 64-2-1, reverse complement, Verified ORF, "Protein of unknown function; expression is regulated by phosphate levels" [YDR281C]	CTCATCATCGTCATTATTATTGTGTTGCTGTTGTACAGTTTGACAATGGTAGGTCTTTTT	1022096	chrIV	1022037	-	FALSE		YDR281C.1	851875	NM_001180589	Phm6p	chrIV:1022096-1022037	GO:0005773|GO:0008150|GO:0005774|GO:0003674|GO:0000324|GO:0016020|GO:0016021	NM_001180589	TC21592
A_06_P7232	0.000423212	1.65965e-06	2.10721	down	5932.54	8554.12	13796.2	12578.1	9672.09	11366.3	-1.27736	-0.0579381	0.116714	0.340954	-0.202028	0.166737	GDB1	Chr XVI from 902044-906654, Genome Release 64-2-1, Verified ORF, "Glycogen debranching enzyme; contains glucanotranferase and alpha-1,6-amyloglucosidase activities; required for glycogen degradation; phosphorylated in mitochondria; activity is inhibited by Igd1p; protein abundance increases in response to DNA replication stress" [YPR184W]	ACAATTATACTACAGATTAAAAGGCCATAGAAAATGGATTTTTGAAAGTGTGTGGGCAGG	906523	chrXVI	906464	+	FALSE		YPR184W	856314	NM_001184281	bifunctional 4-alpha-glucanotransferase/amylo-alpha-1,6-glucosidase	chrXVI:906464-906523	GO:0005975|GO:0016757|GO:0005978|GO:0003824|GO:0005739|GO:0005737|GO:0016787|GO:0016798|GO:0008152|GO:0004134|GO:0004135|GO:0030247|GO:0005980|GO:0016740	NM_001184281	TC16635
A_06_P6708	0.00201373	0.000108763	1.81683	up	9008.07	6308.24	2676.42	8011.44	3834.89	7473.35	-0.678194	-0.531717	-2.25118	-0.302446	-1.53962	-0.434343	TYE7	Chr XV from 978069-977194, Genome Release 64-2-1, reverse complement, Verified ORF, "Serine-rich protein that contains a bHLH DNA binding motif; binds E-boxes of glycolytic genes and contributes to their activation; may function as a transcriptional activator in Ty1-mediated gene expression; bHLH stands for basic-helix-loop-helix" [YOR344C]	CTATACGAAATGGAAGTTCAAAGGTTGAAAAGTGAAATCGACACTTTGAAACAAGACCAA	977256	chrXV	977197	-	FALSE		YOR344C.1	854525	NM_001183764	Tye7p	chrXV:977256-977197	GO:0043565|GO:0006355|GO:0000790|GO:0003700|GO:0046983|GO:0005634|GO:0045821|GO:0003677|GO:0006351	NM_001183764	TC19160
A_06_P4395	0.00183539	9.19329e-05	1.60568	down	922.445	2079.81	1357.06	2447.52	1168.19	2205.94	-3.96488	-2.11837	-3.23927	-2.04128	-3.28169	-2.23027	DAN4	Chr X from 715740-712255, Genome Release 64-2-1, reverse complement, Verified ORF, "Cell wall mannoprotein; has similarity to Tir1p, Tir2p, Tir3p, and Tir4p; expressed under anaerobic conditions, completely repressed during aerobic growth" [YJR151C]	CTGCTTCTTATACTGTCAGTATCAATACCAACGGTGCCTATAATTTCGATAAAGATAACA	712352	chrX	712293	-	FALSE		YJR151C	853616	NM_001181809	Dan4p	chrX:712352-712293	GO:0008150|GO:0003674|GO:0016020|GO:0005886|GO:0031505|GO:0009277|GO:0005199|GO:0006950|GO:0005618|GO:0005576|GO:0031225|GO:0071944	NM_001181809	NP256905
A_06_P1281	0.00124396	3.90522e-05	1.5437	up	6545.48	4344.46	3000.02	4030.44	3358.79	4246.92	-1.12776	-1.08344	-2.08645	-1.30855	-1.75416	-1.2459	HMT1	Chr II from 305976-304930, Genome Release 64-2-1, reverse complement, Verified ORF, "Nuclear SAM-dependent mono- and asymmetric methyltransferase; modifies hnRNPs, including Npl3p and Hrp1p, affecting their activity and nuclear export; methylates U1 snRNP protein Snp1p and ribosomal protein Rps2p; interacts genetically with genes encoding components of Rpd3(L) and this interaction is important fo…	CATTGAAGGTGAATTGGTTTGCTCTCCAAACGAGAAGAATAACAGAGATCTAAATATCAA	305071	chrII	305012	-	FALSE		YBR034C	852322	NM_001178382	protein-arginine omega-N methyltransferase HMT1	chrII:305071-305012	GO:0019919|GO:0060567|GO:0008168|GO:0034969|GO:0035241|GO:0018216|GO:0035247|GO:0005634|GO:0008469|GO:0032259|GO:0035242|GO:0005829|GO:0006406|GO:0032968|GO:0006479|GO:0016740	NM_001178382	TC18787
A_06_P7042	0.00306281	0.000273859	1.54527	down	361.745	1406.55	440.27	1316.67	433.937	954.959	-5.30171	-2.65817	-4.84961	-2.91854	-4.67385	-3.3814	ERR2	Chr XVI from 10870-9557, Genome Release 64-2-1, reverse complement, Verified ORF, "Enolase, a phosphopyruvate hydratase; catalyzes the conversion of 2-phosphoglycerate to phosphoenolpyruvate; complements the growth defect of an ENO1 ENO2 double mutant" [YPL281C]	GAACTGGGGGACGATTGTATATATGCTGGTCATAGGTTTCATGATGGAAACAAACTATAA	9616	chrXVI	9557	-	FALSE		YMR323W	855848	NM_001182836	phosphopyruvate hydratase ERR2	chrXVI:9616-9557	GO:0008150|GO:0000287|GO:0005575|GO:0000015|GO:0046872|GO:0016829|GO:0006096|GO:0004634	NM_001182836	TC18281
A_06_P2612	0.00101184	2.27519e-05	1.70025	down	5667.79	992.706	10192.1	1158.46	7474.12	1194.95	-1.34072	-3.18012	-0.308469	-3.08794	-0.574981	-3.09591	DSF1	Chr V from 19589-21097, Genome Release 64-2-1, Uncharacterized ORF, "Putative mannitol dehydrogenase; deletion suppressor of mpt5 mutation; DSF1 has a paralog, YNR073C, that arose from a segmental duplication" [YEL070W]	TGACAACAAAGAATTCGTTGCACAATTGACCCACTCCCTAGAAACAGTTTACGATAAAGG	21057	chrV	20998	+	FALSE		YEL070W	856639	NM_001178885	mannitol dehydrogenase DSF1	chrV:20998-21057	GO:0050662|GO:0008150|GO:0008152|GO:0019594|GO:0016491|GO:0005575|GO:0046029|GO:0003824|GO:0055114	NM_001178885	TC18014
A_06_P5888	0.00223396	0.000136188	2.5447	up	2763.61	112677	1113.07	74981.8	835.55	87823.9	-2.38592	3.65007	-3.53267	2.92126	-3.73342	3.16874	MLS1	Chr XIV from 406358-408022, Genome Release 64-2-1, Verified ORF, "Malate synthase, enzyme of the glyoxylate cycle; involved in utilization of non-fermentable carbon sources; expression is subject to carbon catabolite repression; localizes in peroxisomes during growth on oleic acid, otherwise cytosolic; can accept butyryl-CoA as acyl-CoA donor in addition to traditional substrate acetyl-CoA" [YNL1…	AGAAATCAGAGGCGAGAAATTCAGTGAATTTTTGACTACATTGTTGTACGACGAAATTGT	407984	chrXIV	407925	+	FALSE		YNL117W.1	855606	NM_001182955	malate synthase MLS1	chrXIV:407925-407984	GO:0009514|GO:0005737|GO:0006099|GO:0005782|GO:0004474|GO:0003824|GO:0006097|GO:0016740|GO:0005829|GO:0005777	NM_001182955	TC19224
A_06_P6817	0.00204058	0.000110982	1.87582	up	16903.7	7261.84	6403.57	12650.3	7132.95	12360.7	0.233884	-0.277292	-0.986834	0.354111	-0.673638	0.273767	PDR12	Chr XVI from 450377-445842, Genome Release 64-2-1, reverse complement, Verified ORF, "Plasma membrane ATP-binding cassette (ABC) transporter; weak-acid-inducible multidrug transporter required for weak organic acid resistance; induced by sorbate and benzoate and regulated by War1p; mutants exhibit sorbate hypersensitivity" [YPL058C]	CCACCGAAAACTGTCAATATTGCCCATACACTGTTCAAGATCAAGTTGTGGCTAAATACA	446131	chrXVI	446072	-	FALSE		YPL058C	856049	NM_001183872	ATP-binding cassette multidrug transporter PDR12	chrXVI:446131-446072	GO:0005886|GO:0042626|GO:0042908|GO:0055085|GO:0005524|GO:0035376|GO:0035690|GO:0071944|GO:0008559|GO:0000166|GO:0016020|GO:0006855|GO:0006810|GO:0015849|GO:0016021|GO:0016887|GO:0005342	NM_001183872	NP254674
A_06_P1694	0.00211623	0.000122221	1.57261	down	6079.98	2975.52	8567.98	3803.19	7350.95	4167.41	-1.23886	-1.59929	-0.558041	-1.37674	-0.585707	-1.25885	SSK22	Chr III from 246583-242588, Genome Release 64-2-1, reverse complement, Verified ORF, "MAP kinase kinase kinase of HOG1 mitogen-activated signaling pathway; functionally redundant with Ssk2p; interacts with and is activated by Ssk1p; phosphorylates Pbs2p; SSK22 has a paralog, SSK2, that arose from the whole genome duplication" [YCR073C]	TACTGCTGTGGAACTACTGATAGACCCTTGGATGATACAAATCCGTGAAATAGCATTTGG	242684	chrIII	242625	-	FALSE		YCR073C	850436	NM_001178783	mitogen-activated protein kinase kinase kinase SSK22	chrIII:242684-242625	GO:0005575|GO:0051403|GO:0005524|GO:0000161|GO:0016310|GO:0000186|GO:0005737|GO:0004672|GO:0000166|GO:0004702|GO:0004674|GO:0016301|GO:0006468|GO:0004709|GO:0016740	NM_001178783	NP370151
A_06_P3890	0.00163601	7.08646e-05	1.61711	up	2515.32	1769.45	953.906	2019.91	1233.58	2535.02	-2.50994	-2.38009	-3.75236	-2.30453	-3.20336	-1.97288	UTP25	Chr IX from 193195-191030, Genome Release 64-2-1, reverse complement, Verified ORF, "Nucleolar protein; required for 35S pre-RNA processing and 40S ribosomal subunit biogenesis" [YIL091C]	CTAGGTAATACCGATTTAAACATATCCACTGTTAGATGCATTTATAGCAAGCTTGATGGT	191167	chrIX	191108	-	FALSE		YIL091C.1	854717	NM_001179439	rRNA-binding ribosome biosynthesis protein UTP25	chrIX:191167-191108	GO:0000462|GO:0042254|GO:0030529|GO:0006364|GO:0032040|GO:0005730|GO:0034511|GO:0005634|GO:0042274|GO:0019843	NM_001179439	TC21803
A_06_P5760	0.00246765	0.000168935	1.65	down	1122.84	1039.45	1653.52	1224.11	1419.12	1679.93	-3.68729	-3.09302	-2.94934	-3.01676	-2.96483	-2.6013			AAACTAATGTGCTAGAACTACTGACAATAATTTCTGGGCTAGTTGTAACTTTAGTGCTTG	907539	chrXIII	907480	-	FALSE		YMR316C-B.1				chrXIII:907539-907480
A_06_P4629	0.00929892	0.00177359	1.60447	up	6398.32	174573	5081.45	186210	3161.76	177797	-1.16369	4.25724	-1.31343	4.24078	-1.84578	4.18515	JEN1	Chr XI from 22234-24084, Genome Release 64-2-1, Verified ORF, "Monocarboxylate/proton symporter of the plasma membrane; transport activity is dependent on the pH gradient across the membrane; mediates high-affinity uptake of carbon sources lactate, pyuvate, and acetate, and also of the micronutrient selenite, whose structure mimics that of monocarboxylates; expression and localization are tightly…	GAAATTCCATCGTGATTTGTCCTCTCCTGTTATGAAGAAATATATAAACCAAGTGGAAGA	23963	chrXI	23904	+	FALSE		YKL217W	853663	NM_001179782	Jen1p	chrXI:23904-23963	GO:0000324|GO:0097079|GO:0005886|GO:0022857|GO:0034219|GO:0055085|GO:0071944|GO:0005739|GO:0015144|GO:0016020|GO:0035879|GO:0097080|GO:0006810|GO:0015355|GO:0016021|GO:0006849|GO:0015992	NM_001179782	TC17527
A_06_P2878	0.00744433	0.00128351	1.51128	down	815.636	124.647	1358.17	161.472	944.638	205.675	-4.15165	-6.18548	-3.20873	-5.94249	-3.55588	-5.62035	ZNF1	Chr VI from 28232-29629, Genome Release 64-2-1, Uncharacterized ORF, "Putative zinc cluster protein that contains a DNA binding domain; computational analysis suggests a role as a transcription factor; null mutant is sensitive to Calcofluor White, low osmolarity, and heat, suggesting a role for YFL052Wp in cell wall integrity" [YFL052W]	TCTTCTCTCTTAAGCATTGTGATAGCACATTAGTTGATAAGTTTACGACAAAGTGTCAGT	29549	chrVI	29490	+	FALSE		YFL052W	850492	NM_001179915	DNA-binding domain containing protein	chrVI:29490-29549	GO:0061410|GO:0006355|GO:0006366|GO:0000981|GO:0008270|GO:0005634|GO:0001228|GO:0001012|GO:0003677|GO:0046872|GO:0006351	NM_001179915	NP253015
A_06_P5027	0.000430793	1.88567e-06	1.54169	down	992.533	1449.83	1234.58	1349.37	1201.51	2051.18	-3.85212	-2.73313	-3.36487	-2.91688	-3.22761	-2.26916	CRR1	Chr XII from 567922-566654, Genome Release 64-2-1, reverse complement, Verified ORF, "Putative glycoside hydrolase of the spore wall envelope; required for normal spore wall assembly, possibly for cross-linking between the glucan and chitosan layers; expressed during sporulation" [YLR213C]	ATGAGGGGTCTCTCAAATGGGACTGCTTTGTTACTCCAAAGATAAATGACTGGTTGAGTT	566735	chrXII	566676	-	FALSE		YLR213C	850910	NM_001182100	putative glycosylase	chrXII:566735-566676	GO:0000324|GO:0016810|GO:0016787|GO:0005975|GO:0016798|GO:0031160|GO:0008152|GO:0005619|GO:0030476|GO:0030435|GO:0004553	NM_001182100	TC19706
A_06_P2057	0.00305355	0.000270519	1.54565	down	15048.3	48273.3	25827.7	53256.6	18245.6	36001.2	0.0819504	2.43517	1.04678	2.42384	0.71016	1.85861	FMP16	Chr IV from 588379-588098, Genome Release 64-2-1, reverse complement, Verified ORF, "Protein of unknown function; may be involved in responding to conditions of stress; the authentic, non-tagged protein is detected in highly purified mitochondria in high-throughput studies; protein abundance increases in response to DNA replication stress" [YDR070C]	TTTCTCAATCGTCACTAGGGCCGCCTTTCCTCACCTAAAGAACAATCAAGATGAAGCTGA	588316	chrIV	588257	-	FALSE		YDR070C.1	851642	NM_001180378	Fmp16p	chrIV:588316-588257	GO:0005739|GO:0008150|GO:0003674	NM_001180378	TC21732
A_06_P6712	0.000631288	6.477e-06	1.8252	down	2513.33	49628.8	4461.05	58384.5	3542.18	55534.5	-2.51443	2.44478	-1.51614	2.57127	-1.64638	2.51293	PUT4	Chr XV from 988782-986899, Genome Release 64-2-1, reverse complement, Verified ORF, "Proline permease; required for high-affinity transport of proline; also transports the toxic proline analog azetidine-2-carboxylate (AzC); PUT4 transcription is repressed in ammonia-grown cells" [YOR348C]	TACAGGGTTAGTCGAGATCGAGGAGAAATCAAGAGAAATTGAGGAGATGAGATTACCCCC	986995	chrXV	986936	-	FALSE		YOR348C	854530	NM_001183768	proline permease PUT4	chrXV:986995-986936	GO:0005773|GO:0005886|GO:0006865|GO:0055085|GO:0015193|GO:0015804|GO:0015297|GO:0016020|GO:0005887|GO:0015812|GO:0035524|GO:0015824|GO:0006810|GO:0015175|GO:0016021	NM_001183768	TC17485
A_06_P4772	9.8645e-05	2.11005e-07	4.6226	up	75802.7	92169.7	12097	18041.9	12958.3	23132.8	2.41517	3.35198	-0.0687566	0.875925	0.206468	1.21436	ISA1	Chr XII from 87403-88155, Genome Release 64-2-1, Verified ORF, "Protein required for maturation of mitochondrial [4Fe-4S] proteins; functions in a complex with Isa2p and possibly Iba57p; isa1 deletion causes loss of mitochondrial DNA and respiratory deficiency; depletion reduces growth on nonfermentable carbon sources; functional ortholog of bacterial A-type ISC proteins" [YLL027W]	TTAGCGCTAGAAACCGTGGATGTTCAGGACTAACGTACGATCTACAATATATCACCGAGC	87972	chrXII	87913	+	FALSE		YLL027W.1	850632	NM_001181847	Fe-binding Fe/S cluster assembly protein ISA1	chrXII:87913-87972	GO:0005739|GO:0051539|GO:0051536|GO:0016226|GO:0005506|GO:0051537|GO:0005198|GO:0005759|GO:0009102|GO:0046872|GO:0008198	NM_001181847	TC22067
A_06_P7242	0.00288054	0.000230535	1.56285	down	1340.11	195.325	1779.63	434.388	1611.35	649.611	-3.43559	-5.51565	-2.84634	-4.51913	-2.79141	-4.01553	OPT2	Chr XVI from 926937-924304, Genome Release 64-2-1, reverse complement, Verified ORF, "Oligopeptide transporter; localized to peroxisomes and affects glutathione redox homeostasis; also localizes to the plasma membrane (PM) and to the late Golgi, and has a role in maintenance of lipid asymmetry between the inner and outer leaflets of the PM; member of the OPT family, with potential orthologs in S.…	CCTGATGTATTACACTTCTGGTATGATTGTTAGTTACATTTCCCAGTACTACATGAAAAG	924594	chrXVI	924535	-	FALSE		YPR194C	856324	NM_001184291	Opt2p	chrXVI:924594-924535	GO:0044088|GO:0000324|GO:0005886|GO:0035672|GO:0035673|GO:0051515|GO:0015031|GO:0055085|GO:0015833|GO:0006857|GO:0016020|GO:0000138|GO:0005887|GO:0006810|GO:0045454|GO:0016021|GO:0061091|GO:0042144|GO:0005777|GO:0015198	NM_001184291	TC20815
A_06_P3660	0.00447219	0.000525048	1.61772	up	899.704	584.618	364.473	560.804	443.578	673.764	-3.98606	-3.95784	-5.15272	-4.13014	-4.68002	-3.90539	IPI1	Chr VIII from 276764-277768, Genome Release 64-2-1, Verified ORF, "Component of the Rix1 complex and possibly pre-replicative complexes; required for processing of ITS2 sequences from 35S pre-rRNA; component of the pre-60S ribosomal particle with the dynein-related AAA-type ATPase Mdn1p; required for pre-replicative complex (pre-RC) formation and maintenance during DNA replication licensing; relo…	CTACTGTCATTGGCAACACAGGATATCGATACTCGAAAAGCGGTATTTATCGAACAATTC	277665	chrVIII	277606	+	FALSE		YHR085W	856485	NM_001179215	Ipi1p	chrVIII:277606-277665	GO:0000463|GO:0030174|GO:0071339|GO:0042254|GO:0006364|GO:0003682|GO:0000027|GO:0005654|GO:0005634|GO:0030687|GO:0006267|GO:0005829	NM_001179215	TC20073
A_06_P1173	6.8229e-06	3.64861e-09	46.6335	up	28470.6	26581	521.91	2738.9	479.478	3926.01	0.986828	1.56668	-4.5947	-1.85111	-4.55647	-1.39735	ECM13	Chr II from 136688-137461, Genome Release 64-2-1, Verified ORF, "Non-essential protein of unknown function; induced by treatment with 8-methoxypsoralen and UVA irradiation; ECM13 has a paralog, YJR115W, that arose from the whole genome duplication" [YBL043W]	AATATTTGACTCACACAAACTCTCATTCCGAGCAGACGGATGAACTTGCCGAATCAACGC	137243	chrII	137184	+	FALSE		YBL043W	852237	NM_001178283	Ecm13p	chrII:137184-137243	GO:0008150|GO:0003674|GO:0071555|GO:0005575|GO:0035690	NM_001178283	TC21679
A_06_P5635	0.00130419	4.32404e-05	1.70133	down	11886.6	19904.7	19812.1	20704.1	15587.4	23041.5	-0.270957	1.09988	0.641797	1.07147	0.495705	1.21472	YMR196W	Chr XIII from 655076-658342, Genome Release 64-2-1, Uncharacterized ORF, "Putative protein of unknown function; green fluorescent protein (GFP)-fusion protein localizes to the cytoplasm; YMR196W is not an essential gene" [YMR196W]	GATCGTCACAACTTTGAAACCAAGCTTATAGGCAAGCTAAAAGATAAGGTGAAAAATATG	658263	chrXIII	658204	+	FALSE		YMR196W.1	855236	NM_001182703	hypothetical protein	chrXIII:658204-658263	GO:0008150|GO:0003674|GO:0005737|GO:0009311|GO:0004573|GO:0005789|GO:0006487|GO:0003824	NM_001182703	NP258973
A_06_P5072	0.000543546	3.6949e-06	1.61595	down	63619.5	24234.7	104211	29213.4	79580.8	25104.6	2.15302	1.4113	3.04908	1.56786	2.8454	1.30063	GSY2	Chr XII from 660716-662833, Genome Release 64-2-1, Verified ORF, "Glycogen synthase; expression induced by glucose limitation, nitrogen starvation, heat shock, and stationary phase; activity regulated by cAMP-dependent, Snf1p and Pho85p kinases as well as by the Gac1p-Glc7p phosphatase; GSY2 has a paralog, GSY1, that arose from the whole genome duplication; relocalizes from cytoplasm to plasma me…	ATCAAACAGCACAGTCTACATGACCCCTGGTGATTTGGGTACTCTGCAGGAGGTTAATAA	662756	chrXII	662697	+	FALSE		YLR258W.1	850962	NM_001182145	glycogen (starch) synthase GSY2	chrXII:662697-662756	GO:0005737|GO:0016757|GO:0005978|GO:0008152|GO:0005634|GO:0004373|GO:0003824|GO:0016740	NM_001182145	TC17314
A_06_P6894	0.00044284	2.122e-06	3.24691	up	77964.4	122053	17200.5	36751.1	18985.3	46845.4	2.45445	3.74604	0.421067	1.88696	0.755385	2.22821	ISU1	Chr XVI from 297553-298050, Genome Release 64-2-1, Verified ORF, "Conserved protein of the mitochondrial matrix; performs a scaffolding function during assembly of iron-sulfur clusters, interacts physically and functionally with yeast frataxin (Yfh1p); isu1 isu2 double mutant is inviable; ISU1 has a paralog, ISU2, that arose from the whole genome duplication" [YPL135W]	GTACAGGGGATGACCTTGGACGATGCGGCAAAAATTAAGAACACTGAAATTGCTAAGGAG	297938	chrXVI	297879	+	FALSE		YPL135W	855968	NM_001183949	iron-binding protein ISU1	chrXVI:297879-297938	GO:0006879|GO:0005739|GO:0002098|GO:0051539|GO:0051536|GO:0016226|GO:0005506|GO:0051537|GO:0005759|GO:0044571|GO:0046872|GO:0008198	NM_001183949	TC20688
A_06_P6497	0.00130967	4.36555e-05	6.21133	up	1685.54	1257.29	191.071	289.544	213.645	264.319	-3.09556	-2.82799	-6.05938	-5.10903	-5.73046	-5.22383			CCCGATCTGTATCTTATTATCTACCAAGGTAATTCAGGTTCAGAAAAAGTGTATCCAATA	580220	chrXV	580161	-	FALSE		YOR135C.1				chrXV:580220-580161
A_06_P7185	0.00253296	0.000179927	1.63867	up	3751.16	1961.89	1349.63	2224.29	1818.72	2596.23	-1.93179	-2.23781	-3.26563	-2.14747	-2.64432	-1.95082	RRP9	Chr XVI from 802359-804080, Genome Release 64-2-1, Verified ORF, "Protein involved in pre-rRNA processing; associated with U3 snRNP; component of small ribosomal subunit (SSU) processosome; ortholog of the human U3-55k protein" [YPR137W]	TCATATCTGGATCATGGAGTGGATCGCTAAAAGTTTGGAAAATTAGTGATAATCTCAGAT	803873	chrXVI	803814	+	FALSE		YPR137W.1	856255	NM_001184234	Rrp9p	chrXVI:803814-803873	GO:0030515|GO:0031428|GO:0042254|GO:0030529|GO:0006364|GO:0032040|GO:0005730|GO:0005634|GO:0000154|GO:0030686	NM_001184234	TC20857
A_06_P1631	0.00431112	0.000491053	1.82862	up	378.343	156821	398.571	105174	162.172	81971.2	-5.2409	4.01376	-4.97773	3.39027	-6.11166	3.05873	ADY2	Chr III from 133124-132273, Genome Release 64-2-1, reverse complement, Verified ORF, "Acetate transporter required for normal sporulation; phosphorylated in mitochondria; ADY2 has a paralog, ATO2, that arose from the whole genome duplication" [YCR010C]	TTACTAGCATTAACTTTCCTACTGTTGTCTATTGGTCACTTTGCTAATAGACTTGGTGTC	132471	chrIII	132412	-	FALSE		YCR010C	850368	NM_001178723	Ady2p	chrIII:132471-132412	GO:0005773|GO:0005774|GO:0051321|GO:0005886|GO:0015696|GO:0008519|GO:0015123|GO:0055085|GO:0005739|GO:0016020|GO:0072488|GO:0019740|GO:0006810|GO:0006847|GO:0006846|GO:0016021|GO:0006811	NM_001178723	TC19331
A_06_P5807	0.000779306	1.1115e-05	1.57627	up	7954.5	21967.7	4373.45	20229.6	3909.44	20876.1	-0.855973	1.20726	-1.55434	0.903878	-1.51249	1.07028	NCE103	Chr XIV from 559814-560479, Genome Release 64-2-1, Verified ORF, "Carbonic anhydrase; metalloenzyme that catalyzes CO2 hydration to bicarbonate, which is an important metabolic substrate, and protons; not expressed under conditions of high CO2, such as inside a growing colony, but transcription is induced in response to low CO2 levels, such as on the colony surface in ambient air; poorly transcri…	TCATCTGTACAAGTACTTAGACGATATTGACACCATGTACCATGAAGAGTCACAAAATTT	560278	chrXIV	560219	+	FALSE		YNL036W	855692	NM_001182875	carbonate dehydratase NCE103	chrXIV:560219-560278	GO:0005739|GO:0005758|GO:0005737|GO:0015976|GO:0008270|GO:0005634|GO:0034599|GO:0004089|GO:0071244|GO:0046872|GO:0016829	NM_001182875	TC19325
A_06_P7011	0.0154212	0.0037577	1.64885	up	15179.3	10046.9	4487.85	10112.9	7157.68	10218.5	0.0729992	0.127951	-1.52327	0.0421	-0.648465	0.00214195	ATG41	Chr XVI from 74719-74309, Genome Release 64-2-1, reverse complement, Verified ORF, "Protein of unknown function; mobilized into polysomes upon a shift from a fermentable to nonfermentable carbon source; potential Cdc28p substrate; ICY2 has a paralog, ICY1, that arose from the whole genome duplication" [YPL250C]	CAGCAACATAATAACGAGTACTGAAGACGATTGCATGTTCGATATGGAATTTAACGGCAA	74495	chrXVI	74436	-	FALSE		YPL250C	855825	NM_001184064	Atg41p	chrXVI:74495-74436	GO:0003674|GO:0034045|GO:0016020|GO:0000422|GO:0016236|GO:0006914|GO:0005575|GO:0032258|GO:0000045	NM_001184064	TC19832
A_06_P3514	0.00296525	0.000253182	1.87989	down	2851.63	748.937	5878.46	715.411	4096.48	679.939	-2.34877	-3.65367	-1.10996	-3.79392	-1.43812	-3.90227	MAL12	Chr VII from 1076599-1078353, Genome Release 64-2-1, Verified ORF, "Maltase (alpha-D-glucosidase); inducible protein involved in maltose catabolism; encoded in the MAL1 complex locus; hydrolyzes the disaccharides maltose, turanose, maltotriose, and sucrose" [YGR292W]	ATGTTAAACCTTGGTTTCTCTTGAATGAATCTTTCGAGCAAGGAATCAATGTTGAGCAGG	1078046	chrVII	1077987	+	FALSE		YGR292W	853209	NM_001181421	alpha-glucosidase MAL12	chrVII:1077987-1078046	GO:0005987|GO:0004575|GO:0033934|GO:0005886|GO:0005975|GO:0000023|GO:0003824|GO:0032450|GO:0016787|GO:0016798|GO:0008152|GO:0000025|GO:0004558	NM_001181421	TC17647
A_06_P6197	0.00140907	5.31272e-05	1.60354	up	1229.17	605.78	546.835	662.488	604.249	599.791	-3.54867	-3.93462	-4.54712	-3.9072	-4.22994	-4.10031	CSI2	Chr XV from 312367-311342, Genome Release 64-2-1, reverse complement, Verified ORF, "Protein of unknown function; green fluorescent protein (GFP)- fusion protein localizes to the mother side of the bud neck and the vacuole; YOL007C is not an essential gene" [YOL007C]	ACAGACAGCACTAATCCATTCAATTATACATCATACAATTTAAGTCCCGACTCTGAAGAC	311498	chrXV	311439	-	FALSE		YOL007C.1	854155	NM_001183261	Csi2p	chrXV:311498-311439	GO:0008150|GO:0003674|GO:0000324|GO:0005935	NM_001183261	NP255994
A_06_P3859	0.00173675	8.28049e-05	1.51079	down	6964.96	3461.16	9900.53	3858.11	8124.77	3414.9	-1.03595	-1.37815	-0.339704	-1.36107	-0.440651	-1.56588			ATCCTGATACGATTTTCTTAGAGAGTGATATTGGCCTGCACGTTGGATATACCGAGGGTG	246800	chrIX	246741	-	FALSE		YIL059C.1				chrIX:246800-246741			TC21691
A_06_P6840	0.00532136	0.000720897	1.5136	up	15412.3	9535.33	6234.06	10213.9	7868.07	10754.5	0.104736	0.00539112	-1.0369	0.0350997	-0.493244	0.122662	RPS9A	Chr XVI from 404950-404956,405458-406044, Genome Release 64-2-1, intron sequence removed, Verified ORF, "Protein component of the small (40S) ribosomal subunit; homologous to mammalian ribosomal protein S9 and bacterial S4; RPS9A has a paralog, RPS9B, that arose from the whole genome duplication" [YPL081W]	GATTAGGAGACTAGTTAGAGTCGGTGTTTTATCCGAAGATAAGAAGAAGTTAGATTATGT	405734	chrXVI	405675	+	FALSE		YPL081W.1	856024	NM_001183895	ribosomal 40S subunit protein S9A	chrXVI:405675-405734	GO:0000462|GO:0003735|GO:0042254|GO:0003723|GO:0006364|GO:0032040|GO:0005730|GO:0015935|GO:0005634|GO:0019843|GO:0006412|GO:0045903|GO:0005622|GO:0005737|GO:0002181|GO:0022627|GO:0030529|GO:0005840|GO:0030686	NM_001183895	TC20341
A_06_P1962	0.00156036	6.39557e-05	2.50908	up	3273.87	1446.65	766.147	2433.83	1022.61	2498.8	-2.14282	-2.66618	-4.04849	-2.03707	-3.46998	-1.98223	HO	Chr IV from 48031-46271, Genome Release 64-2-1, reverse complement, Verified ORF, "Site-specific endonuclease; required for gene conversion at the MAT locus (homothallic switching) through the generation of a ds DNA break; expression restricted to mother cells in late G1 as controlled by Swi4p-Swi6p, Swi5p, and Ash1p" [YDL227C]	TTGGAGTGGTAAAAATCGAGTATGTGCTAGATGCTATGGAAGATACAAATTCAGCGGTCA	46533	chrIV	46474	-	FALSE		YDL227C.1	851371	NM_001180287	Hop	chrIV:46533-46474	GO:0030908|GO:0004518|GO:0004519|GO:0016787|GO:0000728|GO:0007533|GO:0005634|GO:0016539|GO:0003677|GO:0046872	NM_001180287	TC17624
A_06_P5429	0.000299018	8.52814e-07	3.00698	up	74346.2	88372.4	24974.1	37892.8	19291.3	30902.9	2.386	3.28361	0.971772	1.9257	0.797687	1.64433	MIX17	Chr XIII from 272193-272663, Genome Release 64-2-1, Verified ORF, "Mitochondrial intermembrane space protein; required for normal oxygen consumption; contains twin cysteine-x9-cysteine motifs; protein abundance increases in response to DNA replication stress" [YMR002W]	TGGGAAGAACTTGTGAAATAGACGCGAGAAACTTTACACGTTGTTTGGATGAAAACAACG	272592	chrXIII	272533	+	FALSE		YMR002W	855014	NM_001182498	Mix17p	chrXIII:272533-272592	GO:0009060|GO:0005739|GO:0005758|GO:0003674|GO:0005737|GO:0005634|GO:0007005	NM_001182498	TC20888
A_06_P3477	0.00106269	2.57623e-05	1.53131	down	6641.36	59900.5	11235.4	64370.9	7990.72	48689.5	-1.10968	2.7542	-0.170942	2.66918	-0.494918	2.27353	GND2	Chr VII from 1004624-1006102, Genome Release 64-2-1, Verified ORF, "6-phosphogluconate dehydrogenase (decarboxylating); catalyzes an NADPH regenerating reaction in the pentose phosphate pathway; required for growth on D-glucono-delta-lactone; GND2 has a paralog, GND1, that arose from the whole genome duplication" [YGR256W]	CTGCTTTAGCGTTTTACGACGGCTATAGATCTGAGAGGCTACCAGCAAACTTGTTACAAG	1005968	chrVII	1005909	+	FALSE		YGR256W.1	853172	NM_001181385	phosphogluconate dehydrogenase (decarboxylating) GND2	chrVII:1005909-1005968	GO:0004616|GO:0005886|GO:0019521|GO:0016491|GO:0006098|GO:0009051|GO:0055114|GO:0005829	NM_001181385	TC18004
A_06_P4982	4.36476e-05	5.95636e-08	2.80114	up	30065.6	25372.6	2588.63	5498.67	8359.71	16269.7	1.0738	1.46394	-2.29495	-0.894272	-0.412216	0.705431	UPS2	Chr XII from 500270-499578, Genome Release 64-2-1, reverse complement, Verified ORF, "Mitochondrial intermembrane space protein; involved in phospholipid metabolism; has role in regulation of phospholipid metabolism by inhibiting conversion of phosphatidylethanolamine to phosphatidylcholine; null mutant has defects in mitochondrial morphology; similar to Ups1p, Ups3p and to human PRELI; UPS2 has …	GTGAAAATTGGGAAAAACATGTTGATGACTTGAGCAATCAACTTGTCAGTAAAGTCAATG	499761	chrXII	499702	-	FALSE		YLR168C.1	850865	NM_001182055	Ups2p	chrXII:499761-499702	GO:0005739|GO:0005758|GO:0003674|GO:0016020|GO:0015914|GO:0031314|GO:2001246|GO:0005743|GO:0046337|GO:0032048|GO:0042407	NM_001182055	TC19650
A_06_P3899	0.00233034	0.00014954	1.54034	down	2346.37	132.864	4285.51	172.429	2774.12	164.912	-2.6067	-6.07038	-1.56443	-5.84134	-1.98345	-5.90165			TGTGGTAGAATACAGGGAAGGCCAAGCTGTTGTTCAATGGATGCGGTTCGAGGCCCAGCG	177656	chrIX	177597	+	FALSE		YIL100W.1				chrIX:177597-177656
A_06_P1605	0.00548528	0.000769139	1.74628	up	8667.54	6609.39	2895.84	7001.45	3976.69	8357.93	-0.72415	-0.524825	-2.14586	-0.51381	-1.52843	-0.250232	SPB1	Chr III from 31449-33974, Genome Release 64-2-1, Verified ORF, "AdoMet-dependent methyltransferase; involved in rRNA processing and 60S ribosomal subunit maturation; methylates G2922 in the tRNA docking site of the large subunit rRNA and in the absence of snR52, U2921; suppressor of PAB1 mutants" [YCL054W]	CCAAAGGGCGTTAAGGGTAAGTATAAGATGGTTGATGGTGTCATGAAGAATGAACAAAGA	33932	chrIII	33873	+	FALSE		YCL054W	850304	NM_001178698	27S pre-rRNA (guanosine2922-2'-O)-methyltransferase	chrIII:33873-33932	GO:0000463|GO:0042254|GO:0006364|GO:0008168|GO:0008650|GO:0005730|GO:0005634|GO:0032259|GO:0016435|GO:0008649|GO:0001510|GO:0031167|GO:0030687|GO:0016740|GO:0000466	NM_001178698	NP370029
A_06_P4306	0.00133469	4.49655e-05	1.54657	up	1990.76	555.16	725.336	589.796	1011.44	603.623	-2.84409	-4.04865	-4.1591	-4.07389	-3.47316	-4.04609	RPA12	Chr X from 555195-555572, Genome Release 64-2-1, Verified ORF, "RNA polymerase I subunit A12.2; contains two zinc binding domains, and the N terminal domain is responsible for anchoring to the RNA pol I complex" [YJR063W]	CCTCAGTGTGGAAATGAAGAGATGAACTATCATACTTTACAGTTAAGATCTGCAGATGAA	555505	chrX	555446	+	FALSE		YJR063W	853526	NM_001181721	DNA-directed RNA polymerase I core subunit RPA12	chrX:555446-555505	GO:0006379|GO:0003899|GO:0042254|GO:0006363|GO:0005730|GO:0005634|GO:0006360|GO:0000122|GO:0003676|GO:0042790|GO:0046872|GO:0006351|GO:0005736|GO:0001054|GO:0008270	NM_001181721	TC21274
A_06_P2264	0.000572798	4.51391e-06	1.55227	up	4259.19	4752.95	2165.89	4057.22	2145.18	4622.73	-1.74874	-0.91664	-2.53918	-1.28033	-2.38312	-1.13145	BSC2	Chr IV from 1012252-1012959, Genome Release 64-2-1, Verified ORF, "Protein of unknown function; ORF exhibits genomic organization compatible with a translational readthrough-dependent mode of expression; null mutant displays increased translation rate and increased readthrough of premature stop codons; BSC2 has a paralog, IRC23, that arose from the whole genome duplication" [YDR275W]	GGTCTGGAATATGATATTAGTTCAGGTAGTGTTAACAAAAGTAGGCGTTTGAATTCAACT	1012782	chrIV	1012723	+	FALSE		YDR275W.1	851868	NM_001180583	Bsc2p	chrIV:1012723-1012782	GO:0005811|GO:0008150|GO:0003674|GO:0016020|GO:0016021	NM_001180583	TC19589
A_06_P3817	0.00119439	3.64066e-05	1.54468	down	6109.45	5616.91	8769.16	6482.89	7381.39	6500.53	-1.22784	-0.690012	-0.52061	-0.609246	-0.600538	-0.643524	VID28	Chr IX from 320965-318200, Genome Release 64-2-1, reverse complement, Verified ORF, "GID Complex subunit, serves as adaptor for regulatory subunit Vid24p; protein involved in proteasome-dependent catabolite degradation of fructose-1,6-bisphosphatase (FBPase); localized to the nucleus and the cytoplasm" [YIL017C]	CTCGTGGAGGTAGGATTATACGATCTGGTTAGAAAAAATATTACAGACGAATCATTATCT	318317	chrIX	318258	-	FALSE		YIL017C	854795	NM_001179367	glucose-induced degradation complex subunit VID28	chrIX:318317-318258	GO:0045721|GO:0030437|GO:0005773|GO:0007039|GO:0003674|GO:0034657|GO:0005737|GO:0045944|GO:0043161|GO:0005634	NM_001179367	NP259554
A_06_P6205	0.00577136	0.000865657	1.87831	up	2528.97	304.389	906.796	151.12	1041.62	332.576	-2.52102	-5.00048	-3.88226	-6.06849	-3.43045	-4.8903	YOL014W	Chr XV from 299693-300067, Genome Release 64-2-1, Uncharacterized ORF, "Putative protein of unknown function" [YOL014W]	TCAGCTTTTGCAACGTTGACTAAAAAGGTTCCAGGAACCACATTCTCAGCTGATATGCCA	299864	chrXV	299805	+	FALSE		YOL014W.1	854146	NM_001183268	hypothetical protein	chrXV:299805-299864	GO:0008150|GO:0003674|GO:0005575	NM_001183268	TC21291
A_06_P3738	0.000789678	1.18387e-05	1.52453	down	738.86	4819.23	1274.52	6252.27	869.138	5747.02	-4.27583	-0.884882	-3.31192	-0.659259	-3.66746	-0.797699	PEX18	Chr VIII from 420072-419221, Genome Release 64-2-1, reverse complement, Verified ORF, "Peroxin; required for targeting of peroxisomal matrix proteins containing PTS2; interacts with Pex7p; partially redundant with Pex21p; PEX18 has a paralog, PEX21, that arose from the whole genome duplication" [YHR160C]	TGATGGGCAGCATTAGTGATGGTTCTATAGTTTTAAAGAAGGATAACGGTACAGAAAGAA	419372	chrVIII	419313	-	FALSE		YHR160C.1	856565	NM_001179291	Pex18p	chrVIII:419372-419313	GO:0005515|GO:0005737|GO:0016020|GO:0016558|GO:0005778|GO:0005829|GO:0005777	NM_001179291	TC19792
A_06_P1047	0.00167975	7.45558e-05	1.55015	up	5666	3731.97	2568.27	3788.3	2909.07	4549.7	-1.33302	-1.31486	-2.33485	-1.38688	-1.96543	-1.1334	MAK16	Chr I from 101145-100225, Genome Release 64-2-1, reverse complement, Verified ORF, "Essential nuclear protein; constituent of 66S pre-ribosomal particles; required for maturation of 25S and 5.8S rRNAs; required for maintenance of M1 satellite double-stranded RNA of the L-A virus" [YAL025C]	AAACTAAACGTCCTAAAGTCGAAATCGAATACGAGGAGGAACACGAAGTTCAAAATGCTG	100305	chrI	100246	-	FALSE		YAL025C	851208	NM_001178170	ribosome biosynthesis protein MAK16	chrI:100305-100246	GO:0003674|GO:0000463|GO:0007049|GO:0005730|GO:0042273|GO:0005634|GO:0030687|GO:0003676|GO:0000466	NM_001178170	TC19060
A_06_P1369	0.000758099	1.05404e-05	1.91163	down	2095.3	30272.8	4324.64	33852.5	3117.27	27548.4	-2.77722	1.76257	-1.53832	1.75228	-1.84242	1.45567	TKL2	Chr II from 476437-474392, Genome Release 64-2-1, reverse complement, Verified ORF, "Transketolase; catalyzes conversion of xylulose-5-phosphate and ribose-5-phosphate to sedoheptulose-7-phosphate and glyceraldehyde-3-phosphate in the pentose phosphate pathway; needed for synthesis of aromatic amino acids; TKL2 has a paralog, TKL1, that arose from the whole genome duplication" [YBR117C]	TGTGATCCATGACGTGGAGAATCCTGATATTATCCTGGTGTCAACAGGATCAGAAGTCTC	474791	chrII	474732	-	FALSE		YBR117C.1	852414	NM_001178465	transketolase TKL2	chrII:474791-474732	GO:0005737|GO:0008152|GO:0005634|GO:0006098|GO:0003824|GO:0046872|GO:0016740|GO:0004802	NM_001178465	TC17358
A_06_P1553	0.0023764	0.000155246	1.80642	down	1621.26	537.776	3153.75	566.976	2246.75	521.636	-3.15629	-4.12691	-2.00587	-4.13277	-2.30316	-4.27793	MAL32	Chr II from 805351-807105, Genome Release 64-2-1, Verified ORF, "Maltase (alpha-D-glucosidase); inducible protein involved in maltose catabolism; encoded in the MAL3 complex locus; functional in genomic reference strain S288C; hydrolyzes the disaccharides maltose, turanose, maltotriose, and sucrose" [YBR299W]	ATGTTAAACCTTGGTTTTTCTTGAATGAATCTTTTGAGCAAGGAATCAATGTTGAGCAGG	806785	chrII	806726	+	FALSE		YBR299W	852602	NM_001178647	alpha-glucosidase MAL32	chrII:806726-806785	GO:0005987|GO:0004575|GO:0033934|GO:0005886|GO:0005975|GO:0000023|GO:0003824|GO:0032450|GO:0016787|GO:0016798|GO:0008152|GO:0000025|GO:0004558	NM_001178647	TC17647
A_06_P4397	0.00100141	2.1242e-05	1.86099	down	188.26	73.5574	250.451	87.8368	268.014	134.939	-6.26073	-6.92725	-5.66193	-6.8132	-5.36466	-6.2271	PGU1	Chr X from 722815-723900, Genome Release 64-2-1, Verified ORF, "Endo-polygalacturonase; pectolytic enzyme that hydrolyzes the alpha-1,4-glycosidic bonds in the rhamnogalacturonan chains in pectins" [YJR153W]	ATGGTATTGTTATCGAAGGCGATTATTTGAATAGTAAGACTACTGGAACTGCTACAGGTG	723709	chrX	723650	+	FALSE		YJR153W.1	853618	NM_001181811	Pgu1p	chrX:723650-723709	GO:0016787|GO:0007124|GO:0005975|GO:0016798|GO:0008152|GO:0004650|GO:0045490|GO:0071555|GO:0005576	NM_001181811	TC18724
A_06_P3935	0.0398215	0.0143031	1.5119	down	99831.1	174242	141712	162052	115536	145004	2.80736	4.3052	3.50181	4.03896	3.40372	3.88109	OM45	Chr IX from 93619-94800, Genome Release 64-2-1, Verified ORF, "Mitochondrial outer membrane protein of unknown function; major constituent of the outer membrane, located on the outer (cytosolic) face; interacts with porin (Por1p) and with Om14p; imported via the presequence pathway involving the TOM and TIM23 complexes, then assembled in the outer membrane by Mim1p; protein abundance increases in…	GCCAAGAACAAATTCAAAGAATGGAATGATAAGGGTGATGGTAAATTCTGGAGCTCGAAA	94791	chrIX	94732	+	FALSE		YIL136W.1	854670	NM_001179484	Om45p	chrIX:94732-94791	GO:0005739|GO:0008150|GO:0003674|GO:0016020|GO:0005741|GO:0031307|GO:0016021	NM_001179484	TC18534
A_06_P4521	0.000779306	1.15298e-05	2.02033	up	62519.6	34184.3	17912.8	15485.9	24401	22775.9	2.13209	1.90745	0.506683	0.648146	1.1175	1.18901	HAP4	Chr XI from 232227-233891, Genome Release 64-2-1, Verified ORF, "Transcription factor; subunit of the heme-activated, glucose-repressed Hap2p/3p/4p/5p CCAAT-binding complex, a transcriptional activator and global regulator of respiratory gene expression; provides the principal activation function of the complex; involved in diauxic shift" [YKL109W]	CAATGGCAGATCTTTTAAAAATTTCATGTTTTCCAACGATACCGGTATTGACGGTAGTGC	233348	chrXI	233289	+	FALSE		YKL109W	853751	NM_001179675	transcription factor HAP4	chrXI:233289-233348	GO:0001102|GO:0006355|GO:0001077|GO:0016602|GO:0001076|GO:0006366|GO:0005634|GO:0043457|GO:0003677|GO:0006351|GO:0000436	NM_001179675	TC17750
A_06_P6535	0.00233034	0.000149196	1.58825	down	56997.7	70308	98285.9	71348.9	70119.3	61181.8	2.00199	2.96483	2.96407	2.85826	2.66943	2.63944	DCS2	Chr XV from 657264-658325, Genome Release 64-2-1, Verified ORF, "m(7)GpppX pyrophosphatase regulator; non-essential, stress induced regulatory protein; modulates m7G-oligoribonucleotide metabolism; inhibits Dcs1p; regulated by Msn2p, Msn4p, and the Ras-cAMP-cAPK signaling pathway; mutant has increased aneuploidy tolerance; DCS2 has a paralog, DCS1, that arose from the whole genome duplication" [Y…	AGAGGCTCCGGAATGACAATACTGTTGGAAGATGTTATAGAAGCGTTGGGTTTCTTAGGT	658167	chrXV	658108	+	FALSE		YOR173W	854344	NM_001183592	5'-(N(7)-methyl 5'-triphosphoguanosine)-(mRNA) diphosphatase	chrXV:658108-658167	GO:0048471|GO:0005737|GO:0016787|GO:0000184|GO:0000932|GO:0000290|GO:0005634|GO:0000340|GO:0003824|GO:0050072|GO:0043086|GO:0009267	NM_001183592	TC18504
A_06_P5391	0.00576939	0.000859753	1.50544	down	15774.9	13976.1	21990	16752.1	18407.9	15458.5	0.121592	0.604965	0.791855	0.754521	0.711775	0.579721	TSL1	Chr XIII from 70624-73920, Genome Release 64-2-1, Verified ORF, "Large subunit of trehalose 6-phosphate synthase/phosphatase complex; Tps1p-Tps2p complex converts uridine-5'-diphosphoglucose and glucose 6-phosphate to trehalose; contributes to survival to acute lethal heat stress; mutant has aneuploidy tolerance; protein abundance increases in response to DNA replication stress; TSL1 has a paralo…	AAATCACAAATATTCAGACACCATCTCAACAAAATCCTTCAGATCAAGAACAACAACCTC	73690	chrXIII	73631	+	FALSE		YML100W	854872	NM_001182460	trehalose 6-phosphate synthase/phosphatase complex subunit	chrXIII:73631-73690	GO:0050790|GO:0005737|GO:0016311|GO:0005946|GO:0005992|GO:0030234|GO:0070413|GO:0004805|GO:0003824|GO:0003825	NM_001182460	TC16780
A_06_P2288	0.0248272	0.00744373	1.55582	up	1090.29	1675.79	391.836	1653	554.082	1997.83	-3.7207	-2.46189	-5.02127	-2.57609	-4.35838	-2.31372	BFR2	Chr IV from 1059627-1061231, Genome Release 64-2-1, Verified ORF, "Component of the SSU and 90S preribosomes; involved in pre-18S rRNA processing; binds to U3 snoRNA and Mpp10p; multicopy suppressor of sensitivity to Brefeldin A; expression is induced during lag phase and also by cold shock" [YDR299W]	CATGCCAGAATAGAAAATGACGAAGAATTAGAGGCTGTTAAAAACGATGATATCCAAATC	1061219	chrIV	1061160	+	FALSE		YDR299W.1	851893	NM_001180607	rRNA-processing protein BFR2	chrIV:1061160-1061219	GO:0000462|GO:0003674|GO:0006364|GO:0032040|GO:0006810|GO:0005730|GO:0005634|GO:0016192|GO:0015031|GO:0030686	NM_001180607	TC17829
A_06_P2485	0.000120552	2.97354e-07	1.73666	up	7839.08	6335.64	3553.18	5713.51	3549.91	6547.95	-0.864763	-0.516491	-1.84822	-0.791164	-1.66108	-0.604843	IZH1	Chr IV from 1434924-1435874, Genome Release 64-2-1, Verified ORF, "Membrane protein involved in zinc ion homeostasis; member of the four-protein IZH family; transcription is regulated directly by Zap1p, expression induced by zinc deficiency and fatty acids; deletion increases sensitivity to elevated zinc; IZH1 has a paralog, IZH4, that arose from the whole genome duplication" [YDR492W]	TGCCACTTGAAAGCCATTATCGATTCTTACAAATTAATGCATTCTCATATCCACCCTTGA	1435867	chrIV	1435808	+	FALSE		YDR492W	852102	NM_001180800	PAQR-type receptor	chrIV:1435808-1435867	GO:0003674|GO:0016020|GO:0005783|GO:0005789|GO:0006882|GO:0016021	NM_001180800	TC20796
A_06_P7111	0.00153578	6.18693e-05	1.55195	up	4725.56	5742.18	2311.84	4049.43	2417.18	4423.87	-1.6022	-0.670699	-2.45196	-1.29068	-2.23628	-1.22404	ROX1	Chr XVI from 679693-680799, Genome Release 64-2-1, Verified ORF, "Heme-dependent repressor of hypoxic genes; mediates aerobic transcriptional repression of hypoxia induced genes such as COX5b and CYC7; repressor function regulated through decreased promoter occupancy in response to oxidative stress; contains an HMG domain that is responsible for DNA bending activity; involved in the hyperosmotic …	GACCAACTTATATTGTCAAACCACTGTCTCACACCAGGAACAATCTATTGTCCACAACTA	680680	chrXVI	680621	+	FALSE		YPR065W	856178	NM_001184162	Rox1p	chrXVI:680621-680680	GO:0000987|GO:0000790|GO:0006355|GO:0008301|GO:0071470|GO:0005634|GO:0000122|GO:0097201|GO:0003677|GO:0006351|GO:0043565|GO:0001078|GO:0001135	NM_001184162	TC18678
A_06_P6738	0.00721018	0.00122483	1.51384	down	105924	337312	165810	330723	124267	297957	2.89562	5.24733	3.72502	5.06737	3.49384	4.91864	ALD4	Chr XV from 1039840-1041399, Genome Release 64-2-1, Verified ORF, "Mitochondrial aldehyde dehydrogenase; required for growth on ethanol and conversion of acetaldehyde to acetate; phosphorylated; activity is K+ dependent; utilizes NADP+ or NAD+ equally as coenzymes; expression is glucose repressed; can substitute for cytosolic NADP-dependent aldehyde dehydrogenase when directed to the cytosol" [YO…	GTTGATGCTTTACAAAACTACTTGCAAGTTAAAGCGGTCCGTGCCAAATTGGACGAGTAA	1041397	chrXV	1041338	+	FALSE		YOR374W.1	854556	NM_001183794	aldehyde dehydrogenase (NADP(+)) ALD4	chrXV:1041338-1041397	GO:0042645|GO:0006067|GO:0004029|GO:0005739|GO:0006090|GO:0006740|GO:0005759|GO:0008152|GO:0016620|GO:0016491|GO:0019413|GO:0004030|GO:0055114	NM_001183794	TC19912
A_06_P6294	0.00245954	0.000167038	1.91511	up	6696.95	2747.5	2667.75	2456.59	2713.74	3834.25	-1.10455	-1.71708	-2.26778	-2.0283	-2.04198	-1.38602	IZH4	Chr XV from 127920-126982, Genome Release 64-2-1, reverse complement, Verified ORF, "Membrane protein involved in zinc ion homeostasis; member of the four-protein IZH family; expression induced by fatty acids and altered zinc levels; deletion reduces sensitivity to excess zinc; possible role in sterol metabolism; protein increases in abundance and relocalizes from nucleus to ER upon DNA replicati…	GGAATCATTCCGAGTACCTTTTCCATCTCTTGATTTCTGGTACGGCTTTTTACCATTTTT	127115	chrXV	127056	-	FALSE		YOL101C	854052	NM_001183355	Izh4p	chrXV:127115-127056	GO:0003674|GO:0005737|GO:0000324|GO:0016020|GO:0005783|GO:0005789|GO:0006882|GO:0005634|GO:0016021	NM_001183355	TC19016
A_06_P2580	0.000753264	1.00704e-05	1.82573	down	29246.5	4508.42	51604.4	6996.33	41231.5	7505.14	1.03513	-0.993166	2.03687	-0.511133	1.9036	-0.443848	CYC7	Chr V from 79977-79636, Genome Release 64-2-1, reverse complement, Verified ORF, "Cytochrome c isoform 2, expressed under hypoxic conditions; also known as iso-2-cytochrome c; electron carrier of the mitochondrial intermembrane space that transfers electrons from ubiquinone-cytochrome c oxidoreductase to cytochrome c oxidase during cellular respiration; protein abundance increases in response to …	ATGCAAACATCAACAAGAACGTCAAATGGGATGAGGATAGTATGTCCGAGTACTTGACGA	79799	chrV	79740	-	FALSE		YEL039C	856672	NM_001178854	cytochrome c isoform 2	chrV:79799-79740	GO:0005739|GO:0005758|GO:0006123|GO:0006122|GO:0070469|GO:0009055|GO:0046872|GO:0055114|GO:0020037	NM_001178854	TC21451
A_06_P2112	0.0141259	0.00332483	1.64866	up	2559.67	129.224	1031.9	149.507	1198.5	172.95	-2.49843	-6.10332	-3.67457	-6.03754	-3.21972	-5.87129	YDR124W	Chr IV from 700315-701289, Genome Release 64-2-1, Uncharacterized ORF, "Putative protein of unknown function; non-essential gene; expression is strongly induced by alpha factor" [YDR124W]	GGGAATATCCGAAAGACCCTGTATCGGAGGATTATTCGAATAGCATATCTCGATTAGAAA	701207	chrIV	701148	+	FALSE		YDR124W.1	851702	NM_001180432	hypothetical protein	chrIV:701148-701207	GO:0008150|GO:0003674|GO:0005575	NM_001180432	NP258729
A_06_P1314	0.00136133	4.82894e-05	2.03394	up	7997.94	1589.27	2994.41	1806.51	3061.9	1915.69	-0.843268	-2.53997	-2.08886	-2.46674	-1.86755	-2.37416	NRG2	Chr II from 370699-370037, Genome Release 64-2-1, reverse complement, Verified ORF, "Transcriptional repressor; mediates glucose repression and negatively regulates filamentous growth; activated in stochastic pulses of nuclear localization in response to low glucose" [YBR066C]	GTGGACAGAGGTTTAGTAGACATGATAACTGTAATCAGCATTATCGAACTCATGCAAACA	370135	chrII	370076	-	FALSE		YBR066C.1	852358	NM_001178414	Nrg2p	chrII:370135-370076	GO:0006355|GO:0043709|GO:0005634|GO:0003676|GO:0003677|GO:0006351|GO:0046872|GO:0043565|GO:1900460|GO:0007124|GO:0000433|GO:1900464|GO:2000218	NM_001178414	TC19822
A_06_P2446	0.00103216	2.40847e-05	1.577	down	18778.1	5713.45	30562.1	7109.73	23029.9	4547.17	0.398946	-0.642259	1.28047	-0.487116	1.05613	-1.15175	TSA2	Chr IV from 1365662-1365072, Genome Release 64-2-1, reverse complement, Verified ORF, "Stress inducible cytoplasmic thioredoxin peroxidase; cooperates with Tsa1p in the removal of reactive oxygen, nitrogen and sulfur species using thioredoxin as hydrogen donor; deletion enhances the mutator phenotype of tsa1 mutants; protein abundance increases in response to DNA replication stress; TSA2 has a pa…	ATAATCGACCCGAAGGGAATCATTAGACATATCACTATCAATGATTTATCTGTTGGCAGA	1365274	chrIV	1365215	-	FALSE		YDR453C	852064	NM_001180761	thioredoxin peroxidase TSA2	chrIV:1365274-1365215	GO:0005737|GO:0016209|GO:0004601|GO:0006457|GO:0016491|GO:0045454|GO:0034599|GO:0051920|GO:0008379|GO:0055114	NM_001180761	TC20576
A_06_P1949	0.00124636	4.01613e-05	1.61711	down	777.896	8258.96	1414.55	9216.22	970.898	8603.9	-4.21057	-0.143591	-3.17781	-0.110202	-3.51715	-0.236547	PRR2	Chr IV from 76545-74446, Genome Release 64-2-1, reverse complement, Verified ORF, "Serine/threonine protein kinase; inhibits pheromone induced signalling downstream of MAPK, possibly at the level of the Ste12p transcription factor; mutant has increased aneuploidy tolerance; PRR2 has a paralog, NPR1, that arose from the whole genome duplication" [YDL214C]	CATCGCTTCGAATAATAAACAAAGGTAATCACATACATACAAACATCGATCAACGATACG	74538	chrIV	74479	-	FALSE		YDL214C	851312	NM_001180274	serine/threonine protein kinase PRR2	chrIV:74538-74479	GO:0046020|GO:0005634|GO:0005575|GO:0005524|GO:0019236|GO:0031138|GO:0035556|GO:0016310|GO:0005737|GO:0004672|GO:0000166|GO:0004674|GO:0016301|GO:0006468|GO:0016740	NM_001180274	TC17313
A_06_P2550	0.00138814	5.07254e-05	1.56089	down	76182.7	35185.8	118935	42468.8	92374.6	44188.6	2.41907	1.94878	3.23262	2.10519	3.06144	2.14775	GLC3	Chr V from 133120-135234, Genome Release 64-2-1, Verified ORF, "Glycogen branching enzyme, involved in glycogen accumulation; green fluorescent protein (GFP)-fusion protein localizes to the cytoplasm in a punctate pattern; relocalizes from nucleus to cytoplasmic foci upon DNA replication stress" [YEL011W]	CTGTTGTTTATTTTCAACTTCCATCCTACAAACAGCTACAGCGATTATAGAGTTGGTGTC	135054	chrV	134995	+	FALSE		YEL011W.1	856705	NM_001178826	1,4-alpha-glucan branching enzyme	chrV:134995-135054	GO:0005737|GO:0043169|GO:0016757|GO:0005975|GO:0005978|GO:0003824|GO:0016740|GO:0004553|GO:0003844	NM_001178826	TC17307
A_06_P1280	0.00044284	2.25329e-06	1.65068	down	3667.5	3465.87	6292.25	4708.33	4681.39	4788.41	-1.96464	-1.39387	-1.01408	-1.07527	-1.24158	-1.07198	EDS1	Chr II from 301944-304703, Genome Release 64-2-1, Uncharacterized ORF, "Putative zinc cluster protein, predicted to be a transcription factor; not an essential gene; EDS1 has a paralog, RGT1, that arose from the whole genome duplication" [YBR033W]	TATTGAAAAAGTTTGCCGACATAGGTTGGAAATTGATGGATGATTCAGAATTGGGTTGTT	304683	chrII	304624	+	FALSE		YBR033W.1	852321	NM_001178381	Eds1p	chrII:304624-304683	GO:0043565|GO:0008150|GO:0006355|GO:0006357|GO:0000981|GO:0008270|GO:0005634|GO:0005575|GO:0003677|GO:0046872|GO:0006351	NM_001178381	TC16944
A_06_P1723	0.0277741	0.00868375	1.53385	down	313.101	110.146	355.663	146.226	371.127	130.086	-5.52077	-6.34447	-5.16996	-6.07626	-4.90361	-6.29041	YCR102C	Chr III from 305467-304361, Genome Release 64-2-1, reverse complement, Uncharacterized ORF, "Putative protein of unknown function; involved in copper metabolism; similar to C. carbonum toxD gene; member of the quinone oxidoreductase family" [YCR102C]	CGTCAAAAAGGAGAATAGGAGGCAAAATGTCACTATTGACAGAACAAGACTGTATTCAAT	304646	chrIII	304587	-	FALSE		YCR102C	850466	NM_001178809	hypothetical protein	chrIII:304646-304587	GO:0003674|GO:0016491|GO:0005575|GO:0046688|GO:0055114	NM_001178809
A_06_P4984	4.36476e-05	6.22426e-08	1.79647	down	3576.49	1670.23	4658.52	3831.06	5022.37	3740.8	-1.99766	-2.45532	-1.434	-1.36892	-1.15249	-1.43245	APS1	Chr XII from 501049-500579, Genome Release 64-2-1, reverse complement, Verified ORF, "Small subunit of the clathrin-associated adaptor complex AP-1; AP-1 is involved in protein sorting at the trans-Golgi network; homolog of the sigma subunit of the mammalian clathrin AP-1 complex" [YLR170C]	CGGCAATGTTTGTGAGCTAGACATTATATTTAACTTCAGTAAGGTCTACGATATCTTGAA	500758	chrXII	500699	-	FALSE		YLR170C.1	850868	NM_001182057	Aps1p	chrXII:500758-500699	GO:0005794|GO:0030121|GO:0005634|GO:0031410|GO:0006896|GO:0015031|GO:0006886|GO:0030117|GO:0030665|GO:0005737|GO:0016020|GO:0030276|GO:0008565|GO:0006810|GO:0016192|GO:0005768	NM_001182057	TC20891
A_06_P6962	0.000189073	5.05541e-07	1.9477	up	4322.85	2684.88	1611.95	1120.85	1742.56	1254.48	-1.72975	-1.75061	-2.97843	-3.13715	-2.69152	-3.02607	AFT2	Chr XVI from 169338-168088, Genome Release 64-2-1, reverse complement, Verified ORF, "Iron-regulated transcriptional activator; activates genes involved in intracellular iron use and required for iron homeostasis and resistance to oxidative stress; AFT2 has a paralog, AFT1, that arose from the whole genome duplication" [YPL202C]	ATCTTCACCAAATTTTATGGAAACAGACGCTCCTTATGGAGATGAGATCATTAAAGTTTC	168324	chrXVI	168265	-	FALSE		YPL202C	855899	NM_001184016	Aft2p	chrXVI:168324-168265	GO:0006355|GO:0006366|GO:0072715|GO:0000982|GO:0005634|GO:0036086|GO:0000978|GO:0006351|GO:0005739|GO:0006879|GO:0043565|GO:0001077|GO:0045944|GO:0034599|GO:0032048|GO:2000185	NM_001184016	NP255392
A_06_P2924	0.00199004	0.000104291	1.56369	up	7194.28	5688.39	3620.58	6663.13	3619.31	6449.24	-0.999177	-0.711268	-1.82374	-0.579112	-1.64413	-0.643105	CDC14	Chr VI from 210068-208413, Genome Release 64-2-1, reverse complement, Verified ORF, "Protein phosphatase required for mitotic exit; required for rDNA segregation, cytokinesis, meiosis I spindle disassembly, and environmental stress response; maintained in nucleolus by Cdc55p in early meiosis until liberated by the FEAR and Mitotic Exit Network in anaphase, enabling it to effect a decrease in CDK/…	AGAAAAATGATATCTCCTCTGCTTCATCGTCCCGAATGGAAGATAACGAACCCAGCGCAA	208594	chrVI	208535	-	FALSE		YFR028C	850585	NM_001179993	phosphoprotein phosphatase CDC14	chrVI:208594-208535	GO:0051256|GO:0072686|GO:0007096|GO:0005634|GO:0035335|GO:0016791|GO:0005737|GO:0007059|GO:0006470|GO:0004721|GO:0004722|GO:0005935|GO:0004725|GO:0051229|GO:0005813|GO:0051321|GO:0071470|GO:0032467|GO:0005816|GO:0005730|GO:0071850|GO:0030869|GO:0007049|GO:0016787|GO:0016311|GO:0008138|GO:0000278|GO:0051301	NM_001179993	TC17763
A_06_P1521	0.00445496	0.000518617	1.69925	up	3591.13	4615.53	1466.41	5153.23	1699.18	5912.74	-1.99992	-1.00572	-3.15442	-0.95045	-2.76482	-0.770121	REI1	Chr II from 739841-741022, Genome Release 64-2-1, Verified ORF, "Cytoplasmic pre-60S factor; required for the correct recycling of shuttling factors Alb1, Arx1 and Tif6 at the end of the ribosomal large subunit biogenesis; involved in bud growth in the mitotic signaling network" [YBR267W]	AAGAGAAGTGCCAAGTTCGTCAATAACCAACCACACTACAGAGACCAACTTCTGCAGTAA	741017	chrII	740958	+	FALSE		YBR267W	852569	NM_001178615	Rei1p	chrII:740958-741017	GO:0043565|GO:0005737|GO:0007117|GO:0042254|GO:0042273|GO:0008270|GO:0022625|GO:0030687|GO:0003676|GO:0000278|GO:0046872|GO:0006913	NM_001178615	TC18535
A_06_P3747	0.00156036	6.41694e-05	1.57981	up	2300.41	1937.94	1085.39	1870.64	1162.15	2071	-2.63192	-2.22982	-3.56507	-2.40456	-3.29167	-2.29002	DBP8	Chr VIII from 442181-443476, Genome Release 64-2-1, Verified ORF, "ATPase, putative RNA helicase of the DEAD-box family; component of 90S preribosome complex involved in production of 18S rRNA and assembly of 40S small ribosomal subunit; ATPase activity stimulated by association with Esf2p" [YHR169W]	AATTGGTGACGCCATATCATTCGTTACCCAGCGAGATGTTTCTAGGATACAGGCCATTGA	443290	chrVIII	443231	+	FALSE		YHR169W.1	856574	NM_001179300	ATP-dependent RNA helicase DBP8	chrVIII:443231-443290	GO:0000472|GO:0042254|GO:0003723|GO:0006364|GO:0004386|GO:0005730|GO:0000480|GO:0005634|GO:0003676|GO:0005524|GO:0004004|GO:0016787|GO:0000166|GO:0010501|GO:0000447|GO:0016887|GO:0030686	NM_001179300	NP961929
A_06_P5686	0.00192548	9.95345e-05	1.71691	up	40596.7	30226.3	15126.6	30344.1	18789	31267.8	1.50909	1.69787	0.223579	1.61491	0.729273	1.65917	FAA4	Chr XIII from 759807-761891, Genome Release 64-2-1, Verified ORF, "Long chain fatty acyl-CoA synthetase; activates imported fatty acids with a preference for C12:0-C16:0 chain lengths; functions in long chain fatty acid import; important for survival during stationary phase; localized to lipid particles; involved in sphingolipid-to-glycerolipid metabolism; forms cytoplasmic foci upon DNA replicat…	GTCCCTAACTTAGGACACTTGTCTAAGCTGGCTATCGAATTAGGTATAATGGTACCAGGT	761650	chrXIII	761591	+	FALSE		YMR246W	855288	NM_001182754	long-chain fatty acid-CoA ligase FAA4	chrXIII:761591-761650	GO:0005811|GO:0006629|GO:0001676|GO:0005886|GO:0010494|GO:0016874|GO:0003824|GO:0035336|GO:0005524|GO:0004467|GO:0005737|GO:0000166|GO:0008152|GO:0006631|GO:0044539	NM_001182754	TC17333
A_06_P1953	0.0025187	0.000175546	1.85218	down	1040.7	5249.02	2056.11	6808.87	1490.3	5454.99	-3.79381	-0.756955	-2.62359	-0.584066	-2.90459	-0.942111	YDL218W	Chr IV from 66493-67446, Genome Release 64-2-1, Uncharacterized ORF, "Putative protein of unknown function; YDL218W transcription is regulated by Azf1p and induced by starvation and aerobic conditions; expression also induced in cells treated with the mycotoxin patulin" [YDL218W]	TTACTCTACGGATGAGTCAGGTGATCGGTCTTATCAAGAAAAGGTCACAGAAGGAGCTCA	67386	chrIV	67327	+	FALSE		YDL218W.1	851308	NM_001180278	hypothetical protein	chrIV:67327-67386	GO:0008150|GO:0003674|GO:0005737|GO:0016020|GO:0016021	NM_001180278	TC19531
A_06_P5808	4.90835e-05	8.74929e-08	13.9024	up	315040	291223	34041.4	101169	18007.5	72110.1	4.47011	5.03286	1.41105	3.34255	0.67285	2.86189	IDH1	Chr XIV from 559002-557920, Genome Release 64-2-1, reverse complement, Verified ORF, "Subunit of mitochondrial NAD(+)-dependent isocitrate dehydrogenase; complex catalyzes the oxidation of isocitrate to alpha-ketoglutarate in the TCA cycle" [YNL037C]	ATGATCCTTTCCTCCACGTTAATGTTGAACCATTTGGGTTTGAATGAATATGCTACTAGA	558100	chrXIV	558041	-	FALSE		YNL037C.1	855691	NM_001182876	isocitrate dehydrogenase (NAD(+)) IDH1	chrXIV:558100-558041	GO:0042645|GO:0005962|GO:0000287|GO:0006099|GO:0006537|GO:0003723|GO:0003824|GO:0046872|GO:0016616|GO:0005739|GO:0006102|GO:0051287|GO:0004449|GO:0005759|GO:0008152|GO:0016491|GO:0055114	NM_001182876	TC18731
A_06_P7051	0.000382994	1.25946e-06	1.53807	up	15821.2	158850	9023.27	54599.9	8061.5	26063.5	0.146814	4.12358	-0.48131	2.43118	-0.474305	1.40244	ICL2	Chr XVI from 568996-567269, Genome Release 64-2-1, reverse complement, Verified ORF, "2-methylisocitrate lyase of the mitochondrial matrix; functions in the methylcitrate cycle to catalyze the conversion of 2-methylisocitrate to succinate and pyruvate; ICL2 transcription is repressed by glucose and induced by ethanol" [YPR006C]	GCATTCAGATGGAGTATCATTCTGGGAATTAGCCAATAGCTTCCAAAGTGACGGAATGAA	567500	chrXVI	567441	-	FALSE		YPR006C.1	856114	NM_001184103	methylisocitrate lyase ICL2	chrXVI:567500-567441	GO:0005739|GO:0046912|GO:0046421|GO:0005759|GO:0008152|GO:0019629|GO:0004451|GO:0003824|GO:0019752|GO:0006097|GO:0016829	NM_001184103	TC17662
A_06_P3790	0.000773354	1.08904e-05	1.52908	down	226.108	424.892	299.157	466.016	269.361	645.569	-5.99073	-4.41787	-5.41144	-4.41328	-5.37807	-3.98941			AAACAATTAATAGGTATCTCGTCTAGCGTAGTATCTCGAGTTTCCAGAAGTTGCAGATAA	537818	chrVIII	537759	-	FALSE		YAR060C.1				chrVIII:537818-537759			TC21479
A_06_P5719	0.000789678	1.21056e-05	1.7549	down	11086.1	32565.2	23034.8	34830.7	15029.2	36967.1	-0.366159	1.8577	0.870213	1.81722	0.44523	1.90268	CAT8	Chr XIII from 831329-827028, Genome Release 64-2-1, reverse complement, Verified ORF, "Zinc cluster transcriptional activator; necessary for derepression of a variety of genes under non-fermentative growth conditions, active after diauxic shift, binds carbon source responsive elements; relative distribution to the nucleus increases upon DNA replication stress" [YMR280C]	CGTGGTCCAAGACGGCCTCAGAAAAATCGTTACAATACAGATCGATCAAAAAGTTCTGGT	827146	chrXIII	827087	-	FALSE		YMR280C	855323	NM_001182787	DNA-binding transcription factor CAT8	chrXIII:827146-827087	GO:0006355|GO:0006366|GO:0005975|GO:0000981|GO:0035948|GO:0005634|GO:0035959|GO:0000978|GO:0061414|GO:0003677|GO:0046872|GO:0006351|GO:0043565|GO:0001077|GO:0005737|GO:0008270	NM_001182787	TC16660
A_06_P1614	0.000693056	8.40068e-06	1.90213	down	4049.45	71474.2	3995.82	83022.9	6111.27	80748.3	-1.82139	3.00061	-1.68716	3.06927	-0.893777	3.03306	CHA1	Chr III from 16880-15798, Genome Release 64-2-1, reverse complement, Verified ORF, "Catabolic L-serine (L-threonine) deaminase; catalyzes the degradation of both L-serine and L-threonine; required to use serine or threonine as the sole nitrogen source, transcriptionally induced by serine and threonine" [YCL064C]	CCTAGAAAATGCACTGGGCTCAAAATTAGCTGCGGATGACATTGTGATAATTATTGCTTG	15993	chrIII	15934	-	FALSE		YCL064C	850295	NM_001178706	L-serine/L-threonine ammonia-lyase CHA1	chrIII:15993-15934	GO:0042645|GO:0005739|GO:0003941|GO:0006520|GO:0030170|GO:0004794|GO:0006565|GO:0016829|GO:0006567	NM_001178706	TC18747
A_06_P1815	0.00173675	8.25115e-05	1.57961	down	1911.35	20850.1	3424.28	21279.7	2343.08	20075.1	-2.91416	1.18719	-1.89167	1.1041	-2.25459	0.994797	NDE2	Chr IV from 303211-304848, Genome Release 64-2-1, Verified ORF, "Mitochondrial external NADH dehydrogenase; catalyzes the oxidation of cytosolic NADH; Nde1p and Nde2p are involved in providing the cytosolic NADH to the mitochondrial respiratory chain; NDE2 has a paralog, NDE1, that arose from the whole genome duplication" [YDL085W]	GAGGTATCACGTCTACAAAAAGAGGTTAATTTGAGGAAATCTAAGTTGGATAAGTTCAAC	304635	chrIV	304576	+	FALSE		YDL085W	851474	NM_001180144	NADH-ubiquinone reductase (H(+)-translocating) NDE2	chrIV:304576-304635	GO:0005739|GO:0003954|GO:0005758|GO:0006116|GO:0016491|GO:0019655|GO:0055114	NM_001180144	TC19949
A_06_P5547	0.00103216	2.41912e-05	1.83381	down	2077	9650.66	3886.8	15899.8	2941.49	12999.8	-2.79307	0.129708	-1.70269	0.577892	-1.91822	0.345563	SHH3	Chr XIII from 502734-502144, Genome Release 64-2-1, reverse complement, Uncharacterized ORF, "Putative mitochondrial inner membrane protein of unknown function; although similar to paralogous Sdh3p, Shh3p is not a stoichiometric subunit of either succinate dehydrogenase or of the TIM22 translocase; SHH3 has a paralog, SDH3, that arose from the whole genome duplication" [YMR118C]	ATATGGGCTACGAATTGACCAACCGTGGGGTTATAAAAACCGGATCAATCGTTTTAGCCG	502240	chrXIII	502181	-	FALSE		YMR118C	855145	NM_001182618	protein SHH3	chrXIII:502240-502181	GO:0048038|GO:0006099|GO:0005743|GO:0009055|GO:0016627|GO:0046872|GO:0005739|GO:0003674|GO:0008150|GO:0016020|GO:0005749|GO:0006121|GO:0000104|GO:0016021|GO:0045281	NM_001182618	TC20377
A_06_P2334	0.00387449	0.000418547	2.0626	down	154253	52735.9	192672	66931.2	243854	48965.2	3.43909	2.57143	3.95273	2.75523	4.48355	2.30487	HXT6	Chr IV from 1161320-1159608, Genome Release 64-2-1, reverse complement, Verified ORF, "High-affinity glucose transporter; member of the major facilitator superfamily, nearly identical to Hxt7p, expressed at high basal levels relative to other HXTs, repression of expression by high glucose requires SNF3; HXT6 has a paralog, HXT1, that arose from the whole genome duplication" [YDR343C]	GCTGAAGAAATGGCTCACGATGATAAGCCATTGTACAAGAGAATGTTCAGCACCAAATAA	1159662	chrIV	1159603	-	FALSE		YDR343C	851944	NM_001180651	hexose transporter HXT6	chrIV:1159662-1159603	GO:0005215|GO:0005886|GO:0022857|GO:0008643|GO:0055085|GO:0015761|GO:0071944|GO:0008645|GO:0005739|GO:0015755|GO:0015578|GO:0016020|GO:0046323|GO:0005887|GO:0022891|GO:0005353|GO:0006810|GO:0005351|GO:0016021|GO:0005355|GO:0015992	NM_001180651	TC17690
A_06_P5890	0.00201373	0.000108034	1.58656	up	2267.76	2348.69	1122.02	2641.42	1141.07	3063.48	-2.65649	-1.97918	-3.52227	-1.91817	-3.32239	-1.7131	NCS2	Chr XIV from 401040-402521, Genome Release 64-2-1, Verified ORF, "Protein required for uridine thiolation of Lys(UUU) and Glu(UUC) tRNAs; required for the thiolation of uridine at the wobble position of Lys(UUU) and Glu(UUC) tRNAs; has a role in urmylation and in invasive and pseudohyphal growth; inhibits replication of Brome mosaic virus in S. cerevisiae" [YNL119W]	CAGTGGCAAGATTCAAAATTAGGGCAATCTCACACACATTATGTTGAATTGTTGAATGAA	402307	chrXIV	402248	+	FALSE		YNL119W	855603	NM_001182957	Ncs2p	chrXIV:402248-402307	GO:0016783|GO:0002098|GO:0001403|GO:0003674|GO:0005737|GO:0002143|GO:0000049|GO:0007124|GO:0034227|GO:0032447|GO:0008033|GO:0005829	NM_001182957	TC16891
A_06_P6380	0.0108963	0.00228647	1.62808	down	782.473	515.663	1254.07	671.127	994.249	661.531	-4.20794	-4.1438	-3.33941	-3.87819	-3.50477	-3.93424	ROD1	Chr XV from 364369-366882, Genome Release 64-2-1, Verified ORF, "Alpha-arrestin involved in ubiquitin-dependent endocytosis; activating dephosphorylation relays glucose signaling to transporter endocytosis; calcineurin dephosphorylation is required for Rsp5p-dependent internalization of agonist-occupied Ste2p, as part of signal desensitization; recruits Rsp5p to Ste2p via its 2 PPXY motifs; prote…	GGAAGCAGACATTTTCCGTTTAATATGACAACATCTTTCACTAGTAATTCAAGTTCCAAG	366681	chrXV	366622	+	FALSE		YOR018W	854183	NM_001183437	Rod1p	chrXV:366622-366681	GO:0070086|GO:0016020|GO:0005886|GO:0042493|GO:0071333|GO:0000754|GO:0031625|GO:0002092|GO:0005829	NM_001183437	TC17060
A_06_P4949	0.00088263	1.57332e-05	2.2235	up	1896.79	8360.33	546.696	1258.21	666.848	1162.03	-2.91793	-0.123079	-4.53026	-3.12796	-4.07076	-3.16357	TIS11	Chr XII from 416658-415801, Genome Release 64-2-1, reverse complement, Verified ORF, "mRNA-binding protein expressed during iron starvation; binds to a sequence element in the 3'-untranslated regions of specific mRNAs to mediate their degradation; involved in iron homeostasis; protein increases in abundance and relative distribution to the nucleus increases upon DNA replication stress; TIS11 has …	TTACTGTAACGTCTCTTCGACTAGCAAACAATCAGACGAAAAGAGAAGCAATGGTCGCGG	415922	chrXII	415863	-	FALSE		YLR136C	850827	NM_001182023	Tis11p	chrXII:415922-415863	GO:0006879|GO:0061158|GO:0005737|GO:0000932|GO:0003723|GO:0000956|GO:0005634|GO:0003730|GO:0003729|GO:0046872|GO:0005829	NM_001182023	TC19198
A_06_P5120	0.0026859	0.000202041	2.7148	up	270380	235627	85307.4	185144	77045.5	155866	4.24405	4.73878	2.75178	4.22964	2.80321	3.99309	ACO1	Chr XII from 737548-735212, Genome Release 64-2-1, reverse complement, Verified ORF, "Aconitase; required for the tricarboxylic acid (TCA) cycle and also independently required for mitochondrial genome maintenance; phosphorylated; component of the mitochondrial nucleoid; mutation leads to glutamate auxotrophy" [YLR304C]	TCATCACAAAGTCTTTCGCTCGTATCCATGAAACTAACTTGAAAAAACAAGGTCTATTGC	735503	chrXII	735444	-	FALSE		YLR304C.1	851013	NM_001182192	aconitate hydratase ACO1	chrXII:735503-735444	GO:0042645|GO:0051539|GO:0006099|GO:0051536|GO:0003994|GO:0016829|GO:0046872|GO:0005829|GO:0005739|GO:0005737|GO:0003690|GO:0003697|GO:0005759|GO:0008152	NM_001182192	TC17159
A_06_P2111	0.000577143	5.18447e-06	2.92124	up	1746.14	735.166	433.148	702.587	462.626	917.232	-3.05085	-3.6206	-4.98312	-3.81078	-4.59743	-3.48087	INO2	Chr IV from 699468-698554, Genome Release 64-2-1, reverse complement, Verified ORF, "Transcription factor; component of the heteromeric Ino2p/Ino4p basic helix-loop-helix transcription activator that binds inositol/choline-responsive elements (ICREs), required for derepression of phospholipid biosynthetic genes in response to inositol depletion; involved in diauxic shift" [YDR123C]	CGGGAAAAGAATTCCCAAGCATATTCTTTTAACTTGTGTAATGAACGATATCAAGTCCAT	698657	chrIV	698598	-	FALSE		YDR123C	851701	NM_001180431	Ino2p	chrIV:698657-698598	GO:0006629|GO:0006355|GO:0001077|GO:0006366|GO:0045944|GO:0046983|GO:0005634|GO:0008654|GO:0003677|GO:0006351	NM_001180431	TC19074
A_06_P2607	0.00552171	0.000789179	1.82339	up	932.561	14332.1	421.277	4984.72	399.037	4880.69	-3.95648	0.67373	-4.8997	-1.28246	-4.8231	-1.02963	SIT1	Chr V from 27657-29543, Genome Release 64-2-1, Verified ORF, "Ferrioxamine B transporter; member of the ARN family of transporters that specifically recognize siderophore-iron chelates; transcription is induced during iron deprivation and diauxic shift; potentially phosphorylated by Cdc28p" [YEL065W]	TCATTACAACTTATACCTGGGGAACACCAGAAAGAATAGCTTTAGTCATGTCTTACCGCT	29322	chrV	29263	+	FALSE		YEL065W	856644	NM_001178880	siderophore transporter	chrV:29263-29322	GO:0005774|GO:0000324|GO:0005886|GO:0031410|GO:0055085|GO:0055072|GO:0006879|GO:0016020|GO:0006810|GO:0015891|GO:0016021|GO:0010008|GO:0005768|GO:0006811|GO:0015344	NM_001178880	TC20552
A_06_P3460	9.64258e-06	6.87528e-09	6.39882	up	12843	17586.8	1670.37	3226.28	1564.4	3309.47	-0.151458	0.977475	-2.9171	-1.62036	-2.82926	-1.58694	PEX21	Chr VII from 970053-969187, Genome Release 64-2-1, reverse complement, Verified ORF, "Peroxin required for peroxisomal matrix protein targeting; acts on proteins containing the PTS2 targeting sequence; interacts with Pex7p; partially redundant with Pex18p; relative distribution to cytoplasmic foci increases upon DNA replication stress; PEX21 has a paralog, PEX18, that arose from the whole genome …	ACTATCTGAGTCGAAGTTTATTCAGTTAATGAGAAACATTAGTAGCGGTGACGTGACTTT	969369	chrVII	969310	-	FALSE		YGR239C.1	853154	NM_001181368	Pex21p	chrVII:969369-969310	GO:0005515|GO:0005737|GO:0016020|GO:0051099|GO:0016558|GO:0005778|GO:0005829|GO:0005777	NM_001181368	TC19180
A_06_P1939	0.00121617	3.72871e-05	1.63022	down	30912.6	43281.9	43531.5	54106.1	39239.5	48327.7	1.11666	2.27583	1.74452	2.43108	1.82172	2.25035	RTN2	Chr IV from 94605-95786, Genome Release 64-2-1, Verified ORF, "Reticulon protein; stabilizes membrane curvature; involved in nuclear pore assembly and maintenance of tubular ER morphology; interacts with exocyst subunit Sec6p, Yip3p, and Sbh1p; much less abundant than Rtn1p; rtn1 rtn2 yop1 triple mutant lacks tubular ER; member of RTNLA (reticulon-like A) subfamily; protein increases in abundance…	AACAACAGGCATGAAAACTTCAGTAAACCAGATGTCAAGACATATGATCCAAGAACAGTT	95562	chrIV	95503	+	FALSE		YDL204W	851323	NM_001180264	Rtn2p	chrIV:95503-95562	GO:0032541|GO:0034976|GO:0071782|GO:0005783|GO:0071786|GO:0071788|GO:0005634|GO:0071944|GO:0003674|GO:0005737|GO:0016020|GO:0032581|GO:0005789|GO:0048309|GO:0016021	NM_001180264	TC18529
A_06_P3359	0.00421548	0.000474148	1.54045	up	43543.9	2199.59	15102.3	2227.09	22425	1845	1.61403	-2.03572	0.269988	-2.14634	0.990676	-2.45131	TPO2	Chr VII from 765606-763762, Genome Release 64-2-1, reverse complement, Verified ORF, "Polyamine transporter of the major facilitator superfamily; member of the 12-spanner drug:H(+) antiporter DHA1 family; specific for spermine; localizes to the plasma membrane; transcription of TPO2 is regulated by Haa1p; TPO2 has a paralog, TPO3, that arose from the whole genome duplication" [YGR138C]	AAGGGCTTGAGACATAAGTTGTCCAAGAAGGACTATTCCATCGACAGTGTTGAGATGTAA	763826	chrVII	763767	-	FALSE		YGR138C	853039	NM_001181267	spermine transporter	chrVII:763826-763767	GO:0000297|GO:0015297|GO:0000296|GO:0016020|GO:0005886|GO:0006810|GO:0000329|GO:0016021|GO:0055085|GO:0071944	NM_001181267	TC21763
A_06_P4632	0.000741586	9.64987e-06	1.66243	down	352.458	454.418	467.848	446.444	453.659	559.016	-5.34407	-4.30183	-4.74802	-4.46711	-4.61078	-4.17119	FRE2	Chr XI from 11226-9091, Genome Release 64-2-1, reverse complement, Verified ORF, "Ferric reductase and cupric reductase; reduces siderophore-bound iron and oxidized copper prior to uptake by transporters; expression induced by low iron levels but not by low copper levels" [YKL220C]	GGACCTCCTATTTTTGTTGACAAAGTGAGGAATGAAACCGCAAAAATAGTTTTAGATAAG	9196	chrXI	9137	-	FALSE		YKL220C	853660	NM_001179785	ferric/cupric-chelate reductase	chrXI:9196-9137	GO:0052851|GO:0000324|GO:0000293|GO:0005886|GO:0055072|GO:0046872|GO:0006879|GO:0016020|GO:0015677|GO:0016491|GO:0006826|GO:0016021|GO:0006825|GO:0055114|GO:0006811	NM_001179785	TC17288
A_06_P1196	6.85137e-08	1.22128e-11	15.3687	down	355.924	3526.78	390.984	520.58	4277.04	9938.6	-5.33241	-1.38762	-5.01549	-4.24444	-1.39049	-0.0129416			TGTCTTTTCATGTGAGCAGAACTAAAATCTTGGTCTTGGTCAGAATCTCGATTATCCTTC	100112	chrII	100053	+	FALSE		YBL065W.1				chrII:100053-100112
A_06_P5565	4.90835e-05	8.37883e-08	2.35724	up	12049.9	10592.5	4024.58	4234.07	4029.65	5566.32	-0.242497	0.255448	-1.66388	-1.2211	-1.47959	-0.840528	ERG29	Chr XIII from 537838-538551, Genome Release 64-2-1, Verified ORF, "Protein of unknown function involved in ergosterol biosynthesis; conditional mutants produce less ergosterol, display impaired oxygen consumption, respiratory growth, mitochondrial iron utilization, and are more sensitive to oxidative stress; mutant bm-8 has a growth defect on iron-limited medium that is complemented by overexpres…	GTGTATTGAGGCTGAGACTTTACCACTACTTTAAAGATTGCGAAATATATCGCGATATAA	538386	chrXIII	538327	+	FALSE		YMR134W	855164	NM_001182635	Erg29p	chrXIII:538327-538386	GO:0006879|GO:0006696|GO:0003674|GO:0005737|GO:0016020|GO:0005783|GO:0005623|GO:0016021|GO:0007005|GO:0005635	NM_001182635	TC19578
A_06_P2325	0.000543546	3.96147e-06	1.59583	down	5874.03	5743.7	8449.22	6746.08	7310.51	7703.32	-1.28682	-0.673842	-0.592958	-0.551181	-0.612517	-0.365265	SWR1	Chr IV from 1135932-1140476, Genome Release 64-2-1, Verified ORF, "Swi2/Snf2-related ATPase; structural component of the SWR1 complex, which exchanges histone variant H2AZ (Htz1p) for chromatin-bound histone H2A; relocalizes to the cytosol in response to hypoxia; chronological aging factor that mediates lifespan extension by dietary restriction" [YDR334W]	GGATGATGTTAAAGCTGCAAACTTAGCCATGAGAGAAGTCGAAATTGACAATGACGATTT	1140342	chrIV	1140283	+	FALSE		YDR334W	851934	NM_001180642	chromatin-remodeling protein SWR1	chrIV:1140283-1140342	GO:0006355|GO:0043486|GO:0004386|GO:0005634|GO:0000812|GO:0003677|GO:0005524|GO:0006351|GO:0005829|GO:0000166|GO:0016787|GO:0005198|GO:0006338|GO:0016569	NM_001180642	NP259877
A_06_P2760	0.00191461	9.83898e-05	1.65513	up	2169.02	965.007	846.708	987.693	1042.69	1048.24	-2.71943	-3.25651	-3.96519	-3.32362	-3.44637	-3.26905	LCP5	Chr V from 414481-415554, Genome Release 64-2-1, Verified ORF, "Essential protein involved in maturation of 18S rRNA; depletion leads to inhibited pre-rRNA processing and reduced polysome levels; localizes primarily to the nucleolus" [YER127W]	CACAGAGAAGGAACGTAGAGTCACTTCATTCGAAGAAGATAATTTTACCAGATTGAATAT	415372	chrV	415313	+	FALSE		YER127W	856864	NM_001179017	Lcp5p	chrV:415313-415372	GO:0003674|GO:0042254|GO:0030529|GO:0006364|GO:0032040|GO:0030532|GO:0005730|GO:0000480|GO:0005732|GO:0005634|GO:0000447	NM_001179017	NP252588
A_06_P7047	9.96024e-06	8.87722e-09	20.1292	up	8687.35	116296	400.687	51522.3	334.338	27996.2	-0.731813	3.63616	-4.98525	2.33332	-5.06303	1.52069	PDH1	Chr XVI from 558385-559935, Genome Release 64-2-1, Verified ORF, "Putative 2-methylcitrate dehydratase; mitochondrial protein that participates in respiration; induced by diauxic shift; homologous to E. coli PrpD, may take part in the conversion of 2-methylcitrate to 2-methylisocitrate" [YPR002W]	ATCACGATCCTGATAAAAGGTCGATAGGAAACGCTCTTCTCATAGAGCTGAACGATGGGA	559717	chrXVI	559658	+	FALSE		YPR002W	856108	NM_001184099	putative 2-methylcitrate dehydratase	chrXVI:559658-559717	GO:0005739|GO:0003674|GO:0005737|GO:0051537|GO:0019541|GO:0047547|GO:0019629|GO:0005741|GO:0016829	NM_001184099	TC17907

## Sheet: Re (168)
ProbeName	Corrected p-value	p-value	SystemicName	FCAbsolute	regulation	GeneSymbol	Description	[VP16, YPD](raw)	[VP16, YPGly](raw)	[WT, YPD](raw)	[WT, YPGly](raw)	[sef1, YPD](raw)	[sef1, YPGly](raw)	[VP16, YPD](normalized)	[VP16, YPGly](normalized)	[WT, YPD](normalized)	[WT, YPGly](normalized)	[sef1, YPD](normalized)	[sef1, YPGly](normalized)	Sequence	Chromosome End Index_Avadis_	Chromosome Number_Avadis_	Chromosome Start Index_Avadis_	Chromosome Strand_Avadis_	ControlType	Cytoband	EnsemblID	EntrezGeneID	GenbankAccession	GeneName	GenomicCoordinates	Go	RefSeqAccession	TIGRID	UniGeneID
A_06_P1173	6.8229e-06	3.64861e-09	YBL043W	46.6335	up	ECM13	Chr II from 136688-137461, Genome Release 64-2-1, Verified ORF, "Non-essential protein of unknown function; induced by treatment with 8-methoxypsoralen and UVA irradiation; ECM13 has a paralog, YJR115W, that arose from the whole genome duplication" [YBL043W]	28470.6	26581	521.91	2738.9	479.478	3926.01	0.986828	1.56668	-4.5947	-1.85111	-4.55647	-1.39735	AATATTTGACTCACACAAACTCTCATTCCGAGCAGACGGATGAACTTGCCGAATCAACGC	137243	chrII	137184	+	FALSE		YBL043W	852237	NM_001178283	Ecm13p	chrII:137184-137243	GO:0008150|GO:0003674|GO:0071555|GO:0005575|GO:0035690	NM_001178283	TC21679
A_06_P7047	9.96024e-06	8.87722e-09	YPR002W	20.1292	up	PDH1	Chr XVI from 558385-559935, Genome Release 64-2-1, Verified ORF, "Putative 2-methylcitrate dehydratase; mitochondrial protein that participates in respiration; induced by diauxic shift; homologous to E. coli PrpD, may take part in the conversion of 2-methylcitrate to 2-methylisocitrate" [YPR002W]	8687.35	116296	400.687	51522.3	334.338	27996.2	-0.731813	3.63616	-4.98525	2.33332	-5.06303	1.52069	ATCACGATCCTGATAAAAGGTCGATAGGAAACGCTCTTCTCATAGAGCTGAACGATGGGA	559717	chrXVI	559658	+	FALSE		YPR002W	856108	NM_001184099	putative 2-methylcitrate dehydratase	chrXVI:559658-559717	GO:0005739|GO:0003674|GO:0005737|GO:0051537|GO:0019541|GO:0047547|GO:0019629|GO:0005741|GO:0016829	NM_001184099	TC17907
A_06_P1197	0.000543546	4.06933e-06	YBL066C	17.9942	up	SEF1	Chr II from 100115-96669, Genome Release 64-2-1, reverse complement, Verified ORF, "Putative transcription factor; has homolog in Kluyveromyces lactis" [YBL066C]	366.983	558.584	566.385	924.01	15.4149	9.35905	-5.29744	-4.01172	-4.53547	-3.43234	-9.46689	-10.0276	GTAATTCCTGATCTCTCCATGAAAAGATCAGTAAGCACTCCCGTTAATCATTTTCCTGCG	97243	chrII	97184	-	FALSE		YBL066C.1	852214	NM_001178306	Sef1p	chrII:97243-97184	GO:0008150|GO:0003674|GO:0006355|GO:0006357|GO:0000981|GO:0008270|GO:0005634|GO:0005575|GO:0003677|GO:0046872|GO:0030435|GO:0006351	NM_001178306	TC17138
A_06_P5808	4.90835e-05	8.74929e-08	YNL037C	13.9024	up	IDH1	Chr XIV from 559002-557920, Genome Release 64-2-1, reverse complement, Verified ORF, "Subunit of mitochondrial NAD(+)-dependent isocitrate dehydrogenase; complex catalyzes the oxidation of isocitrate to alpha-ketoglutarate in the TCA cycle" [YNL037C]	315040	291223	34041.4	101169	18007.5	72110.1	4.47011	5.03286	1.41105	3.34255	0.67285	2.86189	ATGATCCTTTCCTCCACGTTAATGTTGAACCATTTGGGTTTGAATGAATATGCTACTAGA	558100	chrXIV	558041	-	FALSE		YNL037C.1	855691	NM_001182876	isocitrate dehydrogenase (NAD(+)) IDH1	chrXIV:558100-558041	GO:0042645|GO:0005962|GO:0000287|GO:0006099|GO:0006537|GO:0003723|GO:0003824|GO:0046872|GO:0016616|GO:0005739|GO:0006102|GO:0051287|GO:0004449|GO:0005759|GO:0008152|GO:0016491|GO:0055114	NM_001182876	TC18731
A_06_P3460	9.64258e-06	6.87528e-09	YGR239C	6.39882	up	PEX21	Chr VII from 970053-969187, Genome Release 64-2-1, reverse complement, Verified ORF, "Peroxin required for peroxisomal matrix protein targeting; acts on proteins containing the PTS2 targeting sequence; interacts with Pex7p; partially redundant with Pex18p; relative distribution to cytoplasmic foci increases upon DNA replication stress; PEX21 has a paralog, PEX18, that arose from the whole genome …	12843	17586.8	1670.37	3226.28	1564.4	3309.47	-0.151458	0.977475	-2.9171	-1.62036	-2.82926	-1.58694	ACTATCTGAGTCGAAGTTTATTCAGTTAATGAGAAACATTAGTAGCGGTGACGTGACTTT	969369	chrVII	969310	-	FALSE		YGR239C.1	853154	NM_001181368	Pex21p	chrVII:969369-969310	GO:0005515|GO:0005737|GO:0016020|GO:0051099|GO:0016558|GO:0005778|GO:0005829|GO:0005777	NM_001181368	TC19180
A_06_P6497	0.00130967	4.36555e-05		6.21133	up			1685.54	1257.29	191.071	289.544	213.645	264.319	-3.09556	-2.82799	-6.05938	-5.10903	-5.73046	-5.22383	CCCGATCTGTATCTTATTATCTACCAAGGTAATTCAGGTTCAGAAAAAGTGTATCCAATA	580220	chrXV	580161	-	FALSE		YOR135C.1				chrXV:580220-580161
A_06_P6498	0.000572798	4.63896e-06	YOR136W	4.86819	up	IDH2	Chr XV from 580250-581359, Genome Release 64-2-1, Verified ORF, "Subunit of mitochondrial NAD(+)-dependent isocitrate dehydrogenase; complex catalyzes the oxidation of isocitrate to alpha-ketoglutarate in the TCA cycle; phosphorylated" [YOR136W]	299033	250281	39882.8	69520.2	47855.8	56724.8	4.39018	4.8046	1.66325	2.78588	2.10679	2.51706	GGTCAAGATAAAGCGAATCCAACTGCCCTACTTTTATCTTCAGTAATGATGTTAAACCAC	581219	chrXV	581160	+	FALSE		YOR136W.1	854303	NM_001183555	isocitrate dehydrogenase (NAD(+)) IDH2	chrXV:581160-581219	GO:0005962|GO:0000287|GO:0006099|GO:0006537|GO:0003723|GO:0003824|GO:0046872|GO:0016616|GO:0005739|GO:0006102|GO:0051287|GO:0004449|GO:0005759|GO:0008152|GO:0016491|GO:0055114	NM_001183555	TC18672
A_06_P4772	9.8645e-05	2.11005e-07	YLL027W	4.6226	up	ISA1	Chr XII from 87403-88155, Genome Release 64-2-1, Verified ORF, "Protein required for maturation of mitochondrial [4Fe-4S] proteins; functions in a complex with Isa2p and possibly Iba57p; isa1 deletion causes loss of mitochondrial DNA and respiratory deficiency; depletion reduces growth on nonfermentable carbon sources; functional ortholog of bacterial A-type ISC proteins" [YLL027W]	75802.7	92169.7	12097	18041.9	12958.3	23132.8	2.41517	3.35198	-0.0687566	0.875925	0.206468	1.21436	TTAGCGCTAGAAACCGTGGATGTTCAGGACTAACGTACGATCTACAATATATCACCGAGC	87972	chrXII	87913	+	FALSE		YLL027W.1	850632	NM_001181847	Fe-binding Fe/S cluster assembly protein ISA1	chrXII:87913-87972	GO:0005739|GO:0051539|GO:0051536|GO:0016226|GO:0005506|GO:0051537|GO:0005198|GO:0005759|GO:0009102|GO:0046872|GO:0008198	NM_001181847	TC22067
A_06_P4988	0.000631288	6.38322e-06	YLR174W	3.47788	up	IDP2	Chr XII from 504591-505829, Genome Release 64-2-1, Verified ORF, "Cytosolic NADP-specific isocitrate dehydrogenase; catalyzes oxidation of isocitrate to alpha-ketoglutarate; levels are elevated during growth on non-fermentable carbon sources and reduced during growth on glucose; IDP2 has a paralog, IDP3, that arose from the whole genome duplication" [YLR174W]	6340.85	139731	1369.68	117239	1426.62	113574	-1.18736	3.95248	-3.20979	3.57236	-2.98557	3.52776	TTCAAAGGGGTAAACTTGATAATACTCCAGATGTAGTTAAGTTCGGCCAAATATTGGAAA	505673	chrXII	505614	+	FALSE		YLR174W.1	850871	NM_001182061	isocitrate dehydrogenase (NADP(+)) IDP2	chrXII:505614-505673	GO:0006102|GO:0005737|GO:0051287|GO:0006099|GO:0000287|GO:0016491|GO:0006097|GO:0046872|GO:0055114|GO:0016616|GO:0005829|GO:0004450	NM_001182061	TC18541
A_06_P6894	0.00044284	2.122e-06	YPL135W	3.24691	up	ISU1	Chr XVI from 297553-298050, Genome Release 64-2-1, Verified ORF, "Conserved protein of the mitochondrial matrix; performs a scaffolding function during assembly of iron-sulfur clusters, interacts physically and functionally with yeast frataxin (Yfh1p); isu1 isu2 double mutant is inviable; ISU1 has a paralog, ISU2, that arose from the whole genome duplication" [YPL135W]	77964.4	122053	17200.5	36751.1	18985.3	46845.4	2.45445	3.74604	0.421067	1.88696	0.755385	2.22821	GTACAGGGGATGACCTTGGACGATGCGGCAAAAATTAAGAACACTGAAATTGCTAAGGAG	297938	chrXVI	297879	+	FALSE		YPL135W	855968	NM_001183949	iron-binding protein ISU1	chrXVI:297879-297938	GO:0006879|GO:0005739|GO:0002098|GO:0051539|GO:0051536|GO:0016226|GO:0005506|GO:0051537|GO:0005759|GO:0044571|GO:0046872|GO:0008198	NM_001183949	TC20688
A_06_P5429	0.000299018	8.52814e-07	YMR002W	3.00698	up	MIX17	Chr XIII from 272193-272663, Genome Release 64-2-1, Verified ORF, "Mitochondrial intermembrane space protein; required for normal oxygen consumption; contains twin cysteine-x9-cysteine motifs; protein abundance increases in response to DNA replication stress" [YMR002W]	74346.2	88372.4	24974.1	37892.8	19291.3	30902.9	2.386	3.28361	0.971772	1.9257	0.797687	1.64433	TGGGAAGAACTTGTGAAATAGACGCGAGAAACTTTACACGTTGTTTGGATGAAAACAACG	272592	chrXIII	272533	+	FALSE		YMR002W	855014	NM_001182498	Mix17p	chrXIII:272533-272592	GO:0009060|GO:0005739|GO:0005758|GO:0003674|GO:0005737|GO:0005634|GO:0007005	NM_001182498	TC20888
A_06_P2111	0.000577143	5.18447e-06	YDR123C	2.92124	up	INO2	Chr IV from 699468-698554, Genome Release 64-2-1, reverse complement, Verified ORF, "Transcription factor; component of the heteromeric Ino2p/Ino4p basic helix-loop-helix transcription activator that binds inositol/choline-responsive elements (ICREs), required for derepression of phospholipid biosynthetic genes in response to inositol depletion; involved in diauxic shift" [YDR123C]	1746.14	735.166	433.148	702.587	462.626	917.232	-3.05085	-3.6206	-4.98312	-3.81078	-4.59743	-3.48087	CGGGAAAAGAATTCCCAAGCATATTCTTTTAACTTGTGTAATGAACGATATCAAGTCCAT	698657	chrIV	698598	-	FALSE		YDR123C	851701	NM_001180431	Ino2p	chrIV:698657-698598	GO:0006629|GO:0006355|GO:0001077|GO:0006366|GO:0045944|GO:0046983|GO:0005634|GO:0008654|GO:0003677|GO:0006351	NM_001180431	TC19074
A_06_P4982	4.36476e-05	5.95636e-08	YLR168C	2.80114	up	UPS2	Chr XII from 500270-499578, Genome Release 64-2-1, reverse complement, Verified ORF, "Mitochondrial intermembrane space protein; involved in phospholipid metabolism; has role in regulation of phospholipid metabolism by inhibiting conversion of phosphatidylethanolamine to phosphatidylcholine; null mutant has defects in mitochondrial morphology; similar to Ups1p, Ups3p and to human PRELI; UPS2 has …	30065.6	25372.6	2588.63	5498.67	8359.71	16269.7	1.0738	1.46394	-2.29495	-0.894272	-0.412216	0.705431	GTGAAAATTGGGAAAAACATGTTGATGACTTGAGCAATCAACTTGTCAGTAAAGTCAATG	499761	chrXII	499702	-	FALSE		YLR168C.1	850865	NM_001182055	Ups2p	chrXII:499761-499702	GO:0005739|GO:0005758|GO:0003674|GO:0016020|GO:0015914|GO:0031314|GO:2001246|GO:0005743|GO:0046337|GO:0032048|GO:0042407	NM_001182055	TC19650
A_06_P5120	0.0026859	0.000202041	YLR304C	2.7148	up	ACO1	Chr XII from 737548-735212, Genome Release 64-2-1, reverse complement, Verified ORF, "Aconitase; required for the tricarboxylic acid (TCA) cycle and also independently required for mitochondrial genome maintenance; phosphorylated; component of the mitochondrial nucleoid; mutation leads to glutamate auxotrophy" [YLR304C]	270380	235627	85307.4	185144	77045.5	155866	4.24405	4.73878	2.75178	4.22964	2.80321	3.99309	TCATCACAAAGTCTTTCGCTCGTATCCATGAAACTAACTTGAAAAAACAAGGTCTATTGC	735503	chrXII	735444	-	FALSE		YLR304C.1	851013	NM_001182192	aconitate hydratase ACO1	chrXII:735503-735444	GO:0042645|GO:0051539|GO:0006099|GO:0051536|GO:0003994|GO:0016829|GO:0046872|GO:0005829|GO:0005739|GO:0005737|GO:0003690|GO:0003697|GO:0005759|GO:0008152	NM_001182192	TC17159
A_06_P4839	0.00101184	2.22155e-05	YLR027C	2.6445	up	AAT2	Chr XII from 198085-196829, Genome Release 64-2-1, reverse complement, Verified ORF, "Cytosolic aspartate aminotransferase involved in nitrogen metabolism; localizes to peroxisomes in oleate-grown cells" [YLR027C]	213880	133850	56954.9	48708.3	63233.9	54533.6	3.91179	3.88239	2.17246	2.29915	2.50879	2.46338	GATTGACTCCTCAAATGGTTAAACGACTTGAAGAAACCCACGCAGTTTACTTGGTTGCCT	196993	chrXII	196934	-	FALSE		YLR027C.1	850714	NM_001181914	aspartate transaminase AAT2	chrXII:196993-196934	GO:0006520|GO:0019266|GO:0006532|GO:0009058|GO:0008483|GO:0003824|GO:0042802|GO:0005829|GO:0005739|GO:0005737|GO:0030170|GO:0006529|GO:0004069|GO:0016740|GO:0080130|GO:0005777	NM_001181914	TC19459
A_06_P5888	0.00223396	0.000136188	YNL117W	2.5447	up	MLS1	Chr XIV from 406358-408022, Genome Release 64-2-1, Verified ORF, "Malate synthase, enzyme of the glyoxylate cycle; involved in utilization of non-fermentable carbon sources; expression is subject to carbon catabolite repression; localizes in peroxisomes during growth on oleic acid, otherwise cytosolic; can accept butyryl-CoA as acyl-CoA donor in addition to traditional substrate acetyl-CoA" [YNL1…	2763.61	112677	1113.07	74981.8	835.55	87823.9	-2.38592	3.65007	-3.53267	2.92126	-3.73342	3.16874	AGAAATCAGAGGCGAGAAATTCAGTGAATTTTTGACTACATTGTTGTACGACGAAATTGT	407984	chrXIV	407925	+	FALSE		YNL117W.1	855606	NM_001182955	malate synthase MLS1	chrXIV:407925-407984	GO:0009514|GO:0005737|GO:0006099|GO:0005782|GO:0004474|GO:0003824|GO:0006097|GO:0016740|GO:0005829|GO:0005777	NM_001182955	TC19224
A_06_P1962	0.00156036	6.39557e-05	YDL227C	2.50908	up	HO	Chr IV from 48031-46271, Genome Release 64-2-1, reverse complement, Verified ORF, "Site-specific endonuclease; required for gene conversion at the MAT locus (homothallic switching) through the generation of a ds DNA break; expression restricted to mother cells in late G1 as controlled by Swi4p-Swi6p, Swi5p, and Ash1p" [YDL227C]	3273.87	1446.65	766.147	2433.83	1022.61	2498.8	-2.14282	-2.66618	-4.04849	-2.03707	-3.46998	-1.98223	TTGGAGTGGTAAAAATCGAGTATGTGCTAGATGCTATGGAAGATACAAATTCAGCGGTCA	46533	chrIV	46474	-	FALSE		YDL227C.1	851371	NM_001180287	Hop	chrIV:46533-46474	GO:0030908|GO:0004518|GO:0004519|GO:0016787|GO:0000728|GO:0007533|GO:0005634|GO:0016539|GO:0003677|GO:0046872	NM_001180287	TC17624
A_06_P3164	0.000631288	6.63095e-06	YGL209W	2.47741	up	MIG2	Chr VII from 95858-97006, Genome Release 64-2-1, Verified ORF, "Zinc finger transcriptional repressor; cooperates with Mig1p in glucose-induced gene repression; under low glucose conditions relocalizes to mitochondrion, where it interacts with Ups1p, antagonizes mitochondrial fission factor Dnm1p, indicative of a role in mitochondrial fusion or regulating morphology; regulates filamentous growth …	6247.28	381.722	2296.9	238.309	1998.45	144.68	-1.19481	-4.54613	-2.47492	-5.3796	-2.50365	-6.15679	CCGCCTGTACGTAACCTACTGAAACAAATTGATGTTTTCAACGGTCCCAAAAGAGTTTAA	97010	chrVII	96951	+	FALSE		YGL209W.1	852663	NM_001181074	Mig2p	chrVII:96951-97010	GO:1900436|GO:0006355|GO:0005975|GO:0005634|GO:0000122|GO:0000978|GO:0003676|GO:0003677|GO:0046872|GO:0006351|GO:0005739|GO:0043565|GO:0001078|GO:0045944|GO:0000433	NM_001181074	TC18590
A_06_P5377	9.8645e-05	1.99114e-07	YML087C	2.42424	up	AIM33	Chr XIII from 95369-94431, Genome Release 64-2-1, reverse complement, Verified ORF, "Putative protein of unknown function, highly conserved across species; homolog of human CYB5R4; null mutant displays reduced frequency of mitochondrial genome loss; AIM33 has a paralog, PGA3, that arose from the whole genome duplication" [YML087C]	12092.8	19193.2	4871.66	10432.1	3881.68	11012.6	-0.239264	1.11602	-1.39003	0.0485508	-1.5168	0.126619	TTGGGGTGGAGTAATGGGTTTCACAAAGGTAATGGAACCGATAAAGTTTTTGTTTTTTAA	94490	chrXIII	94431	-	FALSE		YML087C	854887	NM_001182446	cytochrome-b5 reductase	chrXIII:94490-94431	GO:0071949|GO:0008150|GO:0003674|GO:0016020|GO:0004128|GO:0005783|GO:0016491|GO:0016021|GO:0005575|GO:0055114	NM_001182446	TC21444
A_06_P1626	0.00157258	6.7276e-05	YCR005C	2.38864	up	CIT2	Chr III from 122328-120946, Genome Release 64-2-1, reverse complement, Verified ORF, "Citrate synthase; catalyzes the condensation of acetyl coenzyme A and oxaloacetate to form citrate, peroxisomal isozyme involved in glyoxylate cycle; expression is controlled by Rtg1p and Rtg2p transcription factors; CIT2 has a paralog, CIT1, that arose from the whole genome duplication" [YCR005C]	21394.1	56861	8824.25	59191.9	7177.73	71480.8	0.577085	2.59235	-0.563594	2.5719	-0.679107	2.86062	GCCAAATGTAGATGCTCACTCTGGTGTCTTATTACAATATTATGGACTAAAAGAATCTTC	121157	chrIII	121098	-	FALSE		YCR005C.1	850361	NM_001178718	citrate (Si)-synthase CIT2	chrIII:121157-121098	GO:0005739|GO:0006101|GO:0005737|GO:0006099|GO:0006537|GO:0046912|GO:0004108|GO:0006097|GO:0016740|GO:0005777	NM_001178718	TC20883
A_06_P5565	4.90835e-05	8.37883e-08	YMR134W	2.35724	up	ERG29	Chr XIII from 537838-538551, Genome Release 64-2-1, Verified ORF, "Protein of unknown function involved in ergosterol biosynthesis; conditional mutants produce less ergosterol, display impaired oxygen consumption, respiratory growth, mitochondrial iron utilization, and are more sensitive to oxidative stress; mutant bm-8 has a growth defect on iron-limited medium that is complemented by overexpres…	12049.9	10592.5	4024.58	4234.07	4029.65	5566.32	-0.242497	0.255448	-1.66388	-1.2211	-1.47959	-0.840528	GTGTATTGAGGCTGAGACTTTACCACTACTTTAAAGATTGCGAAATATATCGCGATATAA	538386	chrXIII	538327	+	FALSE		YMR134W	855164	NM_001182635	Erg29p	chrXIII:538327-538386	GO:0006879|GO:0006696|GO:0003674|GO:0005737|GO:0016020|GO:0005783|GO:0005623|GO:0016021|GO:0007005|GO:0005635	NM_001182635	TC19578
A_06_P4949	0.00088263	1.57332e-05	YLR136C	2.2235	up	TIS11	Chr XII from 416658-415801, Genome Release 64-2-1, reverse complement, Verified ORF, "mRNA-binding protein expressed during iron starvation; binds to a sequence element in the 3'-untranslated regions of specific mRNAs to mediate their degradation; involved in iron homeostasis; protein increases in abundance and relative distribution to the nucleus increases upon DNA replication stress; TIS11 has …	1896.79	8360.33	546.696	1258.21	666.848	1162.03	-2.91793	-0.123079	-4.53026	-3.12796	-4.07076	-3.16357	TTACTGTAACGTCTCTTCGACTAGCAAACAATCAGACGAAAAGAGAAGCAATGGTCGCGG	415922	chrXII	415863	-	FALSE		YLR136C	850827	NM_001182023	Tis11p	chrXII:415922-415863	GO:0006879|GO:0061158|GO:0005737|GO:0000932|GO:0003723|GO:0000956|GO:0005634|GO:0003730|GO:0003729|GO:0046872|GO:0005829	NM_001182023	TC19198
A_06_P5577	0.00134058	4.65444e-05	YMR145C	2.17484	up	NDE1	Chr XIII from 556475-554793, Genome Release 64-2-1, reverse complement, Verified ORF, "Mitochondrial external NADH dehydrogenase; type II NAD(P)H:quinone oxidoreductase that catalyzes the oxidation of cytosolic NADH; Nde1p and Nde2p provide cytosolic NADH to the mitochondrial respiratory chain; NDE1 has a paralog, NDE2, that arose from the whole genome duplication" [YMR145C]	83093.1	123449	44283.9	77425.6	29819.2	69709.4	2.5483	3.75422	1.80035	2.96057	1.42739	2.82529	GTTCTTGTCGCTATGGATTGGGCTAAAGTTTATTTCTTGGGTAGAGATTCATCTATCTAG	554851	chrXIII	554792	-	FALSE		YMR145C	855176	NM_001182647	NADH-ubiquinone reductase (H(+)-translocating) NDE1	chrXIII:554851-554792	GO:0005739|GO:0003954|GO:0005758|GO:0006116|GO:0016491|GO:0001300|GO:0019655|GO:0055114	NM_001182647	TC17725
A_06_P5848	0.00341148	0.000338108	YNL077W	2.05475	up	APJ1	Chr XIV from 481391-482977, Genome Release 64-2-1, Verified ORF, "Chaperone with a role in SUMO-mediated protein degradation; member of the DnaJ-like family; conserved across eukaryotes; overexpression interferes with propagation of the [Psi+] prion; the authentic, non-tagged protein is detected in highly purified mitochondria in high-throughput studies; forms nuclear foci upon DNA replication st…	24124.9	14565.3	6746.67	15185.3	9326.21	19789.9	0.74778	0.676057	-0.955263	0.627971	-0.291181	0.992102	GATTAATGAAAGAGATTCTCGGAAAAGGAACAACCGTCGATTCGACGAAAGTAATATTAA	482899	chrXIV	482840	+	FALSE		YNL077W	855647	NM_001182915	Apj1p	chrXIV:482840-482899	GO:0005739|GO:0005737|GO:0034399|GO:0006457|GO:0031072|GO:0016925|GO:0005634|GO:0051082|GO:0032781|GO:0046872|GO:0001671	NM_001182915	TC17850
A_06_P6679	0.000950029	1.74426e-05	YOR315W	2.03843	up	SFG1	Chr XV from 904760-905800, Genome Release 64-2-1, Verified ORF, "Nuclear protein putative transcription factor; required for growth of superficial pseudohyphae (which do not invade the agar substrate) but not for invasive pseudohyphal growth; may act together with Phd1p; potential Cdc28p substrate" [YOR315W]	4057.15	997.914	1520.2	1051.94	1568.48	1197.22	-1.81662	-3.19937	-3.10127	-3.22835	-2.84409	-3.05228	GATGAGCTGACGCAATGTAATGAACTACAGAGTACGAAGGACTACAAAAAAGTTCAGTGG	905776	chrXV	905717	+	FALSE		YOR315W.1	854493	NM_001183735	Sfg1p	chrXV:905717-905776	GO:0003674|GO:0006355|GO:0005737|GO:0007124|GO:0005634|GO:0000278|GO:0006351	NM_001183735
A_06_P1314	0.00136133	4.82894e-05	YBR066C	2.03394	up	NRG2	Chr II from 370699-370037, Genome Release 64-2-1, reverse complement, Verified ORF, "Transcriptional repressor; mediates glucose repression and negatively regulates filamentous growth; activated in stochastic pulses of nuclear localization in response to low glucose" [YBR066C]	7997.94	1589.27	2994.41	1806.51	3061.9	1915.69	-0.843268	-2.53997	-2.08886	-2.46674	-1.86755	-2.37416	GTGGACAGAGGTTTAGTAGACATGATAACTGTAATCAGCATTATCGAACTCATGCAAACA	370135	chrII	370076	-	FALSE		YBR066C.1	852358	NM_001178414	Nrg2p	chrII:370135-370076	GO:0006355|GO:0043709|GO:0005634|GO:0003676|GO:0003677|GO:0006351|GO:0046872|GO:0043565|GO:1900460|GO:0007124|GO:0000433|GO:1900464|GO:2000218	NM_001178414	TC19822
A_06_P4521	0.000779306	1.15298e-05	YKL109W	2.02033	up	HAP4	Chr XI from 232227-233891, Genome Release 64-2-1, Verified ORF, "Transcription factor; subunit of the heme-activated, glucose-repressed Hap2p/3p/4p/5p CCAAT-binding complex, a transcriptional activator and global regulator of respiratory gene expression; provides the principal activation function of the complex; involved in diauxic shift" [YKL109W]	62519.6	34184.3	17912.8	15485.9	24401	22775.9	2.13209	1.90745	0.506683	0.648146	1.1175	1.18901	CAATGGCAGATCTTTTAAAAATTTCATGTTTTCCAACGATACCGGTATTGACGGTAGTGC	233348	chrXI	233289	+	FALSE		YKL109W	853751	NM_001179675	transcription factor HAP4	chrXI:233289-233348	GO:0001102|GO:0006355|GO:0001077|GO:0016602|GO:0001076|GO:0006366|GO:0005634|GO:0043457|GO:0003677|GO:0006351|GO:0000436	NM_001179675	TC17750
A_06_P6962	0.000189073	5.05541e-07	YPL202C	1.9477	up	AFT2	Chr XVI from 169338-168088, Genome Release 64-2-1, reverse complement, Verified ORF, "Iron-regulated transcriptional activator; activates genes involved in intracellular iron use and required for iron homeostasis and resistance to oxidative stress; AFT2 has a paralog, AFT1, that arose from the whole genome duplication" [YPL202C]	4322.85	2684.88	1611.95	1120.85	1742.56	1254.48	-1.72975	-1.75061	-2.97843	-3.13715	-2.69152	-3.02607	ATCTTCACCAAATTTTATGGAAACAGACGCTCCTTATGGAGATGAGATCATTAAAGTTTC	168324	chrXVI	168265	-	FALSE		YPL202C	855899	NM_001184016	Aft2p	chrXVI:168324-168265	GO:0006355|GO:0006366|GO:0072715|GO:0000982|GO:0005634|GO:0036086|GO:0000978|GO:0006351|GO:0005739|GO:0006879|GO:0043565|GO:0001077|GO:0045944|GO:0034599|GO:0032048|GO:2000185	NM_001184016	NP255392
A_06_P6294	0.00245954	0.000167038	YOL101C	1.91511	up	IZH4	Chr XV from 127920-126982, Genome Release 64-2-1, reverse complement, Verified ORF, "Membrane protein involved in zinc ion homeostasis; member of the four-protein IZH family; expression induced by fatty acids and altered zinc levels; deletion reduces sensitivity to excess zinc; possible role in sterol metabolism; protein increases in abundance and relocalizes from nucleus to ER upon DNA replicati…	6696.95	2747.5	2667.75	2456.59	2713.74	3834.25	-1.10455	-1.71708	-2.26778	-2.0283	-2.04198	-1.38602	GGAATCATTCCGAGTACCTTTTCCATCTCTTGATTTCTGGTACGGCTTTTTACCATTTTT	127115	chrXV	127056	-	FALSE		YOL101C	854052	NM_001183355	Izh4p	chrXV:127115-127056	GO:0003674|GO:0005737|GO:0000324|GO:0016020|GO:0005783|GO:0005789|GO:0006882|GO:0005634|GO:0016021	NM_001183355	TC19016
A_06_P6205	0.00577136	0.000865657	YOL014W	1.87831	up	YOL014W	Chr XV from 299693-300067, Genome Release 64-2-1, Uncharacterized ORF, "Putative protein of unknown function" [YOL014W]	2528.97	304.389	906.796	151.12	1041.62	332.576	-2.52102	-5.00048	-3.88226	-6.06849	-3.43045	-4.8903	TCAGCTTTTGCAACGTTGACTAAAAAGGTTCCAGGAACCACATTCTCAGCTGATATGCCA	299864	chrXV	299805	+	FALSE		YOL014W.1	854146	NM_001183268	hypothetical protein	chrXV:299805-299864	GO:0008150|GO:0003674|GO:0005575	NM_001183268	TC21291
A_06_P6817	0.00204058	0.000110982	YPL058C	1.87582	up	PDR12	Chr XVI from 450377-445842, Genome Release 64-2-1, reverse complement, Verified ORF, "Plasma membrane ATP-binding cassette (ABC) transporter; weak-acid-inducible multidrug transporter required for weak organic acid resistance; induced by sorbate and benzoate and regulated by War1p; mutants exhibit sorbate hypersensitivity" [YPL058C]	16903.7	7261.84	6403.57	12650.3	7132.95	12360.7	0.233884	-0.277292	-0.986834	0.354111	-0.673638	0.273767	CCACCGAAAACTGTCAATATTGCCCATACACTGTTCAAGATCAAGTTGTGGCTAAATACA	446131	chrXVI	446072	-	FALSE		YPL058C	856049	NM_001183872	ATP-binding cassette multidrug transporter PDR12	chrXVI:446131-446072	GO:0005886|GO:0042626|GO:0042908|GO:0055085|GO:0005524|GO:0035376|GO:0035690|GO:0071944|GO:0008559|GO:0000166|GO:0016020|GO:0006855|GO:0006810|GO:0015849|GO:0016021|GO:0016887|GO:0005342	NM_001183872	NP254674
A_06_P2701	0.00224057	0.000137637	YER070W	1.87228	up	RNR1	Chr V from 298950-301616, Genome Release 64-2-1, Verified ORF, "Major isoform of large subunit of ribonucleotide-diphosphate reductase; the RNR complex catalyzes rate-limiting step in dNTP synthesis, regulated by DNA replication and DNA damage checkpoint pathways via localization of small subunits; relative distribution to the nucleus increases upon DNA replication stress; RNR1 has a paralog, RNR…	11533.3	17392.8	3470.94	22483.4	4754.27	19636.4	-0.32717	0.843171	-1.87169	1.1332	-1.23197	0.995343	CCGAGTTCGACATTTACAACTCTAAGGTTATAGCATGTGCTATTGATAACCCAGAAGCTT	301594	chrV	301535	+	FALSE		YER070W.1	856801	NM_001178961	ribonucleotide-diphosphate reductase subunit RNR1	chrV:301535-301594	GO:0006260|GO:0005737|GO:0009263|GO:0000166|GO:0008152|GO:0016491|GO:0005971|GO:0005634|GO:0004748|GO:0003824|GO:0005524|GO:0055114	NM_001178961	TC21470
A_06_P4091	0.00173675	8.38559e-05	YJL069C	1.83469	up	UTP18	Chr X from 312706-310922, Genome Release 64-2-1, reverse complement, Verified ORF, "Small-subunit processome protein involved in pre-18S rRNA maturation; part of a subunit of the 90S preribosomal particle capable of interacting directly with the 5' ETS of the 35S pre-rRNA; contains WD40 repeats" [YJL069C]	1016.02	627.626	351.208	659.073	440.37	881.032	-3.8149	-3.86817	-5.23779	-3.90222	-4.69044	-3.52718	AGCTAACAACTACCATTTCTAATCTACAATTTTCCCCTGATGGTCAAATACTGTGCATGG	311164	chrX	311105	-	FALSE		YJL069C.1	853376	NM_001181502	Utp18p	chrX:311164-311105	GO:0003674|GO:0000472|GO:0042254|GO:0030529|GO:0006364|GO:0032040|GO:0005730|GO:0000480|GO:0005634|GO:0034388|GO:0000447|GO:0030686	NM_001181502	TC17587
A_06_P1631	0.00431112	0.000491053	YCR010C	1.82862	up	ADY2	Chr III from 133124-132273, Genome Release 64-2-1, reverse complement, Verified ORF, "Acetate transporter required for normal sporulation; phosphorylated in mitochondria; ADY2 has a paralog, ATO2, that arose from the whole genome duplication" [YCR010C]	378.343	156821	398.571	105174	162.172	81971.2	-5.2409	4.01376	-4.97773	3.39027	-6.11166	3.05873	TTACTAGCATTAACTTTCCTACTGTTGTCTATTGGTCACTTTGCTAATAGACTTGGTGTC	132471	chrIII	132412	-	FALSE		YCR010C	850368	NM_001178723	Ady2p	chrIII:132471-132412	GO:0005773|GO:0005774|GO:0051321|GO:0005886|GO:0015696|GO:0008519|GO:0015123|GO:0055085|GO:0005739|GO:0016020|GO:0072488|GO:0019740|GO:0006810|GO:0006847|GO:0006846|GO:0016021|GO:0006811	NM_001178723	TC19331
A_06_P2607	0.00552171	0.000789179	YEL065W	1.82339	up	SIT1	Chr V from 27657-29543, Genome Release 64-2-1, Verified ORF, "Ferrioxamine B transporter; member of the ARN family of transporters that specifically recognize siderophore-iron chelates; transcription is induced during iron deprivation and diauxic shift; potentially phosphorylated by Cdc28p" [YEL065W]	932.561	14332.1	421.277	4984.72	399.037	4880.69	-3.95648	0.67373	-4.8997	-1.28246	-4.8231	-1.02963	TCATTACAACTTATACCTGGGGAACACCAGAAAGAATAGCTTTAGTCATGTCTTACCGCT	29322	chrV	29263	+	FALSE		YEL065W	856644	NM_001178880	siderophore transporter	chrV:29263-29322	GO:0005774|GO:0000324|GO:0005886|GO:0031410|GO:0055085|GO:0055072|GO:0006879|GO:0016020|GO:0006810|GO:0015891|GO:0016021|GO:0010008|GO:0005768|GO:0006811|GO:0015344	NM_001178880	TC20552
A_06_P3255	0.00377622	0.000400508	YGR035C	1.82144	up	YGR035C	Chr VII from 557422-557072, Genome Release 64-2-1, reverse complement, Uncharacterized ORF, "Putative protein of unknown function, potential Cdc28p substrate; transcription is activated by paralogous transcription factors Yrm1p and Yrr1p along with genes involved in multidrug resistance; YGR035C has a paralog, YLR346C, that arose from the whole genome duplication" [YGR035C]	618.618	157.785	339.206	205.793	261.188	269.932	-4.54783	-5.82822	-5.24502	-5.59297	-5.41291	-5.26052	TCATGCGTGCCATAGTTTCTTCCCTTATGGTTAAGCCCATAACATCTCTGACTAATACAG	557344	chrVII	557285	-	FALSE		YGR035C.1	852923	NM_001181164	hypothetical protein	chrVII:557344-557285	GO:0008150|GO:0003674|GO:0005575	NM_001181164	TC21406
A_06_P6708	0.00201373	0.000108763	YOR344C	1.81683	up	TYE7	Chr XV from 978069-977194, Genome Release 64-2-1, reverse complement, Verified ORF, "Serine-rich protein that contains a bHLH DNA binding motif; binds E-boxes of glycolytic genes and contributes to their activation; may function as a transcriptional activator in Ty1-mediated gene expression; bHLH stands for basic-helix-loop-helix" [YOR344C]	9008.07	6308.24	2676.42	8011.44	3834.89	7473.35	-0.678194	-0.531717	-2.25118	-0.302446	-1.53962	-0.434343	CTATACGAAATGGAAGTTCAAAGGTTGAAAAGTGAAATCGACACTTTGAAACAAGACCAA	977256	chrXV	977197	-	FALSE		YOR344C.1	854525	NM_001183764	Tye7p	chrXV:977256-977197	GO:0043565|GO:0006355|GO:0000790|GO:0003700|GO:0046983|GO:0005634|GO:0045821|GO:0003677|GO:0006351	NM_001183764	TC19160
A_06_P2442	0.00551286	0.000786147	YDR449C	1.75168	up	UTP6	Chr IV from 1358902-1357580, Genome Release 64-2-1, reverse complement, Verified ORF, "Nucleolar protein; component of the small subunit (SSU) processome containing the U3 snoRNA that is involved in processing of pre-18S rRNA" [YDR449C]	2725.91	1859.88	942.482	1811.09	1234.96	2219.26	-2.39819	-2.30979	-3.80207	-2.44817	-3.20693	-2.16462	AATGACATGTATGACCTTTCGCTCCGTAAGGATCTACCAGAATTGTATTTGAAAACAGTA	1357866	chrIV	1357807	-	FALSE		YDR449C	852060	NM_001180757	snoRNA-binding rRNA-processing protein UTP6	chrIV:1357866-1357807	GO:0000462|GO:0000472|GO:0006396|GO:0042254|GO:0006364|GO:0032040|GO:0005730|GO:0000480|GO:0005634|GO:0034388|GO:0030515|GO:0030529|GO:0000447|GO:0030686	NM_001180757	TC21358
A_06_P1605	0.00548528	0.000769139	YCL054W	1.74628	up	SPB1	Chr III from 31449-33974, Genome Release 64-2-1, Verified ORF, "AdoMet-dependent methyltransferase; involved in rRNA processing and 60S ribosomal subunit maturation; methylates G2922 in the tRNA docking site of the large subunit rRNA and in the absence of snR52, U2921; suppressor of PAB1 mutants" [YCL054W]	8667.54	6609.39	2895.84	7001.45	3976.69	8357.93	-0.72415	-0.524825	-2.14586	-0.51381	-1.52843	-0.250232	CCAAAGGGCGTTAAGGGTAAGTATAAGATGGTTGATGGTGTCATGAAGAATGAACAAAGA	33932	chrIII	33873	+	FALSE		YCL054W	850304	NM_001178698	27S pre-rRNA (guanosine2922-2'-O)-methyltransferase	chrIII:33873-33932	GO:0000463|GO:0042254|GO:0006364|GO:0008168|GO:0008650|GO:0005730|GO:0005634|GO:0032259|GO:0016435|GO:0008649|GO:0001510|GO:0031167|GO:0030687|GO:0016740|GO:0000466	NM_001178698	NP370029
A_06_P2485	0.000120552	2.97354e-07	YDR492W	1.73666	up	IZH1	Chr IV from 1434924-1435874, Genome Release 64-2-1, Verified ORF, "Membrane protein involved in zinc ion homeostasis; member of the four-protein IZH family; transcription is regulated directly by Zap1p, expression induced by zinc deficiency and fatty acids; deletion increases sensitivity to elevated zinc; IZH1 has a paralog, IZH4, that arose from the whole genome duplication" [YDR492W]	7839.08	6335.64	3553.18	5713.51	3549.91	6547.95	-0.864763	-0.516491	-1.84822	-0.791164	-1.66108	-0.604843	TGCCACTTGAAAGCCATTATCGATTCTTACAAATTAATGCATTCTCATATCCACCCTTGA	1435867	chrIV	1435808	+	FALSE		YDR492W	852102	NM_001180800	PAQR-type receptor	chrIV:1435808-1435867	GO:0003674|GO:0016020|GO:0005783|GO:0005789|GO:0006882|GO:0016021	NM_001180800	TC20796
A_06_P7017	0.00101322	2.31191e-05	YPL256C	1.72806	up	CLN2	Chr XVI from 66614-64977, Genome Release 64-2-1, reverse complement, Verified ORF, "G1 cyclin involved in regulation of the cell cycle; activates Cdc28p kinase to promote the G1 to S phase transition; late G1 specific expression depends on transcription factor complexes, MBF (Swi6p-Mbp1p) and SBF (Swi6p-Swi4p); CLN2 has a paralog, CLN1, that arose from the whole genome duplication" [YPL256C]	2693.67	1188.96	1179.57	1737.28	1231.17	1374.99	-2.41262	-2.96133	-3.46504	-2.5205	-3.20178	-2.87801	GTTAGTGTGAATAGTCTGGTGAATACAAATAACAAACAAAGGATCTACGAACAAATCACG	65270	chrXVI	65211	-	FALSE		YPL256C.1	855819	NM_001184070	cyclin CLN2	chrXVI:65270-65211	GO:0000321|GO:0007049|GO:0005737|GO:0000307|GO:0016538|GO:0005634|GO:0000079|GO:0051301	NM_001184070	TC17786
A_06_P5686	0.00192548	9.95345e-05	YMR246W	1.71691	up	FAA4	Chr XIII from 759807-761891, Genome Release 64-2-1, Verified ORF, "Long chain fatty acyl-CoA synthetase; activates imported fatty acids with a preference for C12:0-C16:0 chain lengths; functions in long chain fatty acid import; important for survival during stationary phase; localized to lipid particles; involved in sphingolipid-to-glycerolipid metabolism; forms cytoplasmic foci upon DNA replicat…	40596.7	30226.3	15126.6	30344.1	18789	31267.8	1.50909	1.69787	0.223579	1.61491	0.729273	1.65917	GTCCCTAACTTAGGACACTTGTCTAAGCTGGCTATCGAATTAGGTATAATGGTACCAGGT	761650	chrXIII	761591	+	FALSE		YMR246W	855288	NM_001182754	long-chain fatty acid-CoA ligase FAA4	chrXIII:761591-761650	GO:0005811|GO:0006629|GO:0001676|GO:0005886|GO:0010494|GO:0016874|GO:0003824|GO:0035336|GO:0005524|GO:0004467|GO:0005737|GO:0000166|GO:0008152|GO:0006631|GO:0044539	NM_001182754	TC17333
A_06_P5231	0.000588205	5.55702e-06	YLR413W	1.70255	up	INA1	Chr XII from 951156-953183, Genome Release 64-2-1, Verified ORF, "Putative protein of unknown function; not an essential gene; YLR413W has a paralog, FAT3, that arose from the whole genome duplication" [YLR413W]	42695.4	561.54	20380.5	453.54	19610.8	526.05	1.57861	-4.01535	0.688284	-4.44985	0.810907	-4.26663	ATGGCCTAATGTGGTCTGGATTTGTATTTGCCGTCCTTGTATTTCTCTGCATTGCATACT	953046	chrXII	952987	+	FALSE		YLR413W	851131	NM_001182301	Ina1p	chrXII:952987-953046	GO:0008150|GO:0003674|GO:0000324|GO:0016020|GO:0005886|GO:0016021|GO:0071944	NM_001182301	TC20387
A_06_P1521	0.00445496	0.000518617	YBR267W	1.69925	up	REI1	Chr II from 739841-741022, Genome Release 64-2-1, Verified ORF, "Cytoplasmic pre-60S factor; required for the correct recycling of shuttling factors Alb1, Arx1 and Tif6 at the end of the ribosomal large subunit biogenesis; involved in bud growth in the mitotic signaling network" [YBR267W]	3591.13	4615.53	1466.41	5153.23	1699.18	5912.74	-1.99992	-1.00572	-3.15442	-0.95045	-2.76482	-0.770121	AAGAGAAGTGCCAAGTTCGTCAATAACCAACCACACTACAGAGACCAACTTCTGCAGTAA	741017	chrII	740958	+	FALSE		YBR267W	852569	NM_001178615	Rei1p	chrII:740958-741017	GO:0043565|GO:0005737|GO:0007117|GO:0042254|GO:0042273|GO:0008270|GO:0022625|GO:0030687|GO:0003676|GO:0000278|GO:0046872|GO:0006913	NM_001178615	TC18535
A_06_P2760	0.00191461	9.83898e-05	YER127W	1.65513	up	LCP5	Chr V from 414481-415554, Genome Release 64-2-1, Verified ORF, "Essential protein involved in maturation of 18S rRNA; depletion leads to inhibited pre-rRNA processing and reduced polysome levels; localizes primarily to the nucleolus" [YER127W]	2169.02	965.007	846.708	987.693	1042.69	1048.24	-2.71943	-3.25651	-3.96519	-3.32362	-3.44637	-3.26905	CACAGAGAAGGAACGTAGAGTCACTTCATTCGAAGAAGATAATTTTACCAGATTGAATAT	415372	chrV	415313	+	FALSE		YER127W	856864	NM_001179017	Lcp5p	chrV:415313-415372	GO:0003674|GO:0042254|GO:0030529|GO:0006364|GO:0032040|GO:0030532|GO:0005730|GO:0000480|GO:0005732|GO:0005634|GO:0000447	NM_001179017	NP252588
A_06_P7011	0.0154212	0.0037577	YPL250C	1.64885	up	ATG41	Chr XVI from 74719-74309, Genome Release 64-2-1, reverse complement, Verified ORF, "Protein of unknown function; mobilized into polysomes upon a shift from a fermentable to nonfermentable carbon source; potential Cdc28p substrate; ICY2 has a paralog, ICY1, that arose from the whole genome duplication" [YPL250C]	15179.3	10046.9	4487.85	10112.9	7157.68	10218.5	0.0729992	0.127951	-1.52327	0.0421	-0.648465	0.00214195	CAGCAACATAATAACGAGTACTGAAGACGATTGCATGTTCGATATGGAATTTAACGGCAA	74495	chrXVI	74436	-	FALSE		YPL250C	855825	NM_001184064	Atg41p	chrXVI:74495-74436	GO:0003674|GO:0034045|GO:0016020|GO:0000422|GO:0016236|GO:0006914|GO:0005575|GO:0032258|GO:0000045	NM_001184064	TC19832
A_06_P2112	0.0141259	0.00332483	YDR124W	1.64866	up	YDR124W	Chr IV from 700315-701289, Genome Release 64-2-1, Uncharacterized ORF, "Putative protein of unknown function; non-essential gene; expression is strongly induced by alpha factor" [YDR124W]	2559.67	129.224	1031.9	149.507	1198.5	172.95	-2.49843	-6.10332	-3.67457	-6.03754	-3.21972	-5.87129	GGGAATATCCGAAAGACCCTGTATCGGAGGATTATTCGAATAGCATATCTCGATTAGAAA	701207	chrIV	701148	+	FALSE		YDR124W.1	851702	NM_001180432	hypothetical protein	chrIV:701148-701207	GO:0008150|GO:0003674|GO:0005575	NM_001180432	NP258729
A_06_P4110	0.00253296	0.000180347	YJL088W	1.6462	up	ARG3	Chr X from 268799-269815, Genome Release 64-2-1, Verified ORF, "Ornithine carbamoyltransferase; also known as carbamoylphosphate:L-ornithine carbamoyltransferase; catalyzes the biosynthesis of the arginine precursor citrulline" [YJL088W]	8520.5	401.716	3579.83	453.465	4038.53	609.472	-0.745447	-4.50978	-1.8243	-4.43661	-1.46459	-4.03128	CCAAGCTGAAACAATTCAAAGGTTTTCAAATCAATCAAGAACTTGTCTCTGTGGCTGATC	269637	chrX	269578	+	FALSE		YJL088W	853357	NM_001181521	ornithine carbamoyltransferase	chrX:269578-269637	GO:0005739|GO:0042450|GO:0006520|GO:0005737|GO:0004585|GO:0006526|GO:0000050|GO:0008652|GO:0016743|GO:0016597|GO:0016740|GO:0005829	NM_001181521	TC18266
A_06_P7185	0.00253296	0.000179927	YPR137W	1.63867	up	RRP9	Chr XVI from 802359-804080, Genome Release 64-2-1, Verified ORF, "Protein involved in pre-rRNA processing; associated with U3 snRNP; component of small ribosomal subunit (SSU) processosome; ortholog of the human U3-55k protein" [YPR137W]	3751.16	1961.89	1349.63	2224.29	1818.72	2596.23	-1.93179	-2.23781	-3.26563	-2.14747	-2.64432	-1.95082	TCATATCTGGATCATGGAGTGGATCGCTAAAAGTTTGGAAAATTAGTGATAATCTCAGAT	803873	chrXVI	803814	+	FALSE		YPR137W.1	856255	NM_001184234	Rrp9p	chrXVI:803814-803873	GO:0030515|GO:0031428|GO:0042254|GO:0030529|GO:0006364|GO:0032040|GO:0005730|GO:0005634|GO:0000154|GO:0030686	NM_001184234	TC20857
A_06_P6749	0.00253296	0.000179179	YOR385W	1.63478	up	YOR385W	Chr XV from 1065043-1065915, Genome Release 64-2-1, Uncharacterized ORF, "Putative protein of unknown function; green fluorescent protein (GFP)-fusion protein localizes to the cytoplasm; YOR385W is not an essential gene" [YOR385W]	16181.2	6380.66	7996.75	6754.88	7700	9951.74	0.17453	-0.51615	-0.680892	-0.54841	-0.534568	0.00851274	TTTGCCTGTCAGGGAGCTTTAATCCATTATCTGCTGCATATAGAACGAGAAAGAAAATAA	1065913	chrXV	1065854	+	FALSE		YOR385W.1	854567	NM_001183805	hypothetical protein	chrXV:1065854-1065913	GO:0008150|GO:0003674|GO:0005737	NM_001183805	TC21239
A_06_P2270	0.00116025	3.42241e-05	YDR281C	1.62961	up	PHM6	Chr IV from 1022321-1022007, Genome Release 64-2-1, reverse complement, Verified ORF, "Protein of unknown function; expression is regulated by phosphate levels" [YDR281C]	768.728	590.875	380.823	413.927	374.759	447.855	-4.21691	-3.94344	-5.09842	-4.62616	-4.92143	-4.49749	CTCATCATCGTCATTATTATTGTGTTGCTGTTGTACAGTTTGACAATGGTAGGTCTTTTT	1022096	chrIV	1022037	-	FALSE		YDR281C.1	851875	NM_001180589	Phm6p	chrIV:1022096-1022037	GO:0005773|GO:0008150|GO:0005774|GO:0003674|GO:0000324|GO:0016020|GO:0016021	NM_001180589	TC21592
A_06_P7045	0.000466767	2.57928e-06	YPR001W	1.62706	up	CIT3	Chr XVI from 556377-557837, Genome Release 64-2-1, Verified ORF, "Dual specificity mitochondrial citrate and methylcitrate synthase; catalyzes the condensation of acetyl-CoA and oxaloacetate to form citrate and that of propionyl-CoA and oxaloacetate to form 2-methylcitrate" [YPR001W]	1309.71	62196.1	786.861	38294	624.294	26648	-3.45256	2.74355	-4.00882	1.9341	-4.15483	1.43382	CTGCATCGGGGATTTTGTTTTATCATTATGGAATCAGGGAATTATTATTCTTTACCGTCA	557691	chrXVI	557632	+	FALSE		YPR001W.1	856107	NM_001184098	citrate (Si)-synthase CIT3	chrXVI:557632-557691	GO:0005739|GO:0006099|GO:0050440|GO:0046912|GO:0004108|GO:0019629|GO:0016740	NM_001184098	TC18043
A_06_P5626	0.00284077	0.000225337	YMR189W	1.62626	up	GCV2	Chr XIII from 637500-640604, Genome Release 64-2-1, Verified ORF, "P subunit of the mitochondrial glycine decarboxylase complex; glycine decarboxylase is required for the catabolism of glycine to 5,10-methylene-THF; expression is regulated by levels of 5,10-methylene-THF in the cytoplasm" [YMR189W]	12631.9	20368.3	6431.98	19655.6	6066.78	20610.6	-0.183621	1.09756	-0.981798	0.960383	-0.885176	1.04573	TGATGCCATGATATCCATCAAAGAAGAAATAAATGCCTTAGTAGCAGGTCAACCAAAAGG	640383	chrXIII	640324	+	FALSE		YMR189W.1	855227	NM_001182695	glycine decarboxylase subunit P	chrXIII:640324-640383	GO:0005739|GO:0005960|GO:0019464|GO:0016594|GO:0016491|GO:0006544|GO:0006546|GO:0003824|GO:0006730|GO:0004375|GO:0055114|GO:0005829	NM_001182695	TC16836
A_06_P1501	0.00341772	0.000341163	YBR247C	1.62531	up	ENP1	Chr II from 714455-713004, Genome Release 64-2-1, reverse complement, Verified ORF, "Protein associated with U3 and U14 snoRNAs; required for pre-rRNA processing and 40S ribosomal subunit synthesis; localized in the nucleus and concentrated in the nucleolus" [YBR247C]	3977.86	2062.81	1687.47	1968.63	1965.38	2491.14	-1.8438	-2.18913	-2.98137	-2.32915	-2.54451	-2.01163	ATATGGCACAAGGCTTTCTTAACATTTGCACAACGTTACAAGAACGATATTACCCAGGAT	713205	chrII	713146	-	FALSE		YBR247C	852549	NM_001178595	snoRNA-binding rRNA-processing protein ENP1	chrII:713205-713146	GO:0005737|GO:0030515|GO:0016973|GO:0042254|GO:0006364|GO:0005730|GO:0005634|GO:0000447|GO:0030688|GO:0030686	NM_001178595	NP258217
A_06_P5000	0.00269901	0.000204784	YLR186W	1.62513	up	EMG1	Chr XII from 523632-524390, Genome Release 64-2-1, Verified ORF, "Methyltransferase for rRNA; catalyzes methylation of the pseudouridine residue 1191 of 18S rRNA; member of the SPOUT methyltransferase family; required for maturation of 18S rRNA and for 40S ribosomal subunit production independently of methyltransferase activity; forms homodimers; human ortholog is mutated in Bowen-Conradi syndrom…	8694.59	2912.61	3595.04	3344.91	4273.14	3593.1	-0.721097	-1.69181	-1.83972	-1.58479	-1.42165	-1.4829	AACCCAATTACCGATCACCTACCTACTAAGTGCCGTAAGGTGACATTATCCTTTGACGCA	524185	chrXII	524126	+	FALSE		YLR186W.1	850883	NM_001182073	18S rRNA pseudouridine methyltransferase	chrXII:524126-524185	GO:0000472|GO:0005880|GO:0042254|GO:0003723|GO:0006364|GO:0032040|GO:0008168|GO:0005730|GO:0000480|GO:0005634|GO:0019843|GO:0032259|GO:0070037|GO:0005737|GO:0070475|GO:0034399|GO:0030529|GO:0042274|GO:0000447|GO:0016740|GO:0030686	NM_001182073	TC19435
A_06_P3660	0.00447219	0.000525048	YHR085W	1.61772	up	IPI1	Chr VIII from 276764-277768, Genome Release 64-2-1, Verified ORF, "Component of the Rix1 complex and possibly pre-replicative complexes; required for processing of ITS2 sequences from 35S pre-rRNA; component of the pre-60S ribosomal particle with the dynein-related AAA-type ATPase Mdn1p; required for pre-replicative complex (pre-RC) formation and maintenance during DNA replication licensing; relo…	899.704	584.618	364.473	560.804	443.578	673.764	-3.98606	-3.95784	-5.15272	-4.13014	-4.68002	-3.90539	CTACTGTCATTGGCAACACAGGATATCGATACTCGAAAAGCGGTATTTATCGAACAATTC	277665	chrVIII	277606	+	FALSE		YHR085W	856485	NM_001179215	Ipi1p	chrVIII:277606-277665	GO:0000463|GO:0030174|GO:0071339|GO:0042254|GO:0006364|GO:0003682|GO:0000027|GO:0005654|GO:0005634|GO:0030687|GO:0006267|GO:0005829	NM_001179215	TC20073
A_06_P3890	0.00163601	7.08646e-05	YIL091C	1.61711	up	UTP25	Chr IX from 193195-191030, Genome Release 64-2-1, reverse complement, Verified ORF, "Nucleolar protein; required for 35S pre-RNA processing and 40S ribosomal subunit biogenesis" [YIL091C]	2515.32	1769.45	953.906	2019.91	1233.58	2535.02	-2.50994	-2.38009	-3.75236	-2.30453	-3.20336	-1.97288	CTAGGTAATACCGATTTAAACATATCCACTGTTAGATGCATTTATAGCAAGCTTGATGGT	191167	chrIX	191108	-	FALSE		YIL091C.1	854717	NM_001179439	rRNA-binding ribosome biosynthesis protein UTP25	chrIX:191167-191108	GO:0000462|GO:0042254|GO:0030529|GO:0006364|GO:0032040|GO:0005730|GO:0034511|GO:0005634|GO:0042274|GO:0019843	NM_001179439	TC21803
A_06_P4821	0.00200663	0.000106233	YLR009W	1.61173	up	RLP24	Chr XII from 166537-167136, Genome Release 64-2-1, Verified ORF, "Essential protein required for ribosomal large subunit biogenesis; associated with pre-60S ribosomal subunits; stimulates the ATPase activity of Afg2p, which is required for release of Rlp24p from the pre-60S particle; has similarity to Rpl24Ap and Rpl24Bp" [YLR009W]	5342.65	3540.29	2276.92	3247.03	2579.14	3201.62	-1.42149	-1.39013	-2.49758	-1.64551	-2.11009	-1.64358	TGAGAGGTAACAAAGAAAAGGACTTCTTAAGAGATAAGAAATTGGTCGAATCTAACCCAG	166929	chrXII	166870	+	FALSE		YLR009W	850695	NM_001181896	ATPase-activating ribosome biosynthesis protein	chrXII:166870-166929	GO:0003735|GO:0090305|GO:0042254|GO:0005730|GO:0005634|GO:0032781|GO:0006412|GO:0005737|GO:0004519|GO:0000027|GO:0042273|GO:0006298|GO:0022625|GO:0030687|GO:0001671	NM_001181896	TC20841
A_06_P3639	0.00597865	0.000914382	YHR066W	1.6103	up	SSF1	Chr VIII from 229335-230696, Genome Release 64-2-1, Verified ORF, "Constituent of 66S pre-ribosomal particles; required for ribosomal large subunit maturation; functionally redundant with Ssf2p; member of the Brix family; SSF1 has a paralog, SSF2, that arose from the whole genome duplication" [YHR066W]	3184.28	3166.13	1328.39	3252.57	1558.73	4056.33	-2.16885	-1.5396	-3.31807	-1.60338	-2.85618	-1.30139	AGTCTTCATCAAGTGACAGCGAACATTATGGTAGCGTACCAGAGGATCTAGATAGTGACT	230678	chrVIII	230619	+	FALSE		YHR066W	856463	NM_001179196	rRNA-binding ribosome biosynthesis protein	chrVIII:230619-230678	GO:0008361|GO:0000463|GO:0042254|GO:0005730|GO:0000027|GO:0005634|GO:0019843|GO:0030687|GO:0000747	NM_001179196	TC18195
A_06_P4629	0.00929892	0.00177359	YKL217W	1.60447	up	JEN1	Chr XI from 22234-24084, Genome Release 64-2-1, Verified ORF, "Monocarboxylate/proton symporter of the plasma membrane; transport activity is dependent on the pH gradient across the membrane; mediates high-affinity uptake of carbon sources lactate, pyuvate, and acetate, and also of the micronutrient selenite, whose structure mimics that of monocarboxylates; expression and localization are tightly…	6398.32	174573	5081.45	186210	3161.76	177797	-1.16369	4.25724	-1.31343	4.24078	-1.84578	4.18515	GAAATTCCATCGTGATTTGTCCTCTCCTGTTATGAAGAAATATATAAACCAAGTGGAAGA	23963	chrXI	23904	+	FALSE		YKL217W	853663	NM_001179782	Jen1p	chrXI:23904-23963	GO:0000324|GO:0097079|GO:0005886|GO:0022857|GO:0034219|GO:0055085|GO:0071944|GO:0005739|GO:0015144|GO:0016020|GO:0035879|GO:0097080|GO:0006810|GO:0015355|GO:0016021|GO:0006849|GO:0015992	NM_001179782	TC17527
A_06_P6197	0.00140907	5.31272e-05	YOL007C	1.60354	up	CSI2	Chr XV from 312367-311342, Genome Release 64-2-1, reverse complement, Verified ORF, "Protein of unknown function; green fluorescent protein (GFP)- fusion protein localizes to the mother side of the bud neck and the vacuole; YOL007C is not an essential gene" [YOL007C]	1229.17	605.78	546.835	662.488	604.249	599.791	-3.54867	-3.93462	-4.54712	-3.9072	-4.22994	-4.10031	ACAGACAGCACTAATCCATTCAATTATACATCATACAATTTAAGTCCCGACTCTGAAGAC	311498	chrXV	311439	-	FALSE		YOL007C.1	854155	NM_001183261	Csi2p	chrXV:311498-311439	GO:0008150|GO:0003674|GO:0000324|GO:0005935	NM_001183261	NP255994
A_06_P2315	0.00108863	2.79042e-05	YDR324C	1.59439	up	UTP4	Chr IV from 1116763-1114433, Genome Release 64-2-1, reverse complement, Verified ORF, "Subunit of U3-containing 90S preribosome and SSU processome complexes; involved in production of 18S rRNA and assembly of small ribosomal subunit; member of t-Utp subcomplex involved with transcription of 35S rRNA transcript; Small Subunit processome is also known as SSU processome" [YDR324C]	7120.78	3323.16	3129.62	3688.3	3550.93	4622.8	-1.00559	-1.51806	-2.06497	-1.44121	-1.6786	-1.10627	GAAGAAAGCTCCGGTCACTTCTTCTTTACTGATAAATATAAACCTTTACTGTTTGTTGAC	1114586	chrIV	1114527	-	FALSE		YDR324C.1	851924	NM_001180632	Utp4p	chrIV:1114586-1114527	GO:0000462|GO:0003674|GO:0045943|GO:0042254|GO:0030529|GO:0006364|GO:0032040|GO:0005730|GO:0005634|GO:0034455|GO:0006351|GO:0030686	NM_001180632	NP588150
A_06_P5890	0.00201373	0.000108034	YNL119W	1.58656	up	NCS2	Chr XIV from 401040-402521, Genome Release 64-2-1, Verified ORF, "Protein required for uridine thiolation of Lys(UUU) and Glu(UUC) tRNAs; required for the thiolation of uridine at the wobble position of Lys(UUU) and Glu(UUC) tRNAs; has a role in urmylation and in invasive and pseudohyphal growth; inhibits replication of Brome mosaic virus in S. cerevisiae" [YNL119W]	2267.76	2348.69	1122.02	2641.42	1141.07	3063.48	-2.65649	-1.97918	-3.52227	-1.91817	-3.32239	-1.7131	CAGTGGCAAGATTCAAAATTAGGGCAATCTCACACACATTATGTTGAATTGTTGAATGAA	402307	chrXIV	402248	+	FALSE		YNL119W	855603	NM_001182957	Ncs2p	chrXIV:402248-402307	GO:0016783|GO:0002098|GO:0001403|GO:0003674|GO:0005737|GO:0002143|GO:0000049|GO:0007124|GO:0034227|GO:0032447|GO:0008033|GO:0005829	NM_001182957	TC16891
A_06_P3747	0.00156036	6.41694e-05	YHR169W	1.57981	up	DBP8	Chr VIII from 442181-443476, Genome Release 64-2-1, Verified ORF, "ATPase, putative RNA helicase of the DEAD-box family; component of 90S preribosome complex involved in production of 18S rRNA and assembly of 40S small ribosomal subunit; ATPase activity stimulated by association with Esf2p" [YHR169W]	2300.41	1937.94	1085.39	1870.64	1162.15	2071	-2.63192	-2.22982	-3.56507	-2.40456	-3.29167	-2.29002	AATTGGTGACGCCATATCATTCGTTACCCAGCGAGATGTTTCTAGGATACAGGCCATTGA	443290	chrVIII	443231	+	FALSE		YHR169W.1	856574	NM_001179300	ATP-dependent RNA helicase DBP8	chrVIII:443231-443290	GO:0000472|GO:0042254|GO:0003723|GO:0006364|GO:0004386|GO:0005730|GO:0000480|GO:0005634|GO:0003676|GO:0005524|GO:0004004|GO:0016787|GO:0000166|GO:0010501|GO:0000447|GO:0016887|GO:0030686	NM_001179300	NP961929
A_06_P5807	0.000779306	1.1115e-05	YNL036W	1.57627	up	NCE103	Chr XIV from 559814-560479, Genome Release 64-2-1, Verified ORF, "Carbonic anhydrase; metalloenzyme that catalyzes CO2 hydration to bicarbonate, which is an important metabolic substrate, and protons; not expressed under conditions of high CO2, such as inside a growing colony, but transcription is induced in response to low CO2 levels, such as on the colony surface in ambient air; poorly transcri…	7954.5	21967.7	4373.45	20229.6	3909.44	20876.1	-0.855973	1.20726	-1.55434	0.903878	-1.51249	1.07028	TCATCTGTACAAGTACTTAGACGATATTGACACCATGTACCATGAAGAGTCACAAAATTT	560278	chrXIV	560219	+	FALSE		YNL036W	855692	NM_001182875	carbonate dehydratase NCE103	chrXIV:560219-560278	GO:0005739|GO:0005758|GO:0005737|GO:0015976|GO:0008270|GO:0005634|GO:0034599|GO:0004089|GO:0071244|GO:0046872|GO:0016829	NM_001182875	TC19325
A_06_P4779	0.00289385	0.000238317	YLL034C	1.57304	up	RIX7	Chr XII from 73146-70633, Genome Release 64-2-1, reverse complement, Verified ORF, "Putative ATPase of the AAA family; required for export of pre-ribosomal large subunits from the nucleus; distributed between the nucleolus, nucleoplasm, and nuclear periphery depending on growth conditions" [YLL034C]	1062.49	429.771	366.684	552.262	530.623	576.034	-3.75013	-4.46192	-5.11556	-4.16663	-4.40368	-4.11515	CAGTCTTGGCTCTAAAAAGGAAGTTTTTTCAGAGCGAAGAAATACAATCTGTTCTTGATA	70891	chrXII	70832	-	FALSE		YLL034C.1	850625	NM_001181854	putative AAA family ATPase RIX7	chrXII:70891-70832	GO:0000166|GO:0042254|GO:0005730|GO:0042273|GO:0005634|GO:0030687|GO:0016887|GO:0005524|GO:0000055	NM_001181854	NP256573
A_06_P2613	0.00203658	0.00011036	YEL071W	1.57136	up	DLD3	Chr V from 16355-17845, Genome Release 64-2-1, Verified ORF, "D-lactate dehydrogenase; part of the retrograde regulon which consists of genes whose expression is stimulated by damage to mitochondria and reduced in cells grown with glutamate as the sole nitrogen source, located in the cytoplasm" [YEL071W]	34001.4	3559.84	14396.2	3904.67	16970.6	5915.68	1.24831	-1.36117	0.190344	-1.35089	0.596294	-0.747948	GGATCGGTTTCCATAAGAAAGGTAAGTTACACTACACCAGAAGTGATATTGAAATTAGAT	17780	chrV	17721	+	FALSE		YEL071W	856638	NM_001178886	D-lactate dehydrogenase	chrV:17721-17780	GO:0030447|GO:0050660|GO:0016614|GO:0019249|GO:0003824|GO:0051990|GO:0004458|GO:0005739|GO:0022904|GO:0071949|GO:0005737|GO:0019516|GO:0016491|GO:0055114	NM_001178886	TC19872
A_06_P2924	0.00199004	0.000104291	YFR028C	1.56369	up	CDC14	Chr VI from 210068-208413, Genome Release 64-2-1, reverse complement, Verified ORF, "Protein phosphatase required for mitotic exit; required for rDNA segregation, cytokinesis, meiosis I spindle disassembly, and environmental stress response; maintained in nucleolus by Cdc55p in early meiosis until liberated by the FEAR and Mitotic Exit Network in anaphase, enabling it to effect a decrease in CDK/…	7194.28	5688.39	3620.58	6663.13	3619.31	6449.24	-0.999177	-0.711268	-1.82374	-0.579112	-1.64413	-0.643105	AGAAAAATGATATCTCCTCTGCTTCATCGTCCCGAATGGAAGATAACGAACCCAGCGCAA	208594	chrVI	208535	-	FALSE		YFR028C	850585	NM_001179993	phosphoprotein phosphatase CDC14	chrVI:208594-208535	GO:0051256|GO:0072686|GO:0007096|GO:0005634|GO:0035335|GO:0016791|GO:0005737|GO:0007059|GO:0006470|GO:0004721|GO:0004722|GO:0005935|GO:0004725|GO:0051229|GO:0005813|GO:0051321|GO:0071470|GO:0032467|GO:0005816|GO:0005730|GO:0071850|GO:0030869|GO:0007049|GO:0016787|GO:0016311|GO:0008138|GO:0000278|GO:0051301	NM_001179993	TC17763
A_06_P4230	0.00124528	3.95117e-05	YJL208C	1.55671	up	NUC1	Chr X from 41183-40194, Genome Release 64-2-1, reverse complement, Verified ORF, "Major mitochondrial nuclease; has RNAse and DNA endo- and exonucleolytic activities; roles in mitochondrial recombination, apoptosis and maintenance of polyploidy; involved in fragmentation of genomic DNA during PND (programmed nuclear destruction); encodes ortholog of mammalian endoG" [YJL208C]	6878.85	3763.07	3506.93	3544.94	3447.32	3612.43	-1.0582	-1.31797	-1.85633	-1.52571	-1.6967	-1.47365	CATTATGCAAAGAGGTAAATTGTCAAATTGTAGTGAGAGATTTCTCTAACGCGGCGATCA	40303	chrX	40244	-	FALSE		YJL208C.1	853222	NM_001181641	ribonuclease	chrX:40303-40244	GO:0004520|GO:0005743|GO:0006915|GO:0004540|GO:0005634|GO:0006310|GO:0003676|GO:0046872|GO:0006401|GO:0004529|GO:0005739|GO:0004518|GO:0006308|GO:0004519|GO:0016787|GO:0016020|GO:0006309	NM_001181641	TC18899
A_06_P2288	0.0248272	0.00744373	YDR299W	1.55582	up	BFR2	Chr IV from 1059627-1061231, Genome Release 64-2-1, Verified ORF, "Component of the SSU and 90S preribosomes; involved in pre-18S rRNA processing; binds to U3 snoRNA and Mpp10p; multicopy suppressor of sensitivity to Brefeldin A; expression is induced during lag phase and also by cold shock" [YDR299W]	1090.29	1675.79	391.836	1653	554.082	1997.83	-3.7207	-2.46189	-5.02127	-2.57609	-4.35838	-2.31372	CATGCCAGAATAGAAAATGACGAAGAATTAGAGGCTGTTAAAAACGATGATATCCAAATC	1061219	chrIV	1061160	+	FALSE		YDR299W.1	851893	NM_001180607	rRNA-processing protein BFR2	chrIV:1061160-1061219	GO:0000462|GO:0003674|GO:0006364|GO:0032040|GO:0006810|GO:0005730|GO:0005634|GO:0016192|GO:0015031|GO:0030686	NM_001180607	TC17829
A_06_P2264	0.000572798	4.51391e-06	YDR275W	1.55227	up	BSC2	Chr IV from 1012252-1012959, Genome Release 64-2-1, Verified ORF, "Protein of unknown function; ORF exhibits genomic organization compatible with a translational readthrough-dependent mode of expression; null mutant displays increased translation rate and increased readthrough of premature stop codons; BSC2 has a paralog, IRC23, that arose from the whole genome duplication" [YDR275W]	4259.19	4752.95	2165.89	4057.22	2145.18	4622.73	-1.74874	-0.91664	-2.53918	-1.28033	-2.38312	-1.13145	GGTCTGGAATATGATATTAGTTCAGGTAGTGTTAACAAAAGTAGGCGTTTGAATTCAACT	1012782	chrIV	1012723	+	FALSE		YDR275W.1	851868	NM_001180583	Bsc2p	chrIV:1012723-1012782	GO:0005811|GO:0008150|GO:0003674|GO:0016020|GO:0016021	NM_001180583	TC19589
A_06_P7111	0.00153578	6.18693e-05	YPR065W	1.55195	up	ROX1	Chr XVI from 679693-680799, Genome Release 64-2-1, Verified ORF, "Heme-dependent repressor of hypoxic genes; mediates aerobic transcriptional repression of hypoxia induced genes such as COX5b and CYC7; repressor function regulated through decreased promoter occupancy in response to oxidative stress; contains an HMG domain that is responsible for DNA bending activity; involved in the hyperosmotic …	4725.56	5742.18	2311.84	4049.43	2417.18	4423.87	-1.6022	-0.670699	-2.45196	-1.29068	-2.23628	-1.22404	GACCAACTTATATTGTCAAACCACTGTCTCACACCAGGAACAATCTATTGTCCACAACTA	680680	chrXVI	680621	+	FALSE		YPR065W	856178	NM_001184162	Rox1p	chrXVI:680621-680680	GO:0000987|GO:0000790|GO:0006355|GO:0008301|GO:0071470|GO:0005634|GO:0000122|GO:0097201|GO:0003677|GO:0006351|GO:0043565|GO:0001078|GO:0001135	NM_001184162	TC18678
A_06_P1047	0.00167975	7.45558e-05	YAL025C	1.55015	up	MAK16	Chr I from 101145-100225, Genome Release 64-2-1, reverse complement, Verified ORF, "Essential nuclear protein; constituent of 66S pre-ribosomal particles; required for maturation of 25S and 5.8S rRNAs; required for maintenance of M1 satellite double-stranded RNA of the L-A virus" [YAL025C]	5666	3731.97	2568.27	3788.3	2909.07	4549.7	-1.33302	-1.31486	-2.33485	-1.38688	-1.96543	-1.1334	AAACTAAACGTCCTAAAGTCGAAATCGAATACGAGGAGGAACACGAAGTTCAAAATGCTG	100305	chrI	100246	-	FALSE		YAL025C	851208	NM_001178170	ribosome biosynthesis protein MAK16	chrI:100305-100246	GO:0003674|GO:0000463|GO:0007049|GO:0005730|GO:0042273|GO:0005634|GO:0030687|GO:0003676|GO:0000466	NM_001178170	TC19060
A_06_P5369	0.00504858	0.00065916	YML080W	1.54934	up	DUS1	Chr XIII from 108806-110077, Genome Release 64-2-1, Verified ORF, "Dihydrouridine synthase; member of a widespread family of conserved proteins including Smm1p, Dus3p, and Dus4p; modifies pre-tRNA(Phe) at U17" [YML080W]	3065.54	2476.89	1281.27	2612.24	1553.6	3048.69	-2.22566	-1.91077	-3.31098	-1.93247	-2.85732	-1.70831	AAACGTAAAGCTGACGTGCCATTAGAATCTGCTGATAAAAAGAAGGACGTGAAAGCTTAA	110077	chrXIII	110018	+	FALSE		YML080W	854895	NM_001182439	tRNA dihydrouridine synthase	chrXIII:110018-110077	GO:0050660|GO:0017150|GO:0016491|GO:0005634|GO:0003824|GO:0008033|GO:0006400|GO:0055114|GO:0005829	NM_001182439	NP259442
A_06_P4306	0.00133469	4.49655e-05	YJR063W	1.54657	up	RPA12	Chr X from 555195-555572, Genome Release 64-2-1, Verified ORF, "RNA polymerase I subunit A12.2; contains two zinc binding domains, and the N terminal domain is responsible for anchoring to the RNA pol I complex" [YJR063W]	1990.76	555.16	725.336	589.796	1011.44	603.623	-2.84409	-4.04865	-4.1591	-4.07389	-3.47316	-4.04609	CCTCAGTGTGGAAATGAAGAGATGAACTATCATACTTTACAGTTAAGATCTGCAGATGAA	555505	chrX	555446	+	FALSE		YJR063W	853526	NM_001181721	DNA-directed RNA polymerase I core subunit RPA12	chrX:555446-555505	GO:0006379|GO:0003899|GO:0042254|GO:0006363|GO:0005730|GO:0005634|GO:0006360|GO:0000122|GO:0003676|GO:0042790|GO:0046872|GO:0006351|GO:0005736|GO:0001054|GO:0008270	NM_001181721	TC21274
A_06_P7094	0.000999041	2.10137e-05	YPR048W	1.54392	up	TAH18	Chr XVI from 659182-661053, Genome Release 64-2-1, Verified ORF, "Conserved NAPDH-dependent diflavin reductase; component of an early step in the cytosolic Fe-S protein assembly (CIA) machinery; transfers electrons from NADPH to the Fe-S cluster of Dre2p; plays a pro-death role under oxidative stress; Tah18p-dependent nitric oxide synthesis confers high-temperature stress tolerance; possible targ…	1013.9	601.293	452.291	681.811	509.476	868.359	-3.82351	-3.91089	-4.82471	-3.86069	-4.45011	-3.52397	CAGAGATGAGGAAAATTCACCAGGTGTTAAATATGTCCAAGACTACTTATGGAGATTAGG	660851	chrXVI	660792	+	FALSE		YPR048W	856161	NM_001184145	NAPDH-dependent diflavin reductase	chrXVI:660792-660851	GO:0005739|GO:0005515|GO:0005737|GO:0016226|GO:0003958|GO:0010181|GO:0016651|GO:0016491|GO:0055114|GO:0045429|GO:0006809	NM_001184145	TC17499
A_06_P1281	0.00124396	3.90522e-05	YBR034C	1.5437	up	HMT1	Chr II from 305976-304930, Genome Release 64-2-1, reverse complement, Verified ORF, "Nuclear SAM-dependent mono- and asymmetric methyltransferase; modifies hnRNPs, including Npl3p and Hrp1p, affecting their activity and nuclear export; methylates U1 snRNP protein Snp1p and ribosomal protein Rps2p; interacts genetically with genes encoding components of Rpd3(L) and this interaction is important fo…	6545.48	4344.46	3000.02	4030.44	3358.79	4246.92	-1.12776	-1.08344	-2.08645	-1.30855	-1.75416	-1.2459	CATTGAAGGTGAATTGGTTTGCTCTCCAAACGAGAAGAATAACAGAGATCTAAATATCAA	305071	chrII	305012	-	FALSE		YBR034C	852322	NM_001178382	protein-arginine omega-N methyltransferase HMT1	chrII:305071-305012	GO:0019919|GO:0060567|GO:0008168|GO:0034969|GO:0035241|GO:0018216|GO:0035247|GO:0005634|GO:0008469|GO:0032259|GO:0035242|GO:0005829|GO:0006406|GO:0032968|GO:0006479|GO:0016740	NM_001178382	TC18787
A_06_P3359	0.00421548	0.000474148	YGR138C	1.54045	up	TPO2	Chr VII from 765606-763762, Genome Release 64-2-1, reverse complement, Verified ORF, "Polyamine transporter of the major facilitator superfamily; member of the 12-spanner drug:H(+) antiporter DHA1 family; specific for spermine; localizes to the plasma membrane; transcription of TPO2 is regulated by Haa1p; TPO2 has a paralog, TPO3, that arose from the whole genome duplication" [YGR138C]	43543.9	2199.59	15102.3	2227.09	22425	1845	1.61403	-2.03572	0.269988	-2.14634	0.990676	-2.45131	AAGGGCTTGAGACATAAGTTGTCCAAGAAGGACTATTCCATCGACAGTGTTGAGATGTAA	763826	chrVII	763767	-	FALSE		YGR138C	853039	NM_001181267	spermine transporter	chrVII:763826-763767	GO:0000297|GO:0015297|GO:0000296|GO:0016020|GO:0005886|GO:0006810|GO:0000329|GO:0016021|GO:0055085|GO:0071944	NM_001181267	TC21763
A_06_P7051	0.000382994	1.25946e-06	YPR006C	1.53807	up	ICL2	Chr XVI from 568996-567269, Genome Release 64-2-1, reverse complement, Verified ORF, "2-methylisocitrate lyase of the mitochondrial matrix; functions in the methylcitrate cycle to catalyze the conversion of 2-methylisocitrate to succinate and pyruvate; ICL2 transcription is repressed by glucose and induced by ethanol" [YPR006C]	15821.2	158850	9023.27	54599.9	8061.5	26063.5	0.146814	4.12358	-0.48131	2.43118	-0.474305	1.40244	GCATTCAGATGGAGTATCATTCTGGGAATTAGCCAATAGCTTCCAAAGTGACGGAATGAA	567500	chrXVI	567441	-	FALSE		YPR006C.1	856114	NM_001184103	methylisocitrate lyase ICL2	chrXVI:567500-567441	GO:0005739|GO:0046912|GO:0046421|GO:0005759|GO:0008152|GO:0019629|GO:0004451|GO:0003824|GO:0019752|GO:0006097|GO:0016829	NM_001184103	TC17662
A_06_P4179	0.0027791	0.000217246	YJL157C	1.53564	up	FAR1	Chr X from 126328-123836, Genome Release 64-2-1, reverse complement, Verified ORF, "CDK inhibitor and nuclear anchor; during the cell cycle Far1p sequesters the GEF Cdc24p in the nucleus; phosphorylation by Cdc28p-Cln results in SCFCdc4 complex-mediated ubiquitin-dependent degradation, releasing Cdc24p for export and activation of GTPase Cdc42p; in response to pheromone, phosphorylation of Far1p …	2471.04	1336.18	1062.55	1507.3	1260.65	1759.9	-2.53411	-2.82913	-3.58942	-2.71274	-3.15295	-2.52444	GAACAAAAAACGCGTCTAATTATGGATGAACACCCGCATTCTAGTTTGATAGAAATAGAA	123951	chrX	123892	-	FALSE		YJL157C	853283	NM_001181590	cyclin-dependent protein serine/threonine kinase inhibiting protein FAR1	chrX:123951-123892	GO:0043332|GO:0071901|GO:0005634|GO:0046872|GO:0005737|GO:0007049|GO:0016020|GO:0051457|GO:0000751|GO:0004861|GO:0000750|GO:0004860|GO:0008270|GO:0006469|GO:0051301	NM_001181590	TC17150
A_06_P2298	0.00304701	0.000268248	YDR309C	1.53557	up	GIC2	Chr IV from 1080199-1079048, Genome Release 64-2-1, reverse complement, Verified ORF, "Redundant rho-like GTPase Cdc42p effector; involved in initiation of budding and cellular polarization; interacts with Cdc42p via the Cdc42/Rac-interactive binding (CRIB) domain and with PI(4,5)P2 via a polybasic region; GIC2 has a paralog, GIC1, that arose from the whole genome duplication" [YDR309C]	4859.28	1321.7	2340.91	1414.16	2493.71	1786.09	-1.56723	-2.79981	-2.44199	-2.82016	-2.18601	-2.49103	CTGACTCCCCTGTAAACCATAGAAAATCTTTCGATGATGTTCTTTATTCTTTCAACCAGC	1079124	chrIV	1079065	-	FALSE		YDR309C	851904	NM_001180617	Gic2p	chrIV:1079124-1079065	GO:0043332|GO:0031106|GO:0005886|GO:0008360|GO:0007096|GO:0005546|GO:0030010|GO:0000131|GO:0090338|GO:0043547|GO:0005737|GO:0005934|GO:0017048|GO:0005856|GO:0005938|GO:0005935|GO:0005096	NM_001180617	TC18589
A_06_P5227	0.00310691	0.000279677	YLR409C	1.5346	up	UTP21	Chr XII from 937233-934414, Genome Release 64-2-1, reverse complement, Verified ORF, "Subunit of U3-containing 90S preribosome and SSU processome complexes; involved in production of 18S rRNA and assembly of small ribosomal subunit; synthetic defect with STI1 Hsp90 cochaperone; human homolog linked to glaucoma; Small Subunit processome is also known as SSU processome" [YLR409C]	5359.8	2682.88	2605.26	2811.98	2792.16	3748.87	-1.41517	-1.82781	-2.32734	-1.83687	-2.03303	-1.41616	TAAGATCATTGAATTCCTTTGAGCCATTTGATGAAATTGTGTGGTTTATCGACGCGTTAA	934686	chrXII	934627	-	FALSE		YLR409C.1	851125	NM_001182297	rRNA-processing protein UTP21	chrXII:934686-934627	GO:0003674|GO:0042254|GO:0030529|GO:0006364|GO:0032040|GO:0005730|GO:0005634|GO:0042274|GO:0034388|GO:0030686	NM_001182297	TC19863
A_06_P4875	0.0201517	0.00555698	YLR063W	1.53392	up	BMT6	Chr XII from 264157-265254, Genome Release 64-2-1, Verified ORF, "Methyltransferase required for m3U2843 methylation of the 25S rRNA; S-adenosylmethionine-dependent; green fluorescent protein (GFP)-fusion protein localizes to the cytoplasm; YLR063W is not an essential gene" [YLR063W]	398.912	405.788	154.975	352.996	205.692	487.86	-5.1665	-4.5277	-6.35384	-4.8133	-5.78372	-4.37466	GACTACTCGATTCCATTGGAAAACATGCGATTCTTTTACCGTCTTTATGTCAAGAACTAA	265255	chrXII	265196	+	FALSE		YLR063W.1	850752	NM_001181950	25S rRNA (uracil2843-N3)-methyltransferase	chrXII:265196-265255	GO:0005737|GO:0070475|GO:0006364|GO:0008168|GO:0070042|GO:0008757|GO:0005634|GO:0032259|GO:0016740	NM_001181950	TC18704
A_06_P4492	0.00555619	0.000806192	YKL082C	1.51906	up	RRP14	Chr XI from 282329-281025, Genome Release 64-2-1, reverse complement, Verified ORF, "Essential protein, constituent of 66S pre-ribosomal particles; interacts with proteins involved in ribosomal biogenesis and cell polarity; member of the SURF-6 family" [YKL082C]	9663.07	7569.85	4192.06	8220.7	4995.95	9299.94	-0.563148	-0.272473	-1.60064	-0.264219	-1.16633	-0.107342	CGATTGAATGGAGCGAACGTAAGAGGGTTGTGGAAGACACGATATCTGAAAGACAAAAGA	280889	chrXI	280830	-	FALSE		YKL082C	853780	NM_001179648	ribosome biosynthesis protein RRP14	chrXI:280889-280830	GO:0003674|GO:0042254|GO:0006364|GO:0003723|GO:0005730|GO:0042273|GO:0005634|GO:0042274|GO:0022625|GO:0003677	NM_001179648	TC20726
A_06_P6840	0.00532136	0.000720897	YPL081W	1.5136	up	RPS9A	Chr XVI from 404950-404956,405458-406044, Genome Release 64-2-1, intron sequence removed, Verified ORF, "Protein component of the small (40S) ribosomal subunit; homologous to mammalian ribosomal protein S9 and bacterial S4; RPS9A has a paralog, RPS9B, that arose from the whole genome duplication" [YPL081W]	15412.3	9535.33	6234.06	10213.9	7868.07	10754.5	0.104736	0.00539112	-1.0369	0.0350997	-0.493244	0.122662	GATTAGGAGACTAGTTAGAGTCGGTGTTTTATCCGAAGATAAGAAGAAGTTAGATTATGT	405734	chrXVI	405675	+	FALSE		YPL081W.1	856024	NM_001183895	ribosomal 40S subunit protein S9A	chrXVI:405675-405734	GO:0000462|GO:0003735|GO:0042254|GO:0003723|GO:0006364|GO:0032040|GO:0005730|GO:0015935|GO:0005634|GO:0019843|GO:0006412|GO:0045903|GO:0005622|GO:0005737|GO:0002181|GO:0022627|GO:0030529|GO:0005840|GO:0030686	NM_001183895	TC20341
A_06_P1342	0.00149365	5.91069e-05	YBR091C	1.51311	up	TIM12	Chr II from 427484-427155, Genome Release 64-2-1, reverse complement, Verified ORF, "Essential protein of the inner mitochondrial membrane; peripherally localized; component of the TIM22 complex, which is a twin-pore translocase that mediates insertion of numerous multispanning inner membrane proteins" [YBR091C]	5985.81	2451.36	3654.98	2221.88	3072.22	2229.26	-1.25349	-1.92502	-1.80541	-2.2023	-1.85101	-2.17261	TGGCAAAGATGCATTACAGCAATCGCCTCATTGGAGGATTTGTACAAACACGAGGTTTCG	427279	chrII	427220	-	FALSE		YBR091C.1	852388	NM_001178439	Tim12p	chrII:427279-427220	GO:0005739|GO:0042721|GO:0005543|GO:0016020|GO:0045039|GO:0006810|GO:0005743|GO:0016021|GO:0015031|GO:0046872|GO:0015266	NM_001178439	TC21514
A_06_P1196	6.85137e-08	1.22128e-11		15.3687	down			355.924	3526.78	390.984	520.58	4277.04	9938.6	-5.33241	-1.38762	-5.01549	-4.24444	-1.39049	-0.0129416	TGTCTTTTCATGTGAGCAGAACTAAAATCTTGGTCTTGGTCAGAATCTCGATTATCCTTC	100112	chrII	100053	+	FALSE		YBL065W.1				chrII:100053-100112
A_06_P2333	0.00145215	5.61706e-05	YDR342C	3.51132	down	HXT7	Chr IV from 1155928-1154216, Genome Release 64-2-1, reverse complement, Verified ORF, "High-affinity glucose transporter; member of the major facilitator superfamily, nearly identical to Hxt6p, expressed at high basal levels relative to other HXTs, expression repressed by high glucose levels; HXT7 has a paralog, HXT4, that arose from the whole genome duplication" [YDR342C]	117269	38337.3	156810	50419.3	314461	73537.3	3.04298	2.11834	3.64812	2.34039	4.85499	2.90443	GCTGAAGAAATGACTCACGATGACAAGCCATTGTACAAGAGAATGTTCAGCACCAAATAA	1154270	chrIV	1154211	-	FALSE		YDR342C	851943	NM_001180650	hexose transporter HXT7	chrIV:1154270-1154211	GO:0005215|GO:0005886|GO:0022857|GO:0008643|GO:0055085|GO:0015761|GO:0071944|GO:0008645|GO:0015750|GO:0005739|GO:0015755|GO:0015578|GO:0016020|GO:0046323|GO:0005887|GO:0022891|GO:0015146|GO:0005353|GO:0006810|GO:0005351|GO:0016021|GO:0005355|GO:0015992	NM_001180650	TC17690
A_06_P7232	0.000423212	1.65965e-06	YPR184W	2.10721	down	GDB1	Chr XVI from 902044-906654, Genome Release 64-2-1, Verified ORF, "Glycogen debranching enzyme; contains glucanotranferase and alpha-1,6-amyloglucosidase activities; required for glycogen degradation; phosphorylated in mitochondria; activity is inhibited by Igd1p; protein abundance increases in response to DNA replication stress" [YPR184W]	5932.54	8554.12	13796.2	12578.1	9672.09	11366.3	-1.27736	-0.0579381	0.116714	0.340954	-0.202028	0.166737	ACAATTATACTACAGATTAAAAGGCCATAGAAAATGGATTTTTGAAAGTGTGTGGGCAGG	906523	chrXVI	906464	+	FALSE		YPR184W	856314	NM_001184281	bifunctional 4-alpha-glucanotransferase/amylo-alpha-1,6-glucosidase	chrXVI:906464-906523	GO:0005975|GO:0016757|GO:0005978|GO:0003824|GO:0005739|GO:0005737|GO:0016787|GO:0016798|GO:0008152|GO:0004134|GO:0004135|GO:0030247|GO:0005980|GO:0016740	NM_001184281	TC16635
A_06_P2334	0.00387449	0.000418547	YDR343C	2.0626	down	HXT6	Chr IV from 1161320-1159608, Genome Release 64-2-1, reverse complement, Verified ORF, "High-affinity glucose transporter; member of the major facilitator superfamily, nearly identical to Hxt7p, expressed at high basal levels relative to other HXTs, repression of expression by high glucose requires SNF3; HXT6 has a paralog, HXT1, that arose from the whole genome duplication" [YDR343C]	154253	52735.9	192672	66931.2	243854	48965.2	3.43909	2.57143	3.95273	2.75523	4.48355	2.30487	GCTGAAGAAATGGCTCACGATGATAAGCCATTGTACAAGAGAATGTTCAGCACCAAATAA	1159662	chrIV	1159603	-	FALSE		YDR343C	851944	NM_001180651	hexose transporter HXT6	chrIV:1159662-1159603	GO:0005215|GO:0005886|GO:0022857|GO:0008643|GO:0055085|GO:0015761|GO:0071944|GO:0008645|GO:0005739|GO:0015755|GO:0015578|GO:0016020|GO:0046323|GO:0005887|GO:0022891|GO:0005353|GO:0006810|GO:0005351|GO:0016021|GO:0005355|GO:0015992	NM_001180651	TC17690
A_06_P1552	0.000999041	2.0726e-05	YBR298C	2.05545	down	MAL31	Chr II from 804475-802631, Genome Release 64-2-1, reverse complement, Verified ORF, "Maltose permease; high-affinity maltose transporter (alpha-glucoside transporter); encoded in the MAL3 complex locus; member of the 12 transmembrane domain superfamily of sugar transporters; functional in genomic reference strain S288C" [YBR298C]	5810.36	6099.28	11696.5	6503.17	9233.24	7604.64	-1.30358	-0.550191	-0.114984	-0.603176	-0.264125	-0.398602	TTTTCTGGGGAGGATTTTGTCTGGCCACTTTAGCTTGGGCTGTTGTCGATTTACCAGAAA	802884	chrII	802825	-	FALSE		YBR298C	852601	NM_001178646	maltose permease	chrII:802884-802825	GO:0005215|GO:0000023|GO:0022857|GO:0008643|GO:0055085|GO:0035428|GO:0071944|GO:0016020|GO:0046323|GO:0005887|GO:0022891|GO:0006810|GO:0005351|GO:0005352|GO:0016021|GO:0000017|GO:0005355|GO:0015992	NM_001178646	TC17533
A_06_P1808	0.000631288	6.51944e-06	YDL079C	1.94822	down	MRK1	Chr IV from 314044-312951,314748-314337, Genome Release 64-2-1, reverse complement, intron sequence removed, Verified ORF, "Glycogen synthase kinase 3 (GSK-3) homolog; one of four GSK-3 homologs in S. cerevisiae that function to activate Msn2p-dependent transcription of stress responsive genes and that function in protein degradation; MRK1 has a paralog, RIM11, that arose from the whole genome du…	9001.7	2662.74	18593.8	3759.97	13618.2	5533.17	-0.677877	-1.81867	0.559335	-1.41332	0.28428	-0.858526	TCTATTATCAAGCTATTTTGACGAAACCAAACGTTGTGATACCGACACTTACGTAAAAGC	313134	chrIV	313075	-	FALSE		YDL079C.1	851480	NM_001180138	putative serine/threonine protein kinase MRK1	chrIV:313134-313075	GO:0034605|GO:0016310|GO:0004672|GO:0042176|GO:0000166|GO:0016301|GO:0004674|GO:0071472|GO:0006468|GO:0005575|GO:0005524|GO:0016740	NM_001180138	TC20842
A_06_P1369	0.000758099	1.05404e-05	YBR117C	1.91163	down	TKL2	Chr II from 476437-474392, Genome Release 64-2-1, reverse complement, Verified ORF, "Transketolase; catalyzes conversion of xylulose-5-phosphate and ribose-5-phosphate to sedoheptulose-7-phosphate and glyceraldehyde-3-phosphate in the pentose phosphate pathway; needed for synthesis of aromatic amino acids; TKL2 has a paralog, TKL1, that arose from the whole genome duplication" [YBR117C]	2095.3	30272.8	4324.64	33852.5	3117.27	27548.4	-2.77722	1.76257	-1.53832	1.75228	-1.84242	1.45567	TGTGATCCATGACGTGGAGAATCCTGATATTATCCTGGTGTCAACAGGATCAGAAGTCTC	474791	chrII	474732	-	FALSE		YBR117C.1	852414	NM_001178465	transketolase TKL2	chrII:474791-474732	GO:0005737|GO:0008152|GO:0005634|GO:0006098|GO:0003824|GO:0046872|GO:0016740|GO:0004802	NM_001178465	TC17358
A_06_P1614	0.000693056	8.40068e-06	YCL064C	1.90213	down	CHA1	Chr III from 16880-15798, Genome Release 64-2-1, reverse complement, Verified ORF, "Catabolic L-serine (L-threonine) deaminase; catalyzes the degradation of both L-serine and L-threonine; required to use serine or threonine as the sole nitrogen source, transcriptionally induced by serine and threonine" [YCL064C]	4049.45	71474.2	3995.82	83022.9	6111.27	80748.3	-1.82139	3.00061	-1.68716	3.06927	-0.893777	3.03306	CCTAGAAAATGCACTGGGCTCAAAATTAGCTGCGGATGACATTGTGATAATTATTGCTTG	15993	chrIII	15934	-	FALSE		YCL064C	850295	NM_001178706	L-serine/L-threonine ammonia-lyase CHA1	chrIII:15993-15934	GO:0042645|GO:0005739|GO:0003941|GO:0006520|GO:0030170|GO:0004794|GO:0006565|GO:0016829|GO:0006567	NM_001178706	TC18747
A_06_P3514	0.00296525	0.000253182	YGR292W	1.87989	down	MAL12	Chr VII from 1076599-1078353, Genome Release 64-2-1, Verified ORF, "Maltase (alpha-D-glucosidase); inducible protein involved in maltose catabolism; encoded in the MAL1 complex locus; hydrolyzes the disaccharides maltose, turanose, maltotriose, and sucrose" [YGR292W]	2851.63	748.937	5878.46	715.411	4096.48	679.939	-2.34877	-3.65367	-1.10996	-3.79392	-1.43812	-3.90227	ATGTTAAACCTTGGTTTCTCTTGAATGAATCTTTCGAGCAAGGAATCAATGTTGAGCAGG	1078046	chrVII	1077987	+	FALSE		YGR292W	853209	NM_001181421	alpha-glucosidase MAL12	chrVII:1077987-1078046	GO:0005987|GO:0004575|GO:0033934|GO:0005886|GO:0005975|GO:0000023|GO:0003824|GO:0032450|GO:0016787|GO:0016798|GO:0008152|GO:0000025|GO:0004558	NM_001181421	TC17647
A_06_P4397	0.00100141	2.1242e-05	YJR153W	1.86099	down	PGU1	Chr X from 722815-723900, Genome Release 64-2-1, Verified ORF, "Endo-polygalacturonase; pectolytic enzyme that hydrolyzes the alpha-1,4-glycosidic bonds in the rhamnogalacturonan chains in pectins" [YJR153W]	188.26	73.5574	250.451	87.8368	268.014	134.939	-6.26073	-6.92725	-5.66193	-6.8132	-5.36466	-6.2271	ATGGTATTGTTATCGAAGGCGATTATTTGAATAGTAAGACTACTGGAACTGCTACAGGTG	723709	chrX	723650	+	FALSE		YJR153W.1	853618	NM_001181811	Pgu1p	chrX:723650-723709	GO:0016787|GO:0007124|GO:0005975|GO:0016798|GO:0008152|GO:0004650|GO:0045490|GO:0071555|GO:0005576	NM_001181811	TC18724
A_06_P1953	0.0025187	0.000175546	YDL218W	1.85218	down	YDL218W	Chr IV from 66493-67446, Genome Release 64-2-1, Uncharacterized ORF, "Putative protein of unknown function; YDL218W transcription is regulated by Azf1p and induced by starvation and aerobic conditions; expression also induced in cells treated with the mycotoxin patulin" [YDL218W]	1040.7	5249.02	2056.11	6808.87	1490.3	5454.99	-3.79381	-0.756955	-2.62359	-0.584066	-2.90459	-0.942111	TTACTCTACGGATGAGTCAGGTGATCGGTCTTATCAAGAAAAGGTCACAGAAGGAGCTCA	67386	chrIV	67327	+	FALSE		YDL218W.1	851308	NM_001180278	hypothetical protein	chrIV:67327-67386	GO:0008150|GO:0003674|GO:0005737|GO:0016020|GO:0016021	NM_001180278	TC19531
A_06_P6186	0.00398078	0.000432138	YNR073C	1.8376	down	MAN2	Chr XIV from 776300-774792, Genome Release 64-2-1, reverse complement, Uncharacterized ORF, "Putative mannitol dehydrogenase; YNR073C has a paralog, DSF1, that arose from a segmental duplication" [YNR073C]	917.462	143.83	1959.98	172.871	1277.76	168.54	-3.98401	-5.96027	-2.70526	-5.85583	-3.10619	-5.90758	ATCAATTTACGAGCAATTGCGTAAACCAGATGGTAAGTACAAGTTATTGGCAGTATGTGT	775110	chrXIV	775051	-	FALSE		YNR073C	855810	NM_001183250	putative mannitol dehydrogenase	chrXIV:775110-775051	GO:0050662|GO:0008150|GO:0008152|GO:0019594|GO:0016491|GO:0005575|GO:0046029|GO:0003824|GO:0055114	NM_001183250	TC18014
A_06_P5547	0.00103216	2.41912e-05	YMR118C	1.83381	down	SHH3	Chr XIII from 502734-502144, Genome Release 64-2-1, reverse complement, Uncharacterized ORF, "Putative mitochondrial inner membrane protein of unknown function; although similar to paralogous Sdh3p, Shh3p is not a stoichiometric subunit of either succinate dehydrogenase or of the TIM22 translocase; SHH3 has a paralog, SDH3, that arose from the whole genome duplication" [YMR118C]	2077	9650.66	3886.8	15899.8	2941.49	12999.8	-2.79307	0.129708	-1.70269	0.577892	-1.91822	0.345563	ATATGGGCTACGAATTGACCAACCGTGGGGTTATAAAAACCGGATCAATCGTTTTAGCCG	502240	chrXIII	502181	-	FALSE		YMR118C	855145	NM_001182618	protein SHH3	chrXIII:502240-502181	GO:0048038|GO:0006099|GO:0005743|GO:0009055|GO:0016627|GO:0046872|GO:0005739|GO:0003674|GO:0008150|GO:0016020|GO:0005749|GO:0006121|GO:0000104|GO:0016021|GO:0045281	NM_001182618	TC20377
A_06_P2580	0.000753264	1.00704e-05	YEL039C	1.82573	down	CYC7	Chr V from 79977-79636, Genome Release 64-2-1, reverse complement, Verified ORF, "Cytochrome c isoform 2, expressed under hypoxic conditions; also known as iso-2-cytochrome c; electron carrier of the mitochondrial intermembrane space that transfers electrons from ubiquinone-cytochrome c oxidoreductase to cytochrome c oxidase during cellular respiration; protein abundance increases in response to …	29246.5	4508.42	51604.4	6996.33	41231.5	7505.14	1.03513	-0.993166	2.03687	-0.511133	1.9036	-0.443848	ATGCAAACATCAACAAGAACGTCAAATGGGATGAGGATAGTATGTCCGAGTACTTGACGA	79799	chrV	79740	-	FALSE		YEL039C	856672	NM_001178854	cytochrome c isoform 2	chrV:79799-79740	GO:0005739|GO:0005758|GO:0006123|GO:0006122|GO:0070469|GO:0009055|GO:0046872|GO:0055114|GO:0020037	NM_001178854	TC21451
A_06_P6712	0.000631288	6.477e-06	YOR348C	1.8252	down	PUT4	Chr XV from 988782-986899, Genome Release 64-2-1, reverse complement, Verified ORF, "Proline permease; required for high-affinity transport of proline; also transports the toxic proline analog azetidine-2-carboxylate (AzC); PUT4 transcription is repressed in ammonia-grown cells" [YOR348C]	2513.33	49628.8	4461.05	58384.5	3542.18	55534.5	-2.51443	2.44478	-1.51614	2.57127	-1.64638	2.51293	TACAGGGTTAGTCGAGATCGAGGAGAAATCAAGAGAAATTGAGGAGATGAGATTACCCCC	986995	chrXV	986936	-	FALSE		YOR348C	854530	NM_001183768	proline permease PUT4	chrXV:986995-986936	GO:0005773|GO:0005886|GO:0006865|GO:0055085|GO:0015193|GO:0015804|GO:0015297|GO:0016020|GO:0005887|GO:0015812|GO:0035524|GO:0015824|GO:0006810|GO:0015175|GO:0016021	NM_001183768	TC17485
A_06_P5645	0.00191461	9.85259e-05	YMR206W	1.81384	down	YMR206W	Chr XIII from 675896-676837, Genome Release 64-2-1, Uncharacterized ORF, "Putative protein of unknown function; not an essential gene; YMR206W has a paralog, YNR014W, that arose from the whole genome duplication" [YMR206W]	7180.7	13500.8	13990.8	18050.4	10127.8	16353.1	-0.99983	0.603679	0.153102	0.862976	-0.140781	0.705572	CTTGTGCAAGGCATCACCATAGAAGAAATTCTATTGCTGTAAAATTTGACAAGGCTTTAT	676816	chrXIII	676757	+	FALSE		YMR206W.1	855246	NM_001182713	hypothetical protein	chrXIII:676757-676816	GO:0008150|GO:0003674|GO:0005575	NM_001182713	TC20420
A_06_P1553	0.0023764	0.000155246	YBR299W	1.80642	down	MAL32	Chr II from 805351-807105, Genome Release 64-2-1, Verified ORF, "Maltase (alpha-D-glucosidase); inducible protein involved in maltose catabolism; encoded in the MAL3 complex locus; functional in genomic reference strain S288C; hydrolyzes the disaccharides maltose, turanose, maltotriose, and sucrose" [YBR299W]	1621.26	537.776	3153.75	566.976	2246.75	521.636	-3.15629	-4.12691	-2.00587	-4.13277	-2.30316	-4.27793	ATGTTAAACCTTGGTTTTTCTTGAATGAATCTTTTGAGCAAGGAATCAATGTTGAGCAGG	806785	chrII	806726	+	FALSE		YBR299W	852602	NM_001178647	alpha-glucosidase MAL32	chrII:806726-806785	GO:0005987|GO:0004575|GO:0033934|GO:0005886|GO:0005975|GO:0000023|GO:0003824|GO:0032450|GO:0016787|GO:0016798|GO:0008152|GO:0000025|GO:0004558	NM_001178647	TC17647
A_06_P4984	4.36476e-05	6.22426e-08	YLR170C	1.79647	down	APS1	Chr XII from 501049-500579, Genome Release 64-2-1, reverse complement, Verified ORF, "Small subunit of the clathrin-associated adaptor complex AP-1; AP-1 is involved in protein sorting at the trans-Golgi network; homolog of the sigma subunit of the mammalian clathrin AP-1 complex" [YLR170C]	3576.49	1670.23	4658.52	3831.06	5022.37	3740.8	-1.99766	-2.45532	-1.434	-1.36892	-1.15249	-1.43245	CGGCAATGTTTGTGAGCTAGACATTATATTTAACTTCAGTAAGGTCTACGATATCTTGAA	500758	chrXII	500699	-	FALSE		YLR170C.1	850868	NM_001182057	Aps1p	chrXII:500758-500699	GO:0005794|GO:0030121|GO:0005634|GO:0031410|GO:0006896|GO:0015031|GO:0006886|GO:0030117|GO:0030665|GO:0005737|GO:0016020|GO:0030276|GO:0008565|GO:0006810|GO:0016192|GO:0005768	NM_001182057	TC20891
A_06_P1957	0.00938091	0.00180762	YDL222C	1.78401	down	FMP45	Chr IV from 61801-60872, Genome Release 64-2-1, reverse complement, Verified ORF, "Integral membrane protein localized to mitochondria; required for sporulation and maintaining sphingolipid content; similar to SUR7; FMP45 has a paralog, YNL194C, that arose from the whole genome duplication" [YDL222C]	4507.79	19364.4	9885.12	26771.8	6327.5	23585.3	-1.66389	1.13766	-0.379487	1.43385	-0.828763	1.24659	TATGAAAGCCCTTCTGTTGACACCGGTGCTCAAATGGAGAAATCCACTTACAATAGTGGG	61121	chrIV	61062	-	FALSE		YDL222C	851304	NM_001180282	Fmp45p	chrIV:61121-61062	GO:0030437|GO:0005886|GO:0032185|GO:0031505|GO:0030435|GO:0071944|GO:0006897|GO:0005739|GO:0003674|GO:0016020|GO:0030866|GO:0045121|GO:0016021|GO:0005938	NM_001180282	TC19927
A_06_P5604	0.00107868	2.67265e-05	YMR169C	1.77455	down	ALD3	Chr XIII from 600872-599352, Genome Release 64-2-1, reverse complement, Verified ORF, "Cytoplasmic aldehyde dehydrogenase; involved in beta-alanine synthesis; uses NAD+ as the preferred coenzyme; very similar to Ald2p; expression is induced by stress and repressed by glucose" [YMR169C]	44784.6	48669.5	89634	52423.7	61484.4	43520.5	1.65235	2.45338	2.83703	2.39945	2.4798	2.12498	CACCGGCGTTGATAACTATTTACAAATAAAATCAGTCCATGTGGATCTTTCATTGGATAA	599414	chrXIII	599355	-	FALSE		YMR169C	855205	NM_001182673	aldehyde dehydrogenase (NAD(+)) ALD3	chrXIII:599414-599355	GO:0019483|GO:0006598|GO:0005737|GO:0015940|GO:0016620|GO:0008152|GO:0016491|GO:0004029|GO:0055114	NM_001182673	TC19784
A_06_P2839	0.000999041	2.04141e-05	YFL014W	1.77338	down	HSP12	Chr VI from 107256-107585, Genome Release 64-2-1, Verified ORF, "Plasma membrane protein involved in maintaining membrane organization; involved in maintaining organization during stress conditions; induced by heat shock, oxidative stress, osmostress, stationary phase, glucose depletion, oleate and alcohol; protein abundance increased in response to DNA replication stress and dietary restriction;…	43763.9	160928	81932.1	191718	60413.9	157519	1.62134	4.17611	2.70764	4.28777	2.44784	4.01361	CAGACTCTCAAAAGTCATACGCTGAACAAGGTAAGGAATACATCACTGACAAGGCCGACA	107364	chrVI	107305	+	FALSE		YFL014W.1	850532	NM_001179952	lipid-binding protein HSP12	chrVI:107305-107364	GO:0034605|GO:0007009|GO:0005737|GO:0005886|GO:0071470|GO:0006950|GO:0005634|GO:0034599|GO:0007155|GO:0008289|GO:0005829|GO:0005768	NM_001179952	TC19316
A_06_P3511	0.00265471	0.000195848	YGR289C	1.76491	down	MAL11	Chr VII from 1075813-1073963, Genome Release 64-2-1, reverse complement, Verified ORF, "High-affinity maltose transporter (alpha-glucoside transporter); inducible; encoded in the MAL1 complex locus; broad substrate specificity that includes maltotriose; required for isomaltose utilization" [YGR289C]	3511.33	1490.67	6083.85	1785.82	4805.11	2038.57	-2.04297	-2.59576	-1.06091	-2.47003	-1.22337	-2.33169	ATGATTCGCTAGCTGATGAGAGTATCAGTCAGTCCTCAAGCATAAAACAGCGAGAATTAA	1074049	chrVII	1073990	-	FALSE		YGR289C	853207	NM_001181418	alpha-glucoside permease	chrVII:1074049-1073990	GO:0046352|GO:0022857|GO:0000023|GO:0008643|GO:0015768|GO:0015574|GO:0055085|GO:0035428|GO:0015771|GO:0016020|GO:0046323|GO:0005887|GO:0022891|GO:0006810|GO:0005364|GO:0005352|GO:0016021|GO:0005355|GO:0015293	NM_001181418
A_06_P5719	0.000789678	1.21056e-05	YMR280C	1.7549	down	CAT8	Chr XIII from 831329-827028, Genome Release 64-2-1, reverse complement, Verified ORF, "Zinc cluster transcriptional activator; necessary for derepression of a variety of genes under non-fermentative growth conditions, active after diauxic shift, binds carbon source responsive elements; relative distribution to the nucleus increases upon DNA replication stress" [YMR280C]	11086.1	32565.2	23034.8	34830.7	15029.2	36967.1	-0.366159	1.8577	0.870213	1.81722	0.44523	1.90268	CGTGGTCCAAGACGGCCTCAGAAAAATCGTTACAATACAGATCGATCAAAAAGTTCTGGT	827146	chrXIII	827087	-	FALSE		YMR280C	855323	NM_001182787	DNA-binding transcription factor CAT8	chrXIII:827146-827087	GO:0006355|GO:0006366|GO:0005975|GO:0000981|GO:0035948|GO:0005634|GO:0035959|GO:0000978|GO:0061414|GO:0003677|GO:0046872|GO:0006351|GO:0043565|GO:0001077|GO:0005737|GO:0008270	NM_001182787	TC16660
A_06_P5967	0.00293255	0.000243595	YNL195C	1.7423	down	YNL195C	Chr XIV from 272308-271523, Genome Release 64-2-1, reverse complement, Uncharacterized ORF, "Protein of unknown function; shares a promoter with YNL194C; the authentic, non-tagged protein is detected in highly purified mitochondria in high-throughput studies; YNL195C has a paralog, HBT1, that arose from the whole genome duplication" [YNL195C]	5669.04	19693.7	11512.8	21184.7	7629.44	20284.7	-1.35197	1.14088	-0.140517	1.09316	-0.550972	0.989988	TTCTTCTTACACCACTAAAGTGCAGGGATATCCCGCAAGTATTCCATCATTCAATCAGGA	271737	chrXIV	271678	-	FALSE		YNL195C.1	855526	NM_001183033	hypothetical protein	chrXIV:271737-271678	GO:0005739|GO:0008150|GO:0003674	NM_001183033	TC19510
A_06_P7076	0.0022528	0.000138943	YPR030W	1.73938	down	CSR2	Chr XVI from 627880-631245, Genome Release 64-2-1, Verified ORF, "Nuclear ubiquitin protein ligase binding protein; may regulate utilization of nonfermentable carbon sources and endocytosis of plasma membrane proteins; overproduction suppresses chs5 spa2 lethality at high temp; ubiquitinated by Rsp5p, deubiquitinated by Ubp2p; CSR2 has a paralog, ECM21, that arose from the whole genome duplicatio…	4528.51	9283.39	9854.93	11082.9	6033.62	14095.2	-1.66083	0.0464852	-0.370994	0.16948	-0.862257	0.484723	TTGAGGACTGAAGATTATGCGCTACAAATGGGGAATGAAAATAACGCCTATAGCAATATG	631002	chrXVI	630943	+	FALSE		YPR030W	856142	NM_001184127	Csr2p	chrXVI:630943-631002	GO:0070086|GO:0006355|GO:0005737|GO:0006357|GO:0031505|GO:0005634|GO:0031625|GO:0006351|GO:0005829	NM_001184127	TC16766
A_06_P7208	0.00469041	0.000564438	YPR160W	1.72532	down	GPH1	Chr XVI from 861306-864014, Genome Release 64-2-1, Verified ORF, "Glycogen phosphorylase required for the mobilization of glycogen; non-essential; regulated by cyclic AMP-mediated phosphorylation; expression is regulated by stress-response elements and by the HOG MAP kinase pathway" [YPR160W]	149360	61580.8	231670	76960.4	198355	73732.7	3.3924	2.73365	4.21467	2.96465	4.17927	2.89469	AGTGATCGTTGTATCGAGGAATACTCCGATACCATTTGGAACGTTGAACCAGTGACTTAG	864010	chrXVI	863951	+	FALSE		YPR160W	856289	NM_001184257	glycogen phosphorylase	chrXVI:863951-864010	GO:0005737|GO:0016757|GO:0005975|GO:0030170|GO:0005977|GO:0008184|GO:0004645|GO:0016740|GO:0005980	NM_001184257	TC16973
A_06_P3308	0.000806337	1.26484e-05	YGR088W	1.72333	down	CTT1	Chr VII from 654634-656322, Genome Release 64-2-1, Verified ORF, "Cytosolic catalase T; has a role in protection from oxidative damage by hydrogen peroxide" [YGR088W]	30728.7	33710	51247.5	44953.5	41274.1	39149.6	1.10718	1.91376	2.02841	2.16541	1.89238	1.98902	AGATCCTAAAGTCAAAAAGAGAGTTACGCAATACTTTGGTTTGCTAAACGAAGATTTGGG	656235	chrVII	656176	+	FALSE		YGR088W.1	852979	NM_001181217	catalase T	chrVII:656176-656235	GO:0042542|GO:0004096|GO:0071472|GO:0046872|GO:0005739|GO:0005737|GO:0004601|GO:0016491|GO:0042744|GO:0000302|GO:0006979|GO:0005777|GO:0020037|GO:0055114	NM_001181217	TC17729
A_06_P1368	0.00113643	3.03952e-05		1.70548	down			7288.11	102500	14912.1	105312	9744.27	89717	-0.978244	3.52528	0.235732	3.4093	-0.208065	3.17916	AAGTCTGAAGAAGTAAACAGTTCTTTGCTATTTCACACTTCCTGGTTGATGGTCACTTGC	474387	chrII	474328	-	FALSE		YBR116C.1				chrII:474387-474328			TC17358
A_06_P5635	0.00130419	4.32404e-05	YMR196W	1.70133	down	YMR196W	Chr XIII from 655076-658342, Genome Release 64-2-1, Uncharacterized ORF, "Putative protein of unknown function; green fluorescent protein (GFP)-fusion protein localizes to the cytoplasm; YMR196W is not an essential gene" [YMR196W]	11886.6	19904.7	19812.1	20704.1	15587.4	23041.5	-0.270957	1.09988	0.641797	1.07147	0.495705	1.21472	GATCGTCACAACTTTGAAACCAAGCTTATAGGCAAGCTAAAAGATAAGGTGAAAAATATG	658263	chrXIII	658204	+	FALSE		YMR196W.1	855236	NM_001182703	hypothetical protein	chrXIII:658204-658263	GO:0008150|GO:0003674|GO:0005737|GO:0009311|GO:0004573|GO:0005789|GO:0006487|GO:0003824	NM_001182703	NP258973
A_06_P2612	0.00101184	2.27519e-05	YEL070W	1.70025	down	DSF1	Chr V from 19589-21097, Genome Release 64-2-1, Uncharacterized ORF, "Putative mannitol dehydrogenase; deletion suppressor of mpt5 mutation; DSF1 has a paralog, YNR073C, that arose from a segmental duplication" [YEL070W]	5667.79	992.706	10192.1	1158.46	7474.12	1194.95	-1.34072	-3.18012	-0.308469	-3.08794	-0.574981	-3.09591	TGACAACAAAGAATTCGTTGCACAATTGACCCACTCCCTAGAAACAGTTTACGATAAAGG	21057	chrV	20998	+	FALSE		YEL070W	856639	NM_001178885	mannitol dehydrogenase DSF1	chrV:20998-21057	GO:0050662|GO:0008150|GO:0008152|GO:0019594|GO:0016491|GO:0005575|GO:0046029|GO:0003824|GO:0055114	NM_001178885	TC18014
A_06_P2682	0.000993	1.90014e-05	YER054C	1.69495	down	GIP2	Chr V from 263698-262052, Genome Release 64-2-1, reverse complement, Verified ORF, "Putative regulatory subunit of protein phosphatase Glc7p; involved in glycogen metabolism; contains a conserved motif (GVNK motif) that is also found in Gac1p, Pig1p, and Pig2p; GIP2 has a paralog, PIG2, that arose from the whole genome duplication" [YER054C]	4694.02	8003.36	8309	9525.35	6180.8	9874.7	-1.61281	-0.182783	-0.602895	-0.0529101	-0.851564	-0.0202777	CGGCAAGTTAGAATTTTGCATTCATTATTCTACACGTAACGACTATGAGCGCGAAGAGTA	262192	chrV	262133	-	FALSE		YER054C	856781	NM_001178945	Gip2p	chrV:262192-262133	GO:0050790|GO:0019888|GO:0006470|GO:0000164|GO:0005977	NM_001178945	NP252600
A_06_P4632	0.000741586	9.64987e-06	YKL220C	1.66243	down	FRE2	Chr XI from 11226-9091, Genome Release 64-2-1, reverse complement, Verified ORF, "Ferric reductase and cupric reductase; reduces siderophore-bound iron and oxidized copper prior to uptake by transporters; expression induced by low iron levels but not by low copper levels" [YKL220C]	352.458	454.418	467.848	446.444	453.659	559.016	-5.34407	-4.30183	-4.74802	-4.46711	-4.61078	-4.17119	GGACCTCCTATTTTTGTTGACAAAGTGAGGAATGAAACCGCAAAAATAGTTTTAGATAAG	9196	chrXI	9137	-	FALSE		YKL220C	853660	NM_001179785	ferric/cupric-chelate reductase	chrXI:9196-9137	GO:0052851|GO:0000324|GO:0000293|GO:0005886|GO:0055072|GO:0046872|GO:0006879|GO:0016020|GO:0015677|GO:0016491|GO:0006826|GO:0016021|GO:0006825|GO:0055114|GO:0006811	NM_001179785	TC17288
A_06_P1280	0.00044284	2.25329e-06	YBR033W	1.65068	down	EDS1	Chr II from 301944-304703, Genome Release 64-2-1, Uncharacterized ORF, "Putative zinc cluster protein, predicted to be a transcription factor; not an essential gene; EDS1 has a paralog, RGT1, that arose from the whole genome duplication" [YBR033W]	3667.5	3465.87	6292.25	4708.33	4681.39	4788.41	-1.96464	-1.39387	-1.01408	-1.07527	-1.24158	-1.07198	TATTGAAAAAGTTTGCCGACATAGGTTGGAAATTGATGGATGATTCAGAATTGGGTTGTT	304683	chrII	304624	+	FALSE		YBR033W.1	852321	NM_001178381	Eds1p	chrII:304624-304683	GO:0043565|GO:0008150|GO:0006355|GO:0006357|GO:0000981|GO:0008270|GO:0005634|GO:0005575|GO:0003677|GO:0046872|GO:0006351	NM_001178381	TC16944
A_06_P5760	0.00246765	0.000168935		1.65	down			1122.84	1039.45	1653.52	1224.11	1419.12	1679.93	-3.68729	-3.09302	-2.94934	-3.01676	-2.96483	-2.6013	AAACTAATGTGCTAGAACTACTGACAATAATTTCTGGGCTAGTTGTAACTTTAGTGCTTG	907539	chrXIII	907480	-	FALSE		YMR316C-B.1				chrXIII:907539-907480
A_06_P3469	0.000505771	3.25245e-06	YGR248W	1.64467	down	SOL4	Chr VII from 985972-986739, Genome Release 64-2-1, Verified ORF, "6-phosphogluconolactonase; protein abundance increases in response to DNA replication stress; SOL4 has a paralog, SOL3, that arose from the whole genome duplication" [YGR248W]	34090.6	44075.6	56418.9	52970.1	43947.1	40347.2	1.26044	2.30491	2.1659	2.41942	1.97824	2.02319	CATGCATGACGTGTTAATCGTAAAAAATAGCGAACTACCTAGTGTGCTGGTTAATGAAAT	986677	chrVII	986618	+	FALSE		YGR248W.1	853163	NM_001181377	6-phosphogluconolactonase SOL4	chrVII:986618-986677	GO:0005737|GO:0016787|GO:0005975|GO:0017057|GO:0005634|GO:0006098|GO:0009051|GO:0005829	NM_001181377	TC19857
A_06_P5612	0.00252631	0.000176977	YMR175W	1.63094	down	SIP18	Chr XIII from 611016-611255, Genome Release 64-2-1, Verified ORF, "Phospholipid-binding hydrophilin; essential to overcome desiccation-rehydration process; expression is induced by osmotic stress; SIP18 has a paralog, GRE1, that arose from the whole genome duplication" [YMR175W]	193.221	5359.64	303.564	7789.74	244.57	6981.38	-6.20813	-0.734549	-5.38074	-0.373181	-5.50242	-0.510908	TAACATGATGAATAAGTTCGCTGAAAAATTACAAGGTAACGATGATTCCCATCAGAAGGG	611079	chrXIII	611020	+	FALSE		YMR175W.1	855213	NM_001182681	Sip18p	chrXIII:611020-611079	GO:0042631|GO:0005737|GO:0005543	NM_001182681	TC21917
A_06_P1939	0.00121617	3.72871e-05	YDL204W	1.63022	down	RTN2	Chr IV from 94605-95786, Genome Release 64-2-1, Verified ORF, "Reticulon protein; stabilizes membrane curvature; involved in nuclear pore assembly and maintenance of tubular ER morphology; interacts with exocyst subunit Sec6p, Yip3p, and Sbh1p; much less abundant than Rtn1p; rtn1 rtn2 yop1 triple mutant lacks tubular ER; member of RTNLA (reticulon-like A) subfamily; protein increases in abundance…	30912.6	43281.9	43531.5	54106.1	39239.5	48327.7	1.11666	2.27583	1.74452	2.43108	1.82172	2.25035	AACAACAGGCATGAAAACTTCAGTAAACCAGATGTCAAGACATATGATCCAAGAACAGTT	95562	chrIV	95503	+	FALSE		YDL204W	851323	NM_001180264	Rtn2p	chrIV:95503-95562	GO:0032541|GO:0034976|GO:0071782|GO:0005783|GO:0071786|GO:0071788|GO:0005634|GO:0071944|GO:0003674|GO:0005737|GO:0016020|GO:0032581|GO:0005789|GO:0048309|GO:0016021	NM_001180264	TC18529
A_06_P6380	0.0108963	0.00228647	YOR018W	1.62808	down	ROD1	Chr XV from 364369-366882, Genome Release 64-2-1, Verified ORF, "Alpha-arrestin involved in ubiquitin-dependent endocytosis; activating dephosphorylation relays glucose signaling to transporter endocytosis; calcineurin dephosphorylation is required for Rsp5p-dependent internalization of agonist-occupied Ste2p, as part of signal desensitization; recruits Rsp5p to Ste2p via its 2 PPXY motifs; prote…	782.473	515.663	1254.07	671.127	994.249	661.531	-4.20794	-4.1438	-3.33941	-3.87819	-3.50477	-3.93424	GGAAGCAGACATTTTCCGTTTAATATGACAACATCTTTCACTAGTAATTCAAGTTCCAAG	366681	chrXV	366622	+	FALSE		YOR018W	854183	NM_001183437	Rod1p	chrXV:366622-366681	GO:0070086|GO:0016020|GO:0005886|GO:0042493|GO:0071333|GO:0000754|GO:0031625|GO:0002092|GO:0005829	NM_001183437	TC17060
A_06_P1671	0.00108863	2.78914e-05	YCR045C	1.62633	down	RRT12	Chr III from 209610-208135, Genome Release 64-2-1, reverse complement, Verified ORF, "Probable subtilisin-family protease; role in formation of the dityrosine layer of spore walls; localizes to the spore wall and also the nuclear envelope and ER region in mature spores" [YCR045C]	650.854	252.555	1120.76	260.677	818.748	219.483	-4.46236	-5.14532	-3.49887	-5.23972	-3.76075	-5.53731	CTGGAGGAGTACAATGCCACTTTACAAACTCCTATGTCTGAGAATCTTCAATCTGGTTCA	208274	chrIII	208215	-	FALSE		YCR045C.1	850412	NM_001178759	Rrt12p	chrIII:208274-208215	GO:0016787|GO:0004252|GO:0031160|GO:0006508|GO:0008236|GO:0005619|GO:0008233|GO:0030476|GO:0005635|GO:0030435	NM_001178759	TC19468
A_06_P1949	0.00124636	4.01613e-05	YDL214C	1.61711	down	PRR2	Chr IV from 76545-74446, Genome Release 64-2-1, reverse complement, Verified ORF, "Serine/threonine protein kinase; inhibits pheromone induced signalling downstream of MAPK, possibly at the level of the Ste12p transcription factor; mutant has increased aneuploidy tolerance; PRR2 has a paralog, NPR1, that arose from the whole genome duplication" [YDL214C]	777.896	8258.96	1414.55	9216.22	970.898	8603.9	-4.21057	-0.143591	-3.17781	-0.110202	-3.51715	-0.236547	CATCGCTTCGAATAATAAACAAAGGTAATCACATACATACAAACATCGATCAACGATACG	74538	chrIV	74479	-	FALSE		YDL214C	851312	NM_001180274	serine/threonine protein kinase PRR2	chrIV:74538-74479	GO:0046020|GO:0005634|GO:0005575|GO:0005524|GO:0019236|GO:0031138|GO:0035556|GO:0016310|GO:0005737|GO:0004672|GO:0000166|GO:0004674|GO:0016301|GO:0006468|GO:0016740	NM_001180274	TC17313
A_06_P1958	0.00451845	0.000533999	YDL223C	1.61699	down	HBT1	Chr IV from 60405-57265, Genome Release 64-2-1, reverse complement, Verified ORF, "Shmoo tip protein, substrate of Hub1p ubiquitin-like protein; mutants are defective for mating projection formation, thereby implicating Hbt1p in polarized cell morphogenesis; HBT1 has a paralog, YNL195C, that arose from the whole genome duplication" [YDL223C]	956.197	20007.5	1514.04	20743.3	1209.96	19211.5	-3.91063	1.16726	-3.07449	1.02778	-3.21732	0.891177	CAGCAGACAGAATTCTTCAAAAGGGTCTGACTACGACTATAATAATTCTACTCATTCAGC	57485	chrIV	57426	-	FALSE		YDL223C.1	851303	NM_001180283	Hbt1p	chrIV:57485-57426	GO:0003674|GO:0000746|GO:0005737|GO:0005886|GO:0008360|GO:0000753|GO:0005937	NM_001180283	NP257977
A_06_P5072	0.000543546	3.6949e-06	YLR258W	1.61595	down	GSY2	Chr XII from 660716-662833, Genome Release 64-2-1, Verified ORF, "Glycogen synthase; expression induced by glucose limitation, nitrogen starvation, heat shock, and stationary phase; activity regulated by cAMP-dependent, Snf1p and Pho85p kinases as well as by the Gac1p-Glc7p phosphatase; GSY2 has a paralog, GSY1, that arose from the whole genome duplication; relocalizes from cytoplasm to plasma me…	63619.5	24234.7	104211	29213.4	79580.8	25104.6	2.15302	1.4113	3.04908	1.56786	2.8454	1.30063	ATCAAACAGCACAGTCTACATGACCCCTGGTGATTTGGGTACTCTGCAGGAGGTTAATAA	662756	chrXII	662697	+	FALSE		YLR258W.1	850962	NM_001182145	glycogen (starch) synthase GSY2	chrXII:662697-662756	GO:0005737|GO:0016757|GO:0005978|GO:0008152|GO:0005634|GO:0004373|GO:0003824|GO:0016740	NM_001182145	TC17314
A_06_P1720	0.00138779	4.97801e-05	YCR099C	1.61363	down	YCR099C	Chr III from 301299-300832, Genome Release 64-2-1, reverse complement, Uncharacterized ORF, "Putative protein of unknown function" [YCR099C]	2145.31	1056.87	2905.97	1306.5	2651.45	1430.07	-2.7453	-3.08302	-2.12432	-2.92165	-2.05499	-2.83048	GGGAGAGCTCGAATGGTAAGAAAATAGCAACCATTGAAAACAAGTTTGACTTTGAAATTT	300890	chrIII	300831	-	FALSE		YCR099C.1	850463	NM_001178806	hypothetical protein	chrIII:300890-300831	GO:0008150|GO:0003674|GO:0016021	NM_001178806	TC20907
A_06_P6276	0.00469544	0.000572251	YOL084W	1.60791	down	PHM7	Chr XV from 162356-165331, Genome Release 64-2-1, Verified ORF, "Protein of unknown function; expression is regulated by phosphate levels; green fluorescent protein (GFP)-fusion protein localizes to the cell periphery and vacuole; protein abundance increases in response to DNA replication stress" [YOL084W]	3118.38	17732.5	5160.74	18153.4	3886.63	18956.8	-2.21279	0.984494	-1.29147	0.873153	-1.52761	0.898857	ATTCAAGAGGCTAGGTCTAATGGCTTAGATGTAAGAGATGATTTCACAAGGTACGATGAA	165271	chrXV	165212	+	FALSE		YOL084W	854070	NM_001183338	Phm7p	chrXV:165212-165271	GO:0008150|GO:0003674|GO:0000324|GO:0016020|GO:0005886|GO:0005783|GO:0006810|GO:0016021|GO:0006811	NM_001183338	TC16873
A_06_P4395	0.00183539	9.19329e-05	YJR151C	1.60568	down	DAN4	Chr X from 715740-712255, Genome Release 64-2-1, reverse complement, Verified ORF, "Cell wall mannoprotein; has similarity to Tir1p, Tir2p, Tir3p, and Tir4p; expressed under anaerobic conditions, completely repressed during aerobic growth" [YJR151C]	922.445	2079.81	1357.06	2447.52	1168.19	2205.94	-3.96488	-2.11837	-3.23927	-2.04128	-3.28169	-2.23027	CTGCTTCTTATACTGTCAGTATCAATACCAACGGTGCCTATAATTTCGATAAAGATAACA	712352	chrX	712293	-	FALSE		YJR151C	853616	NM_001181809	Dan4p	chrX:712352-712293	GO:0008150|GO:0003674|GO:0016020|GO:0005886|GO:0031505|GO:0009277|GO:0005199|GO:0006950|GO:0005618|GO:0005576|GO:0031225|GO:0071944	NM_001181809	NP256905
A_06_P1721	0.00288054	0.000230546	YCR100C	1.60172	down	YCR100C	Chr III from 302221-301271, Genome Release 64-2-1, reverse complement, Uncharacterized ORF, "Putative protein of unknown function" [YCR100C]	889.566	357.535	1285.92	397.79	1104.87	488.293	-4.02343	-4.65447	-3.31968	-4.63848	-3.3438	-4.41136	TCAAAATTTATTTTAAGCGGACATCTCATTACTACGGCTAGTCAAGAAGGAAACAACACC	301387	chrIII	301328	-	FALSE		YCR100C.1	850464	NM_001178807	hypothetical protein	chrIII:301387-301328	GO:0008150|GO:0003674|GO:0016021	NM_001178807	NP370178
A_06_P2325	0.000543546	3.96147e-06	YDR334W	1.59583	down	SWR1	Chr IV from 1135932-1140476, Genome Release 64-2-1, Verified ORF, "Swi2/Snf2-related ATPase; structural component of the SWR1 complex, which exchanges histone variant H2AZ (Htz1p) for chromatin-bound histone H2A; relocalizes to the cytosol in response to hypoxia; chronological aging factor that mediates lifespan extension by dietary restriction" [YDR334W]	5874.03	5743.7	8449.22	6746.08	7310.51	7703.32	-1.28682	-0.673842	-0.592958	-0.551181	-0.612517	-0.365265	GGATGATGTTAAAGCTGCAAACTTAGCCATGAGAGAAGTCGAAATTGACAATGACGATTT	1140342	chrIV	1140283	+	FALSE		YDR334W	851934	NM_001180642	chromatin-remodeling protein SWR1	chrIV:1140283-1140342	GO:0006355|GO:0043486|GO:0004386|GO:0005634|GO:0000812|GO:0003677|GO:0005524|GO:0006351|GO:0005829|GO:0000166|GO:0016787|GO:0005198|GO:0006338|GO:0016569	NM_001180642	NP259877
A_06_P6535	0.00233034	0.000149196	YOR173W	1.58825	down	DCS2	Chr XV from 657264-658325, Genome Release 64-2-1, Verified ORF, "m(7)GpppX pyrophosphatase regulator; non-essential, stress induced regulatory protein; modulates m7G-oligoribonucleotide metabolism; inhibits Dcs1p; regulated by Msn2p, Msn4p, and the Ras-cAMP-cAPK signaling pathway; mutant has increased aneuploidy tolerance; DCS2 has a paralog, DCS1, that arose from the whole genome duplication" [Y…	56997.7	70308	98285.9	71348.9	70119.3	61181.8	2.00199	2.96483	2.96407	2.85826	2.66943	2.63944	AGAGGCTCCGGAATGACAATACTGTTGGAAGATGTTATAGAAGCGTTGGGTTTCTTAGGT	658167	chrXV	658108	+	FALSE		YOR173W	854344	NM_001183592	5'-(N(7)-methyl 5'-triphosphoguanosine)-(mRNA) diphosphatase	chrXV:658108-658167	GO:0048471|GO:0005737|GO:0016787|GO:0000184|GO:0000932|GO:0000290|GO:0005634|GO:0000340|GO:0003824|GO:0050072|GO:0043086|GO:0009267	NM_001183592	TC18504
A_06_P6147	0.0121935	0.0027169	YNR034W	1.5846	down	EGO4	Chr XIV from 692561-692857, Genome Release 64-2-1, Uncharacterized ORF, "Putative protein of unknown function; expression is regulated by Msn2p/Msn4p; YNR034W-A has a paralog, YCR075W-A, that arose from the whole genome duplication" [YNR034W-A]	180549	155021	263660	209599	220027	178968	3.66277	4.13315	4.40057	4.41148	4.32689	4.19402	AATCAAATGCCGAGTTAGGTAGGCTGGGCTACTCCGTCTACGAAGATGCTCAATATATAG	692761	chrXIV	692702	+	FALSE		YNR034W-A	855770	NM_001184446	Ego4p	chrXIV:692702-692761	GO:0008150|GO:0003674|GO:0005737|GO:0005829	NM_001184446	TC20954
A_06_P1815	0.00173675	8.25115e-05	YDL085W	1.57961	down	NDE2	Chr IV from 303211-304848, Genome Release 64-2-1, Verified ORF, "Mitochondrial external NADH dehydrogenase; catalyzes the oxidation of cytosolic NADH; Nde1p and Nde2p are involved in providing the cytosolic NADH to the mitochondrial respiratory chain; NDE2 has a paralog, NDE1, that arose from the whole genome duplication" [YDL085W]	1911.35	20850.1	3424.28	21279.7	2343.08	20075.1	-2.91416	1.18719	-1.89167	1.1041	-2.25459	0.994797	GAGGTATCACGTCTACAAAAAGAGGTTAATTTGAGGAAATCTAAGTTGGATAAGTTCAAC	304635	chrIV	304576	+	FALSE		YDL085W	851474	NM_001180144	NADH-ubiquinone reductase (H(+)-translocating) NDE2	chrIV:304576-304635	GO:0005739|GO:0003954|GO:0005758|GO:0006116|GO:0016491|GO:0019655|GO:0055114	NM_001180144	TC19949
A_06_P2446	0.00103216	2.40847e-05	YDR453C	1.577	down	TSA2	Chr IV from 1365662-1365072, Genome Release 64-2-1, reverse complement, Verified ORF, "Stress inducible cytoplasmic thioredoxin peroxidase; cooperates with Tsa1p in the removal of reactive oxygen, nitrogen and sulfur species using thioredoxin as hydrogen donor; deletion enhances the mutator phenotype of tsa1 mutants; protein abundance increases in response to DNA replication stress; TSA2 has a pa…	18778.1	5713.45	30562.1	7109.73	23029.9	4547.17	0.398946	-0.642259	1.28047	-0.487116	1.05613	-1.15175	ATAATCGACCCGAAGGGAATCATTAGACATATCACTATCAATGATTTATCTGTTGGCAGA	1365274	chrIV	1365215	-	FALSE		YDR453C	852064	NM_001180761	thioredoxin peroxidase TSA2	chrIV:1365274-1365215	GO:0005737|GO:0016209|GO:0004601|GO:0006457|GO:0016491|GO:0045454|GO:0034599|GO:0051920|GO:0008379|GO:0055114	NM_001180761	TC20576
A_06_P7142	0.00289385	0.000237178	YPR095C	1.57323	down	SYT1	Chr XVI from 724717-721037, Genome Release 64-2-1, reverse complement, Verified ORF, "Guanine nucleotide exchange factor (GEF) for Arf proteins; promotes activation of Arl1p, which recruits Imh1p to the Golgi; involved in vesicular transport; member of the Sec7-domain family; contains a PH domain" [YPR095C]	2210.97	2044.64	2951.55	2500.37	2702.5	2654.75	-2.70544	-2.15571	-2.1077	-1.98485	-2.05171	-1.9086	TGATGGTATAGATGATATAGAGGAAAGCTTCTTATTCAACGAGAACAGTTTGCAAGTGTG	721134	chrXVI	721075	-	FALSE		YPR095C	856210	NM_001184192	Arf family guanine nucleotide exchange factor SYT1	chrXVI:721134-721075	GO:0043547|GO:0005739|GO:0005085|GO:0005086|GO:0034976|GO:0005737|GO:0000139|GO:0032012|GO:0032014|GO:0016192|GO:0006887|GO:0000042	NM_001184192	NP863703
A_06_P1694	0.00211623	0.000122221	YCR073C	1.57261	down	SSK22	Chr III from 246583-242588, Genome Release 64-2-1, reverse complement, Verified ORF, "MAP kinase kinase kinase of HOG1 mitogen-activated signaling pathway; functionally redundant with Ssk2p; interacts with and is activated by Ssk1p; phosphorylates Pbs2p; SSK22 has a paralog, SSK2, that arose from the whole genome duplication" [YCR073C]	6079.98	2975.52	8567.98	3803.19	7350.95	4167.41	-1.23886	-1.59929	-0.558041	-1.37674	-0.585707	-1.25885	TACTGCTGTGGAACTACTGATAGACCCTTGGATGATACAAATCCGTGAAATAGCATTTGG	242684	chrIII	242625	-	FALSE		YCR073C	850436	NM_001178783	mitogen-activated protein kinase kinase kinase SSK22	chrIII:242684-242625	GO:0005575|GO:0051403|GO:0005524|GO:0000161|GO:0016310|GO:0000186|GO:0005737|GO:0004672|GO:0000166|GO:0004702|GO:0004674|GO:0016301|GO:0006468|GO:0004709|GO:0016740	NM_001178783	NP370151
A_06_P6589	0.00108863	2.76717e-05	YOR227W	1.5644	down	HER1	Chr XV from 762825-766565, Genome Release 64-2-1, Verified ORF, "Protein of unknown function; required for proliferation or remodeling of the ER that is caused by overexpression of Hmg2p; may interact with ribosomes, based on co-purification experiments; HER1 has a paralog, GIP3, that arose from the whole genome duplication" [YOR227W]	9469.24	10875.9	12876.5	13492.1	11391.9	13709.4	-0.606946	0.25247	0.0250168	0.443241	0.0386658	0.454061	GGAATCATTATATGGAGATGAATTGAACTCTAGAAGCCCGAGTAATGACAGTTTACAAGA	766454	chrXV	766395	+	FALSE		YOR227W.1	854402	NM_001183646	Her1p	chrXV:766395-766454	GO:0005739|GO:0003674|GO:0005737|GO:0005840|GO:0007029	NM_001183646	TC16709
A_06_P6983	0.00172989	8.079e-05	YPL223C	1.56326	down	GRE1	Chr XVI from 129138-128632, Genome Release 64-2-1, reverse complement, Verified ORF, "Hydrophilin essential in desiccation-rehydration process; stress induced (osmotic, ionic, oxidative, heat shock and heavy metals); regulated by the HOG pathway; GRE1 has a paralog, SIP18, that arose from the whole genome duplication" [YPL223C]	1380.34	150589	2099.37	147162	1677.3	127313	-3.37351	4.09408	-2.59145	3.8619	-2.72896	3.696	CAAAAACAAGGTCGTACAAGAGGTGCTCAAAGTAACCGCTACCAATCCTCTAATATCGGC	128765	chrXVI	128706	-	FALSE		YPL223C.1	855878	NM_001184037	Gre1p	chrXVI:128765-128706	GO:0008150|GO:0003674|GO:0005737	NM_001184037	TC19983
A_06_P7242	0.00288054	0.000230535	YPR194C	1.56285	down	OPT2	Chr XVI from 926937-924304, Genome Release 64-2-1, reverse complement, Verified ORF, "Oligopeptide transporter; localized to peroxisomes and affects glutathione redox homeostasis; also localizes to the plasma membrane (PM) and to the late Golgi, and has a role in maintenance of lipid asymmetry between the inner and outer leaflets of the PM; member of the OPT family, with potential orthologs in S.…	1340.11	195.325	1779.63	434.388	1611.35	649.611	-3.43559	-5.51565	-2.84634	-4.51913	-2.79141	-4.01553	CCTGATGTATTACACTTCTGGTATGATTGTTAGTTACATTTCCCAGTACTACATGAAAAG	924594	chrXVI	924535	-	FALSE		YPR194C	856324	NM_001184291	Opt2p	chrXVI:924594-924535	GO:0044088|GO:0000324|GO:0005886|GO:0035672|GO:0035673|GO:0051515|GO:0015031|GO:0055085|GO:0015833|GO:0006857|GO:0016020|GO:0000138|GO:0005887|GO:0006810|GO:0045454|GO:0016021|GO:0061091|GO:0042144|GO:0005777|GO:0015198	NM_001184291	TC20815
A_06_P2550	0.00138814	5.07254e-05	YEL011W	1.56089	down	GLC3	Chr V from 133120-135234, Genome Release 64-2-1, Verified ORF, "Glycogen branching enzyme, involved in glycogen accumulation; green fluorescent protein (GFP)-fusion protein localizes to the cytoplasm in a punctate pattern; relocalizes from nucleus to cytoplasmic foci upon DNA replication stress" [YEL011W]	76182.7	35185.8	118935	42468.8	92374.6	44188.6	2.41907	1.94878	3.23262	2.10519	3.06144	2.14775	CTGTTGTTTATTTTCAACTTCCATCCTACAAACAGCTACAGCGATTATAGAGTTGGTGTC	135054	chrV	134995	+	FALSE		YEL011W.1	856705	NM_001178826	1,4-alpha-glucan branching enzyme	chrV:134995-135054	GO:0005737|GO:0043169|GO:0016757|GO:0005975|GO:0005978|GO:0003824|GO:0016740|GO:0004553|GO:0003844	NM_001178826	TC17307
A_06_P3550	0.00375247	0.00039614	YHL032C	1.56043	down	GUT1	Chr VIII from 38508-36379, Genome Release 64-2-1, reverse complement, Verified ORF, "Glycerol kinase; converts glycerol to glycerol-3-phosphate; glucose repression of expression is mediated by Adr1p and Ino2p-Ino4p; derepression of expression on non-fermentable carbon sources is mediated by Opi1p and Rsf1p" [YHL032C]	5651.1	39051.6	7773.14	47242.6	6855.11	44528.1	-1.34734	2.09872	-0.701948	2.25674	-0.705395	2.19519	CGATGTTAAGAAATGGGTCTTTTACAATGGAATGGAGAAAAACGAACAAATATCACCAGA	36590	chrVIII	36531	-	FALSE		YHL032C	856353	NM_001179112	glycerol kinase	chrVIII:36590-36531	GO:0004370|GO:0005975|GO:0006072|GO:0005524|GO:0006071|GO:0046167|GO:0005739|GO:0016310|GO:0005737|GO:0000166|GO:0016301|GO:0016773|GO:0006641|GO:0016740	NM_001179112	TC17290
A_06_P3290	0.00138814	5.05046e-05	YGR070W	1.55985	down	ROM1	Chr VII from 627806-631273, Genome Release 64-2-1, Verified ORF, "GDP/GTP exchange protein (GEP) for Rho1p; mutations are synthetically lethal with mutations in rom2, which also encodes a GEP; ROM1 has a paralog, ROM2, that arose from the whole genome duplication" [YGR070W]	4787.05	7248.59	7026.22	8741.78	5765.6	8971.9	-1.5904	-0.293434	-0.854697	-0.201334	-0.948988	-0.180586	CAGAACAGTTCGCGTGTTCCTACCCTTATATTGTGGCAATTAATAGTAACTTTATTGAAA	631137	chrVII	631078	+	FALSE		YGR070W.1	852961	NM_001181199	Rho family guanine nucleotide exchange factor ROM1	chrVII:631078-631137	GO:0035556|GO:0005622|GO:0005085|GO:0035023|GO:0007264|GO:0005089	NM_001181199	TC16748
A_06_P2057	0.00305355	0.000270519	YDR070C	1.54565	down	FMP16	Chr IV from 588379-588098, Genome Release 64-2-1, reverse complement, Verified ORF, "Protein of unknown function; may be involved in responding to conditions of stress; the authentic, non-tagged protein is detected in highly purified mitochondria in high-throughput studies; protein abundance increases in response to DNA replication stress" [YDR070C]	15048.3	48273.3	25827.7	53256.6	18245.6	36001.2	0.0819504	2.43517	1.04678	2.42384	0.71016	1.85861	TTTCTCAATCGTCACTAGGGCCGCCTTTCCTCACCTAAAGAACAATCAAGATGAAGCTGA	588316	chrIV	588257	-	FALSE		YDR070C.1	851642	NM_001180378	Fmp16p	chrIV:588316-588257	GO:0005739|GO:0008150|GO:0003674	NM_001180378	TC21732
A_06_P7042	0.00306281	0.000273859	YMR323W	1.54527	down	ERR2	Chr XVI from 10870-9557, Genome Release 64-2-1, reverse complement, Verified ORF, "Enolase, a phosphopyruvate hydratase; catalyzes the conversion of 2-phosphoglycerate to phosphoenolpyruvate; complements the growth defect of an ENO1 ENO2 double mutant" [YPL281C]	361.745	1406.55	440.27	1316.67	433.937	954.959	-5.30171	-2.65817	-4.84961	-2.91854	-4.67385	-3.3814	GAACTGGGGGACGATTGTATATATGCTGGTCATAGGTTTCATGATGGAAACAAACTATAA	9616	chrXVI	9557	-	FALSE		YMR323W	855848	NM_001182836	phosphopyruvate hydratase ERR2	chrXVI:9616-9557	GO:0008150|GO:0000287|GO:0005575|GO:0000015|GO:0046872|GO:0016829|GO:0006096|GO:0004634	NM_001182836	TC18281
A_06_P3817	0.00119439	3.64066e-05	YIL017C	1.54468	down	VID28	Chr IX from 320965-318200, Genome Release 64-2-1, reverse complement, Verified ORF, "GID Complex subunit, serves as adaptor for regulatory subunit Vid24p; protein involved in proteasome-dependent catabolite degradation of fructose-1,6-bisphosphatase (FBPase); localized to the nucleus and the cytoplasm" [YIL017C]	6109.45	5616.91	8769.16	6482.89	7381.39	6500.53	-1.22784	-0.690012	-0.52061	-0.609246	-0.600538	-0.643524	CTCGTGGAGGTAGGATTATACGATCTGGTTAGAAAAAATATTACAGACGAATCATTATCT	318317	chrIX	318258	-	FALSE		YIL017C	854795	NM_001179367	glucose-induced degradation complex subunit VID28	chrIX:318317-318258	GO:0045721|GO:0030437|GO:0005773|GO:0007039|GO:0003674|GO:0034657|GO:0005737|GO:0045944|GO:0043161|GO:0005634	NM_001179367	NP259554
A_06_P7099	0.000789678	1.20837e-05	YPR053C	1.5417	down	YPR053C	Saccharomyces cerevisiae S288c hypothetical protein mRNA [NM_001348887]	213.776	228.212	289.36	265.145	254.709	351.316	-6.07213	-5.28902	-5.44639	-5.2147	-5.44761	-4.84889	ACACAGTATTTATTACTGGTACCGACTGTTAAAGAAGGACTGTTTTGGGACGTGTTTTTT	666081	chrXVI	666022	-	FALSE		YPR053C	856166	NM_001348887	hypothetical protein	chrXVI:666081-666022	GO:0008150|GO:0003674|GO:0005575	NM_001348887	TC21733
A_06_P5027	0.000430793	1.88567e-06	YLR213C	1.54169	down	CRR1	Chr XII from 567922-566654, Genome Release 64-2-1, reverse complement, Verified ORF, "Putative glycoside hydrolase of the spore wall envelope; required for normal spore wall assembly, possibly for cross-linking between the glucan and chitosan layers; expressed during sporulation" [YLR213C]	992.533	1449.83	1234.58	1349.37	1201.51	2051.18	-3.85212	-2.73313	-3.36487	-2.91688	-3.22761	-2.26916	ATGAGGGGTCTCTCAAATGGGACTGCTTTGTTACTCCAAAGATAAATGACTGGTTGAGTT	566735	chrXII	566676	-	FALSE		YLR213C	850910	NM_001182100	putative glycosylase	chrXII:566735-566676	GO:0000324|GO:0016810|GO:0016787|GO:0005975|GO:0016798|GO:0031160|GO:0008152|GO:0005619|GO:0030476|GO:0030435|GO:0004553	NM_001182100	TC19706
A_06_P3899	0.00233034	0.00014954		1.54034	down			2346.37	132.864	4285.51	172.429	2774.12	164.912	-2.6067	-6.07038	-1.56443	-5.84134	-1.98345	-5.90165	TGTGGTAGAATACAGGGAAGGCCAAGCTGTTGTTCAATGGATGCGGTTCGAGGCCCAGCG	177656	chrIX	177597	+	FALSE		YIL100W.1				chrIX:177597-177656
A_06_P2880	0.00597534	0.000911854	YFL054C	1.53631	down	AQY3	Chr VI from 22787-20847, Genome Release 64-2-1, reverse complement, Uncharacterized ORF, "Putative channel-like protein; similar to Fps1p; mediates passive diffusion of glycerol in the presence of ethanol" [YFL054C]	3983.45	3164.34	6948.19	2552.55	4716.97	1885.68	-1.86003	-1.49578	-0.870705	-1.95675	-1.24056	-2.42899	TTGCTGGAGCACTCATATATGACATTTTCATTTTTACTGGATGCGAATCCCCAGTCAACT	21052	chrVI	20993	-	FALSE		YFL054C	850490	NM_001179913	Aqy3p	chrVI:21052-20993	GO:0005215|GO:0009992|GO:0055085|GO:0071944|GO:0015168|GO:0034220|GO:0016020|GO:0005887|GO:0015250|GO:0015793|GO:0006810|GO:0006833|GO:0015254|GO:0016021	NM_001179913	TC17435
A_06_P2035	0.00169401	7.64423e-05		1.53447	down			194.832	39.5414	300.227	45.7454	232.477	43.0423	-6.19968	-7.85002	-5.39058	-7.77685	-5.58194	-7.88586	GTGTGGAGTCAAAGCTCATCAATTTCAATGAATTCAGAAGTTGCTCAGACAAATCAAAAA	553370	chrIV	553311	-	FALSE		YDR048C.1				chrIV:553370-553311
A_06_P1723	0.0277741	0.00868375	YCR102C	1.53385	down	YCR102C	Chr III from 305467-304361, Genome Release 64-2-1, reverse complement, Uncharacterized ORF, "Putative protein of unknown function; involved in copper metabolism; similar to C. carbonum toxD gene; member of the quinone oxidoreductase family" [YCR102C]	313.101	110.146	355.663	146.226	371.127	130.086	-5.52077	-6.34447	-5.16996	-6.07626	-4.90361	-6.29041	CGTCAAAAAGGAGAATAGGAGGCAAAATGTCACTATTGACAGAACAAGACTGTATTCAAT	304646	chrIII	304587	-	FALSE		YCR102C	850466	NM_001178809	hypothetical protein	chrIII:304646-304587	GO:0003674|GO:0016491|GO:0005575|GO:0046688|GO:0055114	NM_001178809
A_06_P3477	0.00106269	2.57623e-05	YGR256W	1.53131	down	GND2	Chr VII from 1004624-1006102, Genome Release 64-2-1, Verified ORF, "6-phosphogluconate dehydrogenase (decarboxylating); catalyzes an NADPH regenerating reaction in the pentose phosphate pathway; required for growth on D-glucono-delta-lactone; GND2 has a paralog, GND1, that arose from the whole genome duplication" [YGR256W]	6641.36	59900.5	11235.4	64370.9	7990.72	48689.5	-1.10968	2.7542	-0.170942	2.66918	-0.494918	2.27353	CTGCTTTAGCGTTTTACGACGGCTATAGATCTGAGAGGCTACCAGCAAACTTGTTACAAG	1005968	chrVII	1005909	+	FALSE		YGR256W.1	853172	NM_001181385	phosphogluconate dehydrogenase (decarboxylating) GND2	chrVII:1005909-1005968	GO:0004616|GO:0005886|GO:0019521|GO:0016491|GO:0006098|GO:0009051|GO:0055114|GO:0005829	NM_001181385	TC18004
A_06_P3790	0.000773354	1.08904e-05		1.52908	down			226.108	424.892	299.157	466.016	269.361	645.569	-5.99073	-4.41787	-5.41144	-4.41328	-5.37807	-3.98941	AAACAATTAATAGGTATCTCGTCTAGCGTAGTATCTCGAGTTTCCAGAAGTTGCAGATAA	537818	chrVIII	537759	-	FALSE		YAR060C.1				chrVIII:537818-537759			TC21479
A_06_P3738	0.000789678	1.18387e-05	YHR160C	1.52453	down	PEX18	Chr VIII from 420072-419221, Genome Release 64-2-1, reverse complement, Verified ORF, "Peroxin; required for targeting of peroxisomal matrix proteins containing PTS2; interacts with Pex7p; partially redundant with Pex21p; PEX18 has a paralog, PEX21, that arose from the whole genome duplication" [YHR160C]	738.86	4819.23	1274.52	6252.27	869.138	5747.02	-4.27583	-0.884882	-3.31192	-0.659259	-3.66746	-0.797699	TGATGGGCAGCATTAGTGATGGTTCTATAGTTTTAAAGAAGGATAACGGTACAGAAAGAA	419372	chrVIII	419313	-	FALSE		YHR160C.1	856565	NM_001179291	Pex18p	chrVIII:419372-419313	GO:0005515|GO:0005737|GO:0016020|GO:0016558|GO:0005778|GO:0005829|GO:0005777	NM_001179291	TC19792
A_06_P2399	0.000977902	1.8303e-05	YDR406W	1.52266	down	PDR15	Chr IV from 1279210-1283799, Genome Release 64-2-1, Verified ORF, "Plasma membrane ATP binding cassette (ABC) transporter; multidrug transporter and general stress response factor implicated in cellular detoxification; regulated by Pdr1p, Pdr3p and Pdr8p; promoter contains a PDR responsive element; PDR15 has a paralog, PDR5, that arose from the whole genome duplication" [YDR406W]	5468.05	2244.9	10290.6	2715.37	6484.03	2922.49	-1.39111	-1.97508	-0.298054	-1.87874	-0.784518	-1.79904	GGCCACTTTCAGTTCTCATTATTACAGAAGATGGAGAAATTACGGTATTTTTATCTGCTA	1283698	chrIV	1283639	+	FALSE		YDR406W	852015	NM_001180714	ATP-binding cassette multidrug transporter PDR15	chrIV:1283639-1283698	GO:0005886|GO:0042493|GO:0042626|GO:0046618|GO:0042908|GO:0055085|GO:0005524|GO:0035690|GO:0071944|GO:0008559|GO:0000166|GO:0016020|GO:0006855|GO:0006810|GO:0016021|GO:0016887	NM_001180714	NP259833
A_06_P5341	0.00181037	9.00343e-05	YML054C	1.51523	down	CYB2	Chr XIII from 167308-165533, Genome Release 64-2-1, reverse complement, Verified ORF, "Cytochrome b2 (L-lactate cytochrome-c oxidoreductase); component of the mitochondrial intermembrane space, required for lactate utilization; expression is repressed by glucose and anaerobic conditions" [YML054C]	16375.9	174277	30962.4	186951	19219.9	155818	0.196518	4.25738	1.28194	4.24942	0.796059	3.98916	GGGTAGACCATTCTTGTATGCGAACTCATGCTATGGTCGTAATGGTGTTGAAAAAGCCAT	165776	chrXIII	165717	-	FALSE		YML054C	854950	NM_001182412	Cyb2p	chrXIII:165776-165717	GO:0006089|GO:0005739|GO:0005758|GO:0010181|GO:0070469|GO:0016491|GO:0004460|GO:0005634|GO:0003824|GO:0046872|GO:0055114|GO:0020037	NM_001182412	TC17622
A_06_P6738	0.00721018	0.00122483	YOR374W	1.51384	down	ALD4	Chr XV from 1039840-1041399, Genome Release 64-2-1, Verified ORF, "Mitochondrial aldehyde dehydrogenase; required for growth on ethanol and conversion of acetaldehyde to acetate; phosphorylated; activity is K+ dependent; utilizes NADP+ or NAD+ equally as coenzymes; expression is glucose repressed; can substitute for cytosolic NADP-dependent aldehyde dehydrogenase when directed to the cytosol" [YO…	105924	337312	165810	330723	124267	297957	2.89562	5.24733	3.72502	5.06737	3.49384	4.91864	GTTGATGCTTTACAAAACTACTTGCAAGTTAAAGCGGTCCGTGCCAAATTGGACGAGTAA	1041397	chrXV	1041338	+	FALSE		YOR374W.1	854556	NM_001183794	aldehyde dehydrogenase (NADP(+)) ALD4	chrXV:1041338-1041397	GO:0042645|GO:0006067|GO:0004029|GO:0005739|GO:0006090|GO:0006740|GO:0005759|GO:0008152|GO:0016620|GO:0016491|GO:0019413|GO:0004030|GO:0055114	NM_001183794	TC19912
A_06_P6014	0.000753264	9.99825e-06	YNL242W	1.51333	down	ATG2	Chr XIV from 191324-196102, Genome Release 64-2-1, Verified ORF, "Peripheral membrane protein required for autophagic vesicle formation; also required for vesicle formation during pexophagy and the cytoplasm-to-vaucole targeting (Cvt) pathway; involved in Atg9p cycling between the phagophore assembly site and mitochondria; essential for cell cycle progression from G2/M to G1 under nitrogen starva…	4347.32	4073.57	6669.68	5052.88	5092.7	5355.01	-1.72288	-1.14569	-0.931045	-0.966583	-1.12516	-0.909675	GATAAGACGCATAACGAGCAAATCAATGATAAGTACAAGTCCAATCGGACTGATTCGTAA	196103	chrXIV	196044	+	FALSE		YNL242W	855479	NM_001183080	Atg2p	chrXIV:196044-196103	GO:0000422|GO:0006914|GO:0000407|GO:0032266|GO:0015031|GO:0032258|GO:0005829|GO:0034045|GO:0005737|GO:0016020|GO:0006810|GO:0034727|GO:0000045|GO:0030242|GO:0019898	NM_001183080	TC16622
A_06_P1995	0.000999041	2.0045e-05	YDR010C	1.51301	down	YDR010C	Saccharomyces cerevisiae S288c hypothetical protein mRNA [NM_001348808]	320.215	133.802	473.489	137.711	377.512	128.759	-5.48076	-6.05581	-4.73282	-6.15739	-4.88334	-6.26816	AGCTCCGCGGATGCTAGATTTCTACGAGTCATACATAGTCTGGCGTGAAGGTAATTTTTT	465322	chrIV	465263	-	FALSE		YDR010C	851573	NM_001348808	hypothetical protein	chrIV:465322-465263		NM_001348808	TC21495
A_06_P3935	0.0398215	0.0143031	YIL136W	1.5119	down	OM45	Chr IX from 93619-94800, Genome Release 64-2-1, Verified ORF, "Mitochondrial outer membrane protein of unknown function; major constituent of the outer membrane, located on the outer (cytosolic) face; interacts with porin (Por1p) and with Om14p; imported via the presequence pathway involving the TOM and TIM23 complexes, then assembled in the outer membrane by Mim1p; protein abundance increases in…	99831.1	174242	141712	162052	115536	145004	2.80736	4.3052	3.50181	4.03896	3.40372	3.88109	GCCAAGAACAAATTCAAAGAATGGAATGATAAGGGTGATGGTAAATTCTGGAGCTCGAAA	94791	chrIX	94732	+	FALSE		YIL136W.1	854670	NM_001179484	Om45p	chrIX:94732-94791	GO:0005739|GO:0008150|GO:0003674|GO:0016020|GO:0005741|GO:0031307|GO:0016021	NM_001179484	TC18534
A_06_P6757	0.00341203	0.00033877	YMR323W	1.51161	down	ERR1	Chr XV from 1080276-1081589, Genome Release 64-2-1, Verified ORF, "Protein of unknown function; has similarity to enolases" [YOR393W]	365.806	1392.38	435.691	1331.59	430.454	960.824	-5.28526	-2.67415	-4.85553	-2.90014	-4.68917	-3.37088	GAACTGGGGGACGATTGTATATATGCTGGTCATAGGTTTCATGATGGAAACAAACTATAA	9616	chrXVI	9557	-	FALSE		YMR323W	854575	NM_001182836	phosphopyruvate hydratase ERR1	chrXVI:9616-9557	GO:0008150|GO:0000287|GO:0005575|GO:0000015|GO:0046872|GO:0016829|GO:0006096|GO:0004634	NM_001182836	TC18281
A_06_P2878	0.00744433	0.00128351	YFL052W	1.51128	down	ZNF1	Chr VI from 28232-29629, Genome Release 64-2-1, Uncharacterized ORF, "Putative zinc cluster protein that contains a DNA binding domain; computational analysis suggests a role as a transcription factor; null mutant is sensitive to Calcofluor White, low osmolarity, and heat, suggesting a role for YFL052Wp in cell wall integrity" [YFL052W]	815.636	124.647	1358.17	161.472	944.638	205.675	-4.15165	-6.18548	-3.20873	-5.94249	-3.55588	-5.62035	TCTTCTCTCTTAAGCATTGTGATAGCACATTAGTTGATAAGTTTACGACAAAGTGTCAGT	29549	chrVI	29490	+	FALSE		YFL052W	850492	NM_001179915	DNA-binding domain containing protein	chrVI:29490-29549	GO:0061410|GO:0006355|GO:0006366|GO:0000981|GO:0008270|GO:0005634|GO:0001228|GO:0001012|GO:0003677|GO:0046872|GO:0006351	NM_001179915	NP253015
A_06_P3859	0.00173675	8.28049e-05		1.51079	down			6964.96	3461.16	9900.53	3858.11	8124.77	3414.9	-1.03595	-1.37815	-0.339704	-1.36107	-0.440651	-1.56588	ATCCTGATACGATTTTCTTAGAGAGTGATATTGGCCTGCACGTTGGATATACCGAGGGTG	246800	chrIX	246741	-	FALSE		YIL059C.1				chrIX:246800-246741			TC21691
A_06_P6523	0.00306241	0.000272866	YOR161C	1.50919	down	PNS1	Chr XV from 638558-636939, Genome Release 64-2-1, reverse complement, Verified ORF, "Protein of unknown function; has similarity to Torpedo californica tCTL1p, which is postulated to be a choline transporter, neither null mutation nor overexpression affects choline transport" [YOR161C]	16318.5	10433.5	26653.3	10552.7	18997.9	9639.84	0.17741	0.218766	1.06686	0.0925725	0.771184	-0.101227	CGAACGGCGCTTACAACGGCGCCCTAATGGCATTCTCATTTGTTATTGCTTTACAGATTT	637160	chrXV	637101	-	FALSE		YOR161C	854332	NM_001183580	Pns1p	chrXV:637160-637101	GO:0008150|GO:0003674|GO:0015220|GO:0016020|GO:0005886|GO:0005887|GO:0006810|GO:0016021|GO:0071944	NM_001183580	TC17811
A_06_P5391	0.00576939	0.000859753	YML100W	1.50544	down	TSL1	Chr XIII from 70624-73920, Genome Release 64-2-1, Verified ORF, "Large subunit of trehalose 6-phosphate synthase/phosphatase complex; Tps1p-Tps2p complex converts uridine-5'-diphosphoglucose and glucose 6-phosphate to trehalose; contributes to survival to acute lethal heat stress; mutant has aneuploidy tolerance; protein abundance increases in response to DNA replication stress; TSL1 has a paralo…	15774.9	13976.1	21990	16752.1	18407.9	15458.5	0.121592	0.604965	0.791855	0.754521	0.711775	0.579721	AAATCACAAATATTCAGACACCATCTCAACAAAATCCTTCAGATCAAGAACAACAACCTC	73690	chrXIII	73631	+	FALSE		YML100W	854872	NM_001182460	trehalose 6-phosphate synthase/phosphatase complex subunit	chrXIII:73631-73690	GO:0050790|GO:0005737|GO:0016311|GO:0005946|GO:0005992|GO:0030234|GO:0070413|GO:0004805|GO:0003824|GO:0003825	NM_001182460	TC16780

## Sheet: Up (86)
ProbeName	Corrected p-value	p-value	SystemicName	FCAbsolute	regulation	GeneSymbol	Description	[VP16, YPD](raw)	[VP16, YPGly](raw)	[WT, YPD](raw)	[WT, YPGly](raw)	[sef1, YPD](raw)	[sef1, YPGly](raw)	[VP16, YPD](normalized)	[VP16, YPGly](normalized)	[WT, YPD](normalized)	[WT, YPGly](normalized)	[sef1, YPD](normalized)	[sef1, YPGly](normalized)	Sequence	Chromosome End Index_Avadis_	Chromosome Number_Avadis_	Chromosome Start Index_Avadis_	Chromosome Strand_Avadis_	ControlType	Cytoband	EnsemblID	EntrezGeneID	GenbankAccession	GeneName	GenomicCoordinates	Go	RefSeqAccession	TIGRID	UniGeneID
A_06_P1173	6.8229e-06	3.64861e-09	YBL043W	46.6335	up	ECM13	Chr II from 136688-137461, Genome Release 64-2-1, Verified ORF, "Non-essential protein of unknown function; induced by treatment with 8-methoxypsoralen and UVA irradiation; ECM13 has a paralog, YJR115W, that arose from the whole genome duplication" [YBL043W]	28470.6	26581	521.91	2738.9	479.478	3926.01	0.986828	1.56668	-4.5947	-1.85111	-4.55647	-1.39735	AATATTTGACTCACACAAACTCTCATTCCGAGCAGACGGATGAACTTGCCGAATCAACGC	137243	chrII	137184	+	FALSE		YBL043W	852237	NM_001178283	Ecm13p	chrII:137184-137243	GO:0008150|GO:0003674|GO:0071555|GO:0005575|GO:0035690	NM_001178283	TC21679
A_06_P7047	9.96024e-06	8.87722e-09	YPR002W	20.1292	up	PDH1	Chr XVI from 558385-559935, Genome Release 64-2-1, Verified ORF, "Putative 2-methylcitrate dehydratase; mitochondrial protein that participates in respiration; induced by diauxic shift; homologous to E. coli PrpD, may take part in the conversion of 2-methylcitrate to 2-methylisocitrate" [YPR002W]	8687.35	116296	400.687	51522.3	334.338	27996.2	-0.731813	3.63616	-4.98525	2.33332	-5.06303	1.52069	ATCACGATCCTGATAAAAGGTCGATAGGAAACGCTCTTCTCATAGAGCTGAACGATGGGA	559717	chrXVI	559658	+	FALSE		YPR002W	856108	NM_001184099	putative 2-methylcitrate dehydratase	chrXVI:559658-559717	GO:0005739|GO:0003674|GO:0005737|GO:0051537|GO:0019541|GO:0047547|GO:0019629|GO:0005741|GO:0016829	NM_001184099	TC17907
A_06_P1197	0.000543546	4.06933e-06	YBL066C	17.9942	up	SEF1	Chr II from 100115-96669, Genome Release 64-2-1, reverse complement, Verified ORF, "Putative transcription factor; has homolog in Kluyveromyces lactis" [YBL066C]	366.983	558.584	566.385	924.01	15.4149	9.35905	-5.29744	-4.01172	-4.53547	-3.43234	-9.46689	-10.0276	GTAATTCCTGATCTCTCCATGAAAAGATCAGTAAGCACTCCCGTTAATCATTTTCCTGCG	97243	chrII	97184	-	FALSE		YBL066C.1	852214	NM_001178306	Sef1p	chrII:97243-97184	GO:0008150|GO:0003674|GO:0006355|GO:0006357|GO:0000981|GO:0008270|GO:0005634|GO:0005575|GO:0003677|GO:0046872|GO:0030435|GO:0006351	NM_001178306	TC17138
A_06_P5808	4.90835e-05	8.74929e-08	YNL037C	13.9024	up	IDH1	Chr XIV from 559002-557920, Genome Release 64-2-1, reverse complement, Verified ORF, "Subunit of mitochondrial NAD(+)-dependent isocitrate dehydrogenase; complex catalyzes the oxidation of isocitrate to alpha-ketoglutarate in the TCA cycle" [YNL037C]	315040	291223	34041.4	101169	18007.5	72110.1	4.47011	5.03286	1.41105	3.34255	0.67285	2.86189	ATGATCCTTTCCTCCACGTTAATGTTGAACCATTTGGGTTTGAATGAATATGCTACTAGA	558100	chrXIV	558041	-	FALSE		YNL037C.1	855691	NM_001182876	isocitrate dehydrogenase (NAD(+)) IDH1	chrXIV:558100-558041	GO:0042645|GO:0005962|GO:0000287|GO:0006099|GO:0006537|GO:0003723|GO:0003824|GO:0046872|GO:0016616|GO:0005739|GO:0006102|GO:0051287|GO:0004449|GO:0005759|GO:0008152|GO:0016491|GO:0055114	NM_001182876	TC18731
A_06_P3460	9.64258e-06	6.87528e-09	YGR239C	6.39882	up	PEX21	Chr VII from 970053-969187, Genome Release 64-2-1, reverse complement, Verified ORF, "Peroxin required for peroxisomal matrix protein targeting; acts on proteins containing the PTS2 targeting sequence; interacts with Pex7p; partially redundant with Pex18p; relative distribution to cytoplasmic foci increases upon DNA replication stress; PEX21 has a paralog, PEX18, that arose from the whole genome …	12843	17586.8	1670.37	3226.28	1564.4	3309.47	-0.151458	0.977475	-2.9171	-1.62036	-2.82926	-1.58694	ACTATCTGAGTCGAAGTTTATTCAGTTAATGAGAAACATTAGTAGCGGTGACGTGACTTT	969369	chrVII	969310	-	FALSE		YGR239C.1	853154	NM_001181368	Pex21p	chrVII:969369-969310	GO:0005515|GO:0005737|GO:0016020|GO:0051099|GO:0016558|GO:0005778|GO:0005829|GO:0005777	NM_001181368	TC19180
A_06_P6497	0.00130967	4.36555e-05		6.21133	up			1685.54	1257.29	191.071	289.544	213.645	264.319	-3.09556	-2.82799	-6.05938	-5.10903	-5.73046	-5.22383	CCCGATCTGTATCTTATTATCTACCAAGGTAATTCAGGTTCAGAAAAAGTGTATCCAATA	580220	chrXV	580161	-	FALSE		YOR135C.1				chrXV:580220-580161
A_06_P6498	0.000572798	4.63896e-06	YOR136W	4.86819	up	IDH2	Chr XV from 580250-581359, Genome Release 64-2-1, Verified ORF, "Subunit of mitochondrial NAD(+)-dependent isocitrate dehydrogenase; complex catalyzes the oxidation of isocitrate to alpha-ketoglutarate in the TCA cycle; phosphorylated" [YOR136W]	299033	250281	39882.8	69520.2	47855.8	56724.8	4.39018	4.8046	1.66325	2.78588	2.10679	2.51706	GGTCAAGATAAAGCGAATCCAACTGCCCTACTTTTATCTTCAGTAATGATGTTAAACCAC	581219	chrXV	581160	+	FALSE		YOR136W.1	854303	NM_001183555	isocitrate dehydrogenase (NAD(+)) IDH2	chrXV:581160-581219	GO:0005962|GO:0000287|GO:0006099|GO:0006537|GO:0003723|GO:0003824|GO:0046872|GO:0016616|GO:0005739|GO:0006102|GO:0051287|GO:0004449|GO:0005759|GO:0008152|GO:0016491|GO:0055114	NM_001183555	TC18672
A_06_P4772	9.8645e-05	2.11005e-07	YLL027W	4.6226	up	ISA1	Chr XII from 87403-88155, Genome Release 64-2-1, Verified ORF, "Protein required for maturation of mitochondrial [4Fe-4S] proteins; functions in a complex with Isa2p and possibly Iba57p; isa1 deletion causes loss of mitochondrial DNA and respiratory deficiency; depletion reduces growth on nonfermentable carbon sources; functional ortholog of bacterial A-type ISC proteins" [YLL027W]	75802.7	92169.7	12097	18041.9	12958.3	23132.8	2.41517	3.35198	-0.0687566	0.875925	0.206468	1.21436	TTAGCGCTAGAAACCGTGGATGTTCAGGACTAACGTACGATCTACAATATATCACCGAGC	87972	chrXII	87913	+	FALSE		YLL027W.1	850632	NM_001181847	Fe-binding Fe/S cluster assembly protein ISA1	chrXII:87913-87972	GO:0005739|GO:0051539|GO:0051536|GO:0016226|GO:0005506|GO:0051537|GO:0005198|GO:0005759|GO:0009102|GO:0046872|GO:0008198	NM_001181847	TC22067
A_06_P4988	0.000631288	6.38322e-06	YLR174W	3.47788	up	IDP2	Chr XII from 504591-505829, Genome Release 64-2-1, Verified ORF, "Cytosolic NADP-specific isocitrate dehydrogenase; catalyzes oxidation of isocitrate to alpha-ketoglutarate; levels are elevated during growth on non-fermentable carbon sources and reduced during growth on glucose; IDP2 has a paralog, IDP3, that arose from the whole genome duplication" [YLR174W]	6340.85	139731	1369.68	117239	1426.62	113574	-1.18736	3.95248	-3.20979	3.57236	-2.98557	3.52776	TTCAAAGGGGTAAACTTGATAATACTCCAGATGTAGTTAAGTTCGGCCAAATATTGGAAA	505673	chrXII	505614	+	FALSE		YLR174W.1	850871	NM_001182061	isocitrate dehydrogenase (NADP(+)) IDP2	chrXII:505614-505673	GO:0006102|GO:0005737|GO:0051287|GO:0006099|GO:0000287|GO:0016491|GO:0006097|GO:0046872|GO:0055114|GO:0016616|GO:0005829|GO:0004450	NM_001182061	TC18541
A_06_P6894	0.00044284	2.122e-06	YPL135W	3.24691	up	ISU1	Chr XVI from 297553-298050, Genome Release 64-2-1, Verified ORF, "Conserved protein of the mitochondrial matrix; performs a scaffolding function during assembly of iron-sulfur clusters, interacts physically and functionally with yeast frataxin (Yfh1p); isu1 isu2 double mutant is inviable; ISU1 has a paralog, ISU2, that arose from the whole genome duplication" [YPL135W]	77964.4	122053	17200.5	36751.1	18985.3	46845.4	2.45445	3.74604	0.421067	1.88696	0.755385	2.22821	GTACAGGGGATGACCTTGGACGATGCGGCAAAAATTAAGAACACTGAAATTGCTAAGGAG	297938	chrXVI	297879	+	FALSE		YPL135W	855968	NM_001183949	iron-binding protein ISU1	chrXVI:297879-297938	GO:0006879|GO:0005739|GO:0002098|GO:0051539|GO:0051536|GO:0016226|GO:0005506|GO:0051537|GO:0005759|GO:0044571|GO:0046872|GO:0008198	NM_001183949	TC20688
A_06_P5429	0.000299018	8.52814e-07	YMR002W	3.00698	up	MIX17	Chr XIII from 272193-272663, Genome Release 64-2-1, Verified ORF, "Mitochondrial intermembrane space protein; required for normal oxygen consumption; contains twin cysteine-x9-cysteine motifs; protein abundance increases in response to DNA replication stress" [YMR002W]	74346.2	88372.4	24974.1	37892.8	19291.3	30902.9	2.386	3.28361	0.971772	1.9257	0.797687	1.64433	TGGGAAGAACTTGTGAAATAGACGCGAGAAACTTTACACGTTGTTTGGATGAAAACAACG	272592	chrXIII	272533	+	FALSE		YMR002W	855014	NM_001182498	Mix17p	chrXIII:272533-272592	GO:0009060|GO:0005739|GO:0005758|GO:0003674|GO:0005737|GO:0005634|GO:0007005	NM_001182498	TC20888
A_06_P2111	0.000577143	5.18447e-06	YDR123C	2.92124	up	INO2	Chr IV from 699468-698554, Genome Release 64-2-1, reverse complement, Verified ORF, "Transcription factor; component of the heteromeric Ino2p/Ino4p basic helix-loop-helix transcription activator that binds inositol/choline-responsive elements (ICREs), required for derepression of phospholipid biosynthetic genes in response to inositol depletion; involved in diauxic shift" [YDR123C]	1746.14	735.166	433.148	702.587	462.626	917.232	-3.05085	-3.6206	-4.98312	-3.81078	-4.59743	-3.48087	CGGGAAAAGAATTCCCAAGCATATTCTTTTAACTTGTGTAATGAACGATATCAAGTCCAT	698657	chrIV	698598	-	FALSE		YDR123C	851701	NM_001180431	Ino2p	chrIV:698657-698598	GO:0006629|GO:0006355|GO:0001077|GO:0006366|GO:0045944|GO:0046983|GO:0005634|GO:0008654|GO:0003677|GO:0006351	NM_001180431	TC19074
A_06_P4982	4.36476e-05	5.95636e-08	YLR168C	2.80114	up	UPS2	Chr XII from 500270-499578, Genome Release 64-2-1, reverse complement, Verified ORF, "Mitochondrial intermembrane space protein; involved in phospholipid metabolism; has role in regulation of phospholipid metabolism by inhibiting conversion of phosphatidylethanolamine to phosphatidylcholine; null mutant has defects in mitochondrial morphology; similar to Ups1p, Ups3p and to human PRELI; UPS2 has …	30065.6	25372.6	2588.63	5498.67	8359.71	16269.7	1.0738	1.46394	-2.29495	-0.894272	-0.412216	0.705431	GTGAAAATTGGGAAAAACATGTTGATGACTTGAGCAATCAACTTGTCAGTAAAGTCAATG	499761	chrXII	499702	-	FALSE		YLR168C.1	850865	NM_001182055	Ups2p	chrXII:499761-499702	GO:0005739|GO:0005758|GO:0003674|GO:0016020|GO:0015914|GO:0031314|GO:2001246|GO:0005743|GO:0046337|GO:0032048|GO:0042407	NM_001182055	TC19650
A_06_P5120	0.0026859	0.000202041	YLR304C	2.7148	up	ACO1	Chr XII from 737548-735212, Genome Release 64-2-1, reverse complement, Verified ORF, "Aconitase; required for the tricarboxylic acid (TCA) cycle and also independently required for mitochondrial genome maintenance; phosphorylated; component of the mitochondrial nucleoid; mutation leads to glutamate auxotrophy" [YLR304C]	270380	235627	85307.4	185144	77045.5	155866	4.24405	4.73878	2.75178	4.22964	2.80321	3.99309	TCATCACAAAGTCTTTCGCTCGTATCCATGAAACTAACTTGAAAAAACAAGGTCTATTGC	735503	chrXII	735444	-	FALSE		YLR304C.1	851013	NM_001182192	aconitate hydratase ACO1	chrXII:735503-735444	GO:0042645|GO:0051539|GO:0006099|GO:0051536|GO:0003994|GO:0016829|GO:0046872|GO:0005829|GO:0005739|GO:0005737|GO:0003690|GO:0003697|GO:0005759|GO:0008152	NM_001182192	TC17159
A_06_P4839	0.00101184	2.22155e-05	YLR027C	2.6445	up	AAT2	Chr XII from 198085-196829, Genome Release 64-2-1, reverse complement, Verified ORF, "Cytosolic aspartate aminotransferase involved in nitrogen metabolism; localizes to peroxisomes in oleate-grown cells" [YLR027C]	213880	133850	56954.9	48708.3	63233.9	54533.6	3.91179	3.88239	2.17246	2.29915	2.50879	2.46338	GATTGACTCCTCAAATGGTTAAACGACTTGAAGAAACCCACGCAGTTTACTTGGTTGCCT	196993	chrXII	196934	-	FALSE		YLR027C.1	850714	NM_001181914	aspartate transaminase AAT2	chrXII:196993-196934	GO:0006520|GO:0019266|GO:0006532|GO:0009058|GO:0008483|GO:0003824|GO:0042802|GO:0005829|GO:0005739|GO:0005737|GO:0030170|GO:0006529|GO:0004069|GO:0016740|GO:0080130|GO:0005777	NM_001181914	TC19459
A_06_P5888	0.00223396	0.000136188	YNL117W	2.5447	up	MLS1	Chr XIV from 406358-408022, Genome Release 64-2-1, Verified ORF, "Malate synthase, enzyme of the glyoxylate cycle; involved in utilization of non-fermentable carbon sources; expression is subject to carbon catabolite repression; localizes in peroxisomes during growth on oleic acid, otherwise cytosolic; can accept butyryl-CoA as acyl-CoA donor in addition to traditional substrate acetyl-CoA" [YNL1…	2763.61	112677	1113.07	74981.8	835.55	87823.9	-2.38592	3.65007	-3.53267	2.92126	-3.73342	3.16874	AGAAATCAGAGGCGAGAAATTCAGTGAATTTTTGACTACATTGTTGTACGACGAAATTGT	407984	chrXIV	407925	+	FALSE		YNL117W.1	855606	NM_001182955	malate synthase MLS1	chrXIV:407925-407984	GO:0009514|GO:0005737|GO:0006099|GO:0005782|GO:0004474|GO:0003824|GO:0006097|GO:0016740|GO:0005829|GO:0005777	NM_001182955	TC19224
A_06_P1962	0.00156036	6.39557e-05	YDL227C	2.50908	up	HO	Chr IV from 48031-46271, Genome Release 64-2-1, reverse complement, Verified ORF, "Site-specific endonuclease; required for gene conversion at the MAT locus (homothallic switching) through the generation of a ds DNA break; expression restricted to mother cells in late G1 as controlled by Swi4p-Swi6p, Swi5p, and Ash1p" [YDL227C]	3273.87	1446.65	766.147	2433.83	1022.61	2498.8	-2.14282	-2.66618	-4.04849	-2.03707	-3.46998	-1.98223	TTGGAGTGGTAAAAATCGAGTATGTGCTAGATGCTATGGAAGATACAAATTCAGCGGTCA	46533	chrIV	46474	-	FALSE		YDL227C.1	851371	NM_001180287	Hop	chrIV:46533-46474	GO:0030908|GO:0004518|GO:0004519|GO:0016787|GO:0000728|GO:0007533|GO:0005634|GO:0016539|GO:0003677|GO:0046872	NM_001180287	TC17624
A_06_P3164	0.000631288	6.63095e-06	YGL209W	2.47741	up	MIG2	Chr VII from 95858-97006, Genome Release 64-2-1, Verified ORF, "Zinc finger transcriptional repressor; cooperates with Mig1p in glucose-induced gene repression; under low glucose conditions relocalizes to mitochondrion, where it interacts with Ups1p, antagonizes mitochondrial fission factor Dnm1p, indicative of a role in mitochondrial fusion or regulating morphology; regulates filamentous growth …	6247.28	381.722	2296.9	238.309	1998.45	144.68	-1.19481	-4.54613	-2.47492	-5.3796	-2.50365	-6.15679	CCGCCTGTACGTAACCTACTGAAACAAATTGATGTTTTCAACGGTCCCAAAAGAGTTTAA	97010	chrVII	96951	+	FALSE		YGL209W.1	852663	NM_001181074	Mig2p	chrVII:96951-97010	GO:1900436|GO:0006355|GO:0005975|GO:0005634|GO:0000122|GO:0000978|GO:0003676|GO:0003677|GO:0046872|GO:0006351|GO:0005739|GO:0043565|GO:0001078|GO:0045944|GO:0000433	NM_001181074	TC18590
A_06_P5377	9.8645e-05	1.99114e-07	YML087C	2.42424	up	AIM33	Chr XIII from 95369-94431, Genome Release 64-2-1, reverse complement, Verified ORF, "Putative protein of unknown function, highly conserved across species; homolog of human CYB5R4; null mutant displays reduced frequency of mitochondrial genome loss; AIM33 has a paralog, PGA3, that arose from the whole genome duplication" [YML087C]	12092.8	19193.2	4871.66	10432.1	3881.68	11012.6	-0.239264	1.11602	-1.39003	0.0485508	-1.5168	0.126619	TTGGGGTGGAGTAATGGGTTTCACAAAGGTAATGGAACCGATAAAGTTTTTGTTTTTTAA	94490	chrXIII	94431	-	FALSE		YML087C	854887	NM_001182446	cytochrome-b5 reductase	chrXIII:94490-94431	GO:0071949|GO:0008150|GO:0003674|GO:0016020|GO:0004128|GO:0005783|GO:0016491|GO:0016021|GO:0005575|GO:0055114	NM_001182446	TC21444
A_06_P1626	0.00157258	6.7276e-05	YCR005C	2.38864	up	CIT2	Chr III from 122328-120946, Genome Release 64-2-1, reverse complement, Verified ORF, "Citrate synthase; catalyzes the condensation of acetyl coenzyme A and oxaloacetate to form citrate, peroxisomal isozyme involved in glyoxylate cycle; expression is controlled by Rtg1p and Rtg2p transcription factors; CIT2 has a paralog, CIT1, that arose from the whole genome duplication" [YCR005C]	21394.1	56861	8824.25	59191.9	7177.73	71480.8	0.577085	2.59235	-0.563594	2.5719	-0.679107	2.86062	GCCAAATGTAGATGCTCACTCTGGTGTCTTATTACAATATTATGGACTAAAAGAATCTTC	121157	chrIII	121098	-	FALSE		YCR005C.1	850361	NM_001178718	citrate (Si)-synthase CIT2	chrIII:121157-121098	GO:0005739|GO:0006101|GO:0005737|GO:0006099|GO:0006537|GO:0046912|GO:0004108|GO:0006097|GO:0016740|GO:0005777	NM_001178718	TC20883
A_06_P5565	4.90835e-05	8.37883e-08	YMR134W	2.35724	up	ERG29	Chr XIII from 537838-538551, Genome Release 64-2-1, Verified ORF, "Protein of unknown function involved in ergosterol biosynthesis; conditional mutants produce less ergosterol, display impaired oxygen consumption, respiratory growth, mitochondrial iron utilization, and are more sensitive to oxidative stress; mutant bm-8 has a growth defect on iron-limited medium that is complemented by overexpres…	12049.9	10592.5	4024.58	4234.07	4029.65	5566.32	-0.242497	0.255448	-1.66388	-1.2211	-1.47959	-0.840528	GTGTATTGAGGCTGAGACTTTACCACTACTTTAAAGATTGCGAAATATATCGCGATATAA	538386	chrXIII	538327	+	FALSE		YMR134W	855164	NM_001182635	Erg29p	chrXIII:538327-538386	GO:0006879|GO:0006696|GO:0003674|GO:0005737|GO:0016020|GO:0005783|GO:0005623|GO:0016021|GO:0007005|GO:0005635	NM_001182635	TC19578
A_06_P4949	0.00088263	1.57332e-05	YLR136C	2.2235	up	TIS11	Chr XII from 416658-415801, Genome Release 64-2-1, reverse complement, Verified ORF, "mRNA-binding protein expressed during iron starvation; binds to a sequence element in the 3'-untranslated regions of specific mRNAs to mediate their degradation; involved in iron homeostasis; protein increases in abundance and relative distribution to the nucleus increases upon DNA replication stress; TIS11 has …	1896.79	8360.33	546.696	1258.21	666.848	1162.03	-2.91793	-0.123079	-4.53026	-3.12796	-4.07076	-3.16357	TTACTGTAACGTCTCTTCGACTAGCAAACAATCAGACGAAAAGAGAAGCAATGGTCGCGG	415922	chrXII	415863	-	FALSE		YLR136C	850827	NM_001182023	Tis11p	chrXII:415922-415863	GO:0006879|GO:0061158|GO:0005737|GO:0000932|GO:0003723|GO:0000956|GO:0005634|GO:0003730|GO:0003729|GO:0046872|GO:0005829	NM_001182023	TC19198
A_06_P5577	0.00134058	4.65444e-05	YMR145C	2.17484	up	NDE1	Chr XIII from 556475-554793, Genome Release 64-2-1, reverse complement, Verified ORF, "Mitochondrial external NADH dehydrogenase; type II NAD(P)H:quinone oxidoreductase that catalyzes the oxidation of cytosolic NADH; Nde1p and Nde2p provide cytosolic NADH to the mitochondrial respiratory chain; NDE1 has a paralog, NDE2, that arose from the whole genome duplication" [YMR145C]	83093.1	123449	44283.9	77425.6	29819.2	69709.4	2.5483	3.75422	1.80035	2.96057	1.42739	2.82529	GTTCTTGTCGCTATGGATTGGGCTAAAGTTTATTTCTTGGGTAGAGATTCATCTATCTAG	554851	chrXIII	554792	-	FALSE		YMR145C	855176	NM_001182647	NADH-ubiquinone reductase (H(+)-translocating) NDE1	chrXIII:554851-554792	GO:0005739|GO:0003954|GO:0005758|GO:0006116|GO:0016491|GO:0001300|GO:0019655|GO:0055114	NM_001182647	TC17725
A_06_P5848	0.00341148	0.000338108	YNL077W	2.05475	up	APJ1	Chr XIV from 481391-482977, Genome Release 64-2-1, Verified ORF, "Chaperone with a role in SUMO-mediated protein degradation; member of the DnaJ-like family; conserved across eukaryotes; overexpression interferes with propagation of the [Psi+] prion; the authentic, non-tagged protein is detected in highly purified mitochondria in high-throughput studies; forms nuclear foci upon DNA replication st…	24124.9	14565.3	6746.67	15185.3	9326.21	19789.9	0.74778	0.676057	-0.955263	0.627971	-0.291181	0.992102	GATTAATGAAAGAGATTCTCGGAAAAGGAACAACCGTCGATTCGACGAAAGTAATATTAA	482899	chrXIV	482840	+	FALSE		YNL077W	855647	NM_001182915	Apj1p	chrXIV:482840-482899	GO:0005739|GO:0005737|GO:0034399|GO:0006457|GO:0031072|GO:0016925|GO:0005634|GO:0051082|GO:0032781|GO:0046872|GO:0001671	NM_001182915	TC17850
A_06_P6679	0.000950029	1.74426e-05	YOR315W	2.03843	up	SFG1	Chr XV from 904760-905800, Genome Release 64-2-1, Verified ORF, "Nuclear protein putative transcription factor; required for growth of superficial pseudohyphae (which do not invade the agar substrate) but not for invasive pseudohyphal growth; may act together with Phd1p; potential Cdc28p substrate" [YOR315W]	4057.15	997.914	1520.2	1051.94	1568.48	1197.22	-1.81662	-3.19937	-3.10127	-3.22835	-2.84409	-3.05228	GATGAGCTGACGCAATGTAATGAACTACAGAGTACGAAGGACTACAAAAAAGTTCAGTGG	905776	chrXV	905717	+	FALSE		YOR315W.1	854493	NM_001183735	Sfg1p	chrXV:905717-905776	GO:0003674|GO:0006355|GO:0005737|GO:0007124|GO:0005634|GO:0000278|GO:0006351	NM_001183735
A_06_P1314	0.00136133	4.82894e-05	YBR066C	2.03394	up	NRG2	Chr II from 370699-370037, Genome Release 64-2-1, reverse complement, Verified ORF, "Transcriptional repressor; mediates glucose repression and negatively regulates filamentous growth; activated in stochastic pulses of nuclear localization in response to low glucose" [YBR066C]	7997.94	1589.27	2994.41	1806.51	3061.9	1915.69	-0.843268	-2.53997	-2.08886	-2.46674	-1.86755	-2.37416	GTGGACAGAGGTTTAGTAGACATGATAACTGTAATCAGCATTATCGAACTCATGCAAACA	370135	chrII	370076	-	FALSE		YBR066C.1	852358	NM_001178414	Nrg2p	chrII:370135-370076	GO:0006355|GO:0043709|GO:0005634|GO:0003676|GO:0003677|GO:0006351|GO:0046872|GO:0043565|GO:1900460|GO:0007124|GO:0000433|GO:1900464|GO:2000218	NM_001178414	TC19822
A_06_P4521	0.000779306	1.15298e-05	YKL109W	2.02033	up	HAP4	Chr XI from 232227-233891, Genome Release 64-2-1, Verified ORF, "Transcription factor; subunit of the heme-activated, glucose-repressed Hap2p/3p/4p/5p CCAAT-binding complex, a transcriptional activator and global regulator of respiratory gene expression; provides the principal activation function of the complex; involved in diauxic shift" [YKL109W]	62519.6	34184.3	17912.8	15485.9	24401	22775.9	2.13209	1.90745	0.506683	0.648146	1.1175	1.18901	CAATGGCAGATCTTTTAAAAATTTCATGTTTTCCAACGATACCGGTATTGACGGTAGTGC	233348	chrXI	233289	+	FALSE		YKL109W	853751	NM_001179675	transcription factor HAP4	chrXI:233289-233348	GO:0001102|GO:0006355|GO:0001077|GO:0016602|GO:0001076|GO:0006366|GO:0005634|GO:0043457|GO:0003677|GO:0006351|GO:0000436	NM_001179675	TC17750
A_06_P6962	0.000189073	5.05541e-07	YPL202C	1.9477	up	AFT2	Chr XVI from 169338-168088, Genome Release 64-2-1, reverse complement, Verified ORF, "Iron-regulated transcriptional activator; activates genes involved in intracellular iron use and required for iron homeostasis and resistance to oxidative stress; AFT2 has a paralog, AFT1, that arose from the whole genome duplication" [YPL202C]	4322.85	2684.88	1611.95	1120.85	1742.56	1254.48	-1.72975	-1.75061	-2.97843	-3.13715	-2.69152	-3.02607	ATCTTCACCAAATTTTATGGAAACAGACGCTCCTTATGGAGATGAGATCATTAAAGTTTC	168324	chrXVI	168265	-	FALSE		YPL202C	855899	NM_001184016	Aft2p	chrXVI:168324-168265	GO:0006355|GO:0006366|GO:0072715|GO:0000982|GO:0005634|GO:0036086|GO:0000978|GO:0006351|GO:0005739|GO:0006879|GO:0043565|GO:0001077|GO:0045944|GO:0034599|GO:0032048|GO:2000185	NM_001184016	NP255392
A_06_P6294	0.00245954	0.000167038	YOL101C	1.91511	up	IZH4	Chr XV from 127920-126982, Genome Release 64-2-1, reverse complement, Verified ORF, "Membrane protein involved in zinc ion homeostasis; member of the four-protein IZH family; expression induced by fatty acids and altered zinc levels; deletion reduces sensitivity to excess zinc; possible role in sterol metabolism; protein increases in abundance and relocalizes from nucleus to ER upon DNA replicati…	6696.95	2747.5	2667.75	2456.59	2713.74	3834.25	-1.10455	-1.71708	-2.26778	-2.0283	-2.04198	-1.38602	GGAATCATTCCGAGTACCTTTTCCATCTCTTGATTTCTGGTACGGCTTTTTACCATTTTT	127115	chrXV	127056	-	FALSE		YOL101C	854052	NM_001183355	Izh4p	chrXV:127115-127056	GO:0003674|GO:0005737|GO:0000324|GO:0016020|GO:0005783|GO:0005789|GO:0006882|GO:0005634|GO:0016021	NM_001183355	TC19016
A_06_P6205	0.00577136	0.000865657	YOL014W	1.87831	up	YOL014W	Chr XV from 299693-300067, Genome Release 64-2-1, Uncharacterized ORF, "Putative protein of unknown function" [YOL014W]	2528.97	304.389	906.796	151.12	1041.62	332.576	-2.52102	-5.00048	-3.88226	-6.06849	-3.43045	-4.8903	TCAGCTTTTGCAACGTTGACTAAAAAGGTTCCAGGAACCACATTCTCAGCTGATATGCCA	299864	chrXV	299805	+	FALSE		YOL014W.1	854146	NM_001183268	hypothetical protein	chrXV:299805-299864	GO:0008150|GO:0003674|GO:0005575	NM_001183268	TC21291
A_06_P6817	0.00204058	0.000110982	YPL058C	1.87582	up	PDR12	Chr XVI from 450377-445842, Genome Release 64-2-1, reverse complement, Verified ORF, "Plasma membrane ATP-binding cassette (ABC) transporter; weak-acid-inducible multidrug transporter required for weak organic acid resistance; induced by sorbate and benzoate and regulated by War1p; mutants exhibit sorbate hypersensitivity" [YPL058C]	16903.7	7261.84	6403.57	12650.3	7132.95	12360.7	0.233884	-0.277292	-0.986834	0.354111	-0.673638	0.273767	CCACCGAAAACTGTCAATATTGCCCATACACTGTTCAAGATCAAGTTGTGGCTAAATACA	446131	chrXVI	446072	-	FALSE		YPL058C	856049	NM_001183872	ATP-binding cassette multidrug transporter PDR12	chrXVI:446131-446072	GO:0005886|GO:0042626|GO:0042908|GO:0055085|GO:0005524|GO:0035376|GO:0035690|GO:0071944|GO:0008559|GO:0000166|GO:0016020|GO:0006855|GO:0006810|GO:0015849|GO:0016021|GO:0016887|GO:0005342	NM_001183872	NP254674
A_06_P2701	0.00224057	0.000137637	YER070W	1.87228	up	RNR1	Chr V from 298950-301616, Genome Release 64-2-1, Verified ORF, "Major isoform of large subunit of ribonucleotide-diphosphate reductase; the RNR complex catalyzes rate-limiting step in dNTP synthesis, regulated by DNA replication and DNA damage checkpoint pathways via localization of small subunits; relative distribution to the nucleus increases upon DNA replication stress; RNR1 has a paralog, RNR…	11533.3	17392.8	3470.94	22483.4	4754.27	19636.4	-0.32717	0.843171	-1.87169	1.1332	-1.23197	0.995343	CCGAGTTCGACATTTACAACTCTAAGGTTATAGCATGTGCTATTGATAACCCAGAAGCTT	301594	chrV	301535	+	FALSE		YER070W.1	856801	NM_001178961	ribonucleotide-diphosphate reductase subunit RNR1	chrV:301535-301594	GO:0006260|GO:0005737|GO:0009263|GO:0000166|GO:0008152|GO:0016491|GO:0005971|GO:0005634|GO:0004748|GO:0003824|GO:0005524|GO:0055114	NM_001178961	TC21470
A_06_P4091	0.00173675	8.38559e-05	YJL069C	1.83469	up	UTP18	Chr X from 312706-310922, Genome Release 64-2-1, reverse complement, Verified ORF, "Small-subunit processome protein involved in pre-18S rRNA maturation; part of a subunit of the 90S preribosomal particle capable of interacting directly with the 5' ETS of the 35S pre-rRNA; contains WD40 repeats" [YJL069C]	1016.02	627.626	351.208	659.073	440.37	881.032	-3.8149	-3.86817	-5.23779	-3.90222	-4.69044	-3.52718	AGCTAACAACTACCATTTCTAATCTACAATTTTCCCCTGATGGTCAAATACTGTGCATGG	311164	chrX	311105	-	FALSE		YJL069C.1	853376	NM_001181502	Utp18p	chrX:311164-311105	GO:0003674|GO:0000472|GO:0042254|GO:0030529|GO:0006364|GO:0032040|GO:0005730|GO:0000480|GO:0005634|GO:0034388|GO:0000447|GO:0030686	NM_001181502	TC17587
A_06_P1631	0.00431112	0.000491053	YCR010C	1.82862	up	ADY2	Chr III from 133124-132273, Genome Release 64-2-1, reverse complement, Verified ORF, "Acetate transporter required for normal sporulation; phosphorylated in mitochondria; ADY2 has a paralog, ATO2, that arose from the whole genome duplication" [YCR010C]	378.343	156821	398.571	105174	162.172	81971.2	-5.2409	4.01376	-4.97773	3.39027	-6.11166	3.05873	TTACTAGCATTAACTTTCCTACTGTTGTCTATTGGTCACTTTGCTAATAGACTTGGTGTC	132471	chrIII	132412	-	FALSE		YCR010C	850368	NM_001178723	Ady2p	chrIII:132471-132412	GO:0005773|GO:0005774|GO:0051321|GO:0005886|GO:0015696|GO:0008519|GO:0015123|GO:0055085|GO:0005739|GO:0016020|GO:0072488|GO:0019740|GO:0006810|GO:0006847|GO:0006846|GO:0016021|GO:0006811	NM_001178723	TC19331
A_06_P2607	0.00552171	0.000789179	YEL065W	1.82339	up	SIT1	Chr V from 27657-29543, Genome Release 64-2-1, Verified ORF, "Ferrioxamine B transporter; member of the ARN family of transporters that specifically recognize siderophore-iron chelates; transcription is induced during iron deprivation and diauxic shift; potentially phosphorylated by Cdc28p" [YEL065W]	932.561	14332.1	421.277	4984.72	399.037	4880.69	-3.95648	0.67373	-4.8997	-1.28246	-4.8231	-1.02963	TCATTACAACTTATACCTGGGGAACACCAGAAAGAATAGCTTTAGTCATGTCTTACCGCT	29322	chrV	29263	+	FALSE		YEL065W	856644	NM_001178880	siderophore transporter	chrV:29263-29322	GO:0005774|GO:0000324|GO:0005886|GO:0031410|GO:0055085|GO:0055072|GO:0006879|GO:0016020|GO:0006810|GO:0015891|GO:0016021|GO:0010008|GO:0005768|GO:0006811|GO:0015344	NM_001178880	TC20552
A_06_P3255	0.00377622	0.000400508	YGR035C	1.82144	up	YGR035C	Chr VII from 557422-557072, Genome Release 64-2-1, reverse complement, Uncharacterized ORF, "Putative protein of unknown function, potential Cdc28p substrate; transcription is activated by paralogous transcription factors Yrm1p and Yrr1p along with genes involved in multidrug resistance; YGR035C has a paralog, YLR346C, that arose from the whole genome duplication" [YGR035C]	618.618	157.785	339.206	205.793	261.188	269.932	-4.54783	-5.82822	-5.24502	-5.59297	-5.41291	-5.26052	TCATGCGTGCCATAGTTTCTTCCCTTATGGTTAAGCCCATAACATCTCTGACTAATACAG	557344	chrVII	557285	-	FALSE		YGR035C.1	852923	NM_001181164	hypothetical protein	chrVII:557344-557285	GO:0008150|GO:0003674|GO:0005575	NM_001181164	TC21406
A_06_P6708	0.00201373	0.000108763	YOR344C	1.81683	up	TYE7	Chr XV from 978069-977194, Genome Release 64-2-1, reverse complement, Verified ORF, "Serine-rich protein that contains a bHLH DNA binding motif; binds E-boxes of glycolytic genes and contributes to their activation; may function as a transcriptional activator in Ty1-mediated gene expression; bHLH stands for basic-helix-loop-helix" [YOR344C]	9008.07	6308.24	2676.42	8011.44	3834.89	7473.35	-0.678194	-0.531717	-2.25118	-0.302446	-1.53962	-0.434343	CTATACGAAATGGAAGTTCAAAGGTTGAAAAGTGAAATCGACACTTTGAAACAAGACCAA	977256	chrXV	977197	-	FALSE		YOR344C.1	854525	NM_001183764	Tye7p	chrXV:977256-977197	GO:0043565|GO:0006355|GO:0000790|GO:0003700|GO:0046983|GO:0005634|GO:0045821|GO:0003677|GO:0006351	NM_001183764	TC19160
A_06_P2442	0.00551286	0.000786147	YDR449C	1.75168	up	UTP6	Chr IV from 1358902-1357580, Genome Release 64-2-1, reverse complement, Verified ORF, "Nucleolar protein; component of the small subunit (SSU) processome containing the U3 snoRNA that is involved in processing of pre-18S rRNA" [YDR449C]	2725.91	1859.88	942.482	1811.09	1234.96	2219.26	-2.39819	-2.30979	-3.80207	-2.44817	-3.20693	-2.16462	AATGACATGTATGACCTTTCGCTCCGTAAGGATCTACCAGAATTGTATTTGAAAACAGTA	1357866	chrIV	1357807	-	FALSE		YDR449C	852060	NM_001180757	snoRNA-binding rRNA-processing protein UTP6	chrIV:1357866-1357807	GO:0000462|GO:0000472|GO:0006396|GO:0042254|GO:0006364|GO:0032040|GO:0005730|GO:0000480|GO:0005634|GO:0034388|GO:0030515|GO:0030529|GO:0000447|GO:0030686	NM_001180757	TC21358
A_06_P1605	0.00548528	0.000769139	YCL054W	1.74628	up	SPB1	Chr III from 31449-33974, Genome Release 64-2-1, Verified ORF, "AdoMet-dependent methyltransferase; involved in rRNA processing and 60S ribosomal subunit maturation; methylates G2922 in the tRNA docking site of the large subunit rRNA and in the absence of snR52, U2921; suppressor of PAB1 mutants" [YCL054W]	8667.54	6609.39	2895.84	7001.45	3976.69	8357.93	-0.72415	-0.524825	-2.14586	-0.51381	-1.52843	-0.250232	CCAAAGGGCGTTAAGGGTAAGTATAAGATGGTTGATGGTGTCATGAAGAATGAACAAAGA	33932	chrIII	33873	+	FALSE		YCL054W	850304	NM_001178698	27S pre-rRNA (guanosine2922-2'-O)-methyltransferase	chrIII:33873-33932	GO:0000463|GO:0042254|GO:0006364|GO:0008168|GO:0008650|GO:0005730|GO:0005634|GO:0032259|GO:0016435|GO:0008649|GO:0001510|GO:0031167|GO:0030687|GO:0016740|GO:0000466	NM_001178698	NP370029
A_06_P2485	0.000120552	2.97354e-07	YDR492W	1.73666	up	IZH1	Chr IV from 1434924-1435874, Genome Release 64-2-1, Verified ORF, "Membrane protein involved in zinc ion homeostasis; member of the four-protein IZH family; transcription is regulated directly by Zap1p, expression induced by zinc deficiency and fatty acids; deletion increases sensitivity to elevated zinc; IZH1 has a paralog, IZH4, that arose from the whole genome duplication" [YDR492W]	7839.08	6335.64	3553.18	5713.51	3549.91	6547.95	-0.864763	-0.516491	-1.84822	-0.791164	-1.66108	-0.604843	TGCCACTTGAAAGCCATTATCGATTCTTACAAATTAATGCATTCTCATATCCACCCTTGA	1435867	chrIV	1435808	+	FALSE		YDR492W	852102	NM_001180800	PAQR-type receptor	chrIV:1435808-1435867	GO:0003674|GO:0016020|GO:0005783|GO:0005789|GO:0006882|GO:0016021	NM_001180800	TC20796
A_06_P7017	0.00101322	2.31191e-05	YPL256C	1.72806	up	CLN2	Chr XVI from 66614-64977, Genome Release 64-2-1, reverse complement, Verified ORF, "G1 cyclin involved in regulation of the cell cycle; activates Cdc28p kinase to promote the G1 to S phase transition; late G1 specific expression depends on transcription factor complexes, MBF (Swi6p-Mbp1p) and SBF (Swi6p-Swi4p); CLN2 has a paralog, CLN1, that arose from the whole genome duplication" [YPL256C]	2693.67	1188.96	1179.57	1737.28	1231.17	1374.99	-2.41262	-2.96133	-3.46504	-2.5205	-3.20178	-2.87801	GTTAGTGTGAATAGTCTGGTGAATACAAATAACAAACAAAGGATCTACGAACAAATCACG	65270	chrXVI	65211	-	FALSE		YPL256C.1	855819	NM_001184070	cyclin CLN2	chrXVI:65270-65211	GO:0000321|GO:0007049|GO:0005737|GO:0000307|GO:0016538|GO:0005634|GO:0000079|GO:0051301	NM_001184070	TC17786
A_06_P5686	0.00192548	9.95345e-05	YMR246W	1.71691	up	FAA4	Chr XIII from 759807-761891, Genome Release 64-2-1, Verified ORF, "Long chain fatty acyl-CoA synthetase; activates imported fatty acids with a preference for C12:0-C16:0 chain lengths; functions in long chain fatty acid import; important for survival during stationary phase; localized to lipid particles; involved in sphingolipid-to-glycerolipid metabolism; forms cytoplasmic foci upon DNA replicat…	40596.7	30226.3	15126.6	30344.1	18789	31267.8	1.50909	1.69787	0.223579	1.61491	0.729273	1.65917	GTCCCTAACTTAGGACACTTGTCTAAGCTGGCTATCGAATTAGGTATAATGGTACCAGGT	761650	chrXIII	761591	+	FALSE		YMR246W	855288	NM_001182754	long-chain fatty acid-CoA ligase FAA4	chrXIII:761591-761650	GO:0005811|GO:0006629|GO:0001676|GO:0005886|GO:0010494|GO:0016874|GO:0003824|GO:0035336|GO:0005524|GO:0004467|GO:0005737|GO:0000166|GO:0008152|GO:0006631|GO:0044539	NM_001182754	TC17333
A_06_P5231	0.000588205	5.55702e-06	YLR413W	1.70255	up	INA1	Chr XII from 951156-953183, Genome Release 64-2-1, Verified ORF, "Putative protein of unknown function; not an essential gene; YLR413W has a paralog, FAT3, that arose from the whole genome duplication" [YLR413W]	42695.4	561.54	20380.5	453.54	19610.8	526.05	1.57861	-4.01535	0.688284	-4.44985	0.810907	-4.26663	ATGGCCTAATGTGGTCTGGATTTGTATTTGCCGTCCTTGTATTTCTCTGCATTGCATACT	953046	chrXII	952987	+	FALSE		YLR413W	851131	NM_001182301	Ina1p	chrXII:952987-953046	GO:0008150|GO:0003674|GO:0000324|GO:0016020|GO:0005886|GO:0016021|GO:0071944	NM_001182301	TC20387
A_06_P1521	0.00445496	0.000518617	YBR267W	1.69925	up	REI1	Chr II from 739841-741022, Genome Release 64-2-1, Verified ORF, "Cytoplasmic pre-60S factor; required for the correct recycling of shuttling factors Alb1, Arx1 and Tif6 at the end of the ribosomal large subunit biogenesis; involved in bud growth in the mitotic signaling network" [YBR267W]	3591.13	4615.53	1466.41	5153.23	1699.18	5912.74	-1.99992	-1.00572	-3.15442	-0.95045	-2.76482	-0.770121	AAGAGAAGTGCCAAGTTCGTCAATAACCAACCACACTACAGAGACCAACTTCTGCAGTAA	741017	chrII	740958	+	FALSE		YBR267W	852569	NM_001178615	Rei1p	chrII:740958-741017	GO:0043565|GO:0005737|GO:0007117|GO:0042254|GO:0042273|GO:0008270|GO:0022625|GO:0030687|GO:0003676|GO:0000278|GO:0046872|GO:0006913	NM_001178615	TC18535
A_06_P2760	0.00191461	9.83898e-05	YER127W	1.65513	up	LCP5	Chr V from 414481-415554, Genome Release 64-2-1, Verified ORF, "Essential protein involved in maturation of 18S rRNA; depletion leads to inhibited pre-rRNA processing and reduced polysome levels; localizes primarily to the nucleolus" [YER127W]	2169.02	965.007	846.708	987.693	1042.69	1048.24	-2.71943	-3.25651	-3.96519	-3.32362	-3.44637	-3.26905	CACAGAGAAGGAACGTAGAGTCACTTCATTCGAAGAAGATAATTTTACCAGATTGAATAT	415372	chrV	415313	+	FALSE		YER127W	856864	NM_001179017	Lcp5p	chrV:415313-415372	GO:0003674|GO:0042254|GO:0030529|GO:0006364|GO:0032040|GO:0030532|GO:0005730|GO:0000480|GO:0005732|GO:0005634|GO:0000447	NM_001179017	NP252588
A_06_P7011	0.0154212	0.0037577	YPL250C	1.64885	up	ATG41	Chr XVI from 74719-74309, Genome Release 64-2-1, reverse complement, Verified ORF, "Protein of unknown function; mobilized into polysomes upon a shift from a fermentable to nonfermentable carbon source; potential Cdc28p substrate; ICY2 has a paralog, ICY1, that arose from the whole genome duplication" [YPL250C]	15179.3	10046.9	4487.85	10112.9	7157.68	10218.5	0.0729992	0.127951	-1.52327	0.0421	-0.648465	0.00214195	CAGCAACATAATAACGAGTACTGAAGACGATTGCATGTTCGATATGGAATTTAACGGCAA	74495	chrXVI	74436	-	FALSE		YPL250C	855825	NM_001184064	Atg41p	chrXVI:74495-74436	GO:0003674|GO:0034045|GO:0016020|GO:0000422|GO:0016236|GO:0006914|GO:0005575|GO:0032258|GO:0000045	NM_001184064	TC19832
A_06_P2112	0.0141259	0.00332483	YDR124W	1.64866	up	YDR124W	Chr IV from 700315-701289, Genome Release 64-2-1, Uncharacterized ORF, "Putative protein of unknown function; non-essential gene; expression is strongly induced by alpha factor" [YDR124W]	2559.67	129.224	1031.9	149.507	1198.5	172.95	-2.49843	-6.10332	-3.67457	-6.03754	-3.21972	-5.87129	GGGAATATCCGAAAGACCCTGTATCGGAGGATTATTCGAATAGCATATCTCGATTAGAAA	701207	chrIV	701148	+	FALSE		YDR124W.1	851702	NM_001180432	hypothetical protein	chrIV:701148-701207	GO:0008150|GO:0003674|GO:0005575	NM_001180432	NP258729
A_06_P4110	0.00253296	0.000180347	YJL088W	1.6462	up	ARG3	Chr X from 268799-269815, Genome Release 64-2-1, Verified ORF, "Ornithine carbamoyltransferase; also known as carbamoylphosphate:L-ornithine carbamoyltransferase; catalyzes the biosynthesis of the arginine precursor citrulline" [YJL088W]	8520.5	401.716	3579.83	453.465	4038.53	609.472	-0.745447	-4.50978	-1.8243	-4.43661	-1.46459	-4.03128	CCAAGCTGAAACAATTCAAAGGTTTTCAAATCAATCAAGAACTTGTCTCTGTGGCTGATC	269637	chrX	269578	+	FALSE		YJL088W	853357	NM_001181521	ornithine carbamoyltransferase	chrX:269578-269637	GO:0005739|GO:0042450|GO:0006520|GO:0005737|GO:0004585|GO:0006526|GO:0000050|GO:0008652|GO:0016743|GO:0016597|GO:0016740|GO:0005829	NM_001181521	TC18266
A_06_P7185	0.00253296	0.000179927	YPR137W	1.63867	up	RRP9	Chr XVI from 802359-804080, Genome Release 64-2-1, Verified ORF, "Protein involved in pre-rRNA processing; associated with U3 snRNP; component of small ribosomal subunit (SSU) processosome; ortholog of the human U3-55k protein" [YPR137W]	3751.16	1961.89	1349.63	2224.29	1818.72	2596.23	-1.93179	-2.23781	-3.26563	-2.14747	-2.64432	-1.95082	TCATATCTGGATCATGGAGTGGATCGCTAAAAGTTTGGAAAATTAGTGATAATCTCAGAT	803873	chrXVI	803814	+	FALSE		YPR137W.1	856255	NM_001184234	Rrp9p	chrXVI:803814-803873	GO:0030515|GO:0031428|GO:0042254|GO:0030529|GO:0006364|GO:0032040|GO:0005730|GO:0005634|GO:0000154|GO:0030686	NM_001184234	TC20857
A_06_P6749	0.00253296	0.000179179	YOR385W	1.63478	up	YOR385W	Chr XV from 1065043-1065915, Genome Release 64-2-1, Uncharacterized ORF, "Putative protein of unknown function; green fluorescent protein (GFP)-fusion protein localizes to the cytoplasm; YOR385W is not an essential gene" [YOR385W]	16181.2	6380.66	7996.75	6754.88	7700	9951.74	0.17453	-0.51615	-0.680892	-0.54841	-0.534568	0.00851274	TTTGCCTGTCAGGGAGCTTTAATCCATTATCTGCTGCATATAGAACGAGAAAGAAAATAA	1065913	chrXV	1065854	+	FALSE		YOR385W.1	854567	NM_001183805	hypothetical protein	chrXV:1065854-1065913	GO:0008150|GO:0003674|GO:0005737	NM_001183805	TC21239
A_06_P2270	0.00116025	3.42241e-05	YDR281C	1.62961	up	PHM6	Chr IV from 1022321-1022007, Genome Release 64-2-1, reverse complement, Verified ORF, "Protein of unknown function; expression is regulated by phosphate levels" [YDR281C]	768.728	590.875	380.823	413.927	374.759	447.855	-4.21691	-3.94344	-5.09842	-4.62616	-4.92143	-4.49749	CTCATCATCGTCATTATTATTGTGTTGCTGTTGTACAGTTTGACAATGGTAGGTCTTTTT	1022096	chrIV	1022037	-	FALSE		YDR281C.1	851875	NM_001180589	Phm6p	chrIV:1022096-1022037	GO:0005773|GO:0008150|GO:0005774|GO:0003674|GO:0000324|GO:0016020|GO:0016021	NM_001180589	TC21592
A_06_P7045	0.000466767	2.57928e-06	YPR001W	1.62706	up	CIT3	Chr XVI from 556377-557837, Genome Release 64-2-1, Verified ORF, "Dual specificity mitochondrial citrate and methylcitrate synthase; catalyzes the condensation of acetyl-CoA and oxaloacetate to form citrate and that of propionyl-CoA and oxaloacetate to form 2-methylcitrate" [YPR001W]	1309.71	62196.1	786.861	38294	624.294	26648	-3.45256	2.74355	-4.00882	1.9341	-4.15483	1.43382	CTGCATCGGGGATTTTGTTTTATCATTATGGAATCAGGGAATTATTATTCTTTACCGTCA	557691	chrXVI	557632	+	FALSE		YPR001W.1	856107	NM_001184098	citrate (Si)-synthase CIT3	chrXVI:557632-557691	GO:0005739|GO:0006099|GO:0050440|GO:0046912|GO:0004108|GO:0019629|GO:0016740	NM_001184098	TC18043
A_06_P5626	0.00284077	0.000225337	YMR189W	1.62626	up	GCV2	Chr XIII from 637500-640604, Genome Release 64-2-1, Verified ORF, "P subunit of the mitochondrial glycine decarboxylase complex; glycine decarboxylase is required for the catabolism of glycine to 5,10-methylene-THF; expression is regulated by levels of 5,10-methylene-THF in the cytoplasm" [YMR189W]	12631.9	20368.3	6431.98	19655.6	6066.78	20610.6	-0.183621	1.09756	-0.981798	0.960383	-0.885176	1.04573	TGATGCCATGATATCCATCAAAGAAGAAATAAATGCCTTAGTAGCAGGTCAACCAAAAGG	640383	chrXIII	640324	+	FALSE		YMR189W.1	855227	NM_001182695	glycine decarboxylase subunit P	chrXIII:640324-640383	GO:0005739|GO:0005960|GO:0019464|GO:0016594|GO:0016491|GO:0006544|GO:0006546|GO:0003824|GO:0006730|GO:0004375|GO:0055114|GO:0005829	NM_001182695	TC16836
A_06_P1501	0.00341772	0.000341163	YBR247C	1.62531	up	ENP1	Chr II from 714455-713004, Genome Release 64-2-1, reverse complement, Verified ORF, "Protein associated with U3 and U14 snoRNAs; required for pre-rRNA processing and 40S ribosomal subunit synthesis; localized in the nucleus and concentrated in the nucleolus" [YBR247C]	3977.86	2062.81	1687.47	1968.63	1965.38	2491.14	-1.8438	-2.18913	-2.98137	-2.32915	-2.54451	-2.01163	ATATGGCACAAGGCTTTCTTAACATTTGCACAACGTTACAAGAACGATATTACCCAGGAT	713205	chrII	713146	-	FALSE		YBR247C	852549	NM_001178595	snoRNA-binding rRNA-processing protein ENP1	chrII:713205-713146	GO:0005737|GO:0030515|GO:0016973|GO:0042254|GO:0006364|GO:0005730|GO:0005634|GO:0000447|GO:0030688|GO:0030686	NM_001178595	NP258217
A_06_P5000	0.00269901	0.000204784	YLR186W	1.62513	up	EMG1	Chr XII from 523632-524390, Genome Release 64-2-1, Verified ORF, "Methyltransferase for rRNA; catalyzes methylation of the pseudouridine residue 1191 of 18S rRNA; member of the SPOUT methyltransferase family; required for maturation of 18S rRNA and for 40S ribosomal subunit production independently of methyltransferase activity; forms homodimers; human ortholog is mutated in Bowen-Conradi syndrom…	8694.59	2912.61	3595.04	3344.91	4273.14	3593.1	-0.721097	-1.69181	-1.83972	-1.58479	-1.42165	-1.4829	AACCCAATTACCGATCACCTACCTACTAAGTGCCGTAAGGTGACATTATCCTTTGACGCA	524185	chrXII	524126	+	FALSE		YLR186W.1	850883	NM_001182073	18S rRNA pseudouridine methyltransferase	chrXII:524126-524185	GO:0000472|GO:0005880|GO:0042254|GO:0003723|GO:0006364|GO:0032040|GO:0008168|GO:0005730|GO:0000480|GO:0005634|GO:0019843|GO:0032259|GO:0070037|GO:0005737|GO:0070475|GO:0034399|GO:0030529|GO:0042274|GO:0000447|GO:0016740|GO:0030686	NM_001182073	TC19435
A_06_P3660	0.00447219	0.000525048	YHR085W	1.61772	up	IPI1	Chr VIII from 276764-277768, Genome Release 64-2-1, Verified ORF, "Component of the Rix1 complex and possibly pre-replicative complexes; required for processing of ITS2 sequences from 35S pre-rRNA; component of the pre-60S ribosomal particle with the dynein-related AAA-type ATPase Mdn1p; required for pre-replicative complex (pre-RC) formation and maintenance during DNA replication licensing; relo…	899.704	584.618	364.473	560.804	443.578	673.764	-3.98606	-3.95784	-5.15272	-4.13014	-4.68002	-3.90539	CTACTGTCATTGGCAACACAGGATATCGATACTCGAAAAGCGGTATTTATCGAACAATTC	277665	chrVIII	277606	+	FALSE		YHR085W	856485	NM_001179215	Ipi1p	chrVIII:277606-277665	GO:0000463|GO:0030174|GO:0071339|GO:0042254|GO:0006364|GO:0003682|GO:0000027|GO:0005654|GO:0005634|GO:0030687|GO:0006267|GO:0005829	NM_001179215	TC20073
A_06_P3890	0.00163601	7.08646e-05	YIL091C	1.61711	up	UTP25	Chr IX from 193195-191030, Genome Release 64-2-1, reverse complement, Verified ORF, "Nucleolar protein; required for 35S pre-RNA processing and 40S ribosomal subunit biogenesis" [YIL091C]	2515.32	1769.45	953.906	2019.91	1233.58	2535.02	-2.50994	-2.38009	-3.75236	-2.30453	-3.20336	-1.97288	CTAGGTAATACCGATTTAAACATATCCACTGTTAGATGCATTTATAGCAAGCTTGATGGT	191167	chrIX	191108	-	FALSE		YIL091C.1	854717	NM_001179439	rRNA-binding ribosome biosynthesis protein UTP25	chrIX:191167-191108	GO:0000462|GO:0042254|GO:0030529|GO:0006364|GO:0032040|GO:0005730|GO:0034511|GO:0005634|GO:0042274|GO:0019843	NM_001179439	TC21803
A_06_P4821	0.00200663	0.000106233	YLR009W	1.61173	up	RLP24	Chr XII from 166537-167136, Genome Release 64-2-1, Verified ORF, "Essential protein required for ribosomal large subunit biogenesis; associated with pre-60S ribosomal subunits; stimulates the ATPase activity of Afg2p, which is required for release of Rlp24p from the pre-60S particle; has similarity to Rpl24Ap and Rpl24Bp" [YLR009W]	5342.65	3540.29	2276.92	3247.03	2579.14	3201.62	-1.42149	-1.39013	-2.49758	-1.64551	-2.11009	-1.64358	TGAGAGGTAACAAAGAAAAGGACTTCTTAAGAGATAAGAAATTGGTCGAATCTAACCCAG	166929	chrXII	166870	+	FALSE		YLR009W	850695	NM_001181896	ATPase-activating ribosome biosynthesis protein	chrXII:166870-166929	GO:0003735|GO:0090305|GO:0042254|GO:0005730|GO:0005634|GO:0032781|GO:0006412|GO:0005737|GO:0004519|GO:0000027|GO:0042273|GO:0006298|GO:0022625|GO:0030687|GO:0001671	NM_001181896	TC20841
A_06_P3639	0.00597865	0.000914382	YHR066W	1.6103	up	SSF1	Chr VIII from 229335-230696, Genome Release 64-2-1, Verified ORF, "Constituent of 66S pre-ribosomal particles; required for ribosomal large subunit maturation; functionally redundant with Ssf2p; member of the Brix family; SSF1 has a paralog, SSF2, that arose from the whole genome duplication" [YHR066W]	3184.28	3166.13	1328.39	3252.57	1558.73	4056.33	-2.16885	-1.5396	-3.31807	-1.60338	-2.85618	-1.30139	AGTCTTCATCAAGTGACAGCGAACATTATGGTAGCGTACCAGAGGATCTAGATAGTGACT	230678	chrVIII	230619	+	FALSE		YHR066W	856463	NM_001179196	rRNA-binding ribosome biosynthesis protein	chrVIII:230619-230678	GO:0008361|GO:0000463|GO:0042254|GO:0005730|GO:0000027|GO:0005634|GO:0019843|GO:0030687|GO:0000747	NM_001179196	TC18195
A_06_P4629	0.00929892	0.00177359	YKL217W	1.60447	up	JEN1	Chr XI from 22234-24084, Genome Release 64-2-1, Verified ORF, "Monocarboxylate/proton symporter of the plasma membrane; transport activity is dependent on the pH gradient across the membrane; mediates high-affinity uptake of carbon sources lactate, pyuvate, and acetate, and also of the micronutrient selenite, whose structure mimics that of monocarboxylates; expression and localization are tightly…	6398.32	174573	5081.45	186210	3161.76	177797	-1.16369	4.25724	-1.31343	4.24078	-1.84578	4.18515	GAAATTCCATCGTGATTTGTCCTCTCCTGTTATGAAGAAATATATAAACCAAGTGGAAGA	23963	chrXI	23904	+	FALSE		YKL217W	853663	NM_001179782	Jen1p	chrXI:23904-23963	GO:0000324|GO:0097079|GO:0005886|GO:0022857|GO:0034219|GO:0055085|GO:0071944|GO:0005739|GO:0015144|GO:0016020|GO:0035879|GO:0097080|GO:0006810|GO:0015355|GO:0016021|GO:0006849|GO:0015992	NM_001179782	TC17527
A_06_P6197	0.00140907	5.31272e-05	YOL007C	1.60354	up	CSI2	Chr XV from 312367-311342, Genome Release 64-2-1, reverse complement, Verified ORF, "Protein of unknown function; green fluorescent protein (GFP)- fusion protein localizes to the mother side of the bud neck and the vacuole; YOL007C is not an essential gene" [YOL007C]	1229.17	605.78	546.835	662.488	604.249	599.791	-3.54867	-3.93462	-4.54712	-3.9072	-4.22994	-4.10031	ACAGACAGCACTAATCCATTCAATTATACATCATACAATTTAAGTCCCGACTCTGAAGAC	311498	chrXV	311439	-	FALSE		YOL007C.1	854155	NM_001183261	Csi2p	chrXV:311498-311439	GO:0008150|GO:0003674|GO:0000324|GO:0005935	NM_001183261	NP255994
A_06_P2315	0.00108863	2.79042e-05	YDR324C	1.59439	up	UTP4	Chr IV from 1116763-1114433, Genome Release 64-2-1, reverse complement, Verified ORF, "Subunit of U3-containing 90S preribosome and SSU processome complexes; involved in production of 18S rRNA and assembly of small ribosomal subunit; member of t-Utp subcomplex involved with transcription of 35S rRNA transcript; Small Subunit processome is also known as SSU processome" [YDR324C]	7120.78	3323.16	3129.62	3688.3	3550.93	4622.8	-1.00559	-1.51806	-2.06497	-1.44121	-1.6786	-1.10627	GAAGAAAGCTCCGGTCACTTCTTCTTTACTGATAAATATAAACCTTTACTGTTTGTTGAC	1114586	chrIV	1114527	-	FALSE		YDR324C.1	851924	NM_001180632	Utp4p	chrIV:1114586-1114527	GO:0000462|GO:0003674|GO:0045943|GO:0042254|GO:0030529|GO:0006364|GO:0032040|GO:0005730|GO:0005634|GO:0034455|GO:0006351|GO:0030686	NM_001180632	NP588150
A_06_P5890	0.00201373	0.000108034	YNL119W	1.58656	up	NCS2	Chr XIV from 401040-402521, Genome Release 64-2-1, Verified ORF, "Protein required for uridine thiolation of Lys(UUU) and Glu(UUC) tRNAs; required for the thiolation of uridine at the wobble position of Lys(UUU) and Glu(UUC) tRNAs; has a role in urmylation and in invasive and pseudohyphal growth; inhibits replication of Brome mosaic virus in S. cerevisiae" [YNL119W]	2267.76	2348.69	1122.02	2641.42	1141.07	3063.48	-2.65649	-1.97918	-3.52227	-1.91817	-3.32239	-1.7131	CAGTGGCAAGATTCAAAATTAGGGCAATCTCACACACATTATGTTGAATTGTTGAATGAA	402307	chrXIV	402248	+	FALSE		YNL119W	855603	NM_001182957	Ncs2p	chrXIV:402248-402307	GO:0016783|GO:0002098|GO:0001403|GO:0003674|GO:0005737|GO:0002143|GO:0000049|GO:0007124|GO:0034227|GO:0032447|GO:0008033|GO:0005829	NM_001182957	TC16891
A_06_P3747	0.00156036	6.41694e-05	YHR169W	1.57981	up	DBP8	Chr VIII from 442181-443476, Genome Release 64-2-1, Verified ORF, "ATPase, putative RNA helicase of the DEAD-box family; component of 90S preribosome complex involved in production of 18S rRNA and assembly of 40S small ribosomal subunit; ATPase activity stimulated by association with Esf2p" [YHR169W]	2300.41	1937.94	1085.39	1870.64	1162.15	2071	-2.63192	-2.22982	-3.56507	-2.40456	-3.29167	-2.29002	AATTGGTGACGCCATATCATTCGTTACCCAGCGAGATGTTTCTAGGATACAGGCCATTGA	443290	chrVIII	443231	+	FALSE		YHR169W.1	856574	NM_001179300	ATP-dependent RNA helicase DBP8	chrVIII:443231-443290	GO:0000472|GO:0042254|GO:0003723|GO:0006364|GO:0004386|GO:0005730|GO:0000480|GO:0005634|GO:0003676|GO:0005524|GO:0004004|GO:0016787|GO:0000166|GO:0010501|GO:0000447|GO:0016887|GO:0030686	NM_001179300	NP961929
A_06_P5807	0.000779306	1.1115e-05	YNL036W	1.57627	up	NCE103	Chr XIV from 559814-560479, Genome Release 64-2-1, Verified ORF, "Carbonic anhydrase; metalloenzyme that catalyzes CO2 hydration to bicarbonate, which is an important metabolic substrate, and protons; not expressed under conditions of high CO2, such as inside a growing colony, but transcription is induced in response to low CO2 levels, such as on the colony surface in ambient air; poorly transcri…	7954.5	21967.7	4373.45	20229.6	3909.44	20876.1	-0.855973	1.20726	-1.55434	0.903878	-1.51249	1.07028	TCATCTGTACAAGTACTTAGACGATATTGACACCATGTACCATGAAGAGTCACAAAATTT	560278	chrXIV	560219	+	FALSE		YNL036W	855692	NM_001182875	carbonate dehydratase NCE103	chrXIV:560219-560278	GO:0005739|GO:0005758|GO:0005737|GO:0015976|GO:0008270|GO:0005634|GO:0034599|GO:0004089|GO:0071244|GO:0046872|GO:0016829	NM_001182875	TC19325
A_06_P4779	0.00289385	0.000238317	YLL034C	1.57304	up	RIX7	Chr XII from 73146-70633, Genome Release 64-2-1, reverse complement, Verified ORF, "Putative ATPase of the AAA family; required for export of pre-ribosomal large subunits from the nucleus; distributed between the nucleolus, nucleoplasm, and nuclear periphery depending on growth conditions" [YLL034C]	1062.49	429.771	366.684	552.262	530.623	576.034	-3.75013	-4.46192	-5.11556	-4.16663	-4.40368	-4.11515	CAGTCTTGGCTCTAAAAAGGAAGTTTTTTCAGAGCGAAGAAATACAATCTGTTCTTGATA	70891	chrXII	70832	-	FALSE		YLL034C.1	850625	NM_001181854	putative AAA family ATPase RIX7	chrXII:70891-70832	GO:0000166|GO:0042254|GO:0005730|GO:0042273|GO:0005634|GO:0030687|GO:0016887|GO:0005524|GO:0000055	NM_001181854	NP256573
A_06_P2613	0.00203658	0.00011036	YEL071W	1.57136	up	DLD3	Chr V from 16355-17845, Genome Release 64-2-1, Verified ORF, "D-lactate dehydrogenase; part of the retrograde regulon which consists of genes whose expression is stimulated by damage to mitochondria and reduced in cells grown with glutamate as the sole nitrogen source, located in the cytoplasm" [YEL071W]	34001.4	3559.84	14396.2	3904.67	16970.6	5915.68	1.24831	-1.36117	0.190344	-1.35089	0.596294	-0.747948	GGATCGGTTTCCATAAGAAAGGTAAGTTACACTACACCAGAAGTGATATTGAAATTAGAT	17780	chrV	17721	+	FALSE		YEL071W	856638	NM_001178886	D-lactate dehydrogenase	chrV:17721-17780	GO:0030447|GO:0050660|GO:0016614|GO:0019249|GO:0003824|GO:0051990|GO:0004458|GO:0005739|GO:0022904|GO:0071949|GO:0005737|GO:0019516|GO:0016491|GO:0055114	NM_001178886	TC19872
A_06_P2924	0.00199004	0.000104291	YFR028C	1.56369	up	CDC14	Chr VI from 210068-208413, Genome Release 64-2-1, reverse complement, Verified ORF, "Protein phosphatase required for mitotic exit; required for rDNA segregation, cytokinesis, meiosis I spindle disassembly, and environmental stress response; maintained in nucleolus by Cdc55p in early meiosis until liberated by the FEAR and Mitotic Exit Network in anaphase, enabling it to effect a decrease in CDK/…	7194.28	5688.39	3620.58	6663.13	3619.31	6449.24	-0.999177	-0.711268	-1.82374	-0.579112	-1.64413	-0.643105	AGAAAAATGATATCTCCTCTGCTTCATCGTCCCGAATGGAAGATAACGAACCCAGCGCAA	208594	chrVI	208535	-	FALSE		YFR028C	850585	NM_001179993	phosphoprotein phosphatase CDC14	chrVI:208594-208535	GO:0051256|GO:0072686|GO:0007096|GO:0005634|GO:0035335|GO:0016791|GO:0005737|GO:0007059|GO:0006470|GO:0004721|GO:0004722|GO:0005935|GO:0004725|GO:0051229|GO:0005813|GO:0051321|GO:0071470|GO:0032467|GO:0005816|GO:0005730|GO:0071850|GO:0030869|GO:0007049|GO:0016787|GO:0016311|GO:0008138|GO:0000278|GO:0051301	NM_001179993	TC17763
A_06_P4230	0.00124528	3.95117e-05	YJL208C	1.55671	up	NUC1	Chr X from 41183-40194, Genome Release 64-2-1, reverse complement, Verified ORF, "Major mitochondrial nuclease; has RNAse and DNA endo- and exonucleolytic activities; roles in mitochondrial recombination, apoptosis and maintenance of polyploidy; involved in fragmentation of genomic DNA during PND (programmed nuclear destruction); encodes ortholog of mammalian endoG" [YJL208C]	6878.85	3763.07	3506.93	3544.94	3447.32	3612.43	-1.0582	-1.31797	-1.85633	-1.52571	-1.6967	-1.47365	CATTATGCAAAGAGGTAAATTGTCAAATTGTAGTGAGAGATTTCTCTAACGCGGCGATCA	40303	chrX	40244	-	FALSE		YJL208C.1	853222	NM_001181641	ribonuclease	chrX:40303-40244	GO:0004520|GO:0005743|GO:0006915|GO:0004540|GO:0005634|GO:0006310|GO:0003676|GO:0046872|GO:0006401|GO:0004529|GO:0005739|GO:0004518|GO:0006308|GO:0004519|GO:0016787|GO:0016020|GO:0006309	NM_001181641	TC18899
A_06_P2288	0.0248272	0.00744373	YDR299W	1.55582	up	BFR2	Chr IV from 1059627-1061231, Genome Release 64-2-1, Verified ORF, "Component of the SSU and 90S preribosomes; involved in pre-18S rRNA processing; binds to U3 snoRNA and Mpp10p; multicopy suppressor of sensitivity to Brefeldin A; expression is induced during lag phase and also by cold shock" [YDR299W]	1090.29	1675.79	391.836	1653	554.082	1997.83	-3.7207	-2.46189	-5.02127	-2.57609	-4.35838	-2.31372	CATGCCAGAATAGAAAATGACGAAGAATTAGAGGCTGTTAAAAACGATGATATCCAAATC	1061219	chrIV	1061160	+	FALSE		YDR299W.1	851893	NM_001180607	rRNA-processing protein BFR2	chrIV:1061160-1061219	GO:0000462|GO:0003674|GO:0006364|GO:0032040|GO:0006810|GO:0005730|GO:0005634|GO:0016192|GO:0015031|GO:0030686	NM_001180607	TC17829
A_06_P2264	0.000572798	4.51391e-06	YDR275W	1.55227	up	BSC2	Chr IV from 1012252-1012959, Genome Release 64-2-1, Verified ORF, "Protein of unknown function; ORF exhibits genomic organization compatible with a translational readthrough-dependent mode of expression; null mutant displays increased translation rate and increased readthrough of premature stop codons; BSC2 has a paralog, IRC23, that arose from the whole genome duplication" [YDR275W]	4259.19	4752.95	2165.89	4057.22	2145.18	4622.73	-1.74874	-0.91664	-2.53918	-1.28033	-2.38312	-1.13145	GGTCTGGAATATGATATTAGTTCAGGTAGTGTTAACAAAAGTAGGCGTTTGAATTCAACT	1012782	chrIV	1012723	+	FALSE		YDR275W.1	851868	NM_001180583	Bsc2p	chrIV:1012723-1012782	GO:0005811|GO:0008150|GO:0003674|GO:0016020|GO:0016021	NM_001180583	TC19589
A_06_P7111	0.00153578	6.18693e-05	YPR065W	1.55195	up	ROX1	Chr XVI from 679693-680799, Genome Release 64-2-1, Verified ORF, "Heme-dependent repressor of hypoxic genes; mediates aerobic transcriptional repression of hypoxia induced genes such as COX5b and CYC7; repressor function regulated through decreased promoter occupancy in response to oxidative stress; contains an HMG domain that is responsible for DNA bending activity; involved in the hyperosmotic …	4725.56	5742.18	2311.84	4049.43	2417.18	4423.87	-1.6022	-0.670699	-2.45196	-1.29068	-2.23628	-1.22404	GACCAACTTATATTGTCAAACCACTGTCTCACACCAGGAACAATCTATTGTCCACAACTA	680680	chrXVI	680621	+	FALSE		YPR065W	856178	NM_001184162	Rox1p	chrXVI:680621-680680	GO:0000987|GO:0000790|GO:0006355|GO:0008301|GO:0071470|GO:0005634|GO:0000122|GO:0097201|GO:0003677|GO:0006351|GO:0043565|GO:0001078|GO:0001135	NM_001184162	TC18678
A_06_P1047	0.00167975	7.45558e-05	YAL025C	1.55015	up	MAK16	Chr I from 101145-100225, Genome Release 64-2-1, reverse complement, Verified ORF, "Essential nuclear protein; constituent of 66S pre-ribosomal particles; required for maturation of 25S and 5.8S rRNAs; required for maintenance of M1 satellite double-stranded RNA of the L-A virus" [YAL025C]	5666	3731.97	2568.27	3788.3	2909.07	4549.7	-1.33302	-1.31486	-2.33485	-1.38688	-1.96543	-1.1334	AAACTAAACGTCCTAAAGTCGAAATCGAATACGAGGAGGAACACGAAGTTCAAAATGCTG	100305	chrI	100246	-	FALSE		YAL025C	851208	NM_001178170	ribosome biosynthesis protein MAK16	chrI:100305-100246	GO:0003674|GO:0000463|GO:0007049|GO:0005730|GO:0042273|GO:0005634|GO:0030687|GO:0003676|GO:0000466	NM_001178170	TC19060
A_06_P5369	0.00504858	0.00065916	YML080W	1.54934	up	DUS1	Chr XIII from 108806-110077, Genome Release 64-2-1, Verified ORF, "Dihydrouridine synthase; member of a widespread family of conserved proteins including Smm1p, Dus3p, and Dus4p; modifies pre-tRNA(Phe) at U17" [YML080W]	3065.54	2476.89	1281.27	2612.24	1553.6	3048.69	-2.22566	-1.91077	-3.31098	-1.93247	-2.85732	-1.70831	AAACGTAAAGCTGACGTGCCATTAGAATCTGCTGATAAAAAGAAGGACGTGAAAGCTTAA	110077	chrXIII	110018	+	FALSE		YML080W	854895	NM_001182439	tRNA dihydrouridine synthase	chrXIII:110018-110077	GO:0050660|GO:0017150|GO:0016491|GO:0005634|GO:0003824|GO:0008033|GO:0006400|GO:0055114|GO:0005829	NM_001182439	NP259442
A_06_P4306	0.00133469	4.49655e-05	YJR063W	1.54657	up	RPA12	Chr X from 555195-555572, Genome Release 64-2-1, Verified ORF, "RNA polymerase I subunit A12.2; contains two zinc binding domains, and the N terminal domain is responsible for anchoring to the RNA pol I complex" [YJR063W]	1990.76	555.16	725.336	589.796	1011.44	603.623	-2.84409	-4.04865	-4.1591	-4.07389	-3.47316	-4.04609	CCTCAGTGTGGAAATGAAGAGATGAACTATCATACTTTACAGTTAAGATCTGCAGATGAA	555505	chrX	555446	+	FALSE		YJR063W	853526	NM_001181721	DNA-directed RNA polymerase I core subunit RPA12	chrX:555446-555505	GO:0006379|GO:0003899|GO:0042254|GO:0006363|GO:0005730|GO:0005634|GO:0006360|GO:0000122|GO:0003676|GO:0042790|GO:0046872|GO:0006351|GO:0005736|GO:0001054|GO:0008270	NM_001181721	TC21274
A_06_P7094	0.000999041	2.10137e-05	YPR048W	1.54392	up	TAH18	Chr XVI from 659182-661053, Genome Release 64-2-1, Verified ORF, "Conserved NAPDH-dependent diflavin reductase; component of an early step in the cytosolic Fe-S protein assembly (CIA) machinery; transfers electrons from NADPH to the Fe-S cluster of Dre2p; plays a pro-death role under oxidative stress; Tah18p-dependent nitric oxide synthesis confers high-temperature stress tolerance; possible targ…	1013.9	601.293	452.291	681.811	509.476	868.359	-3.82351	-3.91089	-4.82471	-3.86069	-4.45011	-3.52397	CAGAGATGAGGAAAATTCACCAGGTGTTAAATATGTCCAAGACTACTTATGGAGATTAGG	660851	chrXVI	660792	+	FALSE		YPR048W	856161	NM_001184145	NAPDH-dependent diflavin reductase	chrXVI:660792-660851	GO:0005739|GO:0005515|GO:0005737|GO:0016226|GO:0003958|GO:0010181|GO:0016651|GO:0016491|GO:0055114|GO:0045429|GO:0006809	NM_001184145	TC17499
A_06_P1281	0.00124396	3.90522e-05	YBR034C	1.5437	up	HMT1	Chr II from 305976-304930, Genome Release 64-2-1, reverse complement, Verified ORF, "Nuclear SAM-dependent mono- and asymmetric methyltransferase; modifies hnRNPs, including Npl3p and Hrp1p, affecting their activity and nuclear export; methylates U1 snRNP protein Snp1p and ribosomal protein Rps2p; interacts genetically with genes encoding components of Rpd3(L) and this interaction is important fo…	6545.48	4344.46	3000.02	4030.44	3358.79	4246.92	-1.12776	-1.08344	-2.08645	-1.30855	-1.75416	-1.2459	CATTGAAGGTGAATTGGTTTGCTCTCCAAACGAGAAGAATAACAGAGATCTAAATATCAA	305071	chrII	305012	-	FALSE		YBR034C	852322	NM_001178382	protein-arginine omega-N methyltransferase HMT1	chrII:305071-305012	GO:0019919|GO:0060567|GO:0008168|GO:0034969|GO:0035241|GO:0018216|GO:0035247|GO:0005634|GO:0008469|GO:0032259|GO:0035242|GO:0005829|GO:0006406|GO:0032968|GO:0006479|GO:0016740	NM_001178382	TC18787
A_06_P3359	0.00421548	0.000474148	YGR138C	1.54045	up	TPO2	Chr VII from 765606-763762, Genome Release 64-2-1, reverse complement, Verified ORF, "Polyamine transporter of the major facilitator superfamily; member of the 12-spanner drug:H(+) antiporter DHA1 family; specific for spermine; localizes to the plasma membrane; transcription of TPO2 is regulated by Haa1p; TPO2 has a paralog, TPO3, that arose from the whole genome duplication" [YGR138C]	43543.9	2199.59	15102.3	2227.09	22425	1845	1.61403	-2.03572	0.269988	-2.14634	0.990676	-2.45131	AAGGGCTTGAGACATAAGTTGTCCAAGAAGGACTATTCCATCGACAGTGTTGAGATGTAA	763826	chrVII	763767	-	FALSE		YGR138C	853039	NM_001181267	spermine transporter	chrVII:763826-763767	GO:0000297|GO:0015297|GO:0000296|GO:0016020|GO:0005886|GO:0006810|GO:0000329|GO:0016021|GO:0055085|GO:0071944	NM_001181267	TC21763
A_06_P7051	0.000382994	1.25946e-06	YPR006C	1.53807	up	ICL2	Chr XVI from 568996-567269, Genome Release 64-2-1, reverse complement, Verified ORF, "2-methylisocitrate lyase of the mitochondrial matrix; functions in the methylcitrate cycle to catalyze the conversion of 2-methylisocitrate to succinate and pyruvate; ICL2 transcription is repressed by glucose and induced by ethanol" [YPR006C]	15821.2	158850	9023.27	54599.9	8061.5	26063.5	0.146814	4.12358	-0.48131	2.43118	-0.474305	1.40244	GCATTCAGATGGAGTATCATTCTGGGAATTAGCCAATAGCTTCCAAAGTGACGGAATGAA	567500	chrXVI	567441	-	FALSE		YPR006C.1	856114	NM_001184103	methylisocitrate lyase ICL2	chrXVI:567500-567441	GO:0005739|GO:0046912|GO:0046421|GO:0005759|GO:0008152|GO:0019629|GO:0004451|GO:0003824|GO:0019752|GO:0006097|GO:0016829	NM_001184103	TC17662
A_06_P4179	0.0027791	0.000217246	YJL157C	1.53564	up	FAR1	Chr X from 126328-123836, Genome Release 64-2-1, reverse complement, Verified ORF, "CDK inhibitor and nuclear anchor; during the cell cycle Far1p sequesters the GEF Cdc24p in the nucleus; phosphorylation by Cdc28p-Cln results in SCFCdc4 complex-mediated ubiquitin-dependent degradation, releasing Cdc24p for export and activation of GTPase Cdc42p; in response to pheromone, phosphorylation of Far1p …	2471.04	1336.18	1062.55	1507.3	1260.65	1759.9	-2.53411	-2.82913	-3.58942	-2.71274	-3.15295	-2.52444	GAACAAAAAACGCGTCTAATTATGGATGAACACCCGCATTCTAGTTTGATAGAAATAGAA	123951	chrX	123892	-	FALSE		YJL157C	853283	NM_001181590	cyclin-dependent protein serine/threonine kinase inhibiting protein FAR1	chrX:123951-123892	GO:0043332|GO:0071901|GO:0005634|GO:0046872|GO:0005737|GO:0007049|GO:0016020|GO:0051457|GO:0000751|GO:0004861|GO:0000750|GO:0004860|GO:0008270|GO:0006469|GO:0051301	NM_001181590	TC17150
A_06_P2298	0.00304701	0.000268248	YDR309C	1.53557	up	GIC2	Chr IV from 1080199-1079048, Genome Release 64-2-1, reverse complement, Verified ORF, "Redundant rho-like GTPase Cdc42p effector; involved in initiation of budding and cellular polarization; interacts with Cdc42p via the Cdc42/Rac-interactive binding (CRIB) domain and with PI(4,5)P2 via a polybasic region; GIC2 has a paralog, GIC1, that arose from the whole genome duplication" [YDR309C]	4859.28	1321.7	2340.91	1414.16	2493.71	1786.09	-1.56723	-2.79981	-2.44199	-2.82016	-2.18601	-2.49103	CTGACTCCCCTGTAAACCATAGAAAATCTTTCGATGATGTTCTTTATTCTTTCAACCAGC	1079124	chrIV	1079065	-	FALSE		YDR309C	851904	NM_001180617	Gic2p	chrIV:1079124-1079065	GO:0043332|GO:0031106|GO:0005886|GO:0008360|GO:0007096|GO:0005546|GO:0030010|GO:0000131|GO:0090338|GO:0043547|GO:0005737|GO:0005934|GO:0017048|GO:0005856|GO:0005938|GO:0005935|GO:0005096	NM_001180617	TC18589
A_06_P5227	0.00310691	0.000279677	YLR409C	1.5346	up	UTP21	Chr XII from 937233-934414, Genome Release 64-2-1, reverse complement, Verified ORF, "Subunit of U3-containing 90S preribosome and SSU processome complexes; involved in production of 18S rRNA and assembly of small ribosomal subunit; synthetic defect with STI1 Hsp90 cochaperone; human homolog linked to glaucoma; Small Subunit processome is also known as SSU processome" [YLR409C]	5359.8	2682.88	2605.26	2811.98	2792.16	3748.87	-1.41517	-1.82781	-2.32734	-1.83687	-2.03303	-1.41616	TAAGATCATTGAATTCCTTTGAGCCATTTGATGAAATTGTGTGGTTTATCGACGCGTTAA	934686	chrXII	934627	-	FALSE		YLR409C.1	851125	NM_001182297	rRNA-processing protein UTP21	chrXII:934686-934627	GO:0003674|GO:0042254|GO:0030529|GO:0006364|GO:0032040|GO:0005730|GO:0005634|GO:0042274|GO:0034388|GO:0030686	NM_001182297	TC19863
A_06_P4875	0.0201517	0.00555698	YLR063W	1.53392	up	BMT6	Chr XII from 264157-265254, Genome Release 64-2-1, Verified ORF, "Methyltransferase required for m3U2843 methylation of the 25S rRNA; S-adenosylmethionine-dependent; green fluorescent protein (GFP)-fusion protein localizes to the cytoplasm; YLR063W is not an essential gene" [YLR063W]	398.912	405.788	154.975	352.996	205.692	487.86	-5.1665	-4.5277	-6.35384	-4.8133	-5.78372	-4.37466	GACTACTCGATTCCATTGGAAAACATGCGATTCTTTTACCGTCTTTATGTCAAGAACTAA	265255	chrXII	265196	+	FALSE		YLR063W.1	850752	NM_001181950	25S rRNA (uracil2843-N3)-methyltransferase	chrXII:265196-265255	GO:0005737|GO:0070475|GO:0006364|GO:0008168|GO:0070042|GO:0008757|GO:0005634|GO:0032259|GO:0016740	NM_001181950	TC18704
A_06_P4492	0.00555619	0.000806192	YKL082C	1.51906	up	RRP14	Chr XI from 282329-281025, Genome Release 64-2-1, reverse complement, Verified ORF, "Essential protein, constituent of 66S pre-ribosomal particles; interacts with proteins involved in ribosomal biogenesis and cell polarity; member of the SURF-6 family" [YKL082C]	9663.07	7569.85	4192.06	8220.7	4995.95	9299.94	-0.563148	-0.272473	-1.60064	-0.264219	-1.16633	-0.107342	CGATTGAATGGAGCGAACGTAAGAGGGTTGTGGAAGACACGATATCTGAAAGACAAAAGA	280889	chrXI	280830	-	FALSE		YKL082C	853780	NM_001179648	ribosome biosynthesis protein RRP14	chrXI:280889-280830	GO:0003674|GO:0042254|GO:0006364|GO:0003723|GO:0005730|GO:0042273|GO:0005634|GO:0042274|GO:0022625|GO:0003677	NM_001179648	TC20726
A_06_P6840	0.00532136	0.000720897	YPL081W	1.5136	up	RPS9A	Chr XVI from 404950-404956,405458-406044, Genome Release 64-2-1, intron sequence removed, Verified ORF, "Protein component of the small (40S) ribosomal subunit; homologous to mammalian ribosomal protein S9 and bacterial S4; RPS9A has a paralog, RPS9B, that arose from the whole genome duplication" [YPL081W]	15412.3	9535.33	6234.06	10213.9	7868.07	10754.5	0.104736	0.00539112	-1.0369	0.0350997	-0.493244	0.122662	GATTAGGAGACTAGTTAGAGTCGGTGTTTTATCCGAAGATAAGAAGAAGTTAGATTATGT	405734	chrXVI	405675	+	FALSE		YPL081W.1	856024	NM_001183895	ribosomal 40S subunit protein S9A	chrXVI:405675-405734	GO:0000462|GO:0003735|GO:0042254|GO:0003723|GO:0006364|GO:0032040|GO:0005730|GO:0015935|GO:0005634|GO:0019843|GO:0006412|GO:0045903|GO:0005622|GO:0005737|GO:0002181|GO:0022627|GO:0030529|GO:0005840|GO:0030686	NM_001183895	TC20341
A_06_P1342	0.00149365	5.91069e-05	YBR091C	1.51311	up	TIM12	Chr II from 427484-427155, Genome Release 64-2-1, reverse complement, Verified ORF, "Essential protein of the inner mitochondrial membrane; peripherally localized; component of the TIM22 complex, which is a twin-pore translocase that mediates insertion of numerous multispanning inner membrane proteins" [YBR091C]	5985.81	2451.36	3654.98	2221.88	3072.22	2229.26	-1.25349	-1.92502	-1.80541	-2.2023	-1.85101	-2.17261	TGGCAAAGATGCATTACAGCAATCGCCTCATTGGAGGATTTGTACAAACACGAGGTTTCG	427279	chrII	427220	-	FALSE		YBR091C.1	852388	NM_001178439	Tim12p	chrII:427279-427220	GO:0005739|GO:0042721|GO:0005543|GO:0016020|GO:0045039|GO:0006810|GO:0005743|GO:0016021|GO:0015031|GO:0046872|GO:0015266	NM_001178439	TC21514

## Sheet: Down (82)
ProbeName	Corrected p-value	p-value	SystemicName	FCAbsolute	regulation	GeneSymbol	Description	[VP16, YPD](raw)	[VP16, YPGly](raw)	[WT, YPD](raw)	[WT, YPGly](raw)	[sef1, YPD](raw)	[sef1, YPGly](raw)	[VP16, YPD](normalized)	[VP16, YPGly](normalized)	[WT, YPD](normalized)	[WT, YPGly](normalized)	[sef1, YPD](normalized)	[sef1, YPGly](normalized)	Sequence	Chromosome End Index_Avadis_	Chromosome Number_Avadis_	Chromosome Start Index_Avadis_	Chromosome Strand_Avadis_	ControlType	Cytoband	EnsemblID	EntrezGeneID	GenbankAccession	GeneName	GenomicCoordinates	Go	RefSeqAccession	TIGRID	UniGeneID
A_06_P1196	6.85137e-08	1.22128e-11		15.3687	down			355.924	3526.78	390.984	520.58	4277.04	9938.6	-5.33241	-1.38762	-5.01549	-4.24444	-1.39049	-0.0129416	TGTCTTTTCATGTGAGCAGAACTAAAATCTTGGTCTTGGTCAGAATCTCGATTATCCTTC	100112	chrII	100053	+	FALSE		YBL065W.1				chrII:100053-100112
A_06_P2333	0.00145215	5.61706e-05	YDR342C	3.51132	down	HXT7	Chr IV from 1155928-1154216, Genome Release 64-2-1, reverse complement, Verified ORF, "High-affinity glucose transporter; member of the major facilitator superfamily, nearly identical to Hxt6p, expressed at high basal levels relative to other HXTs, expression repressed by high glucose levels; HXT7 has a paralog, HXT4, that arose from the whole genome duplication" [YDR342C]	117269	38337.3	156810	50419.3	314461	73537.3	3.04298	2.11834	3.64812	2.34039	4.85499	2.90443	GCTGAAGAAATGACTCACGATGACAAGCCATTGTACAAGAGAATGTTCAGCACCAAATAA	1154270	chrIV	1154211	-	FALSE		YDR342C	851943	NM_001180650	hexose transporter HXT7	chrIV:1154270-1154211	GO:0005215|GO:0005886|GO:0022857|GO:0008643|GO:0055085|GO:0015761|GO:0071944|GO:0008645|GO:0015750|GO:0005739|GO:0015755|GO:0015578|GO:0016020|GO:0046323|GO:0005887|GO:0022891|GO:0015146|GO:0005353|GO:0006810|GO:0005351|GO:0016021|GO:0005355|GO:0015992	NM_001180650	TC17690
A_06_P7232	0.000423212	1.65965e-06	YPR184W	2.10721	down	GDB1	Chr XVI from 902044-906654, Genome Release 64-2-1, Verified ORF, "Glycogen debranching enzyme; contains glucanotranferase and alpha-1,6-amyloglucosidase activities; required for glycogen degradation; phosphorylated in mitochondria; activity is inhibited by Igd1p; protein abundance increases in response to DNA replication stress" [YPR184W]	5932.54	8554.12	13796.2	12578.1	9672.09	11366.3	-1.27736	-0.0579381	0.116714	0.340954	-0.202028	0.166737	ACAATTATACTACAGATTAAAAGGCCATAGAAAATGGATTTTTGAAAGTGTGTGGGCAGG	906523	chrXVI	906464	+	FALSE		YPR184W	856314	NM_001184281	bifunctional 4-alpha-glucanotransferase/amylo-alpha-1,6-glucosidase	chrXVI:906464-906523	GO:0005975|GO:0016757|GO:0005978|GO:0003824|GO:0005739|GO:0005737|GO:0016787|GO:0016798|GO:0008152|GO:0004134|GO:0004135|GO:0030247|GO:0005980|GO:0016740	NM_001184281	TC16635
A_06_P2334	0.00387449	0.000418547	YDR343C	2.0626	down	HXT6	Chr IV from 1161320-1159608, Genome Release 64-2-1, reverse complement, Verified ORF, "High-affinity glucose transporter; member of the major facilitator superfamily, nearly identical to Hxt7p, expressed at high basal levels relative to other HXTs, repression of expression by high glucose requires SNF3; HXT6 has a paralog, HXT1, that arose from the whole genome duplication" [YDR343C]	154253	52735.9	192672	66931.2	243854	48965.2	3.43909	2.57143	3.95273	2.75523	4.48355	2.30487	GCTGAAGAAATGGCTCACGATGATAAGCCATTGTACAAGAGAATGTTCAGCACCAAATAA	1159662	chrIV	1159603	-	FALSE		YDR343C	851944	NM_001180651	hexose transporter HXT6	chrIV:1159662-1159603	GO:0005215|GO:0005886|GO:0022857|GO:0008643|GO:0055085|GO:0015761|GO:0071944|GO:0008645|GO:0005739|GO:0015755|GO:0015578|GO:0016020|GO:0046323|GO:0005887|GO:0022891|GO:0005353|GO:0006810|GO:0005351|GO:0016021|GO:0005355|GO:0015992	NM_001180651	TC17690
A_06_P1552	0.000999041	2.0726e-05	YBR298C	2.05545	down	MAL31	Chr II from 804475-802631, Genome Release 64-2-1, reverse complement, Verified ORF, "Maltose permease; high-affinity maltose transporter (alpha-glucoside transporter); encoded in the MAL3 complex locus; member of the 12 transmembrane domain superfamily of sugar transporters; functional in genomic reference strain S288C" [YBR298C]	5810.36	6099.28	11696.5	6503.17	9233.24	7604.64	-1.30358	-0.550191	-0.114984	-0.603176	-0.264125	-0.398602	TTTTCTGGGGAGGATTTTGTCTGGCCACTTTAGCTTGGGCTGTTGTCGATTTACCAGAAA	802884	chrII	802825	-	FALSE		YBR298C	852601	NM_001178646	maltose permease	chrII:802884-802825	GO:0005215|GO:0000023|GO:0022857|GO:0008643|GO:0055085|GO:0035428|GO:0071944|GO:0016020|GO:0046323|GO:0005887|GO:0022891|GO:0006810|GO:0005351|GO:0005352|GO:0016021|GO:0000017|GO:0005355|GO:0015992	NM_001178646	TC17533
A_06_P1808	0.000631288	6.51944e-06	YDL079C	1.94822	down	MRK1	Chr IV from 314044-312951,314748-314337, Genome Release 64-2-1, reverse complement, intron sequence removed, Verified ORF, "Glycogen synthase kinase 3 (GSK-3) homolog; one of four GSK-3 homologs in S. cerevisiae that function to activate Msn2p-dependent transcription of stress responsive genes and that function in protein degradation; MRK1 has a paralog, RIM11, that arose from the whole genome du…	9001.7	2662.74	18593.8	3759.97	13618.2	5533.17	-0.677877	-1.81867	0.559335	-1.41332	0.28428	-0.858526	TCTATTATCAAGCTATTTTGACGAAACCAAACGTTGTGATACCGACACTTACGTAAAAGC	313134	chrIV	313075	-	FALSE		YDL079C.1	851480	NM_001180138	putative serine/threonine protein kinase MRK1	chrIV:313134-313075	GO:0034605|GO:0016310|GO:0004672|GO:0042176|GO:0000166|GO:0016301|GO:0004674|GO:0071472|GO:0006468|GO:0005575|GO:0005524|GO:0016740	NM_001180138	TC20842
A_06_P1369	0.000758099	1.05404e-05	YBR117C	1.91163	down	TKL2	Chr II from 476437-474392, Genome Release 64-2-1, reverse complement, Verified ORF, "Transketolase; catalyzes conversion of xylulose-5-phosphate and ribose-5-phosphate to sedoheptulose-7-phosphate and glyceraldehyde-3-phosphate in the pentose phosphate pathway; needed for synthesis of aromatic amino acids; TKL2 has a paralog, TKL1, that arose from the whole genome duplication" [YBR117C]	2095.3	30272.8	4324.64	33852.5	3117.27	27548.4	-2.77722	1.76257	-1.53832	1.75228	-1.84242	1.45567	TGTGATCCATGACGTGGAGAATCCTGATATTATCCTGGTGTCAACAGGATCAGAAGTCTC	474791	chrII	474732	-	FALSE		YBR117C.1	852414	NM_001178465	transketolase TKL2	chrII:474791-474732	GO:0005737|GO:0008152|GO:0005634|GO:0006098|GO:0003824|GO:0046872|GO:0016740|GO:0004802	NM_001178465	TC17358
A_06_P1614	0.000693056	8.40068e-06	YCL064C	1.90213	down	CHA1	Chr III from 16880-15798, Genome Release 64-2-1, reverse complement, Verified ORF, "Catabolic L-serine (L-threonine) deaminase; catalyzes the degradation of both L-serine and L-threonine; required to use serine or threonine as the sole nitrogen source, transcriptionally induced by serine and threonine" [YCL064C]	4049.45	71474.2	3995.82	83022.9	6111.27	80748.3	-1.82139	3.00061	-1.68716	3.06927	-0.893777	3.03306	CCTAGAAAATGCACTGGGCTCAAAATTAGCTGCGGATGACATTGTGATAATTATTGCTTG	15993	chrIII	15934	-	FALSE		YCL064C	850295	NM_001178706	L-serine/L-threonine ammonia-lyase CHA1	chrIII:15993-15934	GO:0042645|GO:0005739|GO:0003941|GO:0006520|GO:0030170|GO:0004794|GO:0006565|GO:0016829|GO:0006567	NM_001178706	TC18747
A_06_P3514	0.00296525	0.000253182	YGR292W	1.87989	down	MAL12	Chr VII from 1076599-1078353, Genome Release 64-2-1, Verified ORF, "Maltase (alpha-D-glucosidase); inducible protein involved in maltose catabolism; encoded in the MAL1 complex locus; hydrolyzes the disaccharides maltose, turanose, maltotriose, and sucrose" [YGR292W]	2851.63	748.937	5878.46	715.411	4096.48	679.939	-2.34877	-3.65367	-1.10996	-3.79392	-1.43812	-3.90227	ATGTTAAACCTTGGTTTCTCTTGAATGAATCTTTCGAGCAAGGAATCAATGTTGAGCAGG	1078046	chrVII	1077987	+	FALSE		YGR292W	853209	NM_001181421	alpha-glucosidase MAL12	chrVII:1077987-1078046	GO:0005987|GO:0004575|GO:0033934|GO:0005886|GO:0005975|GO:0000023|GO:0003824|GO:0032450|GO:0016787|GO:0016798|GO:0008152|GO:0000025|GO:0004558	NM_001181421	TC17647
A_06_P4397	0.00100141	2.1242e-05	YJR153W	1.86099	down	PGU1	Chr X from 722815-723900, Genome Release 64-2-1, Verified ORF, "Endo-polygalacturonase; pectolytic enzyme that hydrolyzes the alpha-1,4-glycosidic bonds in the rhamnogalacturonan chains in pectins" [YJR153W]	188.26	73.5574	250.451	87.8368	268.014	134.939	-6.26073	-6.92725	-5.66193	-6.8132	-5.36466	-6.2271	ATGGTATTGTTATCGAAGGCGATTATTTGAATAGTAAGACTACTGGAACTGCTACAGGTG	723709	chrX	723650	+	FALSE		YJR153W.1	853618	NM_001181811	Pgu1p	chrX:723650-723709	GO:0016787|GO:0007124|GO:0005975|GO:0016798|GO:0008152|GO:0004650|GO:0045490|GO:0071555|GO:0005576	NM_001181811	TC18724
A_06_P1953	0.0025187	0.000175546	YDL218W	1.85218	down	YDL218W	Chr IV from 66493-67446, Genome Release 64-2-1, Uncharacterized ORF, "Putative protein of unknown function; YDL218W transcription is regulated by Azf1p and induced by starvation and aerobic conditions; expression also induced in cells treated with the mycotoxin patulin" [YDL218W]	1040.7	5249.02	2056.11	6808.87	1490.3	5454.99	-3.79381	-0.756955	-2.62359	-0.584066	-2.90459	-0.942111	TTACTCTACGGATGAGTCAGGTGATCGGTCTTATCAAGAAAAGGTCACAGAAGGAGCTCA	67386	chrIV	67327	+	FALSE		YDL218W.1	851308	NM_001180278	hypothetical protein	chrIV:67327-67386	GO:0008150|GO:0003674|GO:0005737|GO:0016020|GO:0016021	NM_001180278	TC19531
A_06_P6186	0.00398078	0.000432138	YNR073C	1.8376	down	MAN2	Chr XIV from 776300-774792, Genome Release 64-2-1, reverse complement, Uncharacterized ORF, "Putative mannitol dehydrogenase; YNR073C has a paralog, DSF1, that arose from a segmental duplication" [YNR073C]	917.462	143.83	1959.98	172.871	1277.76	168.54	-3.98401	-5.96027	-2.70526	-5.85583	-3.10619	-5.90758	ATCAATTTACGAGCAATTGCGTAAACCAGATGGTAAGTACAAGTTATTGGCAGTATGTGT	775110	chrXIV	775051	-	FALSE		YNR073C	855810	NM_001183250	putative mannitol dehydrogenase	chrXIV:775110-775051	GO:0050662|GO:0008150|GO:0008152|GO:0019594|GO:0016491|GO:0005575|GO:0046029|GO:0003824|GO:0055114	NM_001183250	TC18014
A_06_P5547	0.00103216	2.41912e-05	YMR118C	1.83381	down	SHH3	Chr XIII from 502734-502144, Genome Release 64-2-1, reverse complement, Uncharacterized ORF, "Putative mitochondrial inner membrane protein of unknown function; although similar to paralogous Sdh3p, Shh3p is not a stoichiometric subunit of either succinate dehydrogenase or of the TIM22 translocase; SHH3 has a paralog, SDH3, that arose from the whole genome duplication" [YMR118C]	2077	9650.66	3886.8	15899.8	2941.49	12999.8	-2.79307	0.129708	-1.70269	0.577892	-1.91822	0.345563	ATATGGGCTACGAATTGACCAACCGTGGGGTTATAAAAACCGGATCAATCGTTTTAGCCG	502240	chrXIII	502181	-	FALSE		YMR118C	855145	NM_001182618	protein SHH3	chrXIII:502240-502181	GO:0048038|GO:0006099|GO:0005743|GO:0009055|GO:0016627|GO:0046872|GO:0005739|GO:0003674|GO:0008150|GO:0016020|GO:0005749|GO:0006121|GO:0000104|GO:0016021|GO:0045281	NM_001182618	TC20377
A_06_P2580	0.000753264	1.00704e-05	YEL039C	1.82573	down	CYC7	Chr V from 79977-79636, Genome Release 64-2-1, reverse complement, Verified ORF, "Cytochrome c isoform 2, expressed under hypoxic conditions; also known as iso-2-cytochrome c; electron carrier of the mitochondrial intermembrane space that transfers electrons from ubiquinone-cytochrome c oxidoreductase to cytochrome c oxidase during cellular respiration; protein abundance increases in response to …	29246.5	4508.42	51604.4	6996.33	41231.5	7505.14	1.03513	-0.993166	2.03687	-0.511133	1.9036	-0.443848	ATGCAAACATCAACAAGAACGTCAAATGGGATGAGGATAGTATGTCCGAGTACTTGACGA	79799	chrV	79740	-	FALSE		YEL039C	856672	NM_001178854	cytochrome c isoform 2	chrV:79799-79740	GO:0005739|GO:0005758|GO:0006123|GO:0006122|GO:0070469|GO:0009055|GO:0046872|GO:0055114|GO:0020037	NM_001178854	TC21451
A_06_P6712	0.000631288	6.477e-06	YOR348C	1.8252	down	PUT4	Chr XV from 988782-986899, Genome Release 64-2-1, reverse complement, Verified ORF, "Proline permease; required for high-affinity transport of proline; also transports the toxic proline analog azetidine-2-carboxylate (AzC); PUT4 transcription is repressed in ammonia-grown cells" [YOR348C]	2513.33	49628.8	4461.05	58384.5	3542.18	55534.5	-2.51443	2.44478	-1.51614	2.57127	-1.64638	2.51293	TACAGGGTTAGTCGAGATCGAGGAGAAATCAAGAGAAATTGAGGAGATGAGATTACCCCC	986995	chrXV	986936	-	FALSE		YOR348C	854530	NM_001183768	proline permease PUT4	chrXV:986995-986936	GO:0005773|GO:0005886|GO:0006865|GO:0055085|GO:0015193|GO:0015804|GO:0015297|GO:0016020|GO:0005887|GO:0015812|GO:0035524|GO:0015824|GO:0006810|GO:0015175|GO:0016021	NM_001183768	TC17485
A_06_P5645	0.00191461	9.85259e-05	YMR206W	1.81384	down	YMR206W	Chr XIII from 675896-676837, Genome Release 64-2-1, Uncharacterized ORF, "Putative protein of unknown function; not an essential gene; YMR206W has a paralog, YNR014W, that arose from the whole genome duplication" [YMR206W]	7180.7	13500.8	13990.8	18050.4	10127.8	16353.1	-0.99983	0.603679	0.153102	0.862976	-0.140781	0.705572	CTTGTGCAAGGCATCACCATAGAAGAAATTCTATTGCTGTAAAATTTGACAAGGCTTTAT	676816	chrXIII	676757	+	FALSE		YMR206W.1	855246	NM_001182713	hypothetical protein	chrXIII:676757-676816	GO:0008150|GO:0003674|GO:0005575	NM_001182713	TC20420
A_06_P1553	0.0023764	0.000155246	YBR299W	1.80642	down	MAL32	Chr II from 805351-807105, Genome Release 64-2-1, Verified ORF, "Maltase (alpha-D-glucosidase); inducible protein involved in maltose catabolism; encoded in the MAL3 complex locus; functional in genomic reference strain S288C; hydrolyzes the disaccharides maltose, turanose, maltotriose, and sucrose" [YBR299W]	1621.26	537.776	3153.75	566.976	2246.75	521.636	-3.15629	-4.12691	-2.00587	-4.13277	-2.30316	-4.27793	ATGTTAAACCTTGGTTTTTCTTGAATGAATCTTTTGAGCAAGGAATCAATGTTGAGCAGG	806785	chrII	806726	+	FALSE		YBR299W	852602	NM_001178647	alpha-glucosidase MAL32	chrII:806726-806785	GO:0005987|GO:0004575|GO:0033934|GO:0005886|GO:0005975|GO:0000023|GO:0003824|GO:0032450|GO:0016787|GO:0016798|GO:0008152|GO:0000025|GO:0004558	NM_001178647	TC17647
A_06_P4984	4.36476e-05	6.22426e-08	YLR170C	1.79647	down	APS1	Chr XII from 501049-500579, Genome Release 64-2-1, reverse complement, Verified ORF, "Small subunit of the clathrin-associated adaptor complex AP-1; AP-1 is involved in protein sorting at the trans-Golgi network; homolog of the sigma subunit of the mammalian clathrin AP-1 complex" [YLR170C]	3576.49	1670.23	4658.52	3831.06	5022.37	3740.8	-1.99766	-2.45532	-1.434	-1.36892	-1.15249	-1.43245	CGGCAATGTTTGTGAGCTAGACATTATATTTAACTTCAGTAAGGTCTACGATATCTTGAA	500758	chrXII	500699	-	FALSE		YLR170C.1	850868	NM_001182057	Aps1p	chrXII:500758-500699	GO:0005794|GO:0030121|GO:0005634|GO:0031410|GO:0006896|GO:0015031|GO:0006886|GO:0030117|GO:0030665|GO:0005737|GO:0016020|GO:0030276|GO:0008565|GO:0006810|GO:0016192|GO:0005768	NM_001182057	TC20891
A_06_P1957	0.00938091	0.00180762	YDL222C	1.78401	down	FMP45	Chr IV from 61801-60872, Genome Release 64-2-1, reverse complement, Verified ORF, "Integral membrane protein localized to mitochondria; required for sporulation and maintaining sphingolipid content; similar to SUR7; FMP45 has a paralog, YNL194C, that arose from the whole genome duplication" [YDL222C]	4507.79	19364.4	9885.12	26771.8	6327.5	23585.3	-1.66389	1.13766	-0.379487	1.43385	-0.828763	1.24659	TATGAAAGCCCTTCTGTTGACACCGGTGCTCAAATGGAGAAATCCACTTACAATAGTGGG	61121	chrIV	61062	-	FALSE		YDL222C	851304	NM_001180282	Fmp45p	chrIV:61121-61062	GO:0030437|GO:0005886|GO:0032185|GO:0031505|GO:0030435|GO:0071944|GO:0006897|GO:0005739|GO:0003674|GO:0016020|GO:0030866|GO:0045121|GO:0016021|GO:0005938	NM_001180282	TC19927
A_06_P5604	0.00107868	2.67265e-05	YMR169C	1.77455	down	ALD3	Chr XIII from 600872-599352, Genome Release 64-2-1, reverse complement, Verified ORF, "Cytoplasmic aldehyde dehydrogenase; involved in beta-alanine synthesis; uses NAD+ as the preferred coenzyme; very similar to Ald2p; expression is induced by stress and repressed by glucose" [YMR169C]	44784.6	48669.5	89634	52423.7	61484.4	43520.5	1.65235	2.45338	2.83703	2.39945	2.4798	2.12498	CACCGGCGTTGATAACTATTTACAAATAAAATCAGTCCATGTGGATCTTTCATTGGATAA	599414	chrXIII	599355	-	FALSE		YMR169C	855205	NM_001182673	aldehyde dehydrogenase (NAD(+)) ALD3	chrXIII:599414-599355	GO:0019483|GO:0006598|GO:0005737|GO:0015940|GO:0016620|GO:0008152|GO:0016491|GO:0004029|GO:0055114	NM_001182673	TC19784
A_06_P2839	0.000999041	2.04141e-05	YFL014W	1.77338	down	HSP12	Chr VI from 107256-107585, Genome Release 64-2-1, Verified ORF, "Plasma membrane protein involved in maintaining membrane organization; involved in maintaining organization during stress conditions; induced by heat shock, oxidative stress, osmostress, stationary phase, glucose depletion, oleate and alcohol; protein abundance increased in response to DNA replication stress and dietary restriction;…	43763.9	160928	81932.1	191718	60413.9	157519	1.62134	4.17611	2.70764	4.28777	2.44784	4.01361	CAGACTCTCAAAAGTCATACGCTGAACAAGGTAAGGAATACATCACTGACAAGGCCGACA	107364	chrVI	107305	+	FALSE		YFL014W.1	850532	NM_001179952	lipid-binding protein HSP12	chrVI:107305-107364	GO:0034605|GO:0007009|GO:0005737|GO:0005886|GO:0071470|GO:0006950|GO:0005634|GO:0034599|GO:0007155|GO:0008289|GO:0005829|GO:0005768	NM_001179952	TC19316
A_06_P3511	0.00265471	0.000195848	YGR289C	1.76491	down	MAL11	Chr VII from 1075813-1073963, Genome Release 64-2-1, reverse complement, Verified ORF, "High-affinity maltose transporter (alpha-glucoside transporter); inducible; encoded in the MAL1 complex locus; broad substrate specificity that includes maltotriose; required for isomaltose utilization" [YGR289C]	3511.33	1490.67	6083.85	1785.82	4805.11	2038.57	-2.04297	-2.59576	-1.06091	-2.47003	-1.22337	-2.33169	ATGATTCGCTAGCTGATGAGAGTATCAGTCAGTCCTCAAGCATAAAACAGCGAGAATTAA	1074049	chrVII	1073990	-	FALSE		YGR289C	853207	NM_001181418	alpha-glucoside permease	chrVII:1074049-1073990	GO:0046352|GO:0022857|GO:0000023|GO:0008643|GO:0015768|GO:0015574|GO:0055085|GO:0035428|GO:0015771|GO:0016020|GO:0046323|GO:0005887|GO:0022891|GO:0006810|GO:0005364|GO:0005352|GO:0016021|GO:0005355|GO:0015293	NM_001181418
A_06_P5719	0.000789678	1.21056e-05	YMR280C	1.7549	down	CAT8	Chr XIII from 831329-827028, Genome Release 64-2-1, reverse complement, Verified ORF, "Zinc cluster transcriptional activator; necessary for derepression of a variety of genes under non-fermentative growth conditions, active after diauxic shift, binds carbon source responsive elements; relative distribution to the nucleus increases upon DNA replication stress" [YMR280C]	11086.1	32565.2	23034.8	34830.7	15029.2	36967.1	-0.366159	1.8577	0.870213	1.81722	0.44523	1.90268	CGTGGTCCAAGACGGCCTCAGAAAAATCGTTACAATACAGATCGATCAAAAAGTTCTGGT	827146	chrXIII	827087	-	FALSE		YMR280C	855323	NM_001182787	DNA-binding transcription factor CAT8	chrXIII:827146-827087	GO:0006355|GO:0006366|GO:0005975|GO:0000981|GO:0035948|GO:0005634|GO:0035959|GO:0000978|GO:0061414|GO:0003677|GO:0046872|GO:0006351|GO:0043565|GO:0001077|GO:0005737|GO:0008270	NM_001182787	TC16660
A_06_P5967	0.00293255	0.000243595	YNL195C	1.7423	down	YNL195C	Chr XIV from 272308-271523, Genome Release 64-2-1, reverse complement, Uncharacterized ORF, "Protein of unknown function; shares a promoter with YNL194C; the authentic, non-tagged protein is detected in highly purified mitochondria in high-throughput studies; YNL195C has a paralog, HBT1, that arose from the whole genome duplication" [YNL195C]	5669.04	19693.7	11512.8	21184.7	7629.44	20284.7	-1.35197	1.14088	-0.140517	1.09316	-0.550972	0.989988	TTCTTCTTACACCACTAAAGTGCAGGGATATCCCGCAAGTATTCCATCATTCAATCAGGA	271737	chrXIV	271678	-	FALSE		YNL195C.1	855526	NM_001183033	hypothetical protein	chrXIV:271737-271678	GO:0005739|GO:0008150|GO:0003674	NM_001183033	TC19510
A_06_P7076	0.0022528	0.000138943	YPR030W	1.73938	down	CSR2	Chr XVI from 627880-631245, Genome Release 64-2-1, Verified ORF, "Nuclear ubiquitin protein ligase binding protein; may regulate utilization of nonfermentable carbon sources and endocytosis of plasma membrane proteins; overproduction suppresses chs5 spa2 lethality at high temp; ubiquitinated by Rsp5p, deubiquitinated by Ubp2p; CSR2 has a paralog, ECM21, that arose from the whole genome duplicatio…	4528.51	9283.39	9854.93	11082.9	6033.62	14095.2	-1.66083	0.0464852	-0.370994	0.16948	-0.862257	0.484723	TTGAGGACTGAAGATTATGCGCTACAAATGGGGAATGAAAATAACGCCTATAGCAATATG	631002	chrXVI	630943	+	FALSE		YPR030W	856142	NM_001184127	Csr2p	chrXVI:630943-631002	GO:0070086|GO:0006355|GO:0005737|GO:0006357|GO:0031505|GO:0005634|GO:0031625|GO:0006351|GO:0005829	NM_001184127	TC16766
A_06_P7208	0.00469041	0.000564438	YPR160W	1.72532	down	GPH1	Chr XVI from 861306-864014, Genome Release 64-2-1, Verified ORF, "Glycogen phosphorylase required for the mobilization of glycogen; non-essential; regulated by cyclic AMP-mediated phosphorylation; expression is regulated by stress-response elements and by the HOG MAP kinase pathway" [YPR160W]	149360	61580.8	231670	76960.4	198355	73732.7	3.3924	2.73365	4.21467	2.96465	4.17927	2.89469	AGTGATCGTTGTATCGAGGAATACTCCGATACCATTTGGAACGTTGAACCAGTGACTTAG	864010	chrXVI	863951	+	FALSE		YPR160W	856289	NM_001184257	glycogen phosphorylase	chrXVI:863951-864010	GO:0005737|GO:0016757|GO:0005975|GO:0030170|GO:0005977|GO:0008184|GO:0004645|GO:0016740|GO:0005980	NM_001184257	TC16973
A_06_P3308	0.000806337	1.26484e-05	YGR088W	1.72333	down	CTT1	Chr VII from 654634-656322, Genome Release 64-2-1, Verified ORF, "Cytosolic catalase T; has a role in protection from oxidative damage by hydrogen peroxide" [YGR088W]	30728.7	33710	51247.5	44953.5	41274.1	39149.6	1.10718	1.91376	2.02841	2.16541	1.89238	1.98902	AGATCCTAAAGTCAAAAAGAGAGTTACGCAATACTTTGGTTTGCTAAACGAAGATTTGGG	656235	chrVII	656176	+	FALSE		YGR088W.1	852979	NM_001181217	catalase T	chrVII:656176-656235	GO:0042542|GO:0004096|GO:0071472|GO:0046872|GO:0005739|GO:0005737|GO:0004601|GO:0016491|GO:0042744|GO:0000302|GO:0006979|GO:0005777|GO:0020037|GO:0055114	NM_001181217	TC17729
A_06_P1368	0.00113643	3.03952e-05		1.70548	down			7288.11	102500	14912.1	105312	9744.27	89717	-0.978244	3.52528	0.235732	3.4093	-0.208065	3.17916	AAGTCTGAAGAAGTAAACAGTTCTTTGCTATTTCACACTTCCTGGTTGATGGTCACTTGC	474387	chrII	474328	-	FALSE		YBR116C.1				chrII:474387-474328			TC17358
A_06_P5635	0.00130419	4.32404e-05	YMR196W	1.70133	down	YMR196W	Chr XIII from 655076-658342, Genome Release 64-2-1, Uncharacterized ORF, "Putative protein of unknown function; green fluorescent protein (GFP)-fusion protein localizes to the cytoplasm; YMR196W is not an essential gene" [YMR196W]	11886.6	19904.7	19812.1	20704.1	15587.4	23041.5	-0.270957	1.09988	0.641797	1.07147	0.495705	1.21472	GATCGTCACAACTTTGAAACCAAGCTTATAGGCAAGCTAAAAGATAAGGTGAAAAATATG	658263	chrXIII	658204	+	FALSE		YMR196W.1	855236	NM_001182703	hypothetical protein	chrXIII:658204-658263	GO:0008150|GO:0003674|GO:0005737|GO:0009311|GO:0004573|GO:0005789|GO:0006487|GO:0003824	NM_001182703	NP258973
A_06_P2612	0.00101184	2.27519e-05	YEL070W	1.70025	down	DSF1	Chr V from 19589-21097, Genome Release 64-2-1, Uncharacterized ORF, "Putative mannitol dehydrogenase; deletion suppressor of mpt5 mutation; DSF1 has a paralog, YNR073C, that arose from a segmental duplication" [YEL070W]	5667.79	992.706	10192.1	1158.46	7474.12	1194.95	-1.34072	-3.18012	-0.308469	-3.08794	-0.574981	-3.09591	TGACAACAAAGAATTCGTTGCACAATTGACCCACTCCCTAGAAACAGTTTACGATAAAGG	21057	chrV	20998	+	FALSE		YEL070W	856639	NM_001178885	mannitol dehydrogenase DSF1	chrV:20998-21057	GO:0050662|GO:0008150|GO:0008152|GO:0019594|GO:0016491|GO:0005575|GO:0046029|GO:0003824|GO:0055114	NM_001178885	TC18014
A_06_P2682	0.000993	1.90014e-05	YER054C	1.69495	down	GIP2	Chr V from 263698-262052, Genome Release 64-2-1, reverse complement, Verified ORF, "Putative regulatory subunit of protein phosphatase Glc7p; involved in glycogen metabolism; contains a conserved motif (GVNK motif) that is also found in Gac1p, Pig1p, and Pig2p; GIP2 has a paralog, PIG2, that arose from the whole genome duplication" [YER054C]	4694.02	8003.36	8309	9525.35	6180.8	9874.7	-1.61281	-0.182783	-0.602895	-0.0529101	-0.851564	-0.0202777	CGGCAAGTTAGAATTTTGCATTCATTATTCTACACGTAACGACTATGAGCGCGAAGAGTA	262192	chrV	262133	-	FALSE		YER054C	856781	NM_001178945	Gip2p	chrV:262192-262133	GO:0050790|GO:0019888|GO:0006470|GO:0000164|GO:0005977	NM_001178945	NP252600
A_06_P4632	0.000741586	9.64987e-06	YKL220C	1.66243	down	FRE2	Chr XI from 11226-9091, Genome Release 64-2-1, reverse complement, Verified ORF, "Ferric reductase and cupric reductase; reduces siderophore-bound iron and oxidized copper prior to uptake by transporters; expression induced by low iron levels but not by low copper levels" [YKL220C]	352.458	454.418	467.848	446.444	453.659	559.016	-5.34407	-4.30183	-4.74802	-4.46711	-4.61078	-4.17119	GGACCTCCTATTTTTGTTGACAAAGTGAGGAATGAAACCGCAAAAATAGTTTTAGATAAG	9196	chrXI	9137	-	FALSE		YKL220C	853660	NM_001179785	ferric/cupric-chelate reductase	chrXI:9196-9137	GO:0052851|GO:0000324|GO:0000293|GO:0005886|GO:0055072|GO:0046872|GO:0006879|GO:0016020|GO:0015677|GO:0016491|GO:0006826|GO:0016021|GO:0006825|GO:0055114|GO:0006811	NM_001179785	TC17288
A_06_P1280	0.00044284	2.25329e-06	YBR033W	1.65068	down	EDS1	Chr II from 301944-304703, Genome Release 64-2-1, Uncharacterized ORF, "Putative zinc cluster protein, predicted to be a transcription factor; not an essential gene; EDS1 has a paralog, RGT1, that arose from the whole genome duplication" [YBR033W]	3667.5	3465.87	6292.25	4708.33	4681.39	4788.41	-1.96464	-1.39387	-1.01408	-1.07527	-1.24158	-1.07198	TATTGAAAAAGTTTGCCGACATAGGTTGGAAATTGATGGATGATTCAGAATTGGGTTGTT	304683	chrII	304624	+	FALSE		YBR033W.1	852321	NM_001178381	Eds1p	chrII:304624-304683	GO:0043565|GO:0008150|GO:0006355|GO:0006357|GO:0000981|GO:0008270|GO:0005634|GO:0005575|GO:0003677|GO:0046872|GO:0006351	NM_001178381	TC16944
A_06_P5760	0.00246765	0.000168935		1.65	down			1122.84	1039.45	1653.52	1224.11	1419.12	1679.93	-3.68729	-3.09302	-2.94934	-3.01676	-2.96483	-2.6013	AAACTAATGTGCTAGAACTACTGACAATAATTTCTGGGCTAGTTGTAACTTTAGTGCTTG	907539	chrXIII	907480	-	FALSE		YMR316C-B.1				chrXIII:907539-907480
A_06_P3469	0.000505771	3.25245e-06	YGR248W	1.64467	down	SOL4	Chr VII from 985972-986739, Genome Release 64-2-1, Verified ORF, "6-phosphogluconolactonase; protein abundance increases in response to DNA replication stress; SOL4 has a paralog, SOL3, that arose from the whole genome duplication" [YGR248W]	34090.6	44075.6	56418.9	52970.1	43947.1	40347.2	1.26044	2.30491	2.1659	2.41942	1.97824	2.02319	CATGCATGACGTGTTAATCGTAAAAAATAGCGAACTACCTAGTGTGCTGGTTAATGAAAT	986677	chrVII	986618	+	FALSE		YGR248W.1	853163	NM_001181377	6-phosphogluconolactonase SOL4	chrVII:986618-986677	GO:0005737|GO:0016787|GO:0005975|GO:0017057|GO:0005634|GO:0006098|GO:0009051|GO:0005829	NM_001181377	TC19857
A_06_P5612	0.00252631	0.000176977	YMR175W	1.63094	down	SIP18	Chr XIII from 611016-611255, Genome Release 64-2-1, Verified ORF, "Phospholipid-binding hydrophilin; essential to overcome desiccation-rehydration process; expression is induced by osmotic stress; SIP18 has a paralog, GRE1, that arose from the whole genome duplication" [YMR175W]	193.221	5359.64	303.564	7789.74	244.57	6981.38	-6.20813	-0.734549	-5.38074	-0.373181	-5.50242	-0.510908	TAACATGATGAATAAGTTCGCTGAAAAATTACAAGGTAACGATGATTCCCATCAGAAGGG	611079	chrXIII	611020	+	FALSE		YMR175W.1	855213	NM_001182681	Sip18p	chrXIII:611020-611079	GO:0042631|GO:0005737|GO:0005543	NM_001182681	TC21917
A_06_P1939	0.00121617	3.72871e-05	YDL204W	1.63022	down	RTN2	Chr IV from 94605-95786, Genome Release 64-2-1, Verified ORF, "Reticulon protein; stabilizes membrane curvature; involved in nuclear pore assembly and maintenance of tubular ER morphology; interacts with exocyst subunit Sec6p, Yip3p, and Sbh1p; much less abundant than Rtn1p; rtn1 rtn2 yop1 triple mutant lacks tubular ER; member of RTNLA (reticulon-like A) subfamily; protein increases in abundance…	30912.6	43281.9	43531.5	54106.1	39239.5	48327.7	1.11666	2.27583	1.74452	2.43108	1.82172	2.25035	AACAACAGGCATGAAAACTTCAGTAAACCAGATGTCAAGACATATGATCCAAGAACAGTT	95562	chrIV	95503	+	FALSE		YDL204W	851323	NM_001180264	Rtn2p	chrIV:95503-95562	GO:0032541|GO:0034976|GO:0071782|GO:0005783|GO:0071786|GO:0071788|GO:0005634|GO:0071944|GO:0003674|GO:0005737|GO:0016020|GO:0032581|GO:0005789|GO:0048309|GO:0016021	NM_001180264	TC18529
A_06_P6380	0.0108963	0.00228647	YOR018W	1.62808	down	ROD1	Chr XV from 364369-366882, Genome Release 64-2-1, Verified ORF, "Alpha-arrestin involved in ubiquitin-dependent endocytosis; activating dephosphorylation relays glucose signaling to transporter endocytosis; calcineurin dephosphorylation is required for Rsp5p-dependent internalization of agonist-occupied Ste2p, as part of signal desensitization; recruits Rsp5p to Ste2p via its 2 PPXY motifs; prote…	782.473	515.663	1254.07	671.127	994.249	661.531	-4.20794	-4.1438	-3.33941	-3.87819	-3.50477	-3.93424	GGAAGCAGACATTTTCCGTTTAATATGACAACATCTTTCACTAGTAATTCAAGTTCCAAG	366681	chrXV	366622	+	FALSE		YOR018W	854183	NM_001183437	Rod1p	chrXV:366622-366681	GO:0070086|GO:0016020|GO:0005886|GO:0042493|GO:0071333|GO:0000754|GO:0031625|GO:0002092|GO:0005829	NM_001183437	TC17060
A_06_P1671	0.00108863	2.78914e-05	YCR045C	1.62633	down	RRT12	Chr III from 209610-208135, Genome Release 64-2-1, reverse complement, Verified ORF, "Probable subtilisin-family protease; role in formation of the dityrosine layer of spore walls; localizes to the spore wall and also the nuclear envelope and ER region in mature spores" [YCR045C]	650.854	252.555	1120.76	260.677	818.748	219.483	-4.46236	-5.14532	-3.49887	-5.23972	-3.76075	-5.53731	CTGGAGGAGTACAATGCCACTTTACAAACTCCTATGTCTGAGAATCTTCAATCTGGTTCA	208274	chrIII	208215	-	FALSE		YCR045C.1	850412	NM_001178759	Rrt12p	chrIII:208274-208215	GO:0016787|GO:0004252|GO:0031160|GO:0006508|GO:0008236|GO:0005619|GO:0008233|GO:0030476|GO:0005635|GO:0030435	NM_001178759	TC19468
A_06_P1949	0.00124636	4.01613e-05	YDL214C	1.61711	down	PRR2	Chr IV from 76545-74446, Genome Release 64-2-1, reverse complement, Verified ORF, "Serine/threonine protein kinase; inhibits pheromone induced signalling downstream of MAPK, possibly at the level of the Ste12p transcription factor; mutant has increased aneuploidy tolerance; PRR2 has a paralog, NPR1, that arose from the whole genome duplication" [YDL214C]	777.896	8258.96	1414.55	9216.22	970.898	8603.9	-4.21057	-0.143591	-3.17781	-0.110202	-3.51715	-0.236547	CATCGCTTCGAATAATAAACAAAGGTAATCACATACATACAAACATCGATCAACGATACG	74538	chrIV	74479	-	FALSE		YDL214C	851312	NM_001180274	serine/threonine protein kinase PRR2	chrIV:74538-74479	GO:0046020|GO:0005634|GO:0005575|GO:0005524|GO:0019236|GO:0031138|GO:0035556|GO:0016310|GO:0005737|GO:0004672|GO:0000166|GO:0004674|GO:0016301|GO:0006468|GO:0016740	NM_001180274	TC17313
A_06_P1958	0.00451845	0.000533999	YDL223C	1.61699	down	HBT1	Chr IV from 60405-57265, Genome Release 64-2-1, reverse complement, Verified ORF, "Shmoo tip protein, substrate of Hub1p ubiquitin-like protein; mutants are defective for mating projection formation, thereby implicating Hbt1p in polarized cell morphogenesis; HBT1 has a paralog, YNL195C, that arose from the whole genome duplication" [YDL223C]	956.197	20007.5	1514.04	20743.3	1209.96	19211.5	-3.91063	1.16726	-3.07449	1.02778	-3.21732	0.891177	CAGCAGACAGAATTCTTCAAAAGGGTCTGACTACGACTATAATAATTCTACTCATTCAGC	57485	chrIV	57426	-	FALSE		YDL223C.1	851303	NM_001180283	Hbt1p	chrIV:57485-57426	GO:0003674|GO:0000746|GO:0005737|GO:0005886|GO:0008360|GO:0000753|GO:0005937	NM_001180283	NP257977
A_06_P5072	0.000543546	3.6949e-06	YLR258W	1.61595	down	GSY2	Chr XII from 660716-662833, Genome Release 64-2-1, Verified ORF, "Glycogen synthase; expression induced by glucose limitation, nitrogen starvation, heat shock, and stationary phase; activity regulated by cAMP-dependent, Snf1p and Pho85p kinases as well as by the Gac1p-Glc7p phosphatase; GSY2 has a paralog, GSY1, that arose from the whole genome duplication; relocalizes from cytoplasm to plasma me…	63619.5	24234.7	104211	29213.4	79580.8	25104.6	2.15302	1.4113	3.04908	1.56786	2.8454	1.30063	ATCAAACAGCACAGTCTACATGACCCCTGGTGATTTGGGTACTCTGCAGGAGGTTAATAA	662756	chrXII	662697	+	FALSE		YLR258W.1	850962	NM_001182145	glycogen (starch) synthase GSY2	chrXII:662697-662756	GO:0005737|GO:0016757|GO:0005978|GO:0008152|GO:0005634|GO:0004373|GO:0003824|GO:0016740	NM_001182145	TC17314
A_06_P1720	0.00138779	4.97801e-05	YCR099C	1.61363	down	YCR099C	Chr III from 301299-300832, Genome Release 64-2-1, reverse complement, Uncharacterized ORF, "Putative protein of unknown function" [YCR099C]	2145.31	1056.87	2905.97	1306.5	2651.45	1430.07	-2.7453	-3.08302	-2.12432	-2.92165	-2.05499	-2.83048	GGGAGAGCTCGAATGGTAAGAAAATAGCAACCATTGAAAACAAGTTTGACTTTGAAATTT	300890	chrIII	300831	-	FALSE		YCR099C.1	850463	NM_001178806	hypothetical protein	chrIII:300890-300831	GO:0008150|GO:0003674|GO:0016021	NM_001178806	TC20907
A_06_P6276	0.00469544	0.000572251	YOL084W	1.60791	down	PHM7	Chr XV from 162356-165331, Genome Release 64-2-1, Verified ORF, "Protein of unknown function; expression is regulated by phosphate levels; green fluorescent protein (GFP)-fusion protein localizes to the cell periphery and vacuole; protein abundance increases in response to DNA replication stress" [YOL084W]	3118.38	17732.5	5160.74	18153.4	3886.63	18956.8	-2.21279	0.984494	-1.29147	0.873153	-1.52761	0.898857	ATTCAAGAGGCTAGGTCTAATGGCTTAGATGTAAGAGATGATTTCACAAGGTACGATGAA	165271	chrXV	165212	+	FALSE		YOL084W	854070	NM_001183338	Phm7p	chrXV:165212-165271	GO:0008150|GO:0003674|GO:0000324|GO:0016020|GO:0005886|GO:0005783|GO:0006810|GO:0016021|GO:0006811	NM_001183338	TC16873
A_06_P4395	0.00183539	9.19329e-05	YJR151C	1.60568	down	DAN4	Chr X from 715740-712255, Genome Release 64-2-1, reverse complement, Verified ORF, "Cell wall mannoprotein; has similarity to Tir1p, Tir2p, Tir3p, and Tir4p; expressed under anaerobic conditions, completely repressed during aerobic growth" [YJR151C]	922.445	2079.81	1357.06	2447.52	1168.19	2205.94	-3.96488	-2.11837	-3.23927	-2.04128	-3.28169	-2.23027	CTGCTTCTTATACTGTCAGTATCAATACCAACGGTGCCTATAATTTCGATAAAGATAACA	712352	chrX	712293	-	FALSE		YJR151C	853616	NM_001181809	Dan4p	chrX:712352-712293	GO:0008150|GO:0003674|GO:0016020|GO:0005886|GO:0031505|GO:0009277|GO:0005199|GO:0006950|GO:0005618|GO:0005576|GO:0031225|GO:0071944	NM_001181809	NP256905
A_06_P1721	0.00288054	0.000230546	YCR100C	1.60172	down	YCR100C	Chr III from 302221-301271, Genome Release 64-2-1, reverse complement, Uncharacterized ORF, "Putative protein of unknown function" [YCR100C]	889.566	357.535	1285.92	397.79	1104.87	488.293	-4.02343	-4.65447	-3.31968	-4.63848	-3.3438	-4.41136	TCAAAATTTATTTTAAGCGGACATCTCATTACTACGGCTAGTCAAGAAGGAAACAACACC	301387	chrIII	301328	-	FALSE		YCR100C.1	850464	NM_001178807	hypothetical protein	chrIII:301387-301328	GO:0008150|GO:0003674|GO:0016021	NM_001178807	NP370178
A_06_P2325	0.000543546	3.96147e-06	YDR334W	1.59583	down	SWR1	Chr IV from 1135932-1140476, Genome Release 64-2-1, Verified ORF, "Swi2/Snf2-related ATPase; structural component of the SWR1 complex, which exchanges histone variant H2AZ (Htz1p) for chromatin-bound histone H2A; relocalizes to the cytosol in response to hypoxia; chronological aging factor that mediates lifespan extension by dietary restriction" [YDR334W]	5874.03	5743.7	8449.22	6746.08	7310.51	7703.32	-1.28682	-0.673842	-0.592958	-0.551181	-0.612517	-0.365265	GGATGATGTTAAAGCTGCAAACTTAGCCATGAGAGAAGTCGAAATTGACAATGACGATTT	1140342	chrIV	1140283	+	FALSE		YDR334W	851934	NM_001180642	chromatin-remodeling protein SWR1	chrIV:1140283-1140342	GO:0006355|GO:0043486|GO:0004386|GO:0005634|GO:0000812|GO:0003677|GO:0005524|GO:0006351|GO:0005829|GO:0000166|GO:0016787|GO:0005198|GO:0006338|GO:0016569	NM_001180642	NP259877
A_06_P6535	0.00233034	0.000149196	YOR173W	1.58825	down	DCS2	Chr XV from 657264-658325, Genome Release 64-2-1, Verified ORF, "m(7)GpppX pyrophosphatase regulator; non-essential, stress induced regulatory protein; modulates m7G-oligoribonucleotide metabolism; inhibits Dcs1p; regulated by Msn2p, Msn4p, and the Ras-cAMP-cAPK signaling pathway; mutant has increased aneuploidy tolerance; DCS2 has a paralog, DCS1, that arose from the whole genome duplication" [Y…	56997.7	70308	98285.9	71348.9	70119.3	61181.8	2.00199	2.96483	2.96407	2.85826	2.66943	2.63944	AGAGGCTCCGGAATGACAATACTGTTGGAAGATGTTATAGAAGCGTTGGGTTTCTTAGGT	658167	chrXV	658108	+	FALSE		YOR173W	854344	NM_001183592	5'-(N(7)-methyl 5'-triphosphoguanosine)-(mRNA) diphosphatase	chrXV:658108-658167	GO:0048471|GO:0005737|GO:0016787|GO:0000184|GO:0000932|GO:0000290|GO:0005634|GO:0000340|GO:0003824|GO:0050072|GO:0043086|GO:0009267	NM_001183592	TC18504
A_06_P6147	0.0121935	0.0027169	YNR034W	1.5846	down	EGO4	Chr XIV from 692561-692857, Genome Release 64-2-1, Uncharacterized ORF, "Putative protein of unknown function; expression is regulated by Msn2p/Msn4p; YNR034W-A has a paralog, YCR075W-A, that arose from the whole genome duplication" [YNR034W-A]	180549	155021	263660	209599	220027	178968	3.66277	4.13315	4.40057	4.41148	4.32689	4.19402	AATCAAATGCCGAGTTAGGTAGGCTGGGCTACTCCGTCTACGAAGATGCTCAATATATAG	692761	chrXIV	692702	+	FALSE		YNR034W-A	855770	NM_001184446	Ego4p	chrXIV:692702-692761	GO:0008150|GO:0003674|GO:0005737|GO:0005829	NM_001184446	TC20954
A_06_P1815	0.00173675	8.25115e-05	YDL085W	1.57961	down	NDE2	Chr IV from 303211-304848, Genome Release 64-2-1, Verified ORF, "Mitochondrial external NADH dehydrogenase; catalyzes the oxidation of cytosolic NADH; Nde1p and Nde2p are involved in providing the cytosolic NADH to the mitochondrial respiratory chain; NDE2 has a paralog, NDE1, that arose from the whole genome duplication" [YDL085W]	1911.35	20850.1	3424.28	21279.7	2343.08	20075.1	-2.91416	1.18719	-1.89167	1.1041	-2.25459	0.994797	GAGGTATCACGTCTACAAAAAGAGGTTAATTTGAGGAAATCTAAGTTGGATAAGTTCAAC	304635	chrIV	304576	+	FALSE		YDL085W	851474	NM_001180144	NADH-ubiquinone reductase (H(+)-translocating) NDE2	chrIV:304576-304635	GO:0005739|GO:0003954|GO:0005758|GO:0006116|GO:0016491|GO:0019655|GO:0055114	NM_001180144	TC19949
A_06_P2446	0.00103216	2.40847e-05	YDR453C	1.577	down	TSA2	Chr IV from 1365662-1365072, Genome Release 64-2-1, reverse complement, Verified ORF, "Stress inducible cytoplasmic thioredoxin peroxidase; cooperates with Tsa1p in the removal of reactive oxygen, nitrogen and sulfur species using thioredoxin as hydrogen donor; deletion enhances the mutator phenotype of tsa1 mutants; protein abundance increases in response to DNA replication stress; TSA2 has a pa…	18778.1	5713.45	30562.1	7109.73	23029.9	4547.17	0.398946	-0.642259	1.28047	-0.487116	1.05613	-1.15175	ATAATCGACCCGAAGGGAATCATTAGACATATCACTATCAATGATTTATCTGTTGGCAGA	1365274	chrIV	1365215	-	FALSE		YDR453C	852064	NM_001180761	thioredoxin peroxidase TSA2	chrIV:1365274-1365215	GO:0005737|GO:0016209|GO:0004601|GO:0006457|GO:0016491|GO:0045454|GO:0034599|GO:0051920|GO:0008379|GO:0055114	NM_001180761	TC20576
A_06_P7142	0.00289385	0.000237178	YPR095C	1.57323	down	SYT1	Chr XVI from 724717-721037, Genome Release 64-2-1, reverse complement, Verified ORF, "Guanine nucleotide exchange factor (GEF) for Arf proteins; promotes activation of Arl1p, which recruits Imh1p to the Golgi; involved in vesicular transport; member of the Sec7-domain family; contains a PH domain" [YPR095C]	2210.97	2044.64	2951.55	2500.37	2702.5	2654.75	-2.70544	-2.15571	-2.1077	-1.98485	-2.05171	-1.9086	TGATGGTATAGATGATATAGAGGAAAGCTTCTTATTCAACGAGAACAGTTTGCAAGTGTG	721134	chrXVI	721075	-	FALSE		YPR095C	856210	NM_001184192	Arf family guanine nucleotide exchange factor SYT1	chrXVI:721134-721075	GO:0043547|GO:0005739|GO:0005085|GO:0005086|GO:0034976|GO:0005737|GO:0000139|GO:0032012|GO:0032014|GO:0016192|GO:0006887|GO:0000042	NM_001184192	NP863703
A_06_P1694	0.00211623	0.000122221	YCR073C	1.57261	down	SSK22	Chr III from 246583-242588, Genome Release 64-2-1, reverse complement, Verified ORF, "MAP kinase kinase kinase of HOG1 mitogen-activated signaling pathway; functionally redundant with Ssk2p; interacts with and is activated by Ssk1p; phosphorylates Pbs2p; SSK22 has a paralog, SSK2, that arose from the whole genome duplication" [YCR073C]	6079.98	2975.52	8567.98	3803.19	7350.95	4167.41	-1.23886	-1.59929	-0.558041	-1.37674	-0.585707	-1.25885	TACTGCTGTGGAACTACTGATAGACCCTTGGATGATACAAATCCGTGAAATAGCATTTGG	242684	chrIII	242625	-	FALSE		YCR073C	850436	NM_001178783	mitogen-activated protein kinase kinase kinase SSK22	chrIII:242684-242625	GO:0005575|GO:0051403|GO:0005524|GO:0000161|GO:0016310|GO:0000186|GO:0005737|GO:0004672|GO:0000166|GO:0004702|GO:0004674|GO:0016301|GO:0006468|GO:0004709|GO:0016740	NM_001178783	NP370151
A_06_P6589	0.00108863	2.76717e-05	YOR227W	1.5644	down	HER1	Chr XV from 762825-766565, Genome Release 64-2-1, Verified ORF, "Protein of unknown function; required for proliferation or remodeling of the ER that is caused by overexpression of Hmg2p; may interact with ribosomes, based on co-purification experiments; HER1 has a paralog, GIP3, that arose from the whole genome duplication" [YOR227W]	9469.24	10875.9	12876.5	13492.1	11391.9	13709.4	-0.606946	0.25247	0.0250168	0.443241	0.0386658	0.454061	GGAATCATTATATGGAGATGAATTGAACTCTAGAAGCCCGAGTAATGACAGTTTACAAGA	766454	chrXV	766395	+	FALSE		YOR227W.1	854402	NM_001183646	Her1p	chrXV:766395-766454	GO:0005739|GO:0003674|GO:0005737|GO:0005840|GO:0007029	NM_001183646	TC16709
A_06_P6983	0.00172989	8.079e-05	YPL223C	1.56326	down	GRE1	Chr XVI from 129138-128632, Genome Release 64-2-1, reverse complement, Verified ORF, "Hydrophilin essential in desiccation-rehydration process; stress induced (osmotic, ionic, oxidative, heat shock and heavy metals); regulated by the HOG pathway; GRE1 has a paralog, SIP18, that arose from the whole genome duplication" [YPL223C]	1380.34	150589	2099.37	147162	1677.3	127313	-3.37351	4.09408	-2.59145	3.8619	-2.72896	3.696	CAAAAACAAGGTCGTACAAGAGGTGCTCAAAGTAACCGCTACCAATCCTCTAATATCGGC	128765	chrXVI	128706	-	FALSE		YPL223C.1	855878	NM_001184037	Gre1p	chrXVI:128765-128706	GO:0008150|GO:0003674|GO:0005737	NM_001184037	TC19983
A_06_P7242	0.00288054	0.000230535	YPR194C	1.56285	down	OPT2	Chr XVI from 926937-924304, Genome Release 64-2-1, reverse complement, Verified ORF, "Oligopeptide transporter; localized to peroxisomes and affects glutathione redox homeostasis; also localizes to the plasma membrane (PM) and to the late Golgi, and has a role in maintenance of lipid asymmetry between the inner and outer leaflets of the PM; member of the OPT family, with potential orthologs in S.…	1340.11	195.325	1779.63	434.388	1611.35	649.611	-3.43559	-5.51565	-2.84634	-4.51913	-2.79141	-4.01553	CCTGATGTATTACACTTCTGGTATGATTGTTAGTTACATTTCCCAGTACTACATGAAAAG	924594	chrXVI	924535	-	FALSE		YPR194C	856324	NM_001184291	Opt2p	chrXVI:924594-924535	GO:0044088|GO:0000324|GO:0005886|GO:0035672|GO:0035673|GO:0051515|GO:0015031|GO:0055085|GO:0015833|GO:0006857|GO:0016020|GO:0000138|GO:0005887|GO:0006810|GO:0045454|GO:0016021|GO:0061091|GO:0042144|GO:0005777|GO:0015198	NM_001184291	TC20815
A_06_P2550	0.00138814	5.07254e-05	YEL011W	1.56089	down	GLC3	Chr V from 133120-135234, Genome Release 64-2-1, Verified ORF, "Glycogen branching enzyme, involved in glycogen accumulation; green fluorescent protein (GFP)-fusion protein localizes to the cytoplasm in a punctate pattern; relocalizes from nucleus to cytoplasmic foci upon DNA replication stress" [YEL011W]	76182.7	35185.8	118935	42468.8	92374.6	44188.6	2.41907	1.94878	3.23262	2.10519	3.06144	2.14775	CTGTTGTTTATTTTCAACTTCCATCCTACAAACAGCTACAGCGATTATAGAGTTGGTGTC	135054	chrV	134995	+	FALSE		YEL011W.1	856705	NM_001178826	1,4-alpha-glucan branching enzyme	chrV:134995-135054	GO:0005737|GO:0043169|GO:0016757|GO:0005975|GO:0005978|GO:0003824|GO:0016740|GO:0004553|GO:0003844	NM_001178826	TC17307
A_06_P3550	0.00375247	0.00039614	YHL032C	1.56043	down	GUT1	Chr VIII from 38508-36379, Genome Release 64-2-1, reverse complement, Verified ORF, "Glycerol kinase; converts glycerol to glycerol-3-phosphate; glucose repression of expression is mediated by Adr1p and Ino2p-Ino4p; derepression of expression on non-fermentable carbon sources is mediated by Opi1p and Rsf1p" [YHL032C]	5651.1	39051.6	7773.14	47242.6	6855.11	44528.1	-1.34734	2.09872	-0.701948	2.25674	-0.705395	2.19519	CGATGTTAAGAAATGGGTCTTTTACAATGGAATGGAGAAAAACGAACAAATATCACCAGA	36590	chrVIII	36531	-	FALSE		YHL032C	856353	NM_001179112	glycerol kinase	chrVIII:36590-36531	GO:0004370|GO:0005975|GO:0006072|GO:0005524|GO:0006071|GO:0046167|GO:0005739|GO:0016310|GO:0005737|GO:0000166|GO:0016301|GO:0016773|GO:0006641|GO:0016740	NM_001179112	TC17290
A_06_P3290	0.00138814	5.05046e-05	YGR070W	1.55985	down	ROM1	Chr VII from 627806-631273, Genome Release 64-2-1, Verified ORF, "GDP/GTP exchange protein (GEP) for Rho1p; mutations are synthetically lethal with mutations in rom2, which also encodes a GEP; ROM1 has a paralog, ROM2, that arose from the whole genome duplication" [YGR070W]	4787.05	7248.59	7026.22	8741.78	5765.6	8971.9	-1.5904	-0.293434	-0.854697	-0.201334	-0.948988	-0.180586	CAGAACAGTTCGCGTGTTCCTACCCTTATATTGTGGCAATTAATAGTAACTTTATTGAAA	631137	chrVII	631078	+	FALSE		YGR070W.1	852961	NM_001181199	Rho family guanine nucleotide exchange factor ROM1	chrVII:631078-631137	GO:0035556|GO:0005622|GO:0005085|GO:0035023|GO:0007264|GO:0005089	NM_001181199	TC16748
A_06_P2057	0.00305355	0.000270519	YDR070C	1.54565	down	FMP16	Chr IV from 588379-588098, Genome Release 64-2-1, reverse complement, Verified ORF, "Protein of unknown function; may be involved in responding to conditions of stress; the authentic, non-tagged protein is detected in highly purified mitochondria in high-throughput studies; protein abundance increases in response to DNA replication stress" [YDR070C]	15048.3	48273.3	25827.7	53256.6	18245.6	36001.2	0.0819504	2.43517	1.04678	2.42384	0.71016	1.85861	TTTCTCAATCGTCACTAGGGCCGCCTTTCCTCACCTAAAGAACAATCAAGATGAAGCTGA	588316	chrIV	588257	-	FALSE		YDR070C.1	851642	NM_001180378	Fmp16p	chrIV:588316-588257	GO:0005739|GO:0008150|GO:0003674	NM_001180378	TC21732
A_06_P7042	0.00306281	0.000273859	YMR323W	1.54527	down	ERR2	Chr XVI from 10870-9557, Genome Release 64-2-1, reverse complement, Verified ORF, "Enolase, a phosphopyruvate hydratase; catalyzes the conversion of 2-phosphoglycerate to phosphoenolpyruvate; complements the growth defect of an ENO1 ENO2 double mutant" [YPL281C]	361.745	1406.55	440.27	1316.67	433.937	954.959	-5.30171	-2.65817	-4.84961	-2.91854	-4.67385	-3.3814	GAACTGGGGGACGATTGTATATATGCTGGTCATAGGTTTCATGATGGAAACAAACTATAA	9616	chrXVI	9557	-	FALSE		YMR323W	855848	NM_001182836	phosphopyruvate hydratase ERR2	chrXVI:9616-9557	GO:0008150|GO:0000287|GO:0005575|GO:0000015|GO:0046872|GO:0016829|GO:0006096|GO:0004634	NM_001182836	TC18281
A_06_P3817	0.00119439	3.64066e-05	YIL017C	1.54468	down	VID28	Chr IX from 320965-318200, Genome Release 64-2-1, reverse complement, Verified ORF, "GID Complex subunit, serves as adaptor for regulatory subunit Vid24p; protein involved in proteasome-dependent catabolite degradation of fructose-1,6-bisphosphatase (FBPase); localized to the nucleus and the cytoplasm" [YIL017C]	6109.45	5616.91	8769.16	6482.89	7381.39	6500.53	-1.22784	-0.690012	-0.52061	-0.609246	-0.600538	-0.643524	CTCGTGGAGGTAGGATTATACGATCTGGTTAGAAAAAATATTACAGACGAATCATTATCT	318317	chrIX	318258	-	FALSE		YIL017C	854795	NM_001179367	glucose-induced degradation complex subunit VID28	chrIX:318317-318258	GO:0045721|GO:0030437|GO:0005773|GO:0007039|GO:0003674|GO:0034657|GO:0005737|GO:0045944|GO:0043161|GO:0005634	NM_001179367	NP259554
A_06_P7099	0.000789678	1.20837e-05	YPR053C	1.5417	down	YPR053C	Saccharomyces cerevisiae S288c hypothetical protein mRNA [NM_001348887]	213.776	228.212	289.36	265.145	254.709	351.316	-6.07213	-5.28902	-5.44639	-5.2147	-5.44761	-4.84889	ACACAGTATTTATTACTGGTACCGACTGTTAAAGAAGGACTGTTTTGGGACGTGTTTTTT	666081	chrXVI	666022	-	FALSE		YPR053C	856166	NM_001348887	hypothetical protein	chrXVI:666081-666022	GO:0008150|GO:0003674|GO:0005575	NM_001348887	TC21733
A_06_P5027	0.000430793	1.88567e-06	YLR213C	1.54169	down	CRR1	Chr XII from 567922-566654, Genome Release 64-2-1, reverse complement, Verified ORF, "Putative glycoside hydrolase of the spore wall envelope; required for normal spore wall assembly, possibly for cross-linking between the glucan and chitosan layers; expressed during sporulation" [YLR213C]	992.533	1449.83	1234.58	1349.37	1201.51	2051.18	-3.85212	-2.73313	-3.36487	-2.91688	-3.22761	-2.26916	ATGAGGGGTCTCTCAAATGGGACTGCTTTGTTACTCCAAAGATAAATGACTGGTTGAGTT	566735	chrXII	566676	-	FALSE		YLR213C	850910	NM_001182100	putative glycosylase	chrXII:566735-566676	GO:0000324|GO:0016810|GO:0016787|GO:0005975|GO:0016798|GO:0031160|GO:0008152|GO:0005619|GO:0030476|GO:0030435|GO:0004553	NM_001182100	TC19706
A_06_P3899	0.00233034	0.00014954		1.54034	down			2346.37	132.864	4285.51	172.429	2774.12	164.912	-2.6067	-6.07038	-1.56443	-5.84134	-1.98345	-5.90165	TGTGGTAGAATACAGGGAAGGCCAAGCTGTTGTTCAATGGATGCGGTTCGAGGCCCAGCG	177656	chrIX	177597	+	FALSE		YIL100W.1				chrIX:177597-177656
A_06_P2880	0.00597534	0.000911854	YFL054C	1.53631	down	AQY3	Chr VI from 22787-20847, Genome Release 64-2-1, reverse complement, Uncharacterized ORF, "Putative channel-like protein; similar to Fps1p; mediates passive diffusion of glycerol in the presence of ethanol" [YFL054C]	3983.45	3164.34	6948.19	2552.55	4716.97	1885.68	-1.86003	-1.49578	-0.870705	-1.95675	-1.24056	-2.42899	TTGCTGGAGCACTCATATATGACATTTTCATTTTTACTGGATGCGAATCCCCAGTCAACT	21052	chrVI	20993	-	FALSE		YFL054C	850490	NM_001179913	Aqy3p	chrVI:21052-20993	GO:0005215|GO:0009992|GO:0055085|GO:0071944|GO:0015168|GO:0034220|GO:0016020|GO:0005887|GO:0015250|GO:0015793|GO:0006810|GO:0006833|GO:0015254|GO:0016021	NM_001179913	TC17435
A_06_P2035	0.00169401	7.64423e-05		1.53447	down			194.832	39.5414	300.227	45.7454	232.477	43.0423	-6.19968	-7.85002	-5.39058	-7.77685	-5.58194	-7.88586	GTGTGGAGTCAAAGCTCATCAATTTCAATGAATTCAGAAGTTGCTCAGACAAATCAAAAA	553370	chrIV	553311	-	FALSE		YDR048C.1				chrIV:553370-553311
A_06_P1723	0.0277741	0.00868375	YCR102C	1.53385	down	YCR102C	Chr III from 305467-304361, Genome Release 64-2-1, reverse complement, Uncharacterized ORF, "Putative protein of unknown function; involved in copper metabolism; similar to C. carbonum toxD gene; member of the quinone oxidoreductase family" [YCR102C]	313.101	110.146	355.663	146.226	371.127	130.086	-5.52077	-6.34447	-5.16996	-6.07626	-4.90361	-6.29041	CGTCAAAAAGGAGAATAGGAGGCAAAATGTCACTATTGACAGAACAAGACTGTATTCAAT	304646	chrIII	304587	-	FALSE		YCR102C	850466	NM_001178809	hypothetical protein	chrIII:304646-304587	GO:0003674|GO:0016491|GO:0005575|GO:0046688|GO:0055114	NM_001178809
A_06_P3477	0.00106269	2.57623e-05	YGR256W	1.53131	down	GND2	Chr VII from 1004624-1006102, Genome Release 64-2-1, Verified ORF, "6-phosphogluconate dehydrogenase (decarboxylating); catalyzes an NADPH regenerating reaction in the pentose phosphate pathway; required for growth on D-glucono-delta-lactone; GND2 has a paralog, GND1, that arose from the whole genome duplication" [YGR256W]	6641.36	59900.5	11235.4	64370.9	7990.72	48689.5	-1.10968	2.7542	-0.170942	2.66918	-0.494918	2.27353	CTGCTTTAGCGTTTTACGACGGCTATAGATCTGAGAGGCTACCAGCAAACTTGTTACAAG	1005968	chrVII	1005909	+	FALSE		YGR256W.1	853172	NM_001181385	phosphogluconate dehydrogenase (decarboxylating) GND2	chrVII:1005909-1005968	GO:0004616|GO:0005886|GO:0019521|GO:0016491|GO:0006098|GO:0009051|GO:0055114|GO:0005829	NM_001181385	TC18004
A_06_P3790	0.000773354	1.08904e-05		1.52908	down			226.108	424.892	299.157	466.016	269.361	645.569	-5.99073	-4.41787	-5.41144	-4.41328	-5.37807	-3.98941	AAACAATTAATAGGTATCTCGTCTAGCGTAGTATCTCGAGTTTCCAGAAGTTGCAGATAA	537818	chrVIII	537759	-	FALSE		YAR060C.1				chrVIII:537818-537759			TC21479
A_06_P3738	0.000789678	1.18387e-05	YHR160C	1.52453	down	PEX18	Chr VIII from 420072-419221, Genome Release 64-2-1, reverse complement, Verified ORF, "Peroxin; required for targeting of peroxisomal matrix proteins containing PTS2; interacts with Pex7p; partially redundant with Pex21p; PEX18 has a paralog, PEX21, that arose from the whole genome duplication" [YHR160C]	738.86	4819.23	1274.52	6252.27	869.138	5747.02	-4.27583	-0.884882	-3.31192	-0.659259	-3.66746	-0.797699	TGATGGGCAGCATTAGTGATGGTTCTATAGTTTTAAAGAAGGATAACGGTACAGAAAGAA	419372	chrVIII	419313	-	FALSE		YHR160C.1	856565	NM_001179291	Pex18p	chrVIII:419372-419313	GO:0005515|GO:0005737|GO:0016020|GO:0016558|GO:0005778|GO:0005829|GO:0005777	NM_001179291	TC19792
A_06_P2399	0.000977902	1.8303e-05	YDR406W	1.52266	down	PDR15	Chr IV from 1279210-1283799, Genome Release 64-2-1, Verified ORF, "Plasma membrane ATP binding cassette (ABC) transporter; multidrug transporter and general stress response factor implicated in cellular detoxification; regulated by Pdr1p, Pdr3p and Pdr8p; promoter contains a PDR responsive element; PDR15 has a paralog, PDR5, that arose from the whole genome duplication" [YDR406W]	5468.05	2244.9	10290.6	2715.37	6484.03	2922.49	-1.39111	-1.97508	-0.298054	-1.87874	-0.784518	-1.79904	GGCCACTTTCAGTTCTCATTATTACAGAAGATGGAGAAATTACGGTATTTTTATCTGCTA	1283698	chrIV	1283639	+	FALSE		YDR406W	852015	NM_001180714	ATP-binding cassette multidrug transporter PDR15	chrIV:1283639-1283698	GO:0005886|GO:0042493|GO:0042626|GO:0046618|GO:0042908|GO:0055085|GO:0005524|GO:0035690|GO:0071944|GO:0008559|GO:0000166|GO:0016020|GO:0006855|GO:0006810|GO:0016021|GO:0016887	NM_001180714	NP259833
A_06_P5341	0.00181037	9.00343e-05	YML054C	1.51523	down	CYB2	Chr XIII from 167308-165533, Genome Release 64-2-1, reverse complement, Verified ORF, "Cytochrome b2 (L-lactate cytochrome-c oxidoreductase); component of the mitochondrial intermembrane space, required for lactate utilization; expression is repressed by glucose and anaerobic conditions" [YML054C]	16375.9	174277	30962.4	186951	19219.9	155818	0.196518	4.25738	1.28194	4.24942	0.796059	3.98916	GGGTAGACCATTCTTGTATGCGAACTCATGCTATGGTCGTAATGGTGTTGAAAAAGCCAT	165776	chrXIII	165717	-	FALSE		YML054C	854950	NM_001182412	Cyb2p	chrXIII:165776-165717	GO:0006089|GO:0005739|GO:0005758|GO:0010181|GO:0070469|GO:0016491|GO:0004460|GO:0005634|GO:0003824|GO:0046872|GO:0055114|GO:0020037	NM_001182412	TC17622
A_06_P6738	0.00721018	0.00122483	YOR374W	1.51384	down	ALD4	Chr XV from 1039840-1041399, Genome Release 64-2-1, Verified ORF, "Mitochondrial aldehyde dehydrogenase; required for growth on ethanol and conversion of acetaldehyde to acetate; phosphorylated; activity is K+ dependent; utilizes NADP+ or NAD+ equally as coenzymes; expression is glucose repressed; can substitute for cytosolic NADP-dependent aldehyde dehydrogenase when directed to the cytosol" [YO…	105924	337312	165810	330723	124267	297957	2.89562	5.24733	3.72502	5.06737	3.49384	4.91864	GTTGATGCTTTACAAAACTACTTGCAAGTTAAAGCGGTCCGTGCCAAATTGGACGAGTAA	1041397	chrXV	1041338	+	FALSE		YOR374W.1	854556	NM_001183794	aldehyde dehydrogenase (NADP(+)) ALD4	chrXV:1041338-1041397	GO:0042645|GO:0006067|GO:0004029|GO:0005739|GO:0006090|GO:0006740|GO:0005759|GO:0008152|GO:0016620|GO:0016491|GO:0019413|GO:0004030|GO:0055114	NM_001183794	TC19912
A_06_P6014	0.000753264	9.99825e-06	YNL242W	1.51333	down	ATG2	Chr XIV from 191324-196102, Genome Release 64-2-1, Verified ORF, "Peripheral membrane protein required for autophagic vesicle formation; also required for vesicle formation during pexophagy and the cytoplasm-to-vaucole targeting (Cvt) pathway; involved in Atg9p cycling between the phagophore assembly site and mitochondria; essential for cell cycle progression from G2/M to G1 under nitrogen starva…	4347.32	4073.57	6669.68	5052.88	5092.7	5355.01	-1.72288	-1.14569	-0.931045	-0.966583	-1.12516	-0.909675	GATAAGACGCATAACGAGCAAATCAATGATAAGTACAAGTCCAATCGGACTGATTCGTAA	196103	chrXIV	196044	+	FALSE		YNL242W	855479	NM_001183080	Atg2p	chrXIV:196044-196103	GO:0000422|GO:0006914|GO:0000407|GO:0032266|GO:0015031|GO:0032258|GO:0005829|GO:0034045|GO:0005737|GO:0016020|GO:0006810|GO:0034727|GO:0000045|GO:0030242|GO:0019898	NM_001183080	TC16622
A_06_P1995	0.000999041	2.0045e-05	YDR010C	1.51301	down	YDR010C	Saccharomyces cerevisiae S288c hypothetical protein mRNA [NM_001348808]	320.215	133.802	473.489	137.711	377.512	128.759	-5.48076	-6.05581	-4.73282	-6.15739	-4.88334	-6.26816	AGCTCCGCGGATGCTAGATTTCTACGAGTCATACATAGTCTGGCGTGAAGGTAATTTTTT	465322	chrIV	465263	-	FALSE		YDR010C	851573	NM_001348808	hypothetical protein	chrIV:465322-465263		NM_001348808	TC21495
A_06_P3935	0.0398215	0.0143031	YIL136W	1.5119	down	OM45	Chr IX from 93619-94800, Genome Release 64-2-1, Verified ORF, "Mitochondrial outer membrane protein of unknown function; major constituent of the outer membrane, located on the outer (cytosolic) face; interacts with porin (Por1p) and with Om14p; imported via the presequence pathway involving the TOM and TIM23 complexes, then assembled in the outer membrane by Mim1p; protein abundance increases in…	99831.1	174242	141712	162052	115536	145004	2.80736	4.3052	3.50181	4.03896	3.40372	3.88109	GCCAAGAACAAATTCAAAGAATGGAATGATAAGGGTGATGGTAAATTCTGGAGCTCGAAA	94791	chrIX	94732	+	FALSE		YIL136W.1	854670	NM_001179484	Om45p	chrIX:94732-94791	GO:0005739|GO:0008150|GO:0003674|GO:0016020|GO:0005741|GO:0031307|GO:0016021	NM_001179484	TC18534
A_06_P6757	0.00341203	0.00033877	YMR323W	1.51161	down	ERR1	Chr XV from 1080276-1081589, Genome Release 64-2-1, Verified ORF, "Protein of unknown function; has similarity to enolases" [YOR393W]	365.806	1392.38	435.691	1331.59	430.454	960.824	-5.28526	-2.67415	-4.85553	-2.90014	-4.68917	-3.37088	GAACTGGGGGACGATTGTATATATGCTGGTCATAGGTTTCATGATGGAAACAAACTATAA	9616	chrXVI	9557	-	FALSE		YMR323W	854575	NM_001182836	phosphopyruvate hydratase ERR1	chrXVI:9616-9557	GO:0008150|GO:0000287|GO:0005575|GO:0000015|GO:0046872|GO:0016829|GO:0006096|GO:0004634	NM_001182836	TC18281
A_06_P2878	0.00744433	0.00128351	YFL052W	1.51128	down	ZNF1	Chr VI from 28232-29629, Genome Release 64-2-1, Uncharacterized ORF, "Putative zinc cluster protein that contains a DNA binding domain; computational analysis suggests a role as a transcription factor; null mutant is sensitive to Calcofluor White, low osmolarity, and heat, suggesting a role for YFL052Wp in cell wall integrity" [YFL052W]	815.636	124.647	1358.17	161.472	944.638	205.675	-4.15165	-6.18548	-3.20873	-5.94249	-3.55588	-5.62035	TCTTCTCTCTTAAGCATTGTGATAGCACATTAGTTGATAAGTTTACGACAAAGTGTCAGT	29549	chrVI	29490	+	FALSE		YFL052W	850492	NM_001179915	DNA-binding domain containing protein	chrVI:29490-29549	GO:0061410|GO:0006355|GO:0006366|GO:0000981|GO:0008270|GO:0005634|GO:0001228|GO:0001012|GO:0003677|GO:0046872|GO:0006351	NM_001179915	NP253015
A_06_P3859	0.00173675	8.28049e-05		1.51079	down			6964.96	3461.16	9900.53	3858.11	8124.77	3414.9	-1.03595	-1.37815	-0.339704	-1.36107	-0.440651	-1.56588	ATCCTGATACGATTTTCTTAGAGAGTGATATTGGCCTGCACGTTGGATATACCGAGGGTG	246800	chrIX	246741	-	FALSE		YIL059C.1				chrIX:246800-246741			TC21691
A_06_P6523	0.00306241	0.000272866	YOR161C	1.50919	down	PNS1	Chr XV from 638558-636939, Genome Release 64-2-1, reverse complement, Verified ORF, "Protein of unknown function; has similarity to Torpedo californica tCTL1p, which is postulated to be a choline transporter, neither null mutation nor overexpression affects choline transport" [YOR161C]	16318.5	10433.5	26653.3	10552.7	18997.9	9639.84	0.17741	0.218766	1.06686	0.0925725	0.771184	-0.101227	CGAACGGCGCTTACAACGGCGCCCTAATGGCATTCTCATTTGTTATTGCTTTACAGATTT	637160	chrXV	637101	-	FALSE		YOR161C	854332	NM_001183580	Pns1p	chrXV:637160-637101	GO:0008150|GO:0003674|GO:0015220|GO:0016020|GO:0005886|GO:0005887|GO:0006810|GO:0016021|GO:0071944	NM_001183580	TC17811
A_06_P5391	0.00576939	0.000859753	YML100W	1.50544	down	TSL1	Chr XIII from 70624-73920, Genome Release 64-2-1, Verified ORF, "Large subunit of trehalose 6-phosphate synthase/phosphatase complex; Tps1p-Tps2p complex converts uridine-5'-diphosphoglucose and glucose 6-phosphate to trehalose; contributes to survival to acute lethal heat stress; mutant has aneuploidy tolerance; protein abundance increases in response to DNA replication stress; TSL1 has a paralo…	15774.9	13976.1	21990	16752.1	18407.9	15458.5	0.121592	0.604965	0.791855	0.754521	0.711775	0.579721	AAATCACAAATATTCAGACACCATCTCAACAAAATCCTTCAGATCAAGAACAACAACCTC	73690	chrXIII	73631	+	FALSE		YML100W	854872	NM_001182460	trehalose 6-phosphate synthase/phosphatase complex subunit	chrXIII:73631-73690	GO:0050790|GO:0005737|GO:0016311|GO:0005946|GO:0005992|GO:0030234|GO:0070413|GO:0004805|GO:0003824|GO:0003825	NM_001182460	TC16780
