# Supplementary material for: Protein moonlighting by a target gene dominates phenotypic divergence of the Sef1 transcriptional regulatory network in yeasts
Source: Nucleic Acids Res. 2024 Nov 20;52(22):13914–30. doi: 10.1093/nar/gkae1147 (PMC11662654; doi:10.1093/nar/gkae1147)
Supplement: gkae1147_Supplemental_Files [file gkae1147_supplemental_files.zip › Table S7_[VP16, YPGly] vs [sef1, YPGly].xlsx]

## Sheet: Raw
# Notes : Created from Advanced Analysis operation: significance Analysis.
#Entitylist : Filtered on Expression (200.0 - 486109.75) in the Raw Data (5610)
#Interpretation : Genotype - Conditions
#Experiment: WT vs sef1 vs Sef1-VP16 (20190925)
#corrected p-value cut-off:0.05
#Fold change cut-off:1.5
#Selected Test : T Test unpaired
#p-value computation: Asymptotic
#Multiple Testing Correction: Benjamini-Hochberg
#
# Technology : Agilent.SingleColor.16322
# Owner : gxuser
# Created On : Fri Oct 25 13:45:03 CST 2019
ProbeName	Corrected p-value	p-value	FCAbsolute	regulation	[VP16, YPD](raw)	[VP16, YPGly](raw)	[WT, YPD](raw)	[WT, YPGly](raw)	[sef1, YPD](raw)	[sef1, YPGly](raw)	[VP16, YPD](normalized)	[VP16, YPGly](normalized)	[WT, YPD](normalized)	[WT, YPGly](normalized)	[sef1, YPD](normalized)	[sef1, YPGly](normalized)	GeneSymbol	Description	Sequence	Chromosome End Index_Avadis_	Chromosome Number_Avadis_	Chromosome Start Index_Avadis_	Chromosome Strand_Avadis_	ControlType	Cytoband	EnsemblID	EntrezGeneID	GenbankAccession	GeneName	GenomicCoordinates	Go	RefSeqAccession	TIGRID	UniGeneID
A_06_P4236	0.00635212	0.000218	1.61442	up	488.02	109.893	497.551	95.7316	472.007	75.3531	-4.87195	-6.37399	-4.68845	-6.71297	-4.55339	-7.06501	HXT8	Chr X from 26887-28596, Genome Release 64-2-1, Verified ORF, "Protein of unknown function with similarity to hexose transporters; expression is induced by low levels of glucose and repressed by high levels of glucose" [YJL214W]	GGGTACCAGCTTCTAGAAGGGATGGTGATTATGATAACGAAAAATTACAGCATGACGAGA	28570	chrX	28511	+	FALSE		YJL214W	853216	NM_001181647	hexose transporter HXT8	chrX:28511-28570	GO:0005215|GO:0005886|GO:0022857|GO:0008643|GO:0055085|GO:0015761|GO:0071944|GO:0008645|GO:0015755|GO:0015578|GO:0016020|GO:0046323|GO:0005887|GO:0022891|GO:0005353|GO:0006810|GO:0005351|GO:0016021|GO:0005355|GO:0015992	NM_001181647	TC17688
A_06_P1133	0.0191325	0.00166089	1.50436	down	6600.05	3511.83	6158.29	4332.33	5414.61	5591.21	-1.11425	-1.42536	-1.04539	-1.22593	-1.05049	-0.836205	UTP20	Chr II from 227636-235117, Genome Release 64-2-1, Verified ORF, "Component of the small-subunit (SSU) processome; SSU processome is involved in the biogenesis of the 18S rRNA" [YBL004W]	GTATCCGATTTTACAAAAATATACACTGCTGTCAAACAGACCGTATTAGAAAGCAGAAAG	234964	chrII	234905	+	FALSE		YBL004W.1	852282	NM_001178244	Utp20p	chrII:234905-234964	GO:0000472|GO:0042254|GO:0006364|GO:0032040|GO:0005730|GO:0000480|GO:0005634|GO:0003729|GO:0005737|GO:0030529|GO:0005654|GO:0000447|GO:0030688|GO:0030686	NM_001178244	TC16700
A_06_P1579	0.00895717	0.00041	1.52441	up	3319.49	2062.28	3237.47	2172.49	2918.49	1452.03	-2.10666	-2.17384	-1.96572	-2.19833	-1.93103	-2.78209	FUS1	Chr III from 71803-73341, Genome Release 64-2-1, Verified ORF, "Membrane protein localized to the shmoo tip; required for cell fusion; expression regulated by mating pheromone; proposed to coordinate signaling, fusion, and polarization events required for fusion; potential Cdc28p substrate" [YCL027W]	CCACTCATACCGATGGATGGTGTCTGGTAGAAAAGTGTAATACACAAAAGGGTTCTATTC	73261	chrIII	73202	+	FALSE		YCL027W	850330	NM_001178672	Fus1p	chrIII:73202-73261	GO:0005802|GO:0043332|GO:0005783|GO:0032065|GO:0043547|GO:0003674|GO:0005086|GO:0016020|GO:0005887|GO:0031385|GO:0016021|GO:0000755|GO:0016192|GO:0005938	NM_001178672	TC17933
A_06_P4252	0.0170574	0.00135865	1.56761	up	7963.59	11600.4	6578.48	11570.8	5833.28	7822.65	-0.844721	0.290547	-0.962272	0.206241	-0.952995	-0.358019	POL31	Chr X from 449202-450665, Genome Release 64-2-1, Verified ORF, "Subunit of DNA polymerase delta (polymerase III); essential for cell viability; involved in DNA replication and DNA repair; forms a complex with Rev3p, Rev7p and Pol32p; relocalizes to the cytosol in response to hypoxia" [YJR006W]	GCACCTGATACCTTATGGTGTTATCCGTACACTGATAAGGATCCATTTGTATTGGATAAG	450487	chrX	450428	+	FALSE		YJR006W	853462	NM_001181663	DNA-directed DNA polymerase delta subunit POL31	chrX:450428-450487	GO:0043625|GO:0090305|GO:0008310|GO:0003887|GO:0016779|GO:0005634|GO:0003677|GO:0006301|GO:0005829|GO:0006260|GO:0006273|GO:0006272|GO:0006284|GO:0043137|GO:0006289|GO:0006298|GO:0006278|GO:0016740	NM_001181663	TC18039
A_06_P3455	0.0228467	0.00221137	1.52444	down	105010	39607.3	95763.1	56266.4	90507.5	65185.6	2.88174	2.1152	2.92096	2.5119	3.01745	2.72348	YHB1	Chr VII from 959904-961103, Genome Release 64-2-1, Verified ORF, "Nitric oxide oxidoreductase; flavohemoglobin involved in nitric oxide detoxification; plays a role in the oxidative and nitrosative stress responses; protein increases in abundance and relocalizes from nucleus to cytoplasmic foci upon DNA replication stress" [YGR234W]	GGCCAATTTACTGGATTCAATCTTCCTATGATGAAAAGACTCAAGCATTCAAAAAACATG	960868	chrVII	960809	+	FALSE		YGR234W	853149	NM_001181363	flavohemoglobin	chrVII:960809-960868	GO:0008941|GO:0046210|GO:0010494|GO:0016966|GO:0009636|GO:0005634|GO:0046872|GO:0005829|GO:0005739|GO:0071949|GO:0071500|GO:0005737|GO:0019825|GO:0005759|GO:0016491|GO:0034599|GO:0071218|GO:0055114|GO:0020037	NM_001181363	TC19605
A_06_P6739	0.0285582	0.00327324	1.5384	down	53719.3	5628.72	38549	6746.58	36834.3	9239.86	1.91727	-0.732259	1.59812	-0.572382	1.73191	-0.110828	GDH1	Chr XV from 1043042-1041678, Genome Release 64-2-1, reverse complement, Verified ORF, "NADP(+)-dependent glutamate dehydrogenase; synthesizes glutamate from ammonia and alpha-ketoglutarate; rate of alpha-ketoglutarate utilization differs from Gdh3p; expression regulated by nitrogen and carbon sources; GDH1 has a paralog, GDH3, that arose from the whole genome duplication" [YOR375C]	CAAGAGTTGAAGAGAATTATGATCAACTGTTTCAATGAATGTATCGACTATGCCAAGAAG	1041840	chrXV	1041781	-	FALSE		YOR375C	854557	NM_001183795	glutamate dehydrogenase (NADP(+)) GDH1	chrXV:1041840-1041781	GO:0004352|GO:0006520|GO:0005737|GO:0006537|GO:0004354|GO:0016491|GO:0019676|GO:0016639|GO:0005634|GO:0055114|GO:0005829	NM_001183795	TC18214
A_06_P2207	0.00289902	2.79e-05	1.77556	up	301.027	1107.53	308.172	942.934	323.873	683.135	-5.57462	-3.04753	-5.3569	-3.38808	-5.08933	-3.87581	SPR28	Chr IV from 905052-903781, Genome Release 64-2-1, reverse complement, Verified ORF, "Sporulation-specific homolog of the CDC3/10/11/12 family of genes; meiotic septin expressed at high levels during meiotic divisions and ascospore formation; the yeast CDC3/10/11/12 family is a family of bud neck microfilament genes" [YDR218C]	GTCAGCAATGTTTCCACCAGAAGAAATAGTGCAAGTAGAACACTTGGGAATCCAGATACA	903963	chrIV	903904	-	FALSE		YDR218C	851804	NM_001180526	septin SPR28	chrIV:903963-903904	GO:0031105|GO:0005619|GO:0005525|GO:0005628|GO:0072687|GO:0005829|GO:0043935|GO:0007049|GO:0000166|GO:0016020|GO:0005198|GO:0005876|GO:0005935|GO:0051301	NM_001180526	TC19433
A_06_P3164	0.00766146	0.000294	3.05393	up	6247.28	381.722	2296.9	238.309	1998.45	144.68	-1.19481	-4.54613	-2.47492	-5.3796	-2.50365	-6.15679	MIG2	Chr VII from 95858-97006, Genome Release 64-2-1, Verified ORF, "Zinc finger transcriptional repressor; cooperates with Mig1p in glucose-induced gene repression; under low glucose conditions relocalizes to mitochondrion, where it interacts with Ups1p, antagonizes mitochondrial fission factor Dnm1p, indicative of a role in mitochondrial fusion or regulating morphology; regulates filamentous growth …	CCGCCTGTACGTAACCTACTGAAACAAATTGATGTTTTCAACGGTCCCAAAAGAGTTTAA	97010	chrVII	96951	+	FALSE		YGL209W.1	852663	NM_001181074	Mig2p	chrVII:96951-97010	GO:1900436|GO:0006355|GO:0005975|GO:0005634|GO:0000122|GO:0000978|GO:0003676|GO:0003677|GO:0046872|GO:0006351|GO:0005739|GO:0043565|GO:0001078|GO:0045944|GO:0000433	NM_001181074	TC18590
A_06_P4136	0.00841783	0.00036	1.66914	down	472.497	8553.43	472.246	9972.55	402.112	15715.4	-4.9229	-0.100309	-4.7397	0.0123737	-4.80869	0.638794	NCA3	Chr X from 194873-193860, Genome Release 64-2-1, reverse complement, Verified ORF, "Protein involved in mitochondrion organization; functions with Nca2p to regulate mitochondrial expression of subunits 6 (Atp6p) and 8 (Atp8p) of the Fo-F1 ATP synthase; member of the SUN family; expression induced in cells treated with the mycotoxin patulin; NCA3 has a paralog, UTH1, that arose from the whole geno…	GGTTCCGATGGTTGCACAGTTTCTGTTTTATCTGGATCTGCTGAATTTGTTTTCTATTAA	193918	chrX	193859	-	FALSE		YJL116C	853326	NM_001181549	SUN family protein NCA3	chrX:193918-193859	GO:0005739|GO:0003674|GO:0000324|GO:0043226|GO:0009986|GO:0031505|GO:0009277|GO:0007005	NM_001181549	TC21823
A_06_P3585	0.0295342	0.00350276	1.60759	up	672.863	886.88	624.063	865.849	546.953	572.673	-4.41101	-3.43834	-4.34014	-3.53857	-4.35462	-4.12324	MIP6	Chr VIII from 134554-136533, Genome Release 64-2-1, Verified ORF, "Putative RNA-binding protein; interacts with Mex67p, which is a component of the nuclear pore involved in nuclear mRNA export; MIP6 has a paralog, PES4, that arose from the whole genome duplication" [YHR015W]	GGAGCATGACTCAGAAAGGCTATCGCACTTTTTATTAATGACAAATACTTCATTAGAATC	136465	chrVIII	136406	+	FALSE		YHR015W.1	856408	NM_001179145	Mip6p	chrVIII:136406-136465	GO:0005737|GO:0006406|GO:0000166|GO:0003723|GO:0005575|GO:0003676	NM_001179145	TC19764
A_06_P4238	0.0014376	9.74e-06	5.73237	up	892.666	1700.83	1612.9	651.222	1007.04	306.99	-4.03428	-2.52406	-2.98064	-3.97129	-3.46456	-5.04319	IMA5	Chr X from 26086-24341, Genome Release 64-2-1, reverse complement, Verified ORF, "Alpha-glucosidase; specificity for isomaltose, maltose, and palatinose, but not alpha-methylglucoside; most distant member of the IMA isomaltase family, but with similar catalytic properties as Ima1p and Ima2p; not required for isomaltose utilization, but Ima5p overexpression allows the ima1 null mutant to grow on i…	CCTTACAAGTTAGAAAGGAGCACAAAGATATCCTTGTTTATGGACATAACTTTCAGTTCA	24612	chrX	24553	-	FALSE		YJL216C	853214	NM_001181649	oligo-1,6-glucosidase IMA5	chrX:24612-24553	GO:0004574|GO:0016787|GO:0046352|GO:0005975|GO:0016798|GO:0008152|GO:0000023|GO:0005575|GO:0003824	NM_001181649	TC17640
A_06_P1294	0.0407934	0.00590236	1.52809	down	1757.16	3149.01	1332.83	4939.12	1327.78	5400.4	-3.03757	-1.50478	-3.24963	-1.015	-3.06895	-0.893048	FMP23	Chr II from 331833-332360, Genome Release 64-2-1, Uncharacterized ORF, "Putative protein of unknown function; proposed to be involved in iron or copper homeostasis; the authentic, non-tagged protein is detected in highly purified mitochondria in high-throughput studies" [YBR047W]	GACGAGTTGGTATTTCAATTGGAAAAATTCATTGAACTAGAAGTTACTCCGAGATACACA	332172	chrII	332113	+	FALSE		YBR047W.1	852336	NM_001178395	Fmp23p	chrII:332113-332172	GO:0005739|GO:0008150|GO:0003674	NM_001178395	TC20076
A_06_P7045	0.000856	3.82e-06	2.47895	up	1309.71	62196.1	786.861	38294	624.294	26648	-3.45256	2.74355	-4.00882	1.9341	-4.15483	1.43382	CIT3	Chr XVI from 556377-557837, Genome Release 64-2-1, Verified ORF, "Dual specificity mitochondrial citrate and methylcitrate synthase; catalyzes the condensation of acetyl-CoA and oxaloacetate to form citrate and that of propionyl-CoA and oxaloacetate to form 2-methylcitrate" [YPR001W]	CTGCATCGGGGATTTTGTTTTATCATTATGGAATCAGGGAATTATTATTCTTTACCGTCA	557691	chrXVI	557632	+	FALSE		YPR001W.1	856107	NM_001184098	citrate (Si)-synthase CIT3	chrXVI:557632-557691	GO:0005739|GO:0006099|GO:0050440|GO:0046912|GO:0004108|GO:0019629|GO:0016740	NM_001184098	TC18043
A_06_P1093	0.0361881	0.00494293	1.97327	up	1273.8	3609.51	760.946	1961.09	677.619	1854.66	-3.49024	-1.46738	-4.07042	-2.43313	-4.0586	-2.44797	SEO1	Chr I from 9016-7235, Genome Release 64-2-1, reverse complement, Verified ORF, "Putative permease; member of the allantoate transporter subfamily of the major facilitator superfamily; mutation confers resistance to ethionine sulfoxide" [YAL067C]	GGGGTTTACTTTCACTGCATGTTCTGCTTTTTGTCTCTCCATTTGGACTTTTGTTGTACT	7425	chrI	7366	-	FALSE		YAL067C	851230	NM_001178208	putative permease SEO1	chrI:7425-7366	GO:0006820|GO:0005215|GO:0016020|GO:0022857|GO:0006810|GO:0016021|GO:0055085|GO:0071944	NM_001178208	TC17590
A_06_P6752	0.0172375	0.00138912	2.05867	up	79.6577	169626	53.0889	133580	68.2097	83969.6	-7.51157	4.13262	-7.87823	3.75693	-7.32553	3.0909	FDH1	Chr XV from 1072923-1071793, Genome Release 64-2-1, reverse complement, Verified ORF, "NAD(+)-dependent formate dehydrogenase; may protect cells from exogenous formate" [YOR388C]	TGAGTGGGATATTGCCGGCGTGGCTAAAAATGAGTATGATCTGGAAGACAAAATAATTTC	18457	chrXVI	18397	+	FALSE		YOR388C.1	854570	NM_001183808	formate dehydrogenase (NAD+)	chrXVI:18397-18457	GO:0005737|GO:0004617|GO:0051287|GO:0008863|GO:0009070|GO:0008152|GO:0016491|GO:0042183|GO:0055114|GO:0016616|GO:0005829	NM_001183808	TC19602
A_06_P6238	0.00289902	2.73e-05	1.80464	up	1385.43	225.007	1400.69	238.053	1073.92	138.665	-3.37788	-5.33226	-3.18133	-5.43072	-3.40291	-6.18397	LDS2	Chr XV from 242441-241614,242747-242505, Genome Release 64-2-1, reverse complement, intron sequence removed, Verified ORF, "Protein Involved in spore wall assembly; localizes to lipid droplets found on or outside of the prospore membrane; shares similarity with Lds1p and Rrt8p, and a strain mutant for all 3 genes exhibits reduced dityrosine fluorescence relative to the single mutants; green fluor…	AAGAGCCTACTGTAGGATCCTATGCACCTCCAATCCAACAATCTATAGCTCACATTAATC	241680	chrXV	241621	-	FALSE		YOL047C.1	854110	NM_001183301	Lds2p	chrXV:241680-241621	GO:0005811|GO:0003674|GO:0005737|GO:0016020|GO:0005633|GO:0031160|GO:0005619|GO:0030476|GO:0016021|GO:0005628|GO:0030435	NM_001183301	TC19540
A_06_P3113	0.0498429	0.008396	1.9935	up	531.652	129.233	738.683	123.54	619.568	66.2941	-4.75416	-6.241	-4.09772	-6.33188	-4.2148	-7.2363	RCK1	Chr VII from 207033-208571, Genome Release 64-2-1, Verified ORF, "Protein kinase involved in the response to oxidative stress; identified as suppressor of S. pombe cell cycle checkpoint mutations; RCK1 has a paralog, RCK2, that arose from the whole genome duplication" [YGL158W]	AGCGTGCAAAGCATACTAAATGATTCATTCGATGAGAGAGCAGAGACCCTACATTGTGCA	208384	chrVII	208325	+	FALSE		YGL158W	852719	NM_001181023	putative serine/threonine protein kinase RCK1	chrVII:208325-208384	GO:0005516|GO:0005575|GO:0005524|GO:0040020|GO:0035556|GO:0005622|GO:0016310|GO:0004672|GO:0000166|GO:0018105|GO:0004674|GO:0016301|GO:0018107|GO:0006468|GO:0034599|GO:0004683|GO:0016740	NM_001181023	TC17931
A_06_P6702	0.01052	0.000549	1.82425	up	576.134	2148.82	545.955	1543.93	405.444	1346.54	-4.62851	-2.0622	-4.56602	-2.67558	-4.79792	-2.9295	YOR338W	Chr XV from 956898-957989, Genome Release 64-2-1, Uncharacterized ORF, "Putative protein of unknown function; YOR338W transcription is regulated by Azf1p and its transcript is a specific target of the G protein effector Scp160p; identified as being required for sporulation in a high-throughput mutant screen; YOR338W has a paralog, FUN19, that arose from the whole genome duplication" [YOR338W]	CACAGATTCTGAGACTTCCATGTGATCTTTATTTGGACTCTAAAAGAAGATTTTTCTTGG	957834	chrXV	957775	+	FALSE		YOR338W	854516	NM_001183758	hypothetical protein	chrXV:957775-957834	GO:0030437|GO:0006355|GO:0003700|GO:0016573|GO:0003713|GO:0005575|GO:0003677|GO:0035066|GO:0070461|GO:0003674|GO:0003682|GO:0045944|GO:0006338|GO:0004402	NM_001183758	TC18714
A_06_P2609	0.00480119	9.42e-05	1.91043	up	153.343	489.038	150.873	288.458	144.894	288.942	-6.55029	-4.21141	-6.40307	-5.10034	-6.31308	-5.14531	YEL067C	Chr V from 26776-26189, Genome Release 64-2-1, reverse complement, Uncharacterized ORF, "Putative protein of unknown function; the authentic, non-tagged protein is detected in highly purified mitochondria in high-throughput studies" [YEL067C]	GTCTCTGCTGTTATGCAAACGGGAACTATAACTTTCTTCTGGACGTTCCATTTCCCCATC	26302	chrV	26243	-	FALSE		YEL067C.1	856643	NM_001178882	hypothetical protein	chrV:26302-26243	GO:0005739|GO:0008150|GO:0003674	NM_001178882
A_06_P4839	0.000501	1.01e-06	2.67401	up	213880	133850	56954.9	48708.3	63233.9	54533.6	3.91179	3.88239	2.17246	2.29915	2.50879	2.46338	AAT2	Chr XII from 198085-196829, Genome Release 64-2-1, reverse complement, Verified ORF, "Cytosolic aspartate aminotransferase involved in nitrogen metabolism; localizes to peroxisomes in oleate-grown cells" [YLR027C]	GATTGACTCCTCAAATGGTTAAACGACTTGAAGAAACCCACGCAGTTTACTTGGTTGCCT	196993	chrXII	196934	-	FALSE		YLR027C.1	850714	NM_001181914	aspartate transaminase AAT2	chrXII:196993-196934	GO:0006520|GO:0019266|GO:0006532|GO:0009058|GO:0008483|GO:0003824|GO:0042802|GO:0005829|GO:0005739|GO:0005737|GO:0030170|GO:0006529|GO:0004069|GO:0016740|GO:0080130|GO:0005777	NM_001181914	TC19459
A_06_P3035	0.0455101	0.00713453	1.56375	up	3157.23	8768.85	3014.93	7677.11	2681.88	5772.04	-2.1813	-0.130468	-2.05414	-0.414809	-2.05444	-0.775475	MPC1	Chr VII from 358636-359028, Genome Release 64-2-1, Verified ORF, "Highly conserved subunit of the mitochondrial pyruvate carrier; a mitochondrial inner membrane complex comprised of Mpc1p and either Mpc2p or Mpc3p mediates mitochondrial pyruvate uptake; null mutant displays slow growth that is complemented by expression of human or mouse ortholog; mutation in human ortholog is associated with lac…	TTAGTTACCTATTCAGGTGTTTTCATGAAGTATGCTCTTTCAGTATCACCCAAAAACTAC	358884	chrVII	358825	+	FALSE		YGL080W.1	852800	NM_001180945	pyruvate transporter MPC1	chrVII:358825-358884	GO:0005739|GO:0006850|GO:0016020|GO:0050833|GO:0006810|GO:0005743|GO:0031305|GO:0016021	NM_001180945	TC21198
A_06_P2722	0.00264381	2.31e-05	1.82491	down	27078.4	16425.9	20068.1	20367.4	21382	32160.6	0.923067	0.815237	0.647399	1.04248	0.912826	1.68306	MET6	Chr V from 342167-339864, Genome Release 64-2-1, reverse complement, Verified ORF, "Cobalamin-independent methionine synthase; involved in methionine biosynthesis and regeneration; requires a minimum of two glutamates on the methyltetrahydrofolate substrate, similar to bacterial metE homologs" [YER091C]	CTAGGTTTATTCGATATTCATTCTCCAAGAATTCCATCAAAGGATGAATTTATCGCCAAG	340069	chrV	340010	-	FALSE		YER091C.1	856825	NM_001178982	5-methyltetrahydropteroyltriglutamate-homocysteine S-methyltransferase	chrV:340069-340010	GO:0005886|GO:0008168|GO:0008652|GO:0009086|GO:0005576|GO:0008705|GO:0032259|GO:0050667|GO:0046872|GO:0005829|GO:0005737|GO:0008270|GO:0003871|GO:0016740	NM_001178982	TC17170
A_06_P6279	0.00187835	1.44e-05	1.58979	up	2282.85	2620.77	2077.16	2388.34	1854.32	1791.77	-2.64798	-1.81728	-2.60252	-2.04727	-2.57129	-2.48612	MHF1	Chr XV from 159173-159445, Genome Release 64-2-1, Verified ORF, "Component of the heterotetrameric MHF histone-fold complex; in humans the MHF complex interacts with both DNA and Mph1p ortholog FANCM, a Fanconi anemia complementation group protein, to stabilize and remodel blocked replication forks and repair damaged DNA; mhf1 srs2 double mutants are MMS hypersensitive; ortholog of human centrome…	CGATTACAACAGGTGTTGTCCTCTGAGGACATAAAATACACACCGAGATTCATCAACTCA	159292	chrXV	159233	+	FALSE		YOL086W-A	854067	NM_001184492	Mhf1p	chrXV:159233-159292	GO:0071821|GO:0003674|GO:0006281|GO:0003690|GO:0046982|GO:0003682|GO:0000712|GO:0031297|GO:0006312|GO:0003677|GO:0006974|GO:0043240	NM_001184492
A_06_P1197	0.000425	6.01e-07	64.7083	up	366.983	558.584	566.385	924.01	15.4149	9.35905	-5.29744	-4.01172	-4.53547	-3.43234	-9.46689	-10.0276	SEF1	Chr II from 100115-96669, Genome Release 64-2-1, reverse complement, Verified ORF, "Putative transcription factor; has homolog in Kluyveromyces lactis" [YBL066C]	GTAATTCCTGATCTCTCCATGAAAAGATCAGTAAGCACTCCCGTTAATCATTTTCCTGCG	97243	chrII	97184	-	FALSE		YBL066C.1	852214	NM_001178306	Sef1p	chrII:97243-97184	GO:0008150|GO:0003674|GO:0006355|GO:0006357|GO:0000981|GO:0008270|GO:0005634|GO:0005575|GO:0003677|GO:0046872|GO:0030435|GO:0006351	NM_001178306	TC17138
A_06_P5579	0.00424946	7.2e-05	1.9218	up	741.771	3863.07	546.292	2576.22	471.798	2187.95	-4.28074	-1.27994	-4.56188	-1.93562	-4.59001	-2.22239	YMR147W	Chr XIII from 559199-559870, Genome Release 64-2-1, Uncharacterized ORF, "Putative protein of unknown function" [YMR147W]	CCTTCGTTGAAAAATGCAAACAGGTTTTCTACAACTTCAGTCTGCAAACAGTAGAAAAAT	559690	chrXIII	559631	+	FALSE		YMR147W	855178	NM_001182649	hypothetical protein	chrXIII:559631-559690	GO:0008150|GO:0003674|GO:0071944	NM_001182649	TC19753
A_06_P2835	0.00409402	5.91e-05	2.17715	up	555.59	924.704	753.75	516.671	624.869	445.621	-4.69071	-3.35388	-4.0712	-4.28335	-4.15091	-4.47632	HXT10	Chr VI from 112345-113985, Genome Release 64-2-1, Verified ORF, "Putative hexose transporter; expressed at low levels and expression is repressed by glucose" [YFL011W]	AAAGAATAAAGCCATGGAAGTCCGGAGGTTGGATTCCCAGTTCTAGAAGAACACCACAAC	113938	chrVI	113879	+	FALSE		YFL011W	850536	NM_001179955	hexose transporter HXT10	chrVI:113879-113938	GO:0005215|GO:0000324|GO:0005886|GO:0022857|GO:0008643|GO:0055085|GO:0015761|GO:0071944|GO:0008645|GO:0005739|GO:0015755|GO:0015757|GO:0015578|GO:0016020|GO:0046323|GO:0005887|GO:0022891|GO:0005353|GO:0006810|GO:0005354|GO:0005351|GO:0016021|GO:0005355|GO:0015992	NM_001179955	TC21878
A_06_P3160	0.0127486	0.000767	1.7033	up	259.256	40531.7	309.707	32241.5	265.535	25014.5	-5.79729	2.09263	-5.35206	1.70257	-5.40834	1.32429	POX1	Chr VII from 108158-110404, Genome Release 64-2-1, Verified ORF, "Fatty-acyl coenzyme A oxidase; involved in the fatty acid beta-oxidation pathway; localized to the peroxisomal matrix" [YGL205W]	TCTTTTGCCAATTGTGAGGAAAGACTGTATAGGTCTGACAGACTCCTTTGAATTACCTGA	110194	chrVII	110135	+	FALSE		YGL205W.1	852667	NM_001181070	acyl-CoA oxidase	chrVII:110135-110194	GO:0006629|GO:0006635|GO:0005782|GO:0050660|GO:0055088|GO:0009055|GO:0033539|GO:0016627|GO:0008152|GO:0003997|GO:0006631|GO:0016491|GO:0003995|GO:0033540|GO:0000062|GO:0055114|GO:0052890|GO:0005777	NM_001181070	TC17227
A_06_P2018	0.00702204	0.000254	1.82257	up	135331	71433.4	98993.9	57933.4	79357.5	44619.1	3.24741	2.99048	2.96211	2.55273	2.83088	2.12451	MRH1	Chr IV from 508147-509109, Genome Release 64-2-1, Verified ORF, "Protein that localizes primarily to the plasma membrane; also found at the nuclear envelope; long-lived protein that is asymmetrically retained in the plasma membrane of mother cells; the authentic, non-tagged protein is detected in mitochondria in a phosphorylated state; null mutation confers sensitivity to acetic acid" [YDR033W]	TATTGGTTCCAATTGCTAACCACTTCGGTGCTGACAAATTGGGCTACCATTTCGGACCTA	508967	chrIV	508908	+	FALSE		YDR033W	851597	NM_001180341	Mrh1p	chrIV:508908-508967	GO:0005739|GO:0008150|GO:0003674|GO:0034220|GO:0016020|GO:0005886|GO:0005783|GO:0005933|GO:0032780|GO:0016021|GO:0005216|GO:0006811	NM_001180341	TC18957
A_06_P5425	0.0242961	0.00249458	1.70904	up	2182.28	15096.4	2678.05	10090.5	2153.74	9286.44	-2.70542	0.696321	-2.26563	0.0328312	-2.37244	-0.0768635	YML131W	Chr XIII from 10198-11295, Genome Release 64-2-1, Verified ORF, "Protein of unknown function; similar to medium chain dehydrogenase/reductases; expression induced by stresses including osmotic shock, DNA damaging agents, and other chemicals; GFP-fusion protein localizes to the cytoplasm; protein abundance increases in response to DNA replication stress" [YML131W]	GATCCATCTAAATTTGTCTTTAAGGGGTATAGCTTTATTCTGACTAAACGATTGGTCGTT	11080	chrXIII	11021	+	FALSE		YML131W	854908	NM_001182494	hypothetical protein	chrXIII:11021-11080	GO:0008150|GO:0003674|GO:0005737|GO:0016020|GO:0016491|GO:0016021|GO:0055114|GO:0005829	NM_001182494	TC18706
A_06_P4646	0.00597443	0.000163	1.70109	up	4316.65	74493.8	5086.84	63660.2	4104.5	46395.4	-1.73597	2.9917	-1.32058	2.68146	-1.44268	2.22524	FOX2	Chr XI from 457054-454352, Genome Release 64-2-1, reverse complement, Verified ORF, "3-hydroxyacyl-CoA dehydrogenase and enoyl-CoA hydratase; multifunctional enzyme of the peroxisomal fatty acid beta-oxidation pathway" [YKR009C]	AAGCATTGTTTGAACATTATGGTCCATATGAGGAGTTGAAAGTGAGATTTACCAATGTTG	454194	chrXI	454135	-	FALSE		YKR009C	853878	NM_001179799	bifunctional hydroxyacyl-CoA dehydrogenase/enoyl-CoA hydratase FOX2	chrXI:454194-454135	GO:0006629|GO:0006635|GO:0008152|GO:0016491|GO:0006631|GO:0003857|GO:0016853|GO:0004300|GO:0003824|GO:0016829|GO:0055114|GO:0005777	NM_001179799	TC16967
A_06_P5113	0.00130624	8.16e-06	2.1127	up	2801.55	1789.26	1893.02	993.252	1571.26	953.598	-2.35307	-2.33003	-2.73636	-3.30932	-2.82728	-3.40912	YLR297W	Chr XII from 724044-724433, Genome Release 64-2-1, Verified ORF, "Protein of unknown function; green fluorescent protein (GFP)-fusion protein localizes to the vacuole; not an essential gene; induced by treatment with 8-methoxypsoralen and UVA irradiation; relocalizes from nucleus to vacuole upon DNA replication stress; YLR297W has a paralog, YOR186W, that arose from the whole genome duplication" …	CACTCGTTTCTGGGACCCCGGATCTCTCAAATTTTAACCTCGATAATGAACCACTGGAAA	724271	chrXII	724212	+	FALSE		YLR297W.1	851004	NM_001182185	hypothetical protein	chrXII:724212-724271	GO:0005773|GO:0008150|GO:0005774|GO:0003674|GO:0005737|GO:0000324|GO:0016020|GO:0000329|GO:0005634|GO:0016021	NM_001182185	TC21217
A_06_P3026	0.00730843	0.000276	1.56856	up	3845.41	1989.4	2798.4	1482.45	2452.15	1421.88	-1.90401	-2.17981	-2.20446	-2.76403	-2.19293	-2.82925	AFT1	Chr VII from 372012-374084, Genome Release 64-2-1, Verified ORF, "Transcription factor involved in iron utilization and homeostasis; binds consensus site PyPuCACCCPu and activates transcription in response to changes in iron availability; in iron-replete conditions localization is regulated by Grx3p, Grx4p, and Fra2p, and promoter binding is negatively regulated via Grx3p-Grx4p binding; AFT1 has …	CCAAACAGTACAAAAGGATATGCAAACGCATGAATCGCTAGAAATAATGGGAAACACATT	374020	chrVII	373961	+	FALSE		YGL071W	852809	NM_001180936	DNA-binding transcription factor AFT1	chrVII:373961-374020	GO:0000987|GO:0006355|GO:0000982|GO:0005634|GO:0036086|GO:0000122|GO:0046872|GO:0006351|GO:0043565|GO:0005737|GO:0007059|GO:0045132|GO:0045944|GO:0034087|GO:0000778|GO:0032048|GO:0034758	NM_001180936	TC17336
A_06_P6498	0.000337	3e-07	4.88224	up	299033	250281	39882.8	69520.2	47855.8	56724.8	4.39018	4.8046	1.66325	2.78588	2.10679	2.51706	IDH2	Chr XV from 580250-581359, Genome Release 64-2-1, Verified ORF, "Subunit of mitochondrial NAD(+)-dependent isocitrate dehydrogenase; complex catalyzes the oxidation of isocitrate to alpha-ketoglutarate in the TCA cycle; phosphorylated" [YOR136W]	GGTCAAGATAAAGCGAATCCAACTGCCCTACTTTTATCTTCAGTAATGATGTTAAACCAC	581219	chrXV	581160	+	FALSE		YOR136W.1	854303	NM_001183555	isocitrate dehydrogenase (NAD(+)) IDH2	chrXV:581160-581219	GO:0005962|GO:0000287|GO:0006099|GO:0006537|GO:0003723|GO:0003824|GO:0046872|GO:0016616|GO:0005739|GO:0006102|GO:0051287|GO:0004449|GO:0005759|GO:0008152|GO:0016491|GO:0055114	NM_001183555	TC18672
A_06_P6250	0.00390709	5.22e-05	2.10023	down	126000	2898.64	88866.8	4961.9	88803.5	6900.75	3.14915	-1.62782	2.82214	-0.990433	3.00919	-0.557274	ARG1	Chr XV from 219211-220473, Genome Release 64-2-1, Verified ORF, "Arginosuccinate synthetase; catalyzes the formation of L-argininosuccinate from citrulline and L-aspartate in the arginine biosynthesis pathway; potential Cdc28p substrate" [YOL058W]	TATAAGGGTAACGTCATCATTCTGGGCAGATCTACAAAGACTGAAAAGTTGTACGATCCG	220340	chrXV	220281	+	FALSE		YOL058W	854096	NM_001183313	argininosuccinate synthase	chrXV:220281-220340	GO:0005737|GO:0000166|GO:0016874|GO:0006526|GO:0000050|GO:0008652|GO:0005524|GO:0000053|GO:0005829|GO:0004055	NM_001183313	TC18384
A_06_P3151	0.000425	6.82e-07	1.52997	down	8147.36	10786.9	7062.57	14810	6480.45	18256.7	-0.809174	0.246909	-0.834784	0.58321	-0.80026	0.860409	DSD1	Chr VII from 129883-131169, Genome Release 64-2-1, Verified ORF, "D-serine dehydratase (aka D-serine ammonia-lyase); converts D-serine to pyruvate and ammonia by a reaction dependent on pyridoxal 5'-phosphate and zinc; may play a role in D-serine detoxification; L-serine is not a substrate" [YGL196W]	TCTGGTTTTGTATTAGGAACAGTACTATCATCTTACCCTTCTAGAGGTGAATTGTTGAGT	130865	chrVII	130806	+	FALSE		YGL196W.1	852679	NM_001181061	D-serine ammonia-lyase DSD1	chrVII:130806-130865	GO:0070178|GO:0005575|GO:0016829|GO:0008721	NM_001181061	TC20780
A_06_P1808	0.0040869	5.8e-05	1.94551	down	9001.7	2662.74	18593.8	3759.97	13618.2	5533.17	-0.677877	-1.81867	0.559335	-1.41332	0.28428	-0.858526	MRK1	Chr IV from 314044-312951,314748-314337, Genome Release 64-2-1, reverse complement, intron sequence removed, Verified ORF, "Glycogen synthase kinase 3 (GSK-3) homolog; one of four GSK-3 homologs in S. cerevisiae that function to activate Msn2p-dependent transcription of stress responsive genes and that function in protein degradation; MRK1 has a paralog, RIM11, that arose from the whole genome du…	TCTATTATCAAGCTATTTTGACGAAACCAAACGTTGTGATACCGACACTTACGTAAAAGC	313134	chrIV	313075	-	FALSE		YDL079C.1	851480	NM_001180138	putative serine/threonine protein kinase MRK1	chrIV:313134-313075	GO:0034605|GO:0016310|GO:0004672|GO:0042176|GO:0000166|GO:0016301|GO:0004674|GO:0071472|GO:0006468|GO:0005575|GO:0005524|GO:0016740	NM_001180138	TC20842
A_06_P6446	0.00480119	9.73e-05	2.01846	up	7006.07	64662.2	7797.48	32591.2	6866.91	34050.7	-1.03133	2.81197	-0.697778	1.69793	-0.697199	1.79872	LPX1	Chr XV from 480587-481750, Genome Release 64-2-1, Verified ORF, "Peroxisomal matrix-localized lipase; required for normal peroxisome morphology; contains a peroxisomal targeting signal type 1 (PTS1) and a lipase motif; peroxisomal import requires the PTS1 receptor, Pex5p and self-interaction; transcriptionally activated by Yrm1p along with genes involved in multidrug resistance; oleic acid induci…	CGGGCTTTCGACTCGTTCAAGAATGAAGCTTTGGTTAAAACGACTAAACAAAAACTGTAA	481752	chrXV	481693	+	FALSE		YOR084W	854251	NM_001183503	triglyceride lipase	chrXV:481693-481752	GO:0004806|GO:0016787|GO:0005782|GO:0007031|GO:0019433|GO:0016298|GO:0005777	NM_001183503	TC18557
A_06_P5343	0.00631006	0.000193	1.72569	down	17277.1	2088.45	12709.6	2411.61	14223.3	3829.74	0.279665	-2.16181	0.00733662	-2.07353	0.340335	-1.37464	IMD4	Chr XIII from 163308-162194,164176-163717, Genome Release 64-2-1, reverse complement, intron sequence removed, Verified ORF, "Inosine monophosphate dehydrogenase; catalyzes the rate-limiting step in the de novo synthesis of GTP; member of a four-gene family in S. cerevisiae, constitutively expressed; IMD4 has a paralog, IMD3, that arose from the whole genome duplication" [YML056C]	GACATTGGTTGCGAATCTCTAACTTCATTGAAAGAGAATGTTCAAAATGGTGAAGTTAGA	162334	chrXIII	162275	-	FALSE		YML056C	854948	NM_001182414	IMP dehydrogenase IMD4	chrXIII:162334-162275	GO:0008150|GO:0006183|GO:0005737|GO:0006177|GO:0003938|GO:0016491|GO:0003824|GO:0003729|GO:0046872|GO:0055114|GO:0006164	NM_001182414	TC17565
A_06_P2265	0.00636164	0.000222	1.61357	up	83420.2	82892.3	65035.2	64485.4	57847.5	56518.4	2.55133	3.20674	2.36884	2.71263	2.3872	2.51648	PMP3	Chr IV from 1013643-1013476, Genome Release 64-2-1, reverse complement, Verified ORF, "Small plasma membrane protein; confers resistance to amphotericin B and is a potential target of this common antifungal drug; related to a family of plant polypeptides that are overexpressed under high salt concentration or low temperature; not essential for viability; deletion causes hyperpolarization of the p…	CGTTTTTCTAGCCCGTGGGTGGGGTACTGACTGTATAGTGGATATCATTTTGACCATTTT	1013584	chrIV	1013525	-	FALSE		YDR276C	851869	NM_001180584	Pmp3p	chrIV:1013584-1013525	GO:0070300|GO:0046625|GO:0016020|GO:0005886|GO:0042391|GO:0080025|GO:0032266|GO:0016021|GO:0035690|GO:0006812|GO:0071944	NM_001180584	TC22001
A_06_P5377	0.010494	0.000533	1.98537	up	12092.8	19193.2	4871.66	10432.1	3881.68	11012.6	-0.239264	1.11602	-1.39003	0.0485508	-1.5168	0.126619	AIM33	Chr XIII from 95369-94431, Genome Release 64-2-1, reverse complement, Verified ORF, "Putative protein of unknown function, highly conserved across species; homolog of human CYB5R4; null mutant displays reduced frequency of mitochondrial genome loss; AIM33 has a paralog, PGA3, that arose from the whole genome duplication" [YML087C]	TTGGGGTGGAGTAATGGGTTTCACAAAGGTAATGGAACCGATAAAGTTTTTGTTTTTTAA	94490	chrXIII	94431	-	FALSE		YML087C	854887	NM_001182446	cytochrome-b5 reductase	chrXIII:94490-94431	GO:0071949|GO:0008150|GO:0003674|GO:0016020|GO:0004128|GO:0005783|GO:0016491|GO:0016021|GO:0005575|GO:0055114	NM_001182446	TC21444
A_06_P3558	0.00841783	0.000362	2.93822	up	586.514	2654.18	471.874	934.524	425.454	995.99	-4.62926	-1.78156	-4.75679	-3.55227	-4.71946	-3.3365	ARN1	Chr VIII from 20971-19088, Genome Release 64-2-1, reverse complement, Verified ORF, "ARN family transporter for siderophore-iron chelates; responsible for uptake of iron bound to ferrirubin, ferrirhodin, and related siderophores; protein increases in abundance and relocalizes to the vacuole upon DNA replication stress" [YHL040C]	GTGGCTTTAGTATTTTGTGTTCCATTAATTGCATTCTCCTTATGTCTAAGGGATCCTAAA	19267	chrVIII	19208	-	FALSE		YHL040C	856345	NM_001179120	siderophore transporter	chrVIII:19267-19208	GO:0005774|GO:0000324|GO:0005886|GO:0005634|GO:0031410|GO:0055072|GO:0071944|GO:0006879|GO:0005737|GO:0016020|GO:0006810|GO:0015891|GO:0016021|GO:0010008|GO:0015343|GO:0005768|GO:0006811	NM_001179120	TC17487
A_06_P5577	0.0209234	0.001919	1.90386	up	83093.1	123449	44283.9	77425.6	29819.2	69709.4	2.5483	3.75422	1.80035	2.96057	1.42739	2.82529	NDE1	Chr XIII from 556475-554793, Genome Release 64-2-1, reverse complement, Verified ORF, "Mitochondrial external NADH dehydrogenase; type II NAD(P)H:quinone oxidoreductase that catalyzes the oxidation of cytosolic NADH; Nde1p and Nde2p provide cytosolic NADH to the mitochondrial respiratory chain; NDE1 has a paralog, NDE2, that arose from the whole genome duplication" [YMR145C]	GTTCTTGTCGCTATGGATTGGGCTAAAGTTTATTTCTTGGGTAGAGATTCATCTATCTAG	554851	chrXIII	554792	-	FALSE		YMR145C	855176	NM_001182647	NADH-ubiquinone reductase (H(+)-translocating) NDE1	chrXIII:554851-554792	GO:0005739|GO:0003954|GO:0005758|GO:0006116|GO:0016491|GO:0001300|GO:0019655|GO:0055114	NM_001182647	TC17725
A_06_P1996	0.00228032	1.87e-05	1.56353	down	10824.4	10394.3	11098.7	13790.5	9507.9	17812.1	-0.407766	0.184361	-0.216505	0.477492	-0.238239	0.829173	SNQ2	Chr IV from 465919-470424, Genome Release 64-2-1, Verified ORF, "Plasma membrane ATP-binding cassette (ABC) transporter; multidrug transporter involved in multidrug resistance and resistance to singlet oxygen species" [YDR011W]	CGAAGTTGGAGATAATTATTTGACACATATCAGCTCTAAGTATAGCTACTTGTGGAGAAA	470277	chrIV	470218	+	FALSE		YDR011W	851574	NM_001180319	ATP-binding cassette transporter SNQ2	chrIV:470218-470277	GO:0005886|GO:0042493|GO:0030003|GO:0042626|GO:0046618|GO:0042908|GO:0055085|GO:0005524|GO:0035376|GO:0035690|GO:0071944|GO:0005739|GO:0008559|GO:0000166|GO:0016020|GO:0006855|GO:0006810|GO:0016021|GO:0016887	NM_001180319	TC16642
A_06_P3959	0.00342388	4.03e-05	1.69129	up	1194.38	78136.2	2259	72232.2	1224.43	50003.5	-3.58938	3.10151	-2.48929	2.87667	-3.17305	2.34339	POT1	Chr IX from 41444-40191, Genome Release 64-2-1, reverse complement, Verified ORF, "3-ketoacyl-CoA thiolase with broad chain length specificity; cleaves 3-ketoacyl-CoA into acyl-CoA and acetyl-CoA during beta-oxidation of fatty acids" [YIL160C]	AGTAGCTACCATACTAAGAGAACTGAAAAAGGATCAAATCGGGGTTGTTAGTATGTGTAT	40293	chrIX	40234	-	FALSE		YIL160C.1	854646	NM_001179508	acetyl-CoA C-acyltransferase	chrIX:40293-40234	GO:0006629|GO:0016747|GO:0006635|GO:0016746|GO:0005782|GO:0003729|GO:0003824|GO:0005758|GO:0008152|GO:0006631|GO:0003988|GO:0016740|GO:0005777	NM_001179508	TC18397
A_06_P2880	0.00560616	0.000131	1.90952	up	3983.45	3164.34	6948.19	2552.55	4716.97	1885.68	-1.86003	-1.49578	-0.870705	-1.95675	-1.24056	-2.42899	AQY3	Chr VI from 22787-20847, Genome Release 64-2-1, reverse complement, Uncharacterized ORF, "Putative channel-like protein; similar to Fps1p; mediates passive diffusion of glycerol in the presence of ethanol" [YFL054C]	TTGCTGGAGCACTCATATATGACATTTTCATTTTTACTGGATGCGAATCCCCAGTCAACT	21052	chrVI	20993	-	FALSE		YFL054C	850490	NM_001179913	Aqy3p	chrVI:21052-20993	GO:0005215|GO:0009992|GO:0055085|GO:0071944|GO:0015168|GO:0034220|GO:0016020|GO:0005887|GO:0015250|GO:0015793|GO:0006810|GO:0006833|GO:0015254|GO:0016021	NM_001179913	TC17435
A_06_P6757	0.0480695	0.00786592	1.62083	up	365.806	1392.38	435.691	1331.59	430.454	960.824	-5.28526	-2.67415	-4.85553	-2.90014	-4.68917	-3.37088	ERR1	Chr XV from 1080276-1081589, Genome Release 64-2-1, Verified ORF, "Protein of unknown function; has similarity to enolases" [YOR393W]	GAACTGGGGGACGATTGTATATATGCTGGTCATAGGTTTCATGATGGAAACAAACTATAA	9616	chrXVI	9557	-	FALSE		YMR323W	854575	NM_001182836	phosphopyruvate hydratase ERR1	chrXVI:9616-9557	GO:0008150|GO:0000287|GO:0005575|GO:0000015|GO:0046872|GO:0016829|GO:0006096|GO:0004634	NM_001182836	TC18281
A_06_P3565	0.000649	1.7e-06	2.7545	up	2086.27	8416.71	2401.79	3398.24	2036.2	3364.52	-2.79508	-0.105959	-2.40362	-1.60597	-2.45547	-1.56775	ARN2	Chr VIII from 10213-8351, Genome Release 64-2-1, reverse complement, Verified ORF, "Transporter; member of the ARN family of transporters that specifically recognize siderophore-iron chelates; responsible for uptake of iron bound to the siderophore triacetylfusarinine C" [YHL047C]	CTGACAGAGAATATGTCCAAACCAAGGAAGATGATCCTATCAATGACTGGATCGCGAAAC	8437	chrVIII	8378	-	FALSE		YHL047C	856338	NM_001179127	siderophore transporter	chrVIII:8437-8378	GO:0005774|GO:0009237|GO:0000324|GO:0005886|GO:0055085|GO:0055072|GO:0006879|GO:0016020|GO:0006810|GO:0015891|GO:0016021|GO:0010008|GO:0015343|GO:0005768|GO:0006811	NM_001179127	TC17458
A_06_P4800	0.00631158	0.000204	1.96908	down	7635.26	1981.48	8655.38	2926.74	7079.63	4449.79	-0.907249	-2.16771	-0.560518	-1.75272	-0.667989	-1.19019	YCT1	Chr XII from 30109-31704, Genome Release 64-2-1, Verified ORF, "High-affinity cysteine-specific transporter; has similarity to the Dal5p family of transporters; green fluorescent protein (GFP)-fusion protein localizes to the endoplasmic reticulum; YCT1 is not an essential gene" [YLL055W]	TCCTCGCTTTTTACCTGCCTGGATTGTTCAAATCGTTTTATCATTCTCTCTTGCACCAGC	31487	chrXII	31428	+	FALSE		YLL055W	850671	NM_001181875	Yct1p	chrXII:31428-31487	GO:0005886|GO:0005783|GO:0015075|GO:0006865|GO:0055085|GO:0071944|GO:0034220|GO:0016020|GO:0042883|GO:0005789|GO:0006810|GO:0016021|GO:0033229	NM_001181875	TC17839
A_06_P6394	0.000501	1.16e-06	3.05781	down	4712.64	206.734	3064.48	331.733	2911.67	702.101	-1.60718	-5.47701	-2.09343	-4.89105	-1.94683	-3.86451	HMS1	Chr XV from 391075-389771, Genome Release 64-2-1, reverse complement, Verified ORF, "bHLH protein with similarity to myc-family transcription factors; overexpression confers hyperfilamentous growth and suppresses the pseudohyphal filamentation defect of a diploid mep1 mep2 homozygous null mutant" [YOR032C]	AGAAAGAAAGTGCCTACAGCTAAGCTTGGCTAATCAACATTTATCAAATGACACACGGGA	390053	chrXV	389994	-	FALSE		YOR032C.1	854197	NM_001183451	Hms1p	chrXV:390053-389994	GO:0006355|GO:0003700|GO:0007124|GO:0046983|GO:0005634|GO:0005575|GO:0003677|GO:0006351	NM_001183451	TC18304
A_06_P4613	0.00569013	0.000139	2.0547	down	2414.64	1757.56	2536.54	2473.97	2192.62	3849.35	-2.57026	-2.4146	-2.31007	-2.02911	-2.33755	-1.37568	MNN4	Chr XI from 67466-63930, Genome Release 64-2-1, reverse complement, Verified ORF, "Putative positive regulator of mannosylphosphate transferase Mnn6p; involved in mannosylphosphorylation of N-linked oligosaccharides; expression increases in late-logarithmic and stationary growth phases; coding sequence contains length polymorphisms in different strains; MNN4 has a paralog, YJR061W, that arose fro…	CAAATGTTTGATAAGGACCCTATTATTGTATACGAGGACTATGCTTATGCCAAGTTACTT	64425	chrXI	64366	-	FALSE		YKL201C	853634	NM_001179766	Mnn4p	chrXI:64425-64366	GO:0016020|GO:0006493|GO:0071470|GO:0016021|GO:0006487|GO:0043085|GO:0008047	NM_001179766	TC17402
A_06_P6747	0.00364161	4.67e-05	6.23233	up	2793.58	127822	2252	30616.2	1914.85	22103.7	-2.37549	3.794	-2.51268	1.42533	-2.55291	1.15423	FIT3	Chr XV from 1061055-1060441, Genome Release 64-2-1, reverse complement, Verified ORF, "Mannoprotein that is incorporated into the cell wall; incorporated via a glycosylphosphatidylinositol (GPI) anchor; involved in the retention of siderophore-iron in the cell wall " [YOR383C]	AGCAGCAACACCTGGTCTCCAAGTAGTACTTCTACCAGCTCAGAAGCTGCTACCTCTTCT	1060651	chrXV	1060592	-	FALSE		YOR383C	854565	NM_001183803	Fit3p	chrXV:1060651-1060592	GO:0003674|GO:0000324|GO:0016020|GO:0009277|GO:0006810|GO:0005618|GO:0015891|GO:0005576|GO:0031225|GO:0055072|GO:0071944|GO:0006811	NM_001183803	TC22093
A_06_P5446	0.00183278	1.37e-05	2.8317	up	41.653	872.699	38.6441	498.122	46.2285	325.53	-8.41931	-3.4451	-8.33355	-4.3251	-7.99995	-4.94676	PEX9	Chr XIII from 310208-311752, Genome Release 64-2-1, Uncharacterized ORF, "Putative protein of unknown function with similarity to human PEX5Rp; transcription increases during colony development similar to genes involved in peroxisome biogenesis; YMR018W is not an essential gene; PEX5Rp is also known as peroxin protein 5 related protein" [YMR018W]	GGTGACTATGTAAAAGCAAGCAAAATGCTAATCGAAGTTATACTGTTACGAAGTAAAGGA	311589	chrXIII	311530	+	FALSE		YMR018W	855032	NM_001182514	hypothetical protein	chrXIII:311530-311589	GO:0008150|GO:0003674|GO:0016560|GO:0005052|GO:0005575|GO:0005778|GO:0005829	NM_001182514	TC17922
A_06_P2613	0.00273268	2.44e-05	1.52967	down	34001.4	3559.84	14396.2	3904.67	16970.6	5915.68	1.24831	-1.36117	0.190344	-1.35089	0.596294	-0.747948	DLD3	Chr V from 16355-17845, Genome Release 64-2-1, Verified ORF, "D-lactate dehydrogenase; part of the retrograde regulon which consists of genes whose expression is stimulated by damage to mitochondria and reduced in cells grown with glutamate as the sole nitrogen source, located in the cytoplasm" [YEL071W]	GGATCGGTTTCCATAAGAAAGGTAAGTTACACTACACCAGAAGTGATATTGAAATTAGAT	17780	chrV	17721	+	FALSE		YEL071W	856638	NM_001178886	D-lactate dehydrogenase	chrV:17721-17780	GO:0030447|GO:0050660|GO:0016614|GO:0019249|GO:0003824|GO:0051990|GO:0004458|GO:0005739|GO:0022904|GO:0071949|GO:0005737|GO:0019516|GO:0016491|GO:0055114	NM_001178886	TC19872
A_06_P1475	0.0117078	0.000668	2.18967	down	17139.8	42979.3	14830.4	73714.2	14737.1	103114	0.258229	2.25916	0.232461	2.90043	0.406026	3.38987	PCS60	Chr II from 668351-666720, Genome Release 64-2-1, reverse complement, Verified ORF, "Oxalyl-CoA synthetase; capable of catalyzing conversion of oxalate to oxalyl-CoA; catalyzes first step in pathway of oxalate degradation that functions to protect yeast from inhibitory effects of oxalate; peroxisomal protein that binds mRNA; localizes to both peroxisomal peripheral membrane and matrix, expression…	GGGAGAAAAAATGACCTACGAAGAACTGGTGAACTTCTTAAAGAAGCACCTAGCCTCTTT	666895	chrII	666836	-	FALSE		YBR222C.1	852523	NM_001178570	Pcs60p	chrII:666895-666836	GO:0005737|GO:0016020|GO:0005782|GO:0016874|GO:0008152|GO:0016021|GO:0003824|GO:0003729|GO:0050203|GO:0033611|GO:0005778|GO:0005777	NM_001178570	NP258241
A_06_P2333	0.0445307	0.00687409	1.72439	down	117269	38337.3	156810	50419.3	314461	73537.3	3.04298	2.11834	3.64812	2.34039	4.85499	2.90443	HXT7	Chr IV from 1155928-1154216, Genome Release 64-2-1, reverse complement, Verified ORF, "High-affinity glucose transporter; member of the major facilitator superfamily, nearly identical to Hxt6p, expressed at high basal levels relative to other HXTs, expression repressed by high glucose levels; HXT7 has a paralog, HXT4, that arose from the whole genome duplication" [YDR342C]	GCTGAAGAAATGACTCACGATGACAAGCCATTGTACAAGAGAATGTTCAGCACCAAATAA	1154270	chrIV	1154211	-	FALSE		YDR342C	851943	NM_001180650	hexose transporter HXT7	chrIV:1154270-1154211	GO:0005215|GO:0005886|GO:0022857|GO:0008643|GO:0055085|GO:0015761|GO:0071944|GO:0008645|GO:0015750|GO:0005739|GO:0015755|GO:0015578|GO:0016020|GO:0046323|GO:0005887|GO:0022891|GO:0015146|GO:0005353|GO:0006810|GO:0005351|GO:0016021|GO:0005355|GO:0015992	NM_001180650	TC17690
A_06_P7036	0.0149701	0.00103546	2.09172	up	74.8251	159505	58.1078	121134	95.5541	78425.2	-7.57613	4.06197	-7.7467	3.62218	-6.86169	2.99728	FDH1	Chr XV from 1072923-1071793, Genome Release 64-2-1, reverse complement, Verified ORF, "NAD(+)-dependent formate dehydrogenase; may protect cells from exogenous formate" [YOR388C]	GAGTGGGATATTGCCGGCGTGGCTAAAAAATGAGTATGATCTGGAAGACAAAATAATTTC	18457	chrXVI	18398	+	FALSE		YPL275W.1	854570	NM_001183808	formate dehydrogenase (NAD+)	chrXVI:18398-18457	GO:0005737|GO:0004617|GO:0051287|GO:0008863|GO:0009070|GO:0008152|GO:0016491|GO:0042183|GO:0055114|GO:0016616|GO:0005829	NM_001183808	TC19602
A_06_P5123	0.00364161	4.66e-05	1.61508	up	491.38	888.478	502.963	709.479	411.997	586.309	-4.86811	-3.38967	-4.65068	-3.82637	-4.74623	-4.08127	CDA1	Chr XII from 745620-746525, Genome Release 64-2-1, Verified ORF, "Chitin deacetylase; together with Cda2p involved in the biosynthesis ascospore wall component, chitosan; required for proper rigidity of the ascospore wall" [YLR307W]	AGTTGAGGTTGCTATTAAAATCAACGAACTTATTGGTAGTGACCAATTGACAATTGCAGA	746487	chrXII	746428	+	FALSE		YLR307W.1	851016	NM_001182195	chitin deacetylase CDA1	chrXII:746428-746487	GO:0006032|GO:0016810|GO:0016787|GO:0005631|GO:0005975|GO:0004099|GO:0030476|GO:0003824|GO:0005628|GO:0030435|GO:0000272	NM_001182195	TC19095
A_06_P6351	0.00480119	9.93e-05	1.69567	up	2482.36	2335.79	2032.34	1383.35	2024.45	1512	-2.54083	-1.95909	-2.64807	-2.86343	-2.47584	-2.72094	ENB1	Chr XV from 21311-19491, Genome Release 64-2-1, reverse complement, Verified ORF, "Endosomal ferric enterobactin transporter; expressed under conditions of iron deprivation; member of the major facilitator superfamily; expression is regulated by Rcs1p and affected by chloroquine treatment" [YOL158C]	GTTCAGATGATAGAATCCTATTCGAAGATTCAACGCTTATTGATAATTGTGTCCATTTCG	19693	chrXV	19634	-	FALSE		YOL158C	854007	NM_001183411	Enb1p	chrXV:19693-19634	GO:0005774|GO:0000324|GO:0005886|GO:0015685|GO:0055085|GO:0055072|GO:0071944|GO:0006879|GO:0033101|GO:0015620|GO:0016020|GO:0006810|GO:0016021|GO:0010008|GO:0005768|GO:0006811	NM_001183411	TC22073
A_06_P7037	0.00800362	0.000317	2.2142	up	46.0649	123273	34.2764	88494.3	36.5134	57526.3	-8.27639	3.69401	-8.50905	3.16803	-8.35316	2.54723	FDH1	Chr XV from 1072923-1071793, Genome Release 64-2-1, reverse complement, Verified ORF, "NAD(+)-dependent formate dehydrogenase; may protect cells from exogenous formate" [YOR388C]	GAGCACGTTATGGCCACAATTTTGGTTTTGATAAGAAACTATAATGGTGGTCATCAATAA	18385	chrXVI	18326	+	FALSE		YPL276W.1	854570	NM_001183808	formate dehydrogenase (NAD+)	chrXVI:18326-18385	GO:0005737|GO:0004617|GO:0051287|GO:0008863|GO:0009070|GO:0008152|GO:0016491|GO:0042183|GO:0055114|GO:0016616|GO:0005829	NM_001183808	TC19602
A_06_P5127	0.00631006	0.000193	1.60594	up	56.7609	529.371	47.603	454.702	46.3464	363.503	-8.02616	-4.10643	-8.06652	-4.44676	-8.10558	-4.78984		GB	GAAGCTTTTATGAGTTAAATATTTTGTTGCTTTATGGGGCAGAAAATAGTCGACGTCAGT	757355	chrXII	757296	-	FALSE		YLR311C.1				chrXII:757355-757296			NP961854
A_06_P5438	0.00127704	7.58e-06	6.91501	up	87755.3	40216.9	123249	16947.6	82343.2	6030.02	2.62612	2.05215	3.29376	0.731365	2.89869	-0.737579	HXT2	Chr XIII from 288079-289704, Genome Release 64-2-1, Verified ORF, "High-affinity glucose transporter of the major facilitator superfamily; expression is induced by low levels of glucose and repressed by high levels of glucose" [YMR011W]	GTCAAACCATGGAAATCTGGTAGCTGGATCTCAAAAGAAAAAAGAGTTTCCGAGGAATAA	289703	chrXIII	289644	+	FALSE		YMR011W	855023	NM_001182507	hexose transporter HXT2	chrXIII:289644-289703	GO:0005215|GO:0000324|GO:0005886|GO:0022857|GO:0008643|GO:0055085|GO:0015761|GO:0071944|GO:0015750|GO:0015755|GO:0015578|GO:0016020|GO:0015758|GO:0046323|GO:0005887|GO:0022891|GO:0015146|GO:0005353|GO:0006810|GO:0005351|GO:0016021|GO:0005355|GO:0015992	NM_001182507	TC17805
A_06_P5508	0.01052	0.000549	1.62433	down	6428.44	2370.9	5109.3	2905.53	4962.81	4158.7	-1.16233	-1.98706	-1.31431	-1.76539	-1.17827	-1.28721	NAM7	Chr XIII from 429627-426712, Genome Release 64-2-1, reverse complement, Verified ORF, "ATP-dependent RNA helicase of the SFI superfamily; involved in nonsense mediated mRNA decay; required for efficient translation termination at nonsense codons and targeting of NMD substrates to P-bodies; binds to the small ribosomal subunit via an interaction with Rps26; forms cytoplasmic foci upon DNA replicat…	GACTTTCCGAAGTTCCAGGATTTTGATGCACAGAGTATGGTGTCATTCAGTGGTCAAATT	427010	chrXIII	426951	-	FALSE		YMR080C.1	855104	NM_001182579	ATP-dependent RNA helicase NAM7	chrXIII:427010-426951	GO:0016567|GO:0008298|GO:0000956|GO:0004386|GO:0030466|GO:0005634|GO:0006310|GO:0006449|GO:0003729|GO:0003677|GO:0005524|GO:0046872|GO:0004004|GO:0005739|GO:0006452|GO:0005737|GO:0016787|GO:0000166|GO:0000184|GO:0070478|GO:0008270|GO:0043024|GO:0016887|GO:0005844	NM_001182579	TC16889
A_06_P2778	0.0269989	0.00295	1.59853	up	5273.74	11259.5	3020.31	7141.72	2922.36	7681.94	-1.44229	0.311708	-2.07767	-0.528985	-1.95365	-0.365039	FTR1	Chr V from 461740-460526, Genome Release 64-2-1, reverse complement, Verified ORF, "High affinity iron permease; involved in the transport of iron across the plasma membrane; forms complex with Fet3p; expression is regulated by iron; protein abundance increases in response to DNA replication stress" [YER145C]	CAAGATGGAGAACATCAACTTCAATGAAGATGGTGAGATCAATGTGCAAGAGAACTACGA	460668	chrV	460609	-	FALSE		YER145C	856888	NM_001179035	high-affinity iron permease FTR1	chrV:460668-460609	GO:0033573|GO:0033215|GO:0016020|GO:0005886|GO:0006827|GO:0006810|GO:0005381|GO:0016021|GO:0015684|GO:0055072|GO:0015639|GO:0006811	NM_001179035	TC20094
A_06_P7042	0.0488371	0.00808554	1.65088	up	361.745	1406.55	440.27	1316.67	433.937	954.959	-5.30171	-2.65817	-4.84961	-2.91854	-4.67385	-3.3814	ERR2	Chr XVI from 10870-9557, Genome Release 64-2-1, reverse complement, Verified ORF, "Enolase, a phosphopyruvate hydratase; catalyzes the conversion of 2-phosphoglycerate to phosphoenolpyruvate; complements the growth defect of an ENO1 ENO2 double mutant" [YPL281C]	GAACTGGGGGACGATTGTATATATGCTGGTCATAGGTTTCATGATGGAAACAAACTATAA	9616	chrXVI	9557	-	FALSE		YMR323W	855848	NM_001182836	phosphopyruvate hydratase ERR2	chrXVI:9616-9557	GO:0008150|GO:0000287|GO:0005575|GO:0000015|GO:0046872|GO:0016829|GO:0006096|GO:0004634	NM_001182836	TC18281
A_06_P6006	0.00544561	0.000125	1.87044	up	1957.57	324.909	2217.18	340.594	1609.58	196.963	-2.87889	-4.78845	-2.52155	-4.87307	-2.82392	-5.69183	YNL234W	Chr XIV from 210233-211513, Genome Release 64-2-1, Verified ORF, "Protein of unknown function with similarity to globins; has a functional heme-binding domain; mutant has aneuploidy tolerance; transcription induced by stress conditions; may be involved in glucose signaling or metabolism; regulated by Rgt1" [YNL234W]	GCTACAAATGGTGAAAACTAAAAACGCTACTATACCTCATAATATAACACAAGTACCGAC	211294	chrXIV	211235	+	FALSE		YNL234W	855487	NM_001183072	hypothetical protein	chrXIV:211235-211294	GO:0008150|GO:0005737|GO:0019825|GO:0000329|GO:0020037	NM_001183072	TC18353
A_06_P3669	0.0163208	0.0012597	1.82963	up	36163.2	364.52	32643.8	307.222	25590.1	226.603	1.34122	-4.60544	1.37985	-5.00244	1.20377	-5.477	HXT1	Chr VIII from 292625-290913, Genome Release 64-2-1, reverse complement, Verified ORF, "Low-affinity glucose transporter of the major facilitator superfamily; expression is induced by Hxk2p in the presence of glucose and repressed by Rgt1p when glucose is limiting; HXT1 has a paralog, HXT6, what arose from the whole genome duplication" [YHR094C]	GCTGATGACCTAATGCATGATGACCAACCATTTTACAAGAGTTTGTTTAGCAGGAAATAA	290975	chrVIII	290916	-	FALSE		YHR094C	856494	NM_001179224	hexose transporter HXT1	chrVIII:290975-290916	GO:0005215|GO:0005886|GO:0022857|GO:0008643|GO:0055085|GO:0015761|GO:0071944|GO:0015750|GO:0015755|GO:0015757|GO:0015578|GO:0016020|GO:0015758|GO:0046323|GO:0005887|GO:0022891|GO:0015146|GO:0005353|GO:0006810|GO:0005354|GO:0005351|GO:0016021|GO:0005355|GO:0015992	NM_001179224	TC17683
A_06_P5617	0.000944	5.05e-06	1.5807	up	6692.39	9804.7	7652.07	9327.8	6064.2	6729.29	-1.10114	0.0894454	-0.720689	-0.0795712	-0.872035	-0.571117	CTL1	Chr XIII from 623213-622251, Genome Release 64-2-1, reverse complement, Verified ORF, "RNA 5'-triphosphatase, localizes to both the nucleus and cytoplasm; CTL1 has a paralog, CET1, that arose from the whole genome duplication" [YMR180C]	GAGGTAGAAATGGATCCTATATTCAAGGAGACAATTTCCGCTAATGATAGGGAGAAGTTT	622390	chrXIII	622331	-	FALSE		YMR180C	855218	NM_001182686	polynucleotide 5'-phosphatase	chrXIII:622390-622331	GO:0006397|GO:0004651|GO:0008150|GO:0005737|GO:0016787|GO:0031533|GO:0006370|GO:0005634	NM_001182686	TC18955
A_06_P5580	0.0149701	0.00105104	1.55247	up	6530.77	15750.9	6229.74	13335.8	4999.17	10965.4	-1.13916	0.752108	-1.02849	0.427339	-1.16252	0.117543	OSW5	Chr XIII from 560366-560812, Genome Release 64-2-1, Verified ORF, "Protein of unknown function with possible role in spore wall assembly; predicted to contain an N-terminal transmembrane domain; osw5 null mutant spores exhibit increased spore wall permeability and sensitivity to beta-glucanase digestion" [YMR148W]	AGCCACTTTCCACATTAAGGCCAGTATCTAATCCAACTATTCCAAGCCCATTAAGACAAA	560683	chrXIII	560624	+	FALSE		YMR148W.1	855179	NM_001182650	Osw5p	chrXIII:560624-560683	GO:0008150|GO:0003674|GO:0016020|GO:0016021|GO:0030435	NM_001182650	TC20997
A_06_P7035	0.000824	3.06e-06	1.62453	down	17126.7	4171.79	13598.3	5480.24	14371.2	7415.55	0.265802	-1.12093	0.110747	-0.859323	0.357521	-0.420909	SAM3	Chr XVI from 22938-24701, Genome Release 64-2-1, Verified ORF, "High-affinity S-adenosylmethionine permease; required for utilization of S-adenosylmethionine as a sulfur source; has similarity to S-methylmethionine permease Mmp1p" [YPL274W]	GGTTTTATCGAAGAGATTGGAAACACTTCTACATCAAGAGGAGTGAGATCGATCTGGATA	24591	chrXVI	24532	+	FALSE		YPL274W	855854	NM_001184088	bifunctional polyamine/amino acid permease SAM3	chrXVI:24532-24591	GO:0005773|GO:0005886|GO:0005783|GO:0006865|GO:0015606|GO:0055085|GO:0003333|GO:0015805|GO:0015489|GO:0000095|GO:0015297|GO:0016020|GO:0015171|GO:0005887|GO:0015848|GO:0006810|GO:0016021|GO:0015847|GO:0015179|GO:0015807	NM_001184088	TC18553
A_06_P4004	0.00841783	0.000361	1.82631	up	394.799	234.322	399.007	189.928	314.388	134.874	-5.19572	-5.34019	-4.99807	-5.75854	-5.14852	-6.20912	DAL1	Chr IX from 407642-406260, Genome Release 64-2-1, reverse complement, Verified ORF, "Allantoinase; converts allantoin to allantoate in the first step of allantoin degradation; expression sensitive to nitrogen catabolite repression" [YIR027C]	GATATCGTTACATGGTGCTGTAAAAATACATCCCATCAGGTAGGACTATCTCACCAAAAA	406547	chrIX	406488	-	FALSE		YIR027C	854845	NM_001179549	allantoinase	chrIX:406547-406488	GO:0016810|GO:0016812|GO:0000256|GO:0005575|GO:0006259|GO:0046872|GO:0005737|GO:0016787|GO:0006144|GO:0009442|GO:0006145|GO:0004038|GO:0008270|GO:0016888|GO:0050897	NM_001179549	TC18163
A_06_P4713	0.00631158	0.000199	1.71418	up	33411.8	7830.13	24952.4	7598.72	20378.3	5211.33	1.22539	-0.206508	0.925374	-0.369773	0.856996	-0.984025	YKR075C	Chr XI from 580750-579827, Genome Release 64-2-1, reverse complement, Uncharacterized ORF, "Protein of unknown function; similar to Reg1p; expression regulated by glucose and Rgt1p; GFP-fusion protein is induced in response to the DNA-damaging agent MMS; YKR075C has a paralog, YOR062C, that arose from the whole genome duplication" [YKR075C]	GATCGACTCAAAGGGGACTATCCGCGAATCCCTCATCAACATAAACGATATCCAACATTC	579688	chrXI	579629	-	FALSE		YKR075C	853950	NM_001179865	hypothetical protein	chrXI:579688-579629	GO:0005773|GO:0008150|GO:0007039|GO:0003674|GO:0005737|GO:0000164|GO:0006109|GO:0005634|GO:0042149	NM_001179865	TC19051
A_06_P2680	0.00474838	8.97e-05	2.92979	up	50774.7	27778.4	45736.8	16657.6	39684.1	10736.7	1.83189	1.63224	1.85722	0.758544	1.82978	0.0814426	PIC2	Chr V from 259639-258737, Genome Release 64-2-1, reverse complement, Verified ORF, "Mitochondrial copper and phosphate carrier; imports copper and inorganic phosphate into mitochondria; functionally redundant with Mir1p but less abundant than Mir1p under normal conditions; expression is induced at high temperature" [YER053C]	TACAGCAAATATCAGTCAGTTTTGTAGGTGGTTATCTGGCAGGTATATTATGTGCTGCAG	259016	chrV	258957	-	FALSE		YER053C.1	856779	NM_001178944	Cu/Pi carrier	chrV:259016-258957	GO:0005739|GO:0006878|GO:0016020|GO:0015088|GO:0035435|GO:0006810|GO:0005743|GO:0005315|GO:0035434|GO:0016021	NM_001178944	TC19769
A_06_P4773	0.0273506	0.0030422	1.59318	down	4497.88	1693.82	2492.35	3058.1	2514.66	3107.62	-1.67007	-2.39677	-2.35115	-1.69148	-2.16902	-1.72486	TPO1	Chr XII from 84804-86564, Genome Release 64-2-1, Verified ORF, "Polyamine transporter of the major facilitator superfamily; member of the 12-spanner drug:H(+) antiporter DHA1 family; recognizes spermine, putrescine, and spermidine; catalyzes uptake of polyamines at alkaline pH and excretion at acidic pH; during oxidative stress exports spermine, spermidine from the cell, which controls timing of …	CCCGTGCCTTTACTATTCTTAAAATATGGTGAATCTATCAGAAAGAAATCCAAGTATGCT	86551	chrXII	86492	+	FALSE		YLL028W	850631	NM_001181848	Tpo1p	chrXII:86492-86551	GO:0000297|GO:0000296|GO:0005886|GO:0000329|GO:0015606|GO:0055085|GO:0071944|GO:0033101|GO:0015297|GO:0016020|GO:0006810|GO:0015848|GO:0015847|GO:0016021	NM_001181848	NP256579
A_06_P4772	3.45e-05	1.23e-08	4.40038	up	75802.7	92169.7	12097	18041.9	12958.3	23132.8	2.41517	3.35198	-0.0687566	0.875925	0.206468	1.21436	ISA1	Chr XII from 87403-88155, Genome Release 64-2-1, Verified ORF, "Protein required for maturation of mitochondrial [4Fe-4S] proteins; functions in a complex with Isa2p and possibly Iba57p; isa1 deletion causes loss of mitochondrial DNA and respiratory deficiency; depletion reduces growth on nonfermentable carbon sources; functional ortholog of bacterial A-type ISC proteins" [YLL027W]	TTAGCGCTAGAAACCGTGGATGTTCAGGACTAACGTACGATCTACAATATATCACCGAGC	87972	chrXII	87913	+	FALSE		YLL027W.1	850632	NM_001181847	Fe-binding Fe/S cluster assembly protein ISA1	chrXII:87913-87972	GO:0005739|GO:0051539|GO:0051536|GO:0016226|GO:0005506|GO:0051537|GO:0005198|GO:0005759|GO:0009102|GO:0046872|GO:0008198	NM_001181847	TC22067
A_06_P7242	0.00425804	7.29e-05	2.82867	down	1340.11	195.325	1779.63	434.388	1611.35	649.611	-3.43559	-5.51565	-2.84634	-4.51913	-2.79141	-4.01553	OPT2	Chr XVI from 926937-924304, Genome Release 64-2-1, reverse complement, Verified ORF, "Oligopeptide transporter; localized to peroxisomes and affects glutathione redox homeostasis; also localizes to the plasma membrane (PM) and to the late Golgi, and has a role in maintenance of lipid asymmetry between the inner and outer leaflets of the PM; member of the OPT family, with potential orthologs in S.…	CCTGATGTATTACACTTCTGGTATGATTGTTAGTTACATTTCCCAGTACTACATGAAAAG	924594	chrXVI	924535	-	FALSE		YPR194C	856324	NM_001184291	Opt2p	chrXVI:924594-924535	GO:0044088|GO:0000324|GO:0005886|GO:0035672|GO:0035673|GO:0051515|GO:0015031|GO:0055085|GO:0015833|GO:0006857|GO:0016020|GO:0000138|GO:0005887|GO:0006810|GO:0045454|GO:0016021|GO:0061091|GO:0042144|GO:0005777|GO:0015198	NM_001184291	TC20815
A_06_P1173	0.000425	5.89e-07	7.80298	up	28470.6	26581	521.91	2738.9	479.478	3926.01	0.986828	1.56668	-4.5947	-1.85111	-4.55647	-1.39735	ECM13	Chr II from 136688-137461, Genome Release 64-2-1, Verified ORF, "Non-essential protein of unknown function; induced by treatment with 8-methoxypsoralen and UVA irradiation; ECM13 has a paralog, YJR115W, that arose from the whole genome duplication" [YBL043W]	AATATTTGACTCACACAAACTCTCATTCCGAGCAGACGGATGAACTTGCCGAATCAACGC	137243	chrII	137184	+	FALSE		YBL043W	852237	NM_001178283	Ecm13p	chrII:137184-137243	GO:0008150|GO:0003674|GO:0071555|GO:0005575|GO:0035690	NM_001178283	TC21679
A_06_P4854	0.00725445	0.000273	2.22921	down	267.768	464.06	227.993	1124.54	201.173	1093.71	-5.74325	-4.36837	-5.81297	-3.14084	-5.81624	-3.21184	YLR042C	Chr XII from 230451-229966, Genome Release 64-2-1, reverse complement, Verified ORF, "Cell wall protein of unknown function; localizes to the cytoplasm; deletion improves xylose fermentation in industrially engineered strains; YLL042C is not an essential gene" [YLR042C]	CAAAAGTCACTTCCAGCGTCATAACATCTATAAATTACCAATCCTCAAATTCTACGGTAG	230190	chrXII	230131	-	FALSE		YLR042C	850731	NM_001181929	hypothetical protein	chrXII:230190-230131	GO:0008150|GO:0003674|GO:0000324|GO:0016020|GO:0009277|GO:0005618|GO:0005576|GO:0031225|GO:0071944	NM_001181929	TC20823
A_06_P3667	0.0025101	2.1e-05	2.82038	up	89844.7	832.427	124004	583.26	94673.5	333.744	2.65953	-3.42484	3.31296	-4.07533	3.10903	-4.92073	HXT4	Chr VIII from 288811-287081, Genome Release 64-2-1, reverse complement, Verified ORF, "High-affinity glucose transporter; member of the major facilitator superfamily, expression is induced by low levels of glucose and repressed by high levels of glucose; HXT4 has a paralog, HXT7, that arose from the whole genome duplication" [YHR092C]	AAGAAGGTGTTTTGCCATGGAAATCACCTTCTTGGTTCCACCAAACAAGAGAGGTACTGA	287107	chrVIII	287083	-	FALSE		YHR092C	856492	NM_001179222	hexose transporter HXT4	chrVIII:287107-287083	GO:0005215|GO:0005886|GO:0022857|GO:0008643|GO:0055085|GO:0015761|GO:0071944|GO:0008645|GO:0015750|GO:0015755|GO:0015578|GO:0016020|GO:0046323|GO:0005887|GO:0022891|GO:0015146|GO:0005353|GO:0006810|GO:0005351|GO:0016021|GO:0005355|GO:0015992	NM_001179222	TC17655
A_06_P2692	0.0315109	0.00392061	1.71976	up	22480.3	4950.47	19016.1	4561.38	18367.4	3195.47	0.659955	-0.871184	0.589441	-1.1132	0.722419	-1.65339	GPP2	Chr V from 280682-279930, Genome Release 64-2-1, reverse complement, Verified ORF, "DL-glycerol-3-phosphate phosphatase involved in glycerol biosynthesis; also known as glycerol-1-phosphatase; induced in response to hyperosmotic or oxidative stress, and during diauxic shift; GPP2 has a paralog, GPP1, that arose from the whole genome duplication" [YER062C]	TTGTAAGATCATTGGTATTGCCACTACTTTCGACTTGGACTTCCTAAAGGAAAAAGGCTG	280108	chrV	280049	-	FALSE		YER062C	856791	NM_001178953	glycerol-1-phosphatase HOR2	chrV:280108-280049	GO:0000287|GO:0044262|GO:0071470|GO:0000121|GO:0005634|GO:0006970|GO:0046872|GO:0050308|GO:0005737|GO:0016787|GO:0006114|GO:0016311|GO:0008152	NM_001178953	TC19916
A_06_P3965	0.0178224	0.00145185	2.13772	down	673.113	706.679	847.946	1121.82	730.088	1748.4	-4.4149	-3.64103	-3.89467	-3.14956	-3.92728	-2.54496	YIL166C	Chr IX from 32566-30938, Genome Release 64-2-1, reverse complement, Uncharacterized ORF, "Putative protein with similarity to allantoate permease; similar to the allantoate permease (Dal5p) subfamily of the major facilitator superfamily; mRNA expression is elevated by sulfur limitation; YIL166C is a non-essential gene" [YIL166C]	TACTTGGACACAACTAAAGATAAGGGAATGAAGCGTCTTGATTATAGGTTTATTCACTAG	30997	chrIX	30938	-	FALSE		YIL166C	854640	NM_001179514	hypothetical protein	chrIX:30997-30938	GO:0006820|GO:0005215|GO:0000324|GO:0016020|GO:0022857|GO:0006810|GO:0016021|GO:0055085|GO:0071944	NM_001179514	TC17800
A_06_P6894	0.000322	1.84e-07	2.8636	up	77964.4	122053	17200.5	36751.1	18985.3	46845.4	2.45445	3.74604	0.421067	1.88696	0.755385	2.22821	ISU1	Chr XVI from 297553-298050, Genome Release 64-2-1, Verified ORF, "Conserved protein of the mitochondrial matrix; performs a scaffolding function during assembly of iron-sulfur clusters, interacts physically and functionally with yeast frataxin (Yfh1p); isu1 isu2 double mutant is inviable; ISU1 has a paralog, ISU2, that arose from the whole genome duplication" [YPL135W]	GTACAGGGGATGACCTTGGACGATGCGGCAAAAATTAAGAACACTGAAATTGCTAAGGAG	297938	chrXVI	297879	+	FALSE		YPL135W	855968	NM_001183949	iron-binding protein ISU1	chrXVI:297879-297938	GO:0006879|GO:0005739|GO:0002098|GO:0051539|GO:0051536|GO:0016226|GO:0005506|GO:0051537|GO:0005759|GO:0044571|GO:0046872|GO:0008198	NM_001183949	TC20688
A_06_P6497	0.00353635	4.22e-05	5.26282	up	1685.54	1257.29	191.071	289.544	213.645	264.319	-3.09556	-2.82799	-6.05938	-5.10903	-5.73046	-5.22383			CCCGATCTGTATCTTATTATCTACCAAGGTAATTCAGGTTCAGAAAAAGTGTATCCAATA	580220	chrXV	580161	-	FALSE		YOR135C.1				chrXV:580220-580161
A_06_P1631	0.0376949	0.00528132	1.93862	up	378.343	156821	398.571	105174	162.172	81971.2	-5.2409	4.01376	-4.97773	3.39027	-6.11166	3.05873	ADY2	Chr III from 133124-132273, Genome Release 64-2-1, reverse complement, Verified ORF, "Acetate transporter required for normal sporulation; phosphorylated in mitochondria; ADY2 has a paralog, ATO2, that arose from the whole genome duplication" [YCR010C]	TTACTAGCATTAACTTTCCTACTGTTGTCTATTGGTCACTTTGCTAATAGACTTGGTGTC	132471	chrIII	132412	-	FALSE		YCR010C	850368	NM_001178723	Ady2p	chrIII:132471-132412	GO:0005773|GO:0005774|GO:0051321|GO:0005886|GO:0015696|GO:0008519|GO:0015123|GO:0055085|GO:0005739|GO:0016020|GO:0072488|GO:0019740|GO:0006810|GO:0006847|GO:0006846|GO:0016021|GO:0006811	NM_001178723	TC19331
A_06_P2027	0.00631006	0.000182	1.58351	down	8604.64	7978.83	8200.25	8090.9	7515.71	14005	-0.74618	-0.188854	-0.633704	-0.293005	-0.576034	0.474275	ENA1	Chr IV from 538467-535192, Genome Release 64-2-1, reverse complement, Verified ORF, "P-type ATPase sodium pump; involved in Na+ and Li+ efflux to allow salt tolerance" [YDR040C]	AGTCAAGGAATTTTTCAGAAGCATTTGGGGAAACCAGTTTTTGTTCTGGTCAATCATTTT	535532	chrIV	535473	-	FALSE		YDR040C	851610	NM_001180348	Na(+)/Li(+)-exporting P-type ATPase ENA1	chrIV:535532-535473	GO:0009651|GO:0005886|GO:0046872|GO:0071944|GO:0043231|GO:0008556|GO:0000166|GO:0008554|GO:0006810|GO:0035725|GO:0042149|GO:0006814|GO:0006813|GO:0006812|GO:0009268|GO:0071805|GO:0006811|GO:0000324|GO:0006972|GO:0005524|GO:0055085|GO:0019829|GO:0016020|GO:0016787|GO:0005887|GO:0016021	NM_001180348	TC16786
A_06_P1719	0.00167962	1.17e-05	2.0034	down	6520.18	2113.41	7364.92	3115.9	5524.82	4696.7	-1.13798	-2.1142	-0.817399	-1.67297	-1.00256	-1.11175	GIT1	Chr III from 298605-297049, Genome Release 64-2-1, reverse complement, Verified ORF, "Plasma membrane permease; mediates uptake of glycerophosphoinositol and glycerophosphocholine as sources of the nutrients inositol and phosphate; expression and transport rate are regulated by phosphate and inositol availability" [YCR098C]	GGTACTAATTGTAGTAAGAAAAACGCAGAAATAATTTCAGTCAGACAGGTCGATCAAAGT	297108	chrIII	297049	-	FALSE		YCR098C	850462	NM_001178805	Git1p	chrIII:297108-297049	GO:0005215|GO:0000324|GO:0005886|GO:0022857|GO:0055085|GO:0071944|GO:0015169|GO:0015794|GO:0001406|GO:0016020|GO:0005887|GO:0006810|GO:0016021|GO:0001407	NM_001178805	TC20347
A_06_P3480	0.0178849	0.00147288	1.53349	down	370.684	202.243	398.905	236.267	336.407	349.094	-5.2745	-5.46183	-4.98295	-5.38356	-5.04792	-4.84502			CCGTAGGCTTTTCTTCTGATCCATCATTGGTGGGTGATATGAAAAGCACATCATCCACCA	1012587	chrVII	1012528	-	FALSE		YGR259C.1				chrVII:1012587-1012528
A_06_P6042	0.0483793	0.00796836	1.55502	up	216.683	15233.1	279.723	10979.1	205.157	9972.33	-6.05343	0.654737	-5.47579	0.0825489	-5.78955	0.0178001	ALP1	Chr XIV from 137661-135940, Genome Release 64-2-1, reverse complement, Verified ORF, "Arginine transporter; expression is normally very low and it is unclear what conditions would induce significant expression; ALP1 has a paralog, CAN1, that arose from the whole genome duplication" [YNL270C]	GTCGCTGCATATATATCAATATTCCTATTTTTGGCCATATGGTTATCATTCCAAGTTTGG	136132	chrXIV	136073	-	FALSE		YNL270C	855451	NM_001183108	arginine permease ALP1	chrXIV:136132-136073	GO:0005773|GO:0005886|GO:0005783|GO:0006865|GO:0055085|GO:0003333|GO:0015297|GO:0015802|GO:0016020|GO:0015171|GO:0005887|GO:0015181|GO:0006810|GO:0015174|GO:0016021|GO:0015179|GO:0015807	NM_001183108	TC17671
A_06_P3604	0.013514	0.000861	1.54718	down	981.812	14080.3	960.488	16777.5	835.614	23976.3	-3.87032	0.625786	-3.74459	0.764168	-3.75916	1.25543	YHR033W	Chr VIII from 175548-176819, Genome Release 64-2-1, Uncharacterized ORF, "Putative protein of unknown function; epitope-tagged protein localizes to the cytoplasm; YHR033W has a paralog, PRO1, that arose from the whole genome duplication" [YHR033W]	AGATTCACGATGTTTTGGGCTACAGTGTGAGTGAATACGTAGCACATAGAGAAAACATCG	176792	chrVIII	176733	+	FALSE		YHR033W.1	856428	NM_001179163	putative glutamate 5-kinase	chrVIII:176733-176792	GO:0016310|GO:0008150|GO:0003674|GO:0005737|GO:0000166|GO:0016301|GO:0003723|GO:0008652|GO:0006561|GO:0004349|GO:0005524|GO:0016740	NM_001179163	TC18365
A_06_P5916	0.00127704	7.74e-06	1.90018	down	10267.9	892.329	8952.07	1384.6	7327.13	1894.86	-0.484259	-3.34965	-0.524301	-2.83628	-0.595577	-2.42352	MFA2	Chr XIV from 352414-352530, Genome Release 64-2-1, Verified ORF, "Mating pheromone a-factor; made by a cells; interacts with alpha cells to induce cell cycle arrest and other responses leading to mating; biogenesis involves C-terminal modification, N-terminal proteolysis, and export; also encoded by MFA1" [YNL145W]	CACTCAGAAGGATAAATCCTCTGAAAAGAAAGACAACTATATAATCAAGGGCCTCTTCTG	352507	chrXIV	352448	+	FALSE		YNL145W	855577	NM_001182983	mating pheromone a	chrXIV:352448-352507	GO:0005186|GO:0016020|GO:0005886|GO:0005783|GO:0000750|GO:0005576|GO:0000772	NM_001182983	TC22074
A_06_P6539	0.00567722	0.000137	1.8463	up	537.796	810.112	622.072	648.15	501.152	466.369	-4.73046	-3.54095	-4.35843	-3.93548	-4.47132	-4.42559	MPC54	Chr XV from 667179-665785, Genome Release 64-2-1, reverse complement, Verified ORF, "Component of the meiotic outer plaque; a membrane-organizing center which is assembled on the cytoplasmic face of the spindle pole body during meiosis II and triggers the formation of the prospore membrane; potential Cdc28p substrate" [YOR177C]	GGCACTTGATAATGTACTTTGCTTAATCGAAAGCAGTATGAAAACACTGGACAAAAATAG	665933	chrXV	665874	-	FALSE		YOR177C	854349	NM_001183596	Mpc54p	chrXV:665933-665874	GO:0051321|GO:0005816|GO:0035974|GO:0005628|GO:0030435|GO:0032120|GO:0000922|GO:0005737|GO:0007049|GO:0016020|GO:0005198|GO:0005856|GO:0048278|GO:0051301	NM_001183596	TC20605
A_06_P1962	0.01048	0.000525	1.60653	down	3273.87	1446.65	766.147	2433.83	1022.61	2498.8	-2.14282	-2.66618	-4.04849	-2.03707	-3.46998	-1.98223	HO	Chr IV from 48031-46271, Genome Release 64-2-1, reverse complement, Verified ORF, "Site-specific endonuclease; required for gene conversion at the MAT locus (homothallic switching) through the generation of a ds DNA break; expression restricted to mother cells in late G1 as controlled by Swi4p-Swi6p, Swi5p, and Ash1p" [YDL227C]	TTGGAGTGGTAAAAATCGAGTATGTGCTAGATGCTATGGAAGATACAAATTCAGCGGTCA	46533	chrIV	46474	-	FALSE		YDL227C.1	851371	NM_001180287	Hop	chrIV:46533-46474	GO:0030908|GO:0004518|GO:0004519|GO:0016787|GO:0000728|GO:0007533|GO:0005634|GO:0016539|GO:0003677|GO:0046872	NM_001180287	TC17624
A_06_P2598	0.00830878	0.000347	1.68075	up	1344.44	4843.14	1619.83	5013.36	1205.58	3191.78	-3.42267	-0.931386	-2.96989	-0.980263	-3.22117	-1.68049	SDD1	Chr V from 45721-45020, Genome Release 64-2-1, reverse complement, Uncharacterized ORF, "Protein of unknown function involved in telomere maintenance; target of UME6 regulation" [YEL057C]	CTTTCCAACGAAAACTGTAAAGAGGAGAACAAATTCGGAACATTCATCGTAAAGAGAATT	45304	chrV	45245	-	FALSE		YEL057C	856653	NM_001178872	Sdd1p	chrV:45304-45245	GO:0008150|GO:0003674|GO:0005575	NM_001178872	TC19604
A_06_P1964	0.0331719	0.0042794	1.67649	down	121711	30302.9	90760.4	35633.8	94390.2	52372.2	3.08922	1.64254	2.83968	1.80653	3.07943	2.38798	SSB1	Chr IV from 44065-45906, Genome Release 64-2-1, Verified ORF, "Cytoplasmic ATPase that is a ribosome-associated molecular chaperone; functions with J-protein partner Zuo1p; may be involved in folding of newly-made polypeptide chains; member of the HSP70 family; interacts with phosphatase subunit Reg1p; SSB1 has a paralog, SSB2, that arose from the whole genome duplication" [YDL229W]	TCCAACCATCAAGAGAAGAACCTTTACTACATGTGCTGACAACCAAACCACCGTTCAATT	45396	chrIV	45337	+	FALSE		YDL229W.1	851369	NM_001180289	Hsp70 family ATPase SSB1	chrIV:45337-45396	GO:0005516|GO:0005886|GO:0006364|GO:0006415|GO:0005524|GO:0006412|GO:0005737|GO:0006452|GO:0002181|GO:0000166|GO:0051083|GO:0051082|GO:0042149|GO:0000054|GO:0006450|GO:0016887|GO:0005844	NM_001180289	TC17536
A_06_P2668	0.0361881	0.00494764	1.53395	down	78172.7	24381.8	54939.8	29272.3	57238.1	39246.9	2.45873	1.37704	2.11369	1.5501	2.3516	1.9943	SAH1	Chr V from 237119-235770, Genome Release 64-2-1, reverse complement, Verified ORF, "S-adenosyl-L-homocysteine hydrolase; catabolizes S-adenosyl-L-homocysteine which is formed after donation of the activated methyl group of S-adenosyl-L-methionine (AdoMet) to an acceptor; regulates cellular lipid homoeostasis by regulating phosphatidylcholine(PC)synthesis and triacylglycerol (TG) levels" [YER043C]	CAACTTGGGTGTTAGATTGACTAAATTGAGTAAAGTCCAATCTGAATACTTGGGTATTCC	235868	chrV	235809	-	FALSE		YER043C	856766	NM_001178934	adenosylhomocysteinase	chrV:235868-235809	GO:0004013|GO:0005737|GO:0051287|GO:0016787|GO:0006641|GO:0019510|GO:0006555|GO:0006730|GO:0033353|GO:0006656|GO:0005829	NM_001178934	TC18218
A_06_P5429	0.000664	1.89e-06	3.11511	up	74346.2	88372.4	24974.1	37892.8	19291.3	30902.9	2.386	3.28361	0.971772	1.9257	0.797687	1.64433	MIX17	Chr XIII from 272193-272663, Genome Release 64-2-1, Verified ORF, "Mitochondrial intermembrane space protein; required for normal oxygen consumption; contains twin cysteine-x9-cysteine motifs; protein abundance increases in response to DNA replication stress" [YMR002W]	TGGGAAGAACTTGTGAAATAGACGCGAGAAACTTTACACGTTGTTTGGATGAAAACAACG	272592	chrXIII	272533	+	FALSE		YMR002W	855014	NM_001182498	Mix17p	chrXIII:272533-272592	GO:0009060|GO:0005739|GO:0005758|GO:0003674|GO:0005737|GO:0005634|GO:0007005	NM_001182498	TC20888
A_06_P1324	0.000854	3.66e-06	2.40381	up	1185.6	1945.42	1024.12	1357.43	822.559	858.183	-3.59558	-2.26341	-3.62642	-2.87212	-3.76315	-3.52873	ECM8	Chr II from 390227-391291, Genome Release 64-2-1, Verified ORF, "Non-essential protein of unknown function" [YBR076W]	GGATTTCGAGTCTCTAAGAAACCTCAATGCTGATTATAATGGGATGTCGTATATTCAAAC	391165	chrII	391106	+	FALSE		YBR076W	852368	NM_001178424	Ecm8p	chrII:391106-391165	GO:0008150|GO:0003674|GO:0051321|GO:0071555|GO:0005575	NM_001178424	TC18852
A_06_P4982	0.00180703	1.32e-05	1.69174	up	30065.6	25372.6	2588.63	5498.67	8359.71	16269.7	1.0738	1.46394	-2.29495	-0.894272	-0.412216	0.705431	UPS2	Chr XII from 500270-499578, Genome Release 64-2-1, reverse complement, Verified ORF, "Mitochondrial intermembrane space protein; involved in phospholipid metabolism; has role in regulation of phospholipid metabolism by inhibiting conversion of phosphatidylethanolamine to phosphatidylcholine; null mutant has defects in mitochondrial morphology; similar to Ups1p, Ups3p and to human PRELI; UPS2 has …	GTGAAAATTGGGAAAAACATGTTGATGACTTGAGCAATCAACTTGTCAGTAAAGTCAATG	499761	chrXII	499702	-	FALSE		YLR168C.1	850865	NM_001182055	Ups2p	chrXII:499761-499702	GO:0005739|GO:0005758|GO:0003674|GO:0016020|GO:0015914|GO:0031314|GO:2001246|GO:0005743|GO:0046337|GO:0032048|GO:0042407	NM_001182055	TC19650
A_06_P2266	0.00586823	0.000151	1.65672	up	14886.6	2161.89	15278.1	2131.66	12147.2	1461.79	0.0582767	-2.05601	0.261615	-2.20516	0.133005	-2.78434	MTH1	Chr IV from 1015702-1014401, Genome Release 64-2-1, reverse complement, Verified ORF, "Negative regulator of the glucose-sensing signal transduction pathway; required for repression of transcription by Rgt1p; interacts with Rgt1p and the Snf3p and Rgt2p glucose sensors; phosphorylated by Yck1p, triggering Mth1p degradation; MTH1 has a paralog, STD1, that arose from the whole genome duplication" […	CGCTTCTGAAAAAGGCTTTATTGAAGAACATTCAGTTGAAAAACCCCAATAATAACCTTG	1014612	chrIV	1014553	-	FALSE		YDR277C.1	851870	NM_001180585	Mth1p	chrIV:1014612-1014553	GO:0007165|GO:0003674|GO:0015758|GO:0005575	NM_001180585	TC18313
A_06_P2704	0.0233126	0.00230277	1.54962	down	36043.9	4966.71	24082.3	7296.94	27373.7	8567.98	1.34009	-0.874428	0.893735	-0.428843	1.28505	-0.242511	ALD5	Chr V from 304030-305592, Genome Release 64-2-1, Verified ORF, "Mitochondrial aldehyde dehydrogenase; involved in regulation or biosynthesis of electron transport chain components and acetate formation; activated by K+; utilizes NADP+ as the preferred coenzyme; constitutively expressed" [YER073W]	ATCCAAGTTTTCTACTGTTGATGAAGTGATTGCTATGGCAAATGATTCTCAATATGGGTT	305366	chrV	305307	+	FALSE		YER073W	856804	NM_001178964	aldehyde dehydrogenase (NAD(P)(+)) ALD5	chrV:305307-305366	GO:0005739|GO:0005759|GO:0016620|GO:0008152|GO:0016491|GO:0004029|GO:0019413|GO:0055114|GO:0004030	NM_001178964	TC17918
A_06_P4235	0.0111923	0.000622	1.55088	up	2530.7	228.866	2199.91	166.29	2115.56	163.524	-2.50428	-5.3303	-2.55695	-5.89374	-2.41163	-5.96339	YJL213W	Chr X from 32163-33158, Genome Release 64-2-1, Verified ORF, "Protein of unknown function that may interact with ribosomes; periodically expressed during the yeast metabolic cycle; phosphorylated in vitro by the mitotic exit network (MEN) kinase complex, Dbf2p/Mob1p" [YJL213W]	ATTTATTGGGTCCTCTATATGGTTATCAAACGCAAGAGTTTCGTATTAGAGGGAAAGTTC	32958	chrX	32899	+	FALSE		YJL213W	853217	NM_001181646	hypothetical protein	chrX:32899-32958	GO:0008150|GO:0003674|GO:0016810|GO:0016787|GO:0019239|GO:0005840	NM_001181646	TC18893
A_06_P1548	0.0376479	0.00525412	1.55864	up	477.248	2566.77	373.917	2108.6	419.554	1718.41	-4.91627	-1.91092	-5.07501	-2.26731	-4.737	-2.55121	SUL1	Chr II from 789235-791814, Genome Release 64-2-1, Verified ORF, "High affinity sulfate permease of the SulP anion transporter family; sulfate uptake is mediated by specific sulfate transporters Sul1p and Sul2p, which control the concentration of endogenous activated sulfate intermediates" [YBR294W]	CAAAAGAAGTCTTTTGAGTGTTAAATTCGGAACTACAAATGAGGAATATAGTGACGACTC	791625	chrII	791566	+	FALSE		YBR294W	852597	NM_001178642	sulfate permease	chrII:791566-791625	GO:0005886|GO:0019531|GO:0019532|GO:0055085|GO:0005254|GO:0015116|GO:0016020|GO:0005887|GO:0015301|GO:0042391|GO:0015106|GO:0006810|GO:0008272|GO:0051453|GO:0008271|GO:0015701|GO:0016021	NM_001178642	TC17028
A_06_P4397	0.0166293	0.0012962	1.62468	down	188.26	73.5574	250.451	87.8368	268.014	134.939	-6.26073	-6.92725	-5.66193	-6.8132	-5.36466	-6.2271	PGU1	Chr X from 722815-723900, Genome Release 64-2-1, Verified ORF, "Endo-polygalacturonase; pectolytic enzyme that hydrolyzes the alpha-1,4-glycosidic bonds in the rhamnogalacturonan chains in pectins" [YJR153W]	ATGGTATTGTTATCGAAGGCGATTATTTGAATAGTAAGACTACTGGAACTGCTACAGGTG	723709	chrX	723650	+	FALSE		YJR153W.1	853618	NM_001181811	Pgu1p	chrX:723650-723709	GO:0016787|GO:0007124|GO:0005975|GO:0016798|GO:0008152|GO:0004650|GO:0045490|GO:0071555|GO:0005576	NM_001181811	TC18724
A_06_P6049	0.0290215	0.00340912	1.53554	down	2391.57	1440.71	1513.52	1476.78	2079.82	2371.08	-2.57339	-2.71504	-3.06636	-2.75717	-2.48037	-2.09629	MET2	Chr XIV from 117349-118809, Genome Release 64-2-1, Verified ORF, "L-homoserine-O-acetyltransferase; catalyzes the conversion of homoserine to O-acetyl homoserine which is the first step of the methionine biosynthetic pathway" [YNL277W]	TCATCGGTATCCAATCTGATGGACTGTTCACATATTCAGAACAAGAATTTTTGGCTGAGC	118591	chrXIV	118532	+	FALSE		YNL277W.1	855444	NM_001183115	homoserine O-acetyltransferase	chrXIV:118532-118591	GO:0005737|GO:0016746|GO:0000096|GO:0009086|GO:0008652|GO:0004414|GO:0009092|GO:0016740	NM_001183115	TC18274
A_06_P4521	0.000938	4.58e-06	1.6454	up	62519.6	34184.3	17912.8	15485.9	24401	22775.9	2.13209	1.90745	0.506683	0.648146	1.1175	1.18901	HAP4	Chr XI from 232227-233891, Genome Release 64-2-1, Verified ORF, "Transcription factor; subunit of the heme-activated, glucose-repressed Hap2p/3p/4p/5p CCAAT-binding complex, a transcriptional activator and global regulator of respiratory gene expression; provides the principal activation function of the complex; involved in diauxic shift" [YKL109W]	CAATGGCAGATCTTTTAAAAATTTCATGTTTTCCAACGATACCGGTATTGACGGTAGTGC	233348	chrXI	233289	+	FALSE		YKL109W	853751	NM_001179675	transcription factor HAP4	chrXI:233289-233348	GO:0001102|GO:0006355|GO:0001077|GO:0016602|GO:0001076|GO:0006366|GO:0005634|GO:0043457|GO:0003677|GO:0006351|GO:0000436	NM_001179675	TC17750
A_06_P6470	0.00841783	0.000364	1.72993	down	15559.9	1737.64	8462.22	2343.53	9311.79	3185.4	0.12571	-2.44095	-0.601951	-2.09299	-0.283146	-1.65023	LEU9	Chr XV from 523027-524841, Genome Release 64-2-1, Verified ORF, "Alpha-isopropylmalate synthase II (2-isopropylmalate synthase); catalyzes the first step in the leucine biosynthesis pathway; the minor isozyme, responsible for the residual alpha-IPMS activity detected in a leu4 null mutant; LEU9 has a paralog, LEU4, that arose from the whole genome duplication" [YOR108W]	CAAGCGGCATCTTTCATAAATCTTTCCTACATAAAGGACATCAATAATCATGCTACTAGT	524731	chrXV	524672	+	FALSE		YOR108W.1	854275	NM_001183527	2-isopropylmalate synthase LEU9	chrXV:524672-524731	GO:0005739|GO:0005515|GO:0009082|GO:0046912|GO:0009098|GO:0008652|GO:0003824|GO:0019752|GO:0016740|GO:0003852	NM_001183527	TC17562
A_06_P6542	0.0160618	0.00122253	2.16147	up	493.89	9646.61	548.081	6632.34	488.825	4526.53	-4.86024	-0.0334368	-4.52621	-0.582843	-4.50413	-1.14545	DCI1	Chr XV from 675167-674352, Genome Release 64-2-1, reverse complement, Verified ORF, "Peroxisomal protein; identification as a delta(3,5)-delta(2,4)-dienoyl-CoA isomerase involved in fatty acid metabolism is disputed; DCI1 has a paralog, ECI1, that arose from the whole genome duplication" [YOR180C]	AGAAGGGCTTTATCCGAAAAGTGTACTAGGTATGAAAGAATTGTTACACAGTGAAATGAA	674533	chrXV	674474	-	FALSE		YOR180C.1	854352	NM_001183599	putative dodecenoyl-CoA isomerase DCI1	chrXV:674533-674474	GO:0006629|GO:0005737|GO:0006635|GO:0005782|GO:0004165|GO:0008152|GO:0006631|GO:0016853|GO:0003824|GO:0005777	NM_001183599	TC19285
A_06_P3457	0.0255622	0.00267013	1.57244	up	6028.97	94865.1	14925	86146.9	6814	65512.6	-1.24754	3.39728	0.239593	3.12254	-0.697739	2.74428		Rep: Uncharacterized protein YGR236C - Saccharomyces cerevisiae (Baker's yeast), complete [TC21215]	TGATGATGAAGTAACGTATTTGATGTTCCTCTTCAATCATGTAAGGGAATTTGTACTTGG	962576	chrVII	962518	-	FALSE						chrVII:962576-962518			TC21215
A_06_P4939	0.0146297	0.000975	1.68631	up	3482.46	2664.59	2405.65	1739.62	2405.25	1668.84	-2.03931	-1.81829	-2.39752	-2.51249	-2.21591	-2.57216	YLR126C	Chr XII from 395520-394765, Genome Release 64-2-1, reverse complement, Verified ORF, "Putative glutamine amidotransferase; has Aft1p-binding motif in the promoter; may be involved in copper and iron homeostasis; YLR126C is not an essential protein; relocalizes from nucleus to cytoplasmic foci upon DNA replication stress" [YLR126C]	TGAAGTCTCAAGACAAGCTTACCCTTGAAGAGTTTAATAGATACGAAAGACAGTGCCAGG	394890	chrXII	394831	-	FALSE		YLR126C.1	850817	NM_001182013	putative amidotransferase	chrXII:394890-394831	GO:0006879|GO:0003674|GO:0005737|GO:0006878|GO:0034399|GO:0005634|GO:0016740|GO:0006541	NM_001182013	TC19429
A_06_P5155	0.00389507	5.12e-05	1.5266	up	889.846	551.89	997.026	460.524	842.066	397.096	-4.009	-4.04037	-3.65845	-4.43212	-3.73741	-4.65069			CAAACGGTTGTGCGCTTTTTAGTCGTATGCTTTGTCTCATATCAAAAACTTTCTTCATAA	805203	chrXII	805144	+	FALSE		YLR338W.1				chrXII:805144-805203
A_06_P2396	0.000824	2.91e-06	1.57332	up	787.121	1224.48	720.811	1071.68	634.932	858.356	-4.18525	-2.90556	-4.13502	-3.20737	-4.14026	-3.55937	DIT1	Chr IV from 1274602-1276212, Genome Release 64-2-1, Verified ORF, "Sporulation-specific enzyme required for spore wall maturation; involved in the production of a soluble LL-dityrosine-containing precursor of the spore wall; transcripts accumulate at the time of prospore enclosure" [YDR403W]	GGTATGTATGATGGTGTATGGAAAGATACTCGTTTCGATATTGGAGAAGGAGGACATTTC	1276184	chrIV	1276125	+	FALSE		YDR403W.1	852012	NM_001180711	Dit1p	chrIV:1276125-1276184	GO:0030476|GO:0005575|GO:0003824|GO:0030435	NM_001180711	TC17824
A_06_P1600	0.00605904	0.000166	1.54069	up	430.979	256.568	449.266	235.97	386.539	187.335	-5.06274	-5.13372	-4.81528	-5.37934	-4.84374	-5.75729	SPS22	Chr III from 42165-43556, Genome Release 64-2-1, Verified ORF, "Protein of unknown function; SPS22 has a paralog, SPS2, that arose from the whole genome duplication; redundant with Sps2p for the organization of the beta-glucan layer of the spore wall" [YCL048W]	CTTGTATTTCTGGTAAGAAGGAAAATACGCTGAATGTTAAACAGGATGGTACAATCATAG	43413	chrIII	43354	+	FALSE		YCL048W	850309	NM_001178693	Sps22p	chrIII:43354-43413	GO:0003674|GO:0016020|GO:0005886|GO:0031505|GO:0009277|GO:0031225|GO:0030476|GO:0030435|GO:0005829	NM_001178693	TC19454
A_06_P4336	0.00893451	0.0004	1.54825	up	796.088	3090.19	600.75	2912.71	531.702	2244.77	-4.17615	-1.55397	-4.41363	-1.76107	-4.39925	-2.18461	IME1	Chr X from 605651-604569, Genome Release 64-2-1, reverse complement, Verified ORF, "Master regulator of meiosis that is active only during meiotic events; activates transcription of early meiotic genes through interaction with Ume6p; degraded by the 26S proteasome following phosphorylation by Ime2p; transcription is negatively regulated in cis by the IRT1 long noncoding antisense RNA" [YJR094C]	AAGAGTTAGAATTCCTAAAAAAGTTGAACTCCAAACTGTCAAGATATGCTGCGGCTTACT	604707	chrX	604648	-	FALSE		YJR094C.1	853556	NM_001181751	transcription factor IME1	chrX:604707-604648	GO:0040020|GO:0051321|GO:0006355|GO:0006357|GO:0007124|GO:0045944|GO:0005634|GO:0030435|GO:0006351|GO:0000989	NM_001181751	TC18730
A_06_P7175	0.000824	3.38e-06	2.0983	down	5939.21	8252.63	4794.34	12521.1	4875.15	18935.8	-1.26713	-0.13879	-1.40006	0.342247	-1.20452	0.93043	ANT1	Chr XVI from 792204-791218, Genome Release 64-2-1, reverse complement, Verified ORF, "Peroxisomal adenine nucleotide transporter; involved in beta-oxidation of medium-chain fatty acid; required for peroxisome proliferation" [YPR128C]	GGTCTGTTGTTTGCTTTCAGAGGAGAATTGACAAAATCTTTAAAGAGGCTAATATTCTTG	791327	chrXVI	791268	-	FALSE		YPR128C.1	856246	NM_001184225	Ant1p	chrXVI:791327-791268	GO:0000295|GO:0006635|GO:0005737|GO:0016020|GO:0006810|GO:0007031|GO:0015867|GO:0016021|GO:0005779|GO:0005778|GO:0005777|GO:0006811|GO:0015992	NM_001184225	NP254682
A_06_P6414	0.000944	5.03e-06	1.71751	up	19577.3	12642.6	15935.4	9743.52	15609.3	8130.86	0.456076	0.469799	0.276647	-0.0152524	0.501561	-0.310518	TMC1	Chr XV from 427224-426772, Genome Release 64-2-1, reverse complement, Verified ORF, "AN1-type zinc finger protein of unknown function; may protect cells from trivalent metalloid induced proteotoxicity; contains a PACE promoter element, a transcriptional profile similar to CUZ1 and RPN2, and decreased expression in an RPN4 mutant; induced by nitrogen limitation and weak acid; ortholog of human AIR…	GTGACTAAGAAAACGACCAAGAAGAAAAAGAAGAATGCTTGTTATTTCGATACCTGTTCA	427013	chrXV	426954	-	FALSE		YOR052C	854217	NM_001183471	Tmc1p	chrXV:427013-426954	GO:0003674|GO:0008270|GO:0005634|GO:0071243|GO:0071218|GO:0046872	NM_001183471	TC19672
A_06_P2605	0.0022012	1.77e-05	2.69408	up	4906.54	7197.76	5122.68	2870.72	5108.68	2909.48	-1.54685	-0.337713	-1.3037	-1.78982	-1.13991	-1.76751	CAN1	Chr V from 33466-31694, Genome Release 64-2-1, reverse complement, Verified ORF, "Plasma membrane arginine permease; requires phosphatidyl ethanolamine (PE) for localization, exclusively associated with lipid rafts; mutation confers canavanine resistance; CAN1 has a paralog, ALP1, that arose from the whole genome duplication" [YEL063C]	GCTGCCGCCTATATCTCTATTTTCCTGTTCTTAGCTGTTTGGATCTTATTTCAATGCATA	31885	chrV	31826	-	FALSE		YEL063C	856646	NM_001178878	arginine permease CAN1	chrV:31885-31826	GO:0005773|GO:0005886|GO:0005783|GO:0006865|GO:0055085|GO:0005739|GO:0015802|GO:0015297|GO:0016020|GO:0005887|GO:0015181|GO:0006810|GO:0015174|GO:0045121|GO:0016021|GO:0015809|GO:0015179|GO:0015807|GO:0010008|GO:0005768	NM_001178878	TC17602
A_06_P6515	0.00467906	8.76e-05	1.59422	down	24402	6872.26	18766.2	8609.4	17009.4	12112.8	0.763717	-0.426848	0.557938	-0.199875	0.616871	0.246007	PDR5	Chr XV from 619840-624375, Genome Release 64-2-1, Verified ORF, "Plasma membrane ATP-binding cassette (ABC) transporter; multidrug transporter actively regulated by Pdr1p; also involved in steroid transport, cation resistance, and cellular detoxification during exponential growth; PDR5 has a paralog, PDR15, that arose from the whole genome duplication" [YOR153W]	CACTGACACCTGTAGTTTCTGTCAAATATCTACAACCAATGATTACTTAGCTAATGTCAA	624243	chrXV	624184	+	FALSE		YOR153W	854324	NM_001183572	ATP-binding cassette multidrug transporter PDR5	chrXV:624184-624243	GO:0005886|GO:0042493|GO:0030003|GO:0042626|GO:0046898|GO:0046618|GO:0042908|GO:0055085|GO:0005524|GO:0035690|GO:0071944|GO:0005739|GO:0008559|GO:0000166|GO:0016020|GO:0006855|GO:0006810|GO:0016021|GO:0015893|GO:0016887|GO:0046677	NM_001183572	NP254413
A_06_P6409	0.0188206	0.00159737	1.79265	up	5015.91	408.07	3382.1	350.733	3022.51	259.11	-1.50702	-4.44743	-1.91926	-4.81421	-1.89506	-5.28952	STD1	Chr XV from 417681-416347, Genome Release 64-2-1, reverse complement, Verified ORF, "Protein involved in control of glucose-regulated gene expression; interacts with kinase Snf1p, glucose sensors Snf3p and Rgt2p, TATA-binding Spt15p; regulator of transcription factor Rgt1p; interactions with Pma1p appear to propagate [GAR+]; STD1 has a paralog, MTH1, that arose from the whole genome duplication" …	CCGCATGGTTTTAAAATACATGACTGCACTAACTCTGGTAGTCTTTTAAAAAAGGCTTTA	416590	chrXV	416531	-	FALSE		YOR047C	854212	NM_001183466	Std1p	chrXV:416590-416531	GO:0006355|GO:0009651|GO:0005886|GO:0006357|GO:0005634|GO:0030295|GO:0071590|GO:0006351|GO:0071592|GO:0032147|GO:0007165|GO:0016020|GO:0006006	NM_001183466	TC18249
A_06_P4984	0.00573434	0.000141	2.03196	down	3576.49	1670.23	4658.52	3831.06	5022.37	3740.8	-1.99766	-2.45532	-1.434	-1.36892	-1.15249	-1.43245	APS1	Chr XII from 501049-500579, Genome Release 64-2-1, reverse complement, Verified ORF, "Small subunit of the clathrin-associated adaptor complex AP-1; AP-1 is involved in protein sorting at the trans-Golgi network; homolog of the sigma subunit of the mammalian clathrin AP-1 complex" [YLR170C]	CGGCAATGTTTGTGAGCTAGACATTATATTTAACTTCAGTAAGGTCTACGATATCTTGAA	500758	chrXII	500699	-	FALSE		YLR170C.1	850868	NM_001182057	Aps1p	chrXII:500758-500699	GO:0005794|GO:0030121|GO:0005634|GO:0031410|GO:0006896|GO:0015031|GO:0006886|GO:0030117|GO:0030665|GO:0005737|GO:0016020|GO:0030276|GO:0008565|GO:0006810|GO:0016192|GO:0005768	NM_001182057	TC20891
A_06_P6962	0.000976	5.39e-06	2.42076	up	4322.85	2684.88	1611.95	1120.85	1742.56	1254.48	-1.72975	-1.75061	-2.97843	-3.13715	-2.69152	-3.02607	AFT2	Chr XVI from 169338-168088, Genome Release 64-2-1, reverse complement, Verified ORF, "Iron-regulated transcriptional activator; activates genes involved in intracellular iron use and required for iron homeostasis and resistance to oxidative stress; AFT2 has a paralog, AFT1, that arose from the whole genome duplication" [YPL202C]	ATCTTCACCAAATTTTATGGAAACAGACGCTCCTTATGGAGATGAGATCATTAAAGTTTC	168324	chrXVI	168265	-	FALSE		YPL202C	855899	NM_001184016	Aft2p	chrXVI:168324-168265	GO:0006355|GO:0006366|GO:0072715|GO:0000982|GO:0005634|GO:0036086|GO:0000978|GO:0006351|GO:0005739|GO:0006879|GO:0043565|GO:0001077|GO:0045944|GO:0034599|GO:0032048|GO:2000185	NM_001184016	NP255392
A_06_P6961	0.0163208	0.00125429	1.59337	up	1160.52	107922	966.716	82451.1	684.365	71126.6	-3.62251	3.53394	-3.70552	3.02456	-4.03082	2.86186	YIG1	Chr XVI from 171155-169770, Genome Release 64-2-1, reverse complement, Verified ORF, "Protein that interacts with glycerol 3-phosphatase; plays a role in anaerobic glycerol production; localizes to the nucleus and cytosol" [YPL201C]	ATAAGGAGTGTCAAAGATCTCTTTGTTGGTAACTGTCCCTCTGTAAATAGCCCAGTGCTG	169876	chrXVI	169817	-	FALSE		YPL201C.1	855900	NM_001184015	Yig1p	chrXVI:169876-169817	GO:0003674|GO:0005737|GO:0006114|GO:0005634|GO:0005829	NM_001184015	NP255393
A_06_P5808	0.000824	3.1e-06	4.50327	up	315040	291223	34041.4	101169	18007.5	72110.1	4.47011	5.03286	1.41105	3.34255	0.67285	2.86189	IDH1	Chr XIV from 559002-557920, Genome Release 64-2-1, reverse complement, Verified ORF, "Subunit of mitochondrial NAD(+)-dependent isocitrate dehydrogenase; complex catalyzes the oxidation of isocitrate to alpha-ketoglutarate in the TCA cycle" [YNL037C]	ATGATCCTTTCCTCCACGTTAATGTTGAACCATTTGGGTTTGAATGAATATGCTACTAGA	558100	chrXIV	558041	-	FALSE		YNL037C.1	855691	NM_001182876	isocitrate dehydrogenase (NAD(+)) IDH1	chrXIV:558100-558041	GO:0042645|GO:0005962|GO:0000287|GO:0006099|GO:0006537|GO:0003723|GO:0003824|GO:0046872|GO:0016616|GO:0005739|GO:0006102|GO:0051287|GO:0004449|GO:0005759|GO:0008152|GO:0016491|GO:0055114	NM_001182876	TC18731
A_06_P4182	0.0233126	0.0022924	1.65522	up	301.454	306.647	249.327	270.16	264.69	202.953	-5.57064	-4.90939	-5.67497	-5.18448	-5.39897	-5.63641	PIR5	Chr X from 118825-117962, Genome Release 64-2-1, reverse complement, Uncharacterized ORF, "Putative protein of unknown function; member of the PIR (proteins with internal repeats) family of cell wall proteins; non-essential gene that is required for sporulation; mRNA is weakly cell cycle regulated, peaking in mitosis; YJL160C has a paralog, PIR1, that arose from the whole genome duplication" [YJL…	GTAGTGTCACATATTGTGTCACAAATAGGCGATGGTCAATTACAAATAACTACAGCTAAA	118518	chrX	118459	-	FALSE		YJL160C	853280	NM_001181593	beta-1,3-glucan linked protein	chrX:118518-118459	GO:0008150|GO:0003674|GO:0000324|GO:0005199|GO:0005618|GO:0005576	NM_001181593	TC19277
A_06_P7051	3.45e-05	7.26e-09	6.5939	up	15821.2	158850	9023.27	54599.9	8061.5	26063.5	0.146814	4.12358	-0.48131	2.43118	-0.474305	1.40244	ICL2	Chr XVI from 568996-567269, Genome Release 64-2-1, reverse complement, Verified ORF, "2-methylisocitrate lyase of the mitochondrial matrix; functions in the methylcitrate cycle to catalyze the conversion of 2-methylisocitrate to succinate and pyruvate; ICL2 transcription is repressed by glucose and induced by ethanol" [YPR006C]	GCATTCAGATGGAGTATCATTCTGGGAATTAGCCAATAGCTTCCAAAGTGACGGAATGAA	567500	chrXVI	567441	-	FALSE		YPR006C.1	856114	NM_001184103	methylisocitrate lyase ICL2	chrXVI:567500-567441	GO:0005739|GO:0046912|GO:0046421|GO:0005759|GO:0008152|GO:0019629|GO:0004451|GO:0003824|GO:0019752|GO:0006097|GO:0016829	NM_001184103	TC17662
A_06_P5981	0.0105145	0.000542	1.8235	down	84405.6	25163.1	64688.3	33542.9	69981.3	47719.1	2.56242	1.39707	2.3567	1.73443	2.64556	2.26378	SSB2	Chr XIV from 252059-253900, Genome Release 64-2-1, Verified ORF, "Cytoplasmic ATPase that is a ribosome-associated molecular chaperone; functions with J-protein partner Zuo1p; may be involved in the folding of newly-synthesized polypeptide chains; member of the HSP70 family; SSB2 has a paralog, SSB1, that arose from the whole genome duplication" [YNL209W]	AAACACAACTGTTCCAACCATCAAGAGAAGAACCTTCACAACTGTCAGTGACAACCAAAC	253378	chrXIV	253319	+	FALSE		YNL209W	855512	NM_001183047	Hsp70 family ATPase SSB2	chrXIV:253319-253378	GO:0005886|GO:0010494|GO:0006364|GO:0005524|GO:0006412|GO:0005737|GO:0006452|GO:0002181|GO:0000166|GO:0051083|GO:0051082|GO:0042149|GO:0000054|GO:0006450|GO:0005844|GO:0016887	NM_001183047
A_06_P5974	0.00567722	0.000136	1.61383	up	2184.6	54857.1	2711.52	48881.7	1843.39	36411.5	-2.7151	2.57902	-2.21678	2.30498	-2.59622	1.88854	SPS19	Chr XIV from 259578-260456, Genome Release 64-2-1, Verified ORF, "Peroxisomal 2,4-dienoyl-CoA reductase; auxiliary enzyme of fatty acid beta-oxidation; homodimeric enzyme required for growth and sporulation on petroselineate medium; expression induced during late sporulation and in the presence of oleate" [YNL202W]	GGACCTATTTTGGACATGAGTTGTATCCAGAAGCCTTAATAAAGAGTATGACATCTAAAT	260452	chrXIV	260393	+	FALSE		YNL202W	855518	NM_001183040	Sps19p	chrXIV:260393-260452	GO:0030437|GO:0008670|GO:0005782|GO:0016491|GO:0030435|GO:0055114|GO:0009062|GO:0005777	NM_001183040	TC19125
A_06_P2026	0.000649	1.73e-06	1.65312	down	10676	11431.2	9806.69	12055.5	9151.59	20627.3	-0.434312	0.323384	-0.366027	0.275513	-0.290685	1.04858	ENA2	Chr IV from 534582-531307, Genome Release 64-2-1, reverse complement, Verified ORF, "P-type ATPase sodium pump; involved in Na+ efflux to allow salt tolerance; likely not involved in Li+ efflux" [YDR039C]	CGATCCATTCGAAGCGTATAGTACTTCTACTACAATCCATACAGAAGTTAATATTGGTAT	531374	chrIV	531315	-	FALSE		YDR039C	851609	NM_001180347	Na(+)-exporting P-type ATPase ENA2	chrIV:531374-531315	GO:0005886|GO:0055085|GO:0005524|GO:0046872|GO:0015662|GO:0019829|GO:0005739|GO:0008556|GO:0016787|GO:0016020|GO:0000166|GO:0005887|GO:0008554|GO:0006810|GO:0035725|GO:0016021|GO:0006814|GO:0006813|GO:0071805|GO:0006812|GO:0006811	NM_001180347	TC16786
A_06_P2454	0.0146391	0.00099	1.52798	down	11156.4	881.254	9054.21	1130.69	6637.32	1508.52	-0.358969	-3.34598	-0.471902	-3.12971	-0.740739	-2.73436	MFA1	Chr IV from 1385176-1385286, Genome Release 64-2-1, Verified ORF, "Mating pheromone a-factor; made by a cells; interacts with alpha cells to induce cell cycle arrest and other responses leading to mating; biogenesis involves C-terminal modification, N-terminal proteolysis, and export; also encoded by MFA2" [YDR461W]	TCCAAAAGAAAAGACCAGCAGTGAAAAGAAGGACAACTATATTATCAAAGGTGTCTTCTG	1385254	chrIV	1385195	+	FALSE		YDR461W	852072	NM_001180769	mating pheromone a	chrIV:1385195-1385254	GO:0005186|GO:0016020|GO:0005886|GO:0005783|GO:0000750|GO:0005576|GO:0000772	NM_001180769	TC22087
A_06_P3017	0.0231469	0.00225692	1.88372	down	21519.2	25771.4	18335.3	39017.1	18425	51061	0.590254	1.46322	0.542881	1.94692	0.719331	2.3768	PYC1	Chr VII from 385196-388732, Genome Release 64-2-1, Verified ORF, "Pyruvate carboxylase isoform; cytoplasmic enzyme that converts pyruvate to oxaloacetate; differentially regulated than isoform Pyc2p; mutations in the human homolog are associated with lactic acidosis; PYC1 has a paralog, PYC2, that arose from the whole genome duplication" [YGL062W]	TCTCTGATGGTGAAAATGTGGACTCTTCTGATTTATTAGTTCTATTAGAAGACCAAGTTC	388715	chrVII	388656	+	FALSE		YGL062W.1	852818	NM_001180927	pyruvate carboxylase 1	chrVII:388656-388715	GO:0016874|GO:0006094|GO:0003824|GO:0003677|GO:0005524|GO:0046872|GO:0005829|GO:0005737|GO:0000166|GO:0006090|GO:0008152|GO:0004736|GO:0009374|GO:0004075	NM_001180927	TC16740
A_06_P3112	0.000501	9.37e-07	4.34423	up	10792.8	368.041	9002.62	237.422	7339.7	95.392	-0.410388	-4.61382	-0.518032	-5.37627	-0.607197	-6.73292	ARI1	Chr VII from 209006-210049, Genome Release 64-2-1, Verified ORF, "NADPH-dependent aldehyde reductase; utilizes aromatic and alophatic aldehyde substrates; member of the short-chain dehydrogenase/reductase superfamily" [YGL157W]	AATGTACCGGCCAAAGATTAGTATTGAGTGAAGGTTTATTCTGCTGTCAAGAAATCGTTG	209851	chrVII	209792	+	FALSE		YGL157W.1	852720	NM_001181022	carbonyl reductase (NADPH-dependent) ARI1	chrVII:209792-209851	GO:0050662|GO:0008150|GO:0005737|GO:0004090|GO:0016491|GO:0005634|GO:0003824|GO:0055114	NM_001181022	TC20419
A_06_P1343	0.000888	4.11e-06	2.12256	down	9808.71	1215.07	6700.53	2218.22	6885.26	2904.29	-0.546683	-2.8917	-0.942608	-2.17064	-0.720296	-1.8059	PHO3	Chr II from 429101-427698, Genome Release 64-2-1, reverse complement, Verified ORF, "Constitutively expressed acid phosphatase similar to Pho5p; brought to the cell surface by transport vesicles; hydrolyzes thiamin phosphates in the periplasmic space, increasing cellular thiamin uptake; expression is repressed by thiamin" [YBR092C]	TTACTCATACGGCCAGGACCTGGTATCGTTTTACCAGGATGGACCAGGTTATGATATGAT	428238	chrII	428179	-	FALSE		YBR092C	852389	NM_001178440	acid phosphatase PHO3	chrII:428238-428179	GO:0016791|GO:0016787|GO:0005783|GO:0016311|GO:0009277|GO:0030287|GO:0003993|GO:0006796|GO:0042723	NM_001178440	TC18122
A_06_P6746	0.0107037	0.000572	5.0202	up	768.023	14760.2	535.15	3934.38	457.019	3339.37	-4.23162	0.722931	-4.55216	-1.72473	-4.62129	-1.60481	FIT2	Chr XV from 1059531-1059992, Genome Release 64-2-1, Verified ORF, "Mannoprotein that is incorporated into the cell wall; incorporated via a glycosylphosphatidylinositol (GPI) anchor; involved in the retention of siderophore-iron in the cell wall " [YOR382W]	ACCACTAGAACTGTCGTTGTCAGTAATAGTGATGCTACTTACACAAAGGTTGTCACCGAA	1059750	chrXV	1059691	+	FALSE		YOR382W	854564	NM_001183802	Fit2p	chrXV:1059691-1059750	GO:0003674|GO:0000324|GO:0016020|GO:0009277|GO:0006810|GO:0005618|GO:0015891|GO:0005576|GO:0031225|GO:0055072|GO:0071944|GO:0006811	NM_001183802
A_06_P4949	0.00631158	0.000202	8.22773	up	1896.79	8360.33	546.696	1258.21	666.848	1162.03	-2.91793	-0.123079	-4.53026	-3.12796	-4.07076	-3.16357	TIS11	Chr XII from 416658-415801, Genome Release 64-2-1, reverse complement, Verified ORF, "mRNA-binding protein expressed during iron starvation; binds to a sequence element in the 3'-untranslated regions of specific mRNAs to mediate their degradation; involved in iron homeostasis; protein increases in abundance and relative distribution to the nucleus increases upon DNA replication stress; TIS11 has …	TTACTGTAACGTCTCTTCGACTAGCAAACAATCAGACGAAAAGAGAAGCAATGGTCGCGG	415922	chrXII	415863	-	FALSE		YLR136C	850827	NM_001182023	Tis11p	chrXII:415922-415863	GO:0006879|GO:0061158|GO:0005737|GO:0000932|GO:0003723|GO:0000956|GO:0005634|GO:0003730|GO:0003729|GO:0046872|GO:0005829	NM_001182023	TC19198
A_06_P1410	0.0101109	0.000481	1.53052	down	4821.62	2427.1	5800.93	4375.46	4934.14	4105.37	-1.57874	-1.91825	-1.12716	-1.18764	-1.175	-1.30423	AMN1	Chr II from 556549-558198, Genome Release 64-2-1, Verified ORF, "Protein required for daughter cell separation; multiple mitotic checkpoints, and chromosome stability; contains 12 degenerate leucine-rich repeat motifs; expression is induced by the Mitotic Exit Network (MEN)" [YBR158W]	CTGGCTGTTTTAGAGATCAGAAATTTAGATAAAATAACTGATGTGAGGCATTTCGTGAAG	558015	chrII	557956	+	FALSE		YBR158W	852455	NM_001178506	Amn1p	chrII:557956-558015	GO:0005515|GO:0007093|GO:0007049|GO:0005737|GO:0005933|GO:0001100|GO:0005634|GO:0051301	NM_001178506	TC17767
A_06_P2560	0.00636164	0.000223	1.91069	down	5186.2	8455.78	5474.69	12707.2	4896.61	18372.3	-1.46702	-0.0758562	-1.20896	0.364393	-1.19186	0.858235	PXP1	Chr V from 120299-118617, Genome Release 64-2-1, reverse complement, Uncharacterized ORF, "Protein of unknown function with low sequence identity to Pdc1p; mRNA identified as translated by ribosome profiling data" [YEL020C]	AAAGGATATAGAGGGTGATTTACCTCCAACGGCACTAAGCAAGAACTGCCGTTACGATCT	118860	chrV	118801	-	FALSE		YEL020C	856694	NM_001178835	putative indolepyruvate decarboxylase family protein	chrV:118860-118801	GO:0008150|GO:0003674|GO:0005737|GO:0000287|GO:0016831|GO:0030976|GO:0003824|GO:0016829|GO:0005777	NM_001178835	NP252835
A_06_P2607	0.00968796	0.000454	3.25658	up	932.561	14332.1	421.277	4984.72	399.037	4880.69	-3.95648	0.67373	-4.8997	-1.28246	-4.8231	-1.02963	SIT1	Chr V from 27657-29543, Genome Release 64-2-1, Verified ORF, "Ferrioxamine B transporter; member of the ARN family of transporters that specifically recognize siderophore-iron chelates; transcription is induced during iron deprivation and diauxic shift; potentially phosphorylated by Cdc28p" [YEL065W]	TCATTACAACTTATACCTGGGGAACACCAGAAAGAATAGCTTTAGTCATGTCTTACCGCT	29322	chrV	29263	+	FALSE		YEL065W	856644	NM_001178880	siderophore transporter	chrV:29263-29322	GO:0005774|GO:0000324|GO:0005886|GO:0031410|GO:0055085|GO:0055072|GO:0006879|GO:0016020|GO:0006810|GO:0015891|GO:0016021|GO:0010008|GO:0005768|GO:0006811|GO:0015344	NM_001178880	TC20552
A_06_P5882	0.0046118	8.36e-05	2.61199	down	2190.7	1975.27	1473.27	3457.19	2100.67	5390.66	-2.70958	-2.28005	-3.16623	-1.51509	-2.39659	-0.894902	CYB5	Chr XIV from 417302-416940, Genome Release 64-2-1, reverse complement, Verified ORF, "Cytochrome b5; involved in the sterol and lipid biosynthesis pathways; acts as an electron donor to support sterol C5-6 desaturation" [YNL111C]	GAAAAGGTATCTACCTCTGAAAACCAAAGTAAAGGTAGTGGTACATTGGTTGTCATATTG	417046	chrXIV	416987	-	FALSE		YNL111C.1	855612	NM_001182949	Cyb5p	chrXIV:417046-416987	GO:0016020|GO:0005783|GO:0031090|GO:0016126|GO:0005789|GO:0009055|GO:0016021|GO:0046872|GO:0055114|GO:0043231|GO:0020037	NM_001182949	TC21348
A_06_P3460	0.000322	2.3e-07	5.91513	up	12843	17586.8	1670.37	3226.28	1564.4	3309.47	-0.151458	0.977475	-2.9171	-1.62036	-2.82926	-1.58694	PEX21	Chr VII from 970053-969187, Genome Release 64-2-1, reverse complement, Verified ORF, "Peroxin required for peroxisomal matrix protein targeting; acts on proteins containing the PTS2 targeting sequence; interacts with Pex7p; partially redundant with Pex18p; relative distribution to cytoplasmic foci increases upon DNA replication stress; PEX21 has a paralog, PEX18, that arose from the whole genome …	ACTATCTGAGTCGAAGTTTATTCAGTTAATGAGAAACATTAGTAGCGGTGACGTGACTTT	969369	chrVII	969310	-	FALSE		YGR239C.1	853154	NM_001181368	Pex21p	chrVII:969369-969310	GO:0005515|GO:0005737|GO:0016020|GO:0051099|GO:0016558|GO:0005778|GO:0005829|GO:0005777	NM_001181368	TC19180
A_06_P1455	0.00480119	9.79e-05	1.52201	down	2477.52	1731.73	1683.47	2735.53	1680.74	2900.07	-2.5374	-2.40801	-2.91768	-1.85769	-2.74743	-1.80203	MCM7	Chr II from 625772-628309, Genome Release 64-2-1, Verified ORF, "Component of the Mcm2-7 hexameric helicase complex; MCM2-7 primes origins of DNA replication in G1 and becomes an active ATP-dependent helicase that promotes DNA melting and elongation in S-phase; forms an Mcm4p-6p-7p subcomplex" [YBR202W]	GTTTACCATGCTACAATTAAGCAACTGTATCCAAGAATATTCTTACTTAAACGTCTGGCA	628144	chrII	628085	+	FALSE		YBR202W	852501	NM_001178550	mini-chromosome maintenance complex protein 7	chrII:628085-628144	GO:0006348|GO:0033260|GO:0005656|GO:0005634|GO:0030466|GO:0003688|GO:0005737|GO:0006271|GO:0004003|GO:0003697|GO:0000166|GO:0006270|GO:0000727|GO:0043142|GO:0042555|GO:0043140|GO:0000781|GO:0017116|GO:0004386|GO:0005524|GO:0003677|GO:0003678|GO:0006260|GO:0007049|GO:0016787|GO:0003682|GO:0006268|GO:0031298|GO:0031261|GO:0006267	NM_001178550	TC17048
A_06_P2395	0.00635212	0.000218	1.54655	up	428.832	660.681	474.585	599.049	421.402	465.112	-5.06601	-3.78992	-4.73109	-4.03978	-4.71618	-4.41897	DIT2	Chr IV from 1273703-1272234, Genome Release 64-2-1, reverse complement, Verified ORF, "N-formyltyrosine oxidase; sporulation-specific microsomal enzyme involved in the production of N,N-bisformyl dityrosine required for spore wall maturation, homologous to cytochrome P-450s" [YDR402C]	AGAGCATGCCTAGGGGAAAAACTAGCCCTAACAGAAATGAGAATTTCTTTGGCTGAAATG	1272400	chrIV	1272341	-	FALSE		YDR402C	852011	NM_001180710	putative cytochrome P450	chrIV:1272400-1272341	GO:0004497|GO:0005506|GO:0008395|GO:0016491|GO:0030476|GO:0016705|GO:0005575|GO:0046872|GO:0030435|GO:0055114|GO:0020037	NM_001180710	TC18034
A_06_P1908	0.00895717	0.000407	1.6197	up	42526.6	102781	34515.5	79182.2	28412.8	67396.9	1.57444	3.47647	1.44936	2.99247	1.35075	2.78074	DLD1	Chr IV from 147589-145826, Genome Release 64-2-1, reverse complement, Verified ORF, "D-lactate dehydrogenase; oxidizes D-lactate to pyruvate, transcription is heme-dependent, repressed by glucose, and derepressed in ethanol or lactate; located in the mitochondrial inner membrane" [YDL174C]	GGTGAAGCACCCGTCGATTTGATGAGAAAGATTAAGCTAGCTATTGACCCAAAGAGAATC	145946	chrIV	145887	-	FALSE		YDL174C	851380	NM_001180234	D-lactate dehydrogenase	chrIV:145946-145887	GO:0005739|GO:0004458|GO:0016020|GO:0050660|GO:0016491|GO:0005743|GO:0016614|GO:0003824|GO:0055114	NM_001180234	TC17620
A_06_P1344	0.0149701	0.00102951	1.63092	down	10847.4	1854.05	7330.61	3157.04	7261.11	3448.69	-0.409559	-2.27482	-0.820303	-1.65905	-0.636687	-1.56913	PHO5	Chr II from 430951-429548, Genome Release 64-2-1, reverse complement, Verified ORF, "Repressible acid phosphatase; 1 of 3 repressible acid phosphatases that also mediates extracellular nucleotide-derived phosphate hydrolysis; secretory pathway derived cell surface glycoprotein; induced by phosphate starvation and coordinately regulated by PHO4 and PHO2" [YBR093C]	TACTACCAAGACTTGCACACTTATTACCATGAGGGTCCAGGTTACGACATTATCAAGTCT	430081	chrII	430022	-	FALSE		YBR093C	852390	NM_001178441	acid phosphatase PHO5	chrII:430081-430022	GO:0016791|GO:0008361|GO:0017111|GO:0016787|GO:0047429|GO:0016311|GO:0009277|GO:0003993|GO:0005576|GO:0006796|GO:0016036|GO:0071944	NM_001178441	TC18119
A_06_P5443	0.00127704	7.68e-06	1.95588	down	2795.02	7532.01	2127.81	13245.4	2395.44	16304.8	-2.36201	-0.276031	-2.59634	0.417094	-2.22473	0.691789	ERG5	Chr XIII from 302485-300869, Genome Release 64-2-1, reverse complement, Verified ORF, "C-22 sterol desaturase; a cytochrome P450 enzyme that catalyzes the formation of the C-22(23) double bond in the sterol side chain in ergosterol biosynthesis; may be a target of azole antifungal drugs" [YMR015C]	CCATCATACAGTGACTCCATTAAGTGAAAAAATCAAGGTTTTCGCTACAATTTTCCCAAA	300988	chrXIII	300929	-	FALSE		YMR015C.1	855029	NM_001182511	C-22 sterol desaturase	chrXIII:300988-300929	GO:0006629|GO:0006696|GO:0006694|GO:0005506|GO:0000249|GO:0005783|GO:0046872|GO:0004497|GO:0016126|GO:0016491|GO:0016705|GO:0008202|GO:0055114|GO:0020037	NM_001182511	TC17815
A_06_P7240	0.00594681	0.000159	2.65906	down	575.466	639.016	766.369	1142.85	590.695	1987.32	-4.6413	-3.79712	-4.04336	-3.13287	-4.26257	-2.38621	AQY1	Chr XVI from 921860-922777, Genome Release 64-2-1, Verified ORF, "Spore-specific water channel; mediates the transport of water across cell membranes, developmentally controlled; may play a role in spore maturation, probably by allowing water outflow, may be involved in freeze tolerance" [YPR192W]	TTACCACTGGATTTATTGGATTGGCACGCTGTTAGGATCCATTTTAGCATGGTCTGTATG	922652	chrXVI	922593	+	FALSE		YPR192W	856322	NM_001184289	Aqy1p	chrXVI:922593-922652	GO:0030437|GO:0005215|GO:0005886|GO:0005783|GO:0009992|GO:0055085|GO:0034220|GO:0016020|GO:0005887|GO:0015250|GO:0015793|GO:0005789|GO:0006810|GO:0006833|GO:0015254|GO:0016021	NM_001184289	TC19070
A_06_P5364	0.00289902	2.89e-05	1.53231	down	8735.54	18877.5	8888.18	28234.4	9496.1	32203	-0.720214	1.05359	-0.531472	1.50432	-0.248376	1.6693	HMG1	Chr XIII from 118898-115734, Genome Release 64-2-1, reverse complement, Verified ORF, "HMG-CoA reductase; catalyzes the conversion of HMG-CoA to mevalonate, which is a rate-limiting step in sterol biosynthesis; one of two isozymes; localizes to the nuclear envelope; overproduction induces the formation of karmellae; forms foci at the nuclear periphery upon DNA replication stress; HMG1 has a paral…	TTGGTTCAAAGTCATATGACCCACAACAGGAAACCTGCTGAACCAACAAAACCTAACAAT	115853	chrXIII	115794	-	FALSE		YML075C	854900	NM_001182434	hydroxymethylglutaryl-CoA reductase (NADPH) HMG1	chrXIII:115853-115794	GO:0050661|GO:0006629|GO:0006696|GO:0050662|GO:0006694|GO:0004420|GO:0005783|GO:0019287|GO:0005634|GO:0005635|GO:0015936|GO:0008299|GO:0016616|GO:0016020|GO:0034399|GO:0016491|GO:0016126|GO:0005789|GO:0016021|GO:0005778|GO:0008202|GO:0055114	NM_001182434	TC16815
A_06_P1196	0.000425	6.32e-07	2.5931	down	355.924	3526.78	390.984	520.58	4277.04	9938.6	-5.33241	-1.38762	-5.01549	-4.24444	-1.39049	-0.0129416			TGTCTTTTCATGTGAGCAGAACTAAAATCTTGGTCTTGGTCAGAATCTCGATTATCCTTC	100112	chrII	100053	+	FALSE		YBL065W.1				chrII:100053-100112
A_06_P5565	0.00631158	0.000201	2.13758	up	12049.9	10592.5	4024.58	4234.07	4029.65	5566.32	-0.242497	0.255448	-1.66388	-1.2211	-1.47959	-0.840528	ERG29	Chr XIII from 537838-538551, Genome Release 64-2-1, Verified ORF, "Protein of unknown function involved in ergosterol biosynthesis; conditional mutants produce less ergosterol, display impaired oxygen consumption, respiratory growth, mitochondrial iron utilization, and are more sensitive to oxidative stress; mutant bm-8 has a growth defect on iron-limited medium that is complemented by overexpres…	GTGTATTGAGGCTGAGACTTTACCACTACTTTAAAGATTGCGAAATATATCGCGATATAA	538386	chrXIII	538327	+	FALSE		YMR134W	855164	NM_001182635	Erg29p	chrXIII:538327-538386	GO:0006879|GO:0006696|GO:0003674|GO:0005737|GO:0016020|GO:0005783|GO:0005623|GO:0016021|GO:0007005|GO:0005635	NM_001182635	TC19578
A_06_P7047	0.00139446	9.2e-06	4.3333	up	8687.35	116296	400.687	51522.3	334.338	27996.2	-0.731813	3.63616	-4.98525	2.33332	-5.06303	1.52069	PDH1	Chr XVI from 558385-559935, Genome Release 64-2-1, Verified ORF, "Putative 2-methylcitrate dehydratase; mitochondrial protein that participates in respiration; induced by diauxic shift; homologous to E. coli PrpD, may take part in the conversion of 2-methylcitrate to 2-methylisocitrate" [YPR002W]	ATCACGATCCTGATAAAAGGTCGATAGGAAACGCTCTTCTCATAGAGCTGAACGATGGGA	559717	chrXVI	559658	+	FALSE		YPR002W	856108	NM_001184099	putative 2-methylcitrate dehydratase	chrXVI:559658-559717	GO:0005739|GO:0003674|GO:0005737|GO:0051537|GO:0019541|GO:0047547|GO:0019629|GO:0005741|GO:0016829	NM_001184099	TC17907

## Sheet: Re (147)
ProbeName	Corrected p-value	p-value	SystemicName	FCAbsolute	regulation	GeneSymbol	Description	[VP16, YPD](raw)	[VP16, YPGly](raw)	[WT, YPD](raw)	[WT, YPGly](raw)	[sef1, YPD](raw)	[sef1, YPGly](raw)	[VP16, YPD](normalized)	[VP16, YPGly](normalized)	[WT, YPD](normalized)	[WT, YPGly](normalized)	[sef1, YPD](normalized)	[sef1, YPGly](normalized)	Sequence	Chromosome End Index_Avadis_	Chromosome Number_Avadis_	Chromosome Start Index_Avadis_	Chromosome Strand_Avadis_	ControlType	Cytoband	EnsemblID	EntrezGeneID	GenbankAccession	GeneName	GenomicCoordinates	Go	RefSeqAccession	TIGRID	UniGeneID
A_06_P1197	0.000425	6.01e-07	YBL066C	64.7083	up	SEF1	Chr II from 100115-96669, Genome Release 64-2-1, reverse complement, Verified ORF, "Putative transcription factor; has homolog in Kluyveromyces lactis" [YBL066C]	366.983	558.584	566.385	924.01	15.4149	9.35905	-5.29744	-4.01172	-4.53547	-3.43234	-9.46689	-10.0276	GTAATTCCTGATCTCTCCATGAAAAGATCAGTAAGCACTCCCGTTAATCATTTTCCTGCG	97243	chrII	97184	-	FALSE		YBL066C.1	852214	NM_001178306	Sef1p	chrII:97243-97184	GO:0008150|GO:0003674|GO:0006355|GO:0006357|GO:0000981|GO:0008270|GO:0005634|GO:0005575|GO:0003677|GO:0046872|GO:0030435|GO:0006351	NM_001178306	TC17138
A_06_P4949	0.00631158	0.000202	YLR136C	8.22773	up	TIS11	Chr XII from 416658-415801, Genome Release 64-2-1, reverse complement, Verified ORF, "mRNA-binding protein expressed during iron starvation; binds to a sequence element in the 3'-untranslated regions of specific mRNAs to mediate their degradation; involved in iron homeostasis; protein increases in abundance and relative distribution to the nucleus increases upon DNA replication stress; TIS11 has …	1896.79	8360.33	546.696	1258.21	666.848	1162.03	-2.91793	-0.123079	-4.53026	-3.12796	-4.07076	-3.16357	TTACTGTAACGTCTCTTCGACTAGCAAACAATCAGACGAAAAGAGAAGCAATGGTCGCGG	415922	chrXII	415863	-	FALSE		YLR136C	850827	NM_001182023	Tis11p	chrXII:415922-415863	GO:0006879|GO:0061158|GO:0005737|GO:0000932|GO:0003723|GO:0000956|GO:0005634|GO:0003730|GO:0003729|GO:0046872|GO:0005829	NM_001182023	TC19198
A_06_P1173	0.000425	5.89e-07	YBL043W	7.80298	up	ECM13	Chr II from 136688-137461, Genome Release 64-2-1, Verified ORF, "Non-essential protein of unknown function; induced by treatment with 8-methoxypsoralen and UVA irradiation; ECM13 has a paralog, YJR115W, that arose from the whole genome duplication" [YBL043W]	28470.6	26581	521.91	2738.9	479.478	3926.01	0.986828	1.56668	-4.5947	-1.85111	-4.55647	-1.39735	AATATTTGACTCACACAAACTCTCATTCCGAGCAGACGGATGAACTTGCCGAATCAACGC	137243	chrII	137184	+	FALSE		YBL043W	852237	NM_001178283	Ecm13p	chrII:137184-137243	GO:0008150|GO:0003674|GO:0071555|GO:0005575|GO:0035690	NM_001178283	TC21679
A_06_P5438	0.00127704	7.58e-06	YMR011W	6.91501	up	HXT2	Chr XIII from 288079-289704, Genome Release 64-2-1, Verified ORF, "High-affinity glucose transporter of the major facilitator superfamily; expression is induced by low levels of glucose and repressed by high levels of glucose" [YMR011W]	87755.3	40216.9	123249	16947.6	82343.2	6030.02	2.62612	2.05215	3.29376	0.731365	2.89869	-0.737579	GTCAAACCATGGAAATCTGGTAGCTGGATCTCAAAAGAAAAAAGAGTTTCCGAGGAATAA	289703	chrXIII	289644	+	FALSE		YMR011W	855023	NM_001182507	hexose transporter HXT2	chrXIII:289644-289703	GO:0005215|GO:0000324|GO:0005886|GO:0022857|GO:0008643|GO:0055085|GO:0015761|GO:0071944|GO:0015750|GO:0015755|GO:0015578|GO:0016020|GO:0015758|GO:0046323|GO:0005887|GO:0022891|GO:0015146|GO:0005353|GO:0006810|GO:0005351|GO:0016021|GO:0005355|GO:0015992	NM_001182507	TC17805
A_06_P7051	3.45e-05	7.26e-09	YPR006C	6.5939	up	ICL2	Chr XVI from 568996-567269, Genome Release 64-2-1, reverse complement, Verified ORF, "2-methylisocitrate lyase of the mitochondrial matrix; functions in the methylcitrate cycle to catalyze the conversion of 2-methylisocitrate to succinate and pyruvate; ICL2 transcription is repressed by glucose and induced by ethanol" [YPR006C]	15821.2	158850	9023.27	54599.9	8061.5	26063.5	0.146814	4.12358	-0.48131	2.43118	-0.474305	1.40244	GCATTCAGATGGAGTATCATTCTGGGAATTAGCCAATAGCTTCCAAAGTGACGGAATGAA	567500	chrXVI	567441	-	FALSE		YPR006C.1	856114	NM_001184103	methylisocitrate lyase ICL2	chrXVI:567500-567441	GO:0005739|GO:0046912|GO:0046421|GO:0005759|GO:0008152|GO:0019629|GO:0004451|GO:0003824|GO:0019752|GO:0006097|GO:0016829	NM_001184103	TC17662
A_06_P6747	0.00364161	4.67e-05	YOR383C	6.23233	up	FIT3	Chr XV from 1061055-1060441, Genome Release 64-2-1, reverse complement, Verified ORF, "Mannoprotein that is incorporated into the cell wall; incorporated via a glycosylphosphatidylinositol (GPI) anchor; involved in the retention of siderophore-iron in the cell wall " [YOR383C]	2793.58	127822	2252	30616.2	1914.85	22103.7	-2.37549	3.794	-2.51268	1.42533	-2.55291	1.15423	AGCAGCAACACCTGGTCTCCAAGTAGTACTTCTACCAGCTCAGAAGCTGCTACCTCTTCT	1060651	chrXV	1060592	-	FALSE		YOR383C	854565	NM_001183803	Fit3p	chrXV:1060651-1060592	GO:0003674|GO:0000324|GO:0016020|GO:0009277|GO:0006810|GO:0005618|GO:0015891|GO:0005576|GO:0031225|GO:0055072|GO:0071944|GO:0006811	NM_001183803	TC22093
A_06_P3460	0.000322	2.3e-07	YGR239C	5.91513	up	PEX21	Chr VII from 970053-969187, Genome Release 64-2-1, reverse complement, Verified ORF, "Peroxin required for peroxisomal matrix protein targeting; acts on proteins containing the PTS2 targeting sequence; interacts with Pex7p; partially redundant with Pex18p; relative distribution to cytoplasmic foci increases upon DNA replication stress; PEX21 has a paralog, PEX18, that arose from the whole genome …	12843	17586.8	1670.37	3226.28	1564.4	3309.47	-0.151458	0.977475	-2.9171	-1.62036	-2.82926	-1.58694	ACTATCTGAGTCGAAGTTTATTCAGTTAATGAGAAACATTAGTAGCGGTGACGTGACTTT	969369	chrVII	969310	-	FALSE		YGR239C.1	853154	NM_001181368	Pex21p	chrVII:969369-969310	GO:0005515|GO:0005737|GO:0016020|GO:0051099|GO:0016558|GO:0005778|GO:0005829|GO:0005777	NM_001181368	TC19180
A_06_P4238	0.0014376	9.74e-06	YJL216C	5.73237	up	IMA5	Chr X from 26086-24341, Genome Release 64-2-1, reverse complement, Verified ORF, "Alpha-glucosidase; specificity for isomaltose, maltose, and palatinose, but not alpha-methylglucoside; most distant member of the IMA isomaltase family, but with similar catalytic properties as Ima1p and Ima2p; not required for isomaltose utilization, but Ima5p overexpression allows the ima1 null mutant to grow on i…	892.666	1700.83	1612.9	651.222	1007.04	306.99	-4.03428	-2.52406	-2.98064	-3.97129	-3.46456	-5.04319	CCTTACAAGTTAGAAAGGAGCACAAAGATATCCTTGTTTATGGACATAACTTTCAGTTCA	24612	chrX	24553	-	FALSE		YJL216C	853214	NM_001181649	oligo-1,6-glucosidase IMA5	chrX:24612-24553	GO:0004574|GO:0016787|GO:0046352|GO:0005975|GO:0016798|GO:0008152|GO:0000023|GO:0005575|GO:0003824	NM_001181649	TC17640
A_06_P6497	0.00353635	4.22e-05		5.26282	up			1685.54	1257.29	191.071	289.544	213.645	264.319	-3.09556	-2.82799	-6.05938	-5.10903	-5.73046	-5.22383	CCCGATCTGTATCTTATTATCTACCAAGGTAATTCAGGTTCAGAAAAAGTGTATCCAATA	580220	chrXV	580161	-	FALSE		YOR135C.1				chrXV:580220-580161
A_06_P6746	0.0107037	0.000572	YOR382W	5.0202	up	FIT2	Chr XV from 1059531-1059992, Genome Release 64-2-1, Verified ORF, "Mannoprotein that is incorporated into the cell wall; incorporated via a glycosylphosphatidylinositol (GPI) anchor; involved in the retention of siderophore-iron in the cell wall " [YOR382W]	768.023	14760.2	535.15	3934.38	457.019	3339.37	-4.23162	0.722931	-4.55216	-1.72473	-4.62129	-1.60481	ACCACTAGAACTGTCGTTGTCAGTAATAGTGATGCTACTTACACAAAGGTTGTCACCGAA	1059750	chrXV	1059691	+	FALSE		YOR382W	854564	NM_001183802	Fit2p	chrXV:1059691-1059750	GO:0003674|GO:0000324|GO:0016020|GO:0009277|GO:0006810|GO:0005618|GO:0015891|GO:0005576|GO:0031225|GO:0055072|GO:0071944|GO:0006811	NM_001183802
A_06_P6498	0.000337	3e-07	YOR136W	4.88224	up	IDH2	Chr XV from 580250-581359, Genome Release 64-2-1, Verified ORF, "Subunit of mitochondrial NAD(+)-dependent isocitrate dehydrogenase; complex catalyzes the oxidation of isocitrate to alpha-ketoglutarate in the TCA cycle; phosphorylated" [YOR136W]	299033	250281	39882.8	69520.2	47855.8	56724.8	4.39018	4.8046	1.66325	2.78588	2.10679	2.51706	GGTCAAGATAAAGCGAATCCAACTGCCCTACTTTTATCTTCAGTAATGATGTTAAACCAC	581219	chrXV	581160	+	FALSE		YOR136W.1	854303	NM_001183555	isocitrate dehydrogenase (NAD(+)) IDH2	chrXV:581160-581219	GO:0005962|GO:0000287|GO:0006099|GO:0006537|GO:0003723|GO:0003824|GO:0046872|GO:0016616|GO:0005739|GO:0006102|GO:0051287|GO:0004449|GO:0005759|GO:0008152|GO:0016491|GO:0055114	NM_001183555	TC18672
A_06_P5808	0.000824	3.1e-06	YNL037C	4.50327	up	IDH1	Chr XIV from 559002-557920, Genome Release 64-2-1, reverse complement, Verified ORF, "Subunit of mitochondrial NAD(+)-dependent isocitrate dehydrogenase; complex catalyzes the oxidation of isocitrate to alpha-ketoglutarate in the TCA cycle" [YNL037C]	315040	291223	34041.4	101169	18007.5	72110.1	4.47011	5.03286	1.41105	3.34255	0.67285	2.86189	ATGATCCTTTCCTCCACGTTAATGTTGAACCATTTGGGTTTGAATGAATATGCTACTAGA	558100	chrXIV	558041	-	FALSE		YNL037C.1	855691	NM_001182876	isocitrate dehydrogenase (NAD(+)) IDH1	chrXIV:558100-558041	GO:0042645|GO:0005962|GO:0000287|GO:0006099|GO:0006537|GO:0003723|GO:0003824|GO:0046872|GO:0016616|GO:0005739|GO:0006102|GO:0051287|GO:0004449|GO:0005759|GO:0008152|GO:0016491|GO:0055114	NM_001182876	TC18731
A_06_P4772	3.45e-05	1.23e-08	YLL027W	4.40038	up	ISA1	Chr XII from 87403-88155, Genome Release 64-2-1, Verified ORF, "Protein required for maturation of mitochondrial [4Fe-4S] proteins; functions in a complex with Isa2p and possibly Iba57p; isa1 deletion causes loss of mitochondrial DNA and respiratory deficiency; depletion reduces growth on nonfermentable carbon sources; functional ortholog of bacterial A-type ISC proteins" [YLL027W]	75802.7	92169.7	12097	18041.9	12958.3	23132.8	2.41517	3.35198	-0.0687566	0.875925	0.206468	1.21436	TTAGCGCTAGAAACCGTGGATGTTCAGGACTAACGTACGATCTACAATATATCACCGAGC	87972	chrXII	87913	+	FALSE		YLL027W.1	850632	NM_001181847	Fe-binding Fe/S cluster assembly protein ISA1	chrXII:87913-87972	GO:0005739|GO:0051539|GO:0051536|GO:0016226|GO:0005506|GO:0051537|GO:0005198|GO:0005759|GO:0009102|GO:0046872|GO:0008198	NM_001181847	TC22067
A_06_P3112	0.000501	9.37e-07	YGL157W	4.34423	up	ARI1	Chr VII from 209006-210049, Genome Release 64-2-1, Verified ORF, "NADPH-dependent aldehyde reductase; utilizes aromatic and alophatic aldehyde substrates; member of the short-chain dehydrogenase/reductase superfamily" [YGL157W]	10792.8	368.041	9002.62	237.422	7339.7	95.392	-0.410388	-4.61382	-0.518032	-5.37627	-0.607197	-6.73292	AATGTACCGGCCAAAGATTAGTATTGAGTGAAGGTTTATTCTGCTGTCAAGAAATCGTTG	209851	chrVII	209792	+	FALSE		YGL157W.1	852720	NM_001181022	carbonyl reductase (NADPH-dependent) ARI1	chrVII:209792-209851	GO:0050662|GO:0008150|GO:0005737|GO:0004090|GO:0016491|GO:0005634|GO:0003824|GO:0055114	NM_001181022	TC20419
A_06_P7047	0.00139446	9.2e-06	YPR002W	4.3333	up	PDH1	Chr XVI from 558385-559935, Genome Release 64-2-1, Verified ORF, "Putative 2-methylcitrate dehydratase; mitochondrial protein that participates in respiration; induced by diauxic shift; homologous to E. coli PrpD, may take part in the conversion of 2-methylcitrate to 2-methylisocitrate" [YPR002W]	8687.35	116296	400.687	51522.3	334.338	27996.2	-0.731813	3.63616	-4.98525	2.33332	-5.06303	1.52069	ATCACGATCCTGATAAAAGGTCGATAGGAAACGCTCTTCTCATAGAGCTGAACGATGGGA	559717	chrXVI	559658	+	FALSE		YPR002W	856108	NM_001184099	putative 2-methylcitrate dehydratase	chrXVI:559658-559717	GO:0005739|GO:0003674|GO:0005737|GO:0051537|GO:0019541|GO:0047547|GO:0019629|GO:0005741|GO:0016829	NM_001184099	TC17907
A_06_P2607	0.00968796	0.000454	YEL065W	3.25658	up	SIT1	Chr V from 27657-29543, Genome Release 64-2-1, Verified ORF, "Ferrioxamine B transporter; member of the ARN family of transporters that specifically recognize siderophore-iron chelates; transcription is induced during iron deprivation and diauxic shift; potentially phosphorylated by Cdc28p" [YEL065W]	932.561	14332.1	421.277	4984.72	399.037	4880.69	-3.95648	0.67373	-4.8997	-1.28246	-4.8231	-1.02963	TCATTACAACTTATACCTGGGGAACACCAGAAAGAATAGCTTTAGTCATGTCTTACCGCT	29322	chrV	29263	+	FALSE		YEL065W	856644	NM_001178880	siderophore transporter	chrV:29263-29322	GO:0005774|GO:0000324|GO:0005886|GO:0031410|GO:0055085|GO:0055072|GO:0006879|GO:0016020|GO:0006810|GO:0015891|GO:0016021|GO:0010008|GO:0005768|GO:0006811|GO:0015344	NM_001178880	TC20552
A_06_P5429	0.000664	1.89e-06	YMR002W	3.11511	up	MIX17	Chr XIII from 272193-272663, Genome Release 64-2-1, Verified ORF, "Mitochondrial intermembrane space protein; required for normal oxygen consumption; contains twin cysteine-x9-cysteine motifs; protein abundance increases in response to DNA replication stress" [YMR002W]	74346.2	88372.4	24974.1	37892.8	19291.3	30902.9	2.386	3.28361	0.971772	1.9257	0.797687	1.64433	TGGGAAGAACTTGTGAAATAGACGCGAGAAACTTTACACGTTGTTTGGATGAAAACAACG	272592	chrXIII	272533	+	FALSE		YMR002W	855014	NM_001182498	Mix17p	chrXIII:272533-272592	GO:0009060|GO:0005739|GO:0005758|GO:0003674|GO:0005737|GO:0005634|GO:0007005	NM_001182498	TC20888
A_06_P3164	0.00766146	0.000294	YGL209W	3.05393	up	MIG2	Chr VII from 95858-97006, Genome Release 64-2-1, Verified ORF, "Zinc finger transcriptional repressor; cooperates with Mig1p in glucose-induced gene repression; under low glucose conditions relocalizes to mitochondrion, where it interacts with Ups1p, antagonizes mitochondrial fission factor Dnm1p, indicative of a role in mitochondrial fusion or regulating morphology; regulates filamentous growth …	6247.28	381.722	2296.9	238.309	1998.45	144.68	-1.19481	-4.54613	-2.47492	-5.3796	-2.50365	-6.15679	CCGCCTGTACGTAACCTACTGAAACAAATTGATGTTTTCAACGGTCCCAAAAGAGTTTAA	97010	chrVII	96951	+	FALSE		YGL209W.1	852663	NM_001181074	Mig2p	chrVII:96951-97010	GO:1900436|GO:0006355|GO:0005975|GO:0005634|GO:0000122|GO:0000978|GO:0003676|GO:0003677|GO:0046872|GO:0006351|GO:0005739|GO:0043565|GO:0001078|GO:0045944|GO:0000433	NM_001181074	TC18590
A_06_P3558	0.00841783	0.000362	YHL040C	2.93822	up	ARN1	Chr VIII from 20971-19088, Genome Release 64-2-1, reverse complement, Verified ORF, "ARN family transporter for siderophore-iron chelates; responsible for uptake of iron bound to ferrirubin, ferrirhodin, and related siderophores; protein increases in abundance and relocalizes to the vacuole upon DNA replication stress" [YHL040C]	586.514	2654.18	471.874	934.524	425.454	995.99	-4.62926	-1.78156	-4.75679	-3.55227	-4.71946	-3.3365	GTGGCTTTAGTATTTTGTGTTCCATTAATTGCATTCTCCTTATGTCTAAGGGATCCTAAA	19267	chrVIII	19208	-	FALSE		YHL040C	856345	NM_001179120	siderophore transporter	chrVIII:19267-19208	GO:0005774|GO:0000324|GO:0005886|GO:0005634|GO:0031410|GO:0055072|GO:0071944|GO:0006879|GO:0005737|GO:0016020|GO:0006810|GO:0015891|GO:0016021|GO:0010008|GO:0015343|GO:0005768|GO:0006811	NM_001179120	TC17487
A_06_P2680	0.00474838	8.97e-05	YER053C	2.92979	up	PIC2	Chr V from 259639-258737, Genome Release 64-2-1, reverse complement, Verified ORF, "Mitochondrial copper and phosphate carrier; imports copper and inorganic phosphate into mitochondria; functionally redundant with Mir1p but less abundant than Mir1p under normal conditions; expression is induced at high temperature" [YER053C]	50774.7	27778.4	45736.8	16657.6	39684.1	10736.7	1.83189	1.63224	1.85722	0.758544	1.82978	0.0814426	TACAGCAAATATCAGTCAGTTTTGTAGGTGGTTATCTGGCAGGTATATTATGTGCTGCAG	259016	chrV	258957	-	FALSE		YER053C.1	856779	NM_001178944	Cu/Pi carrier	chrV:259016-258957	GO:0005739|GO:0006878|GO:0016020|GO:0015088|GO:0035435|GO:0006810|GO:0005743|GO:0005315|GO:0035434|GO:0016021	NM_001178944	TC19769
A_06_P6894	0.000322	1.84e-07	YPL135W	2.8636	up	ISU1	Chr XVI from 297553-298050, Genome Release 64-2-1, Verified ORF, "Conserved protein of the mitochondrial matrix; performs a scaffolding function during assembly of iron-sulfur clusters, interacts physically and functionally with yeast frataxin (Yfh1p); isu1 isu2 double mutant is inviable; ISU1 has a paralog, ISU2, that arose from the whole genome duplication" [YPL135W]	77964.4	122053	17200.5	36751.1	18985.3	46845.4	2.45445	3.74604	0.421067	1.88696	0.755385	2.22821	GTACAGGGGATGACCTTGGACGATGCGGCAAAAATTAAGAACACTGAAATTGCTAAGGAG	297938	chrXVI	297879	+	FALSE		YPL135W	855968	NM_001183949	iron-binding protein ISU1	chrXVI:297879-297938	GO:0006879|GO:0005739|GO:0002098|GO:0051539|GO:0051536|GO:0016226|GO:0005506|GO:0051537|GO:0005759|GO:0044571|GO:0046872|GO:0008198	NM_001183949	TC20688
A_06_P5446	0.00183278	1.37e-05	YMR018W	2.8317	up	PEX9	Chr XIII from 310208-311752, Genome Release 64-2-1, Uncharacterized ORF, "Putative protein of unknown function with similarity to human PEX5Rp; transcription increases during colony development similar to genes involved in peroxisome biogenesis; YMR018W is not an essential gene; PEX5Rp is also known as peroxin protein 5 related protein" [YMR018W]	41.653	872.699	38.6441	498.122	46.2285	325.53	-8.41931	-3.4451	-8.33355	-4.3251	-7.99995	-4.94676	GGTGACTATGTAAAAGCAAGCAAAATGCTAATCGAAGTTATACTGTTACGAAGTAAAGGA	311589	chrXIII	311530	+	FALSE		YMR018W	855032	NM_001182514	hypothetical protein	chrXIII:311530-311589	GO:0008150|GO:0003674|GO:0016560|GO:0005052|GO:0005575|GO:0005778|GO:0005829	NM_001182514	TC17922
A_06_P3667	0.0025101	2.1e-05	YHR092C	2.82038	up	HXT4	Chr VIII from 288811-287081, Genome Release 64-2-1, reverse complement, Verified ORF, "High-affinity glucose transporter; member of the major facilitator superfamily, expression is induced by low levels of glucose and repressed by high levels of glucose; HXT4 has a paralog, HXT7, that arose from the whole genome duplication" [YHR092C]	89844.7	832.427	124004	583.26	94673.5	333.744	2.65953	-3.42484	3.31296	-4.07533	3.10903	-4.92073	AAGAAGGTGTTTTGCCATGGAAATCACCTTCTTGGTTCCACCAAACAAGAGAGGTACTGA	287107	chrVIII	287083	-	FALSE		YHR092C	856492	NM_001179222	hexose transporter HXT4	chrVIII:287107-287083	GO:0005215|GO:0005886|GO:0022857|GO:0008643|GO:0055085|GO:0015761|GO:0071944|GO:0008645|GO:0015750|GO:0015755|GO:0015578|GO:0016020|GO:0046323|GO:0005887|GO:0022891|GO:0015146|GO:0005353|GO:0006810|GO:0005351|GO:0016021|GO:0005355|GO:0015992	NM_001179222	TC17655
A_06_P3565	0.000649	1.7e-06	YHL047C	2.7545	up	ARN2	Chr VIII from 10213-8351, Genome Release 64-2-1, reverse complement, Verified ORF, "Transporter; member of the ARN family of transporters that specifically recognize siderophore-iron chelates; responsible for uptake of iron bound to the siderophore triacetylfusarinine C" [YHL047C]	2086.27	8416.71	2401.79	3398.24	2036.2	3364.52	-2.79508	-0.105959	-2.40362	-1.60597	-2.45547	-1.56775	CTGACAGAGAATATGTCCAAACCAAGGAAGATGATCCTATCAATGACTGGATCGCGAAAC	8437	chrVIII	8378	-	FALSE		YHL047C	856338	NM_001179127	siderophore transporter	chrVIII:8437-8378	GO:0005774|GO:0009237|GO:0000324|GO:0005886|GO:0055085|GO:0055072|GO:0006879|GO:0016020|GO:0006810|GO:0015891|GO:0016021|GO:0010008|GO:0015343|GO:0005768|GO:0006811	NM_001179127	TC17458
A_06_P2605	0.0022012	1.77e-05	YEL063C	2.69408	up	CAN1	Chr V from 33466-31694, Genome Release 64-2-1, reverse complement, Verified ORF, "Plasma membrane arginine permease; requires phosphatidyl ethanolamine (PE) for localization, exclusively associated with lipid rafts; mutation confers canavanine resistance; CAN1 has a paralog, ALP1, that arose from the whole genome duplication" [YEL063C]	4906.54	7197.76	5122.68	2870.72	5108.68	2909.48	-1.54685	-0.337713	-1.3037	-1.78982	-1.13991	-1.76751	GCTGCCGCCTATATCTCTATTTTCCTGTTCTTAGCTGTTTGGATCTTATTTCAATGCATA	31885	chrV	31826	-	FALSE		YEL063C	856646	NM_001178878	arginine permease CAN1	chrV:31885-31826	GO:0005773|GO:0005886|GO:0005783|GO:0006865|GO:0055085|GO:0005739|GO:0015802|GO:0015297|GO:0016020|GO:0005887|GO:0015181|GO:0006810|GO:0015174|GO:0045121|GO:0016021|GO:0015809|GO:0015179|GO:0015807|GO:0010008|GO:0005768	NM_001178878	TC17602
A_06_P4839	0.000501	1.01e-06	YLR027C	2.67401	up	AAT2	Chr XII from 198085-196829, Genome Release 64-2-1, reverse complement, Verified ORF, "Cytosolic aspartate aminotransferase involved in nitrogen metabolism; localizes to peroxisomes in oleate-grown cells" [YLR027C]	213880	133850	56954.9	48708.3	63233.9	54533.6	3.91179	3.88239	2.17246	2.29915	2.50879	2.46338	GATTGACTCCTCAAATGGTTAAACGACTTGAAGAAACCCACGCAGTTTACTTGGTTGCCT	196993	chrXII	196934	-	FALSE		YLR027C.1	850714	NM_001181914	aspartate transaminase AAT2	chrXII:196993-196934	GO:0006520|GO:0019266|GO:0006532|GO:0009058|GO:0008483|GO:0003824|GO:0042802|GO:0005829|GO:0005739|GO:0005737|GO:0030170|GO:0006529|GO:0004069|GO:0016740|GO:0080130|GO:0005777	NM_001181914	TC19459
A_06_P7045	0.000856	3.82e-06	YPR001W	2.47895	up	CIT3	Chr XVI from 556377-557837, Genome Release 64-2-1, Verified ORF, "Dual specificity mitochondrial citrate and methylcitrate synthase; catalyzes the condensation of acetyl-CoA and oxaloacetate to form citrate and that of propionyl-CoA and oxaloacetate to form 2-methylcitrate" [YPR001W]	1309.71	62196.1	786.861	38294	624.294	26648	-3.45256	2.74355	-4.00882	1.9341	-4.15483	1.43382	CTGCATCGGGGATTTTGTTTTATCATTATGGAATCAGGGAATTATTATTCTTTACCGTCA	557691	chrXVI	557632	+	FALSE		YPR001W.1	856107	NM_001184098	citrate (Si)-synthase CIT3	chrXVI:557632-557691	GO:0005739|GO:0006099|GO:0050440|GO:0046912|GO:0004108|GO:0019629|GO:0016740	NM_001184098	TC18043
A_06_P6962	0.000976	5.39e-06	YPL202C	2.42076	up	AFT2	Chr XVI from 169338-168088, Genome Release 64-2-1, reverse complement, Verified ORF, "Iron-regulated transcriptional activator; activates genes involved in intracellular iron use and required for iron homeostasis and resistance to oxidative stress; AFT2 has a paralog, AFT1, that arose from the whole genome duplication" [YPL202C]	4322.85	2684.88	1611.95	1120.85	1742.56	1254.48	-1.72975	-1.75061	-2.97843	-3.13715	-2.69152	-3.02607	ATCTTCACCAAATTTTATGGAAACAGACGCTCCTTATGGAGATGAGATCATTAAAGTTTC	168324	chrXVI	168265	-	FALSE		YPL202C	855899	NM_001184016	Aft2p	chrXVI:168324-168265	GO:0006355|GO:0006366|GO:0072715|GO:0000982|GO:0005634|GO:0036086|GO:0000978|GO:0006351|GO:0005739|GO:0006879|GO:0043565|GO:0001077|GO:0045944|GO:0034599|GO:0032048|GO:2000185	NM_001184016	NP255392
A_06_P1324	0.000854	3.66e-06	YBR076W	2.40381	up	ECM8	Chr II from 390227-391291, Genome Release 64-2-1, Verified ORF, "Non-essential protein of unknown function" [YBR076W]	1185.6	1945.42	1024.12	1357.43	822.559	858.183	-3.59558	-2.26341	-3.62642	-2.87212	-3.76315	-3.52873	GGATTTCGAGTCTCTAAGAAACCTCAATGCTGATTATAATGGGATGTCGTATATTCAAAC	391165	chrII	391106	+	FALSE		YBR076W	852368	NM_001178424	Ecm8p	chrII:391106-391165	GO:0008150|GO:0003674|GO:0051321|GO:0071555|GO:0005575	NM_001178424	TC18852
A_06_P7037	0.00800362	0.000317	YPL276W	2.2142	up	FDH1	Chr XV from 1072923-1071793, Genome Release 64-2-1, reverse complement, Verified ORF, "NAD(+)-dependent formate dehydrogenase; may protect cells from exogenous formate" [YOR388C]	46.0649	123273	34.2764	88494.3	36.5134	57526.3	-8.27639	3.69401	-8.50905	3.16803	-8.35316	2.54723	GAGCACGTTATGGCCACAATTTTGGTTTTGATAAGAAACTATAATGGTGGTCATCAATAA	18385	chrXVI	18326	+	FALSE		YPL276W.1	854570	NM_001183808	formate dehydrogenase (NAD+)	chrXVI:18326-18385	GO:0005737|GO:0004617|GO:0051287|GO:0008863|GO:0009070|GO:0008152|GO:0016491|GO:0042183|GO:0055114|GO:0016616|GO:0005829	NM_001183808	TC19602
A_06_P2835	0.00409402	5.91e-05	YFL011W	2.17715	up	HXT10	Chr VI from 112345-113985, Genome Release 64-2-1, Verified ORF, "Putative hexose transporter; expressed at low levels and expression is repressed by glucose" [YFL011W]	555.59	924.704	753.75	516.671	624.869	445.621	-4.69071	-3.35388	-4.0712	-4.28335	-4.15091	-4.47632	AAAGAATAAAGCCATGGAAGTCCGGAGGTTGGATTCCCAGTTCTAGAAGAACACCACAAC	113938	chrVI	113879	+	FALSE		YFL011W	850536	NM_001179955	hexose transporter HXT10	chrVI:113879-113938	GO:0005215|GO:0000324|GO:0005886|GO:0022857|GO:0008643|GO:0055085|GO:0015761|GO:0071944|GO:0008645|GO:0005739|GO:0015755|GO:0015757|GO:0015578|GO:0016020|GO:0046323|GO:0005887|GO:0022891|GO:0005353|GO:0006810|GO:0005354|GO:0005351|GO:0016021|GO:0005355|GO:0015992	NM_001179955	TC21878
A_06_P6542	0.0160618	0.00122253	YOR180C	2.16147	up	DCI1	Chr XV from 675167-674352, Genome Release 64-2-1, reverse complement, Verified ORF, "Peroxisomal protein; identification as a delta(3,5)-delta(2,4)-dienoyl-CoA isomerase involved in fatty acid metabolism is disputed; DCI1 has a paralog, ECI1, that arose from the whole genome duplication" [YOR180C]	493.89	9646.61	548.081	6632.34	488.825	4526.53	-4.86024	-0.0334368	-4.52621	-0.582843	-4.50413	-1.14545	AGAAGGGCTTTATCCGAAAAGTGTACTAGGTATGAAAGAATTGTTACACAGTGAAATGAA	674533	chrXV	674474	-	FALSE		YOR180C.1	854352	NM_001183599	putative dodecenoyl-CoA isomerase DCI1	chrXV:674533-674474	GO:0006629|GO:0005737|GO:0006635|GO:0005782|GO:0004165|GO:0008152|GO:0006631|GO:0016853|GO:0003824|GO:0005777	NM_001183599	TC19285
A_06_P5565	0.00631158	0.000201	YMR134W	2.13758	up	ERG29	Chr XIII from 537838-538551, Genome Release 64-2-1, Verified ORF, "Protein of unknown function involved in ergosterol biosynthesis; conditional mutants produce less ergosterol, display impaired oxygen consumption, respiratory growth, mitochondrial iron utilization, and are more sensitive to oxidative stress; mutant bm-8 has a growth defect on iron-limited medium that is complemented by overexpres…	12049.9	10592.5	4024.58	4234.07	4029.65	5566.32	-0.242497	0.255448	-1.66388	-1.2211	-1.47959	-0.840528	GTGTATTGAGGCTGAGACTTTACCACTACTTTAAAGATTGCGAAATATATCGCGATATAA	538386	chrXIII	538327	+	FALSE		YMR134W	855164	NM_001182635	Erg29p	chrXIII:538327-538386	GO:0006879|GO:0006696|GO:0003674|GO:0005737|GO:0016020|GO:0005783|GO:0005623|GO:0016021|GO:0007005|GO:0005635	NM_001182635	TC19578
A_06_P5113	0.00130624	8.16e-06	YLR297W	2.1127	up	YLR297W	Chr XII from 724044-724433, Genome Release 64-2-1, Verified ORF, "Protein of unknown function; green fluorescent protein (GFP)-fusion protein localizes to the vacuole; not an essential gene; induced by treatment with 8-methoxypsoralen and UVA irradiation; relocalizes from nucleus to vacuole upon DNA replication stress; YLR297W has a paralog, YOR186W, that arose from the whole genome duplication" …	2801.55	1789.26	1893.02	993.252	1571.26	953.598	-2.35307	-2.33003	-2.73636	-3.30932	-2.82728	-3.40912	CACTCGTTTCTGGGACCCCGGATCTCTCAAATTTTAACCTCGATAATGAACCACTGGAAA	724271	chrXII	724212	+	FALSE		YLR297W.1	851004	NM_001182185	hypothetical protein	chrXII:724212-724271	GO:0005773|GO:0008150|GO:0005774|GO:0003674|GO:0005737|GO:0000324|GO:0016020|GO:0000329|GO:0005634|GO:0016021	NM_001182185	TC21217
A_06_P7036	0.0149701	0.00103546	YPL275W	2.09172	up	FDH1	Chr XV from 1072923-1071793, Genome Release 64-2-1, reverse complement, Verified ORF, "NAD(+)-dependent formate dehydrogenase; may protect cells from exogenous formate" [YOR388C]	74.8251	159505	58.1078	121134	95.5541	78425.2	-7.57613	4.06197	-7.7467	3.62218	-6.86169	2.99728	GAGTGGGATATTGCCGGCGTGGCTAAAAAATGAGTATGATCTGGAAGACAAAATAATTTC	18457	chrXVI	18398	+	FALSE		YPL275W.1	854570	NM_001183808	formate dehydrogenase (NAD+)	chrXVI:18398-18457	GO:0005737|GO:0004617|GO:0051287|GO:0008863|GO:0009070|GO:0008152|GO:0016491|GO:0042183|GO:0055114|GO:0016616|GO:0005829	NM_001183808	TC19602
A_06_P6752	0.0172375	0.00138912	YOR388C	2.05867	up	FDH1	Chr XV from 1072923-1071793, Genome Release 64-2-1, reverse complement, Verified ORF, "NAD(+)-dependent formate dehydrogenase; may protect cells from exogenous formate" [YOR388C]	79.6577	169626	53.0889	133580	68.2097	83969.6	-7.51157	4.13262	-7.87823	3.75693	-7.32553	3.0909	TGAGTGGGATATTGCCGGCGTGGCTAAAAATGAGTATGATCTGGAAGACAAAATAATTTC	18457	chrXVI	18397	+	FALSE		YOR388C.1	854570	NM_001183808	formate dehydrogenase (NAD+)	chrXVI:18397-18457	GO:0005737|GO:0004617|GO:0051287|GO:0008863|GO:0009070|GO:0008152|GO:0016491|GO:0042183|GO:0055114|GO:0016616|GO:0005829	NM_001183808	TC19602
A_06_P6446	0.00480119	9.73e-05	YOR084W	2.01846	up	LPX1	Chr XV from 480587-481750, Genome Release 64-2-1, Verified ORF, "Peroxisomal matrix-localized lipase; required for normal peroxisome morphology; contains a peroxisomal targeting signal type 1 (PTS1) and a lipase motif; peroxisomal import requires the PTS1 receptor, Pex5p and self-interaction; transcriptionally activated by Yrm1p along with genes involved in multidrug resistance; oleic acid induci…	7006.07	64662.2	7797.48	32591.2	6866.91	34050.7	-1.03133	2.81197	-0.697778	1.69793	-0.697199	1.79872	CGGGCTTTCGACTCGTTCAAGAATGAAGCTTTGGTTAAAACGACTAAACAAAAACTGTAA	481752	chrXV	481693	+	FALSE		YOR084W	854251	NM_001183503	triglyceride lipase	chrXV:481693-481752	GO:0004806|GO:0016787|GO:0005782|GO:0007031|GO:0019433|GO:0016298|GO:0005777	NM_001183503	TC18557
A_06_P3113	0.0498429	0.008396	YGL158W	1.9935	up	RCK1	Chr VII from 207033-208571, Genome Release 64-2-1, Verified ORF, "Protein kinase involved in the response to oxidative stress; identified as suppressor of S. pombe cell cycle checkpoint mutations; RCK1 has a paralog, RCK2, that arose from the whole genome duplication" [YGL158W]	531.652	129.233	738.683	123.54	619.568	66.2941	-4.75416	-6.241	-4.09772	-6.33188	-4.2148	-7.2363	AGCGTGCAAAGCATACTAAATGATTCATTCGATGAGAGAGCAGAGACCCTACATTGTGCA	208384	chrVII	208325	+	FALSE		YGL158W	852719	NM_001181023	putative serine/threonine protein kinase RCK1	chrVII:208325-208384	GO:0005516|GO:0005575|GO:0005524|GO:0040020|GO:0035556|GO:0005622|GO:0016310|GO:0004672|GO:0000166|GO:0018105|GO:0004674|GO:0016301|GO:0018107|GO:0006468|GO:0034599|GO:0004683|GO:0016740	NM_001181023	TC17931
A_06_P5377	0.010494	0.000533	YML087C	1.98537	up	AIM33	Chr XIII from 95369-94431, Genome Release 64-2-1, reverse complement, Verified ORF, "Putative protein of unknown function, highly conserved across species; homolog of human CYB5R4; null mutant displays reduced frequency of mitochondrial genome loss; AIM33 has a paralog, PGA3, that arose from the whole genome duplication" [YML087C]	12092.8	19193.2	4871.66	10432.1	3881.68	11012.6	-0.239264	1.11602	-1.39003	0.0485508	-1.5168	0.126619	TTGGGGTGGAGTAATGGGTTTCACAAAGGTAATGGAACCGATAAAGTTTTTGTTTTTTAA	94490	chrXIII	94431	-	FALSE		YML087C	854887	NM_001182446	cytochrome-b5 reductase	chrXIII:94490-94431	GO:0071949|GO:0008150|GO:0003674|GO:0016020|GO:0004128|GO:0005783|GO:0016491|GO:0016021|GO:0005575|GO:0055114	NM_001182446	TC21444
A_06_P1093	0.0361881	0.00494293	YAL067C	1.97327	up	SEO1	Chr I from 9016-7235, Genome Release 64-2-1, reverse complement, Verified ORF, "Putative permease; member of the allantoate transporter subfamily of the major facilitator superfamily; mutation confers resistance to ethionine sulfoxide" [YAL067C]	1273.8	3609.51	760.946	1961.09	677.619	1854.66	-3.49024	-1.46738	-4.07042	-2.43313	-4.0586	-2.44797	GGGGTTTACTTTCACTGCATGTTCTGCTTTTTGTCTCTCCATTTGGACTTTTGTTGTACT	7425	chrI	7366	-	FALSE		YAL067C	851230	NM_001178208	putative permease SEO1	chrI:7425-7366	GO:0006820|GO:0005215|GO:0016020|GO:0022857|GO:0006810|GO:0016021|GO:0055085|GO:0071944	NM_001178208	TC17590
A_06_P1631	0.0376949	0.00528132	YCR010C	1.93862	up	ADY2	Chr III from 133124-132273, Genome Release 64-2-1, reverse complement, Verified ORF, "Acetate transporter required for normal sporulation; phosphorylated in mitochondria; ADY2 has a paralog, ATO2, that arose from the whole genome duplication" [YCR010C]	378.343	156821	398.571	105174	162.172	81971.2	-5.2409	4.01376	-4.97773	3.39027	-6.11166	3.05873	TTACTAGCATTAACTTTCCTACTGTTGTCTATTGGTCACTTTGCTAATAGACTTGGTGTC	132471	chrIII	132412	-	FALSE		YCR010C	850368	NM_001178723	Ady2p	chrIII:132471-132412	GO:0005773|GO:0005774|GO:0051321|GO:0005886|GO:0015696|GO:0008519|GO:0015123|GO:0055085|GO:0005739|GO:0016020|GO:0072488|GO:0019740|GO:0006810|GO:0006847|GO:0006846|GO:0016021|GO:0006811	NM_001178723	TC19331
A_06_P5579	0.00424946	7.2e-05	YMR147W	1.9218	up	YMR147W	Chr XIII from 559199-559870, Genome Release 64-2-1, Uncharacterized ORF, "Putative protein of unknown function" [YMR147W]	741.771	3863.07	546.292	2576.22	471.798	2187.95	-4.28074	-1.27994	-4.56188	-1.93562	-4.59001	-2.22239	CCTTCGTTGAAAAATGCAAACAGGTTTTCTACAACTTCAGTCTGCAAACAGTAGAAAAAT	559690	chrXIII	559631	+	FALSE		YMR147W	855178	NM_001182649	hypothetical protein	chrXIII:559631-559690	GO:0008150|GO:0003674|GO:0071944	NM_001182649	TC19753
A_06_P2609	0.00480119	9.42e-05	YEL067C	1.91043	up	YEL067C	Chr V from 26776-26189, Genome Release 64-2-1, reverse complement, Uncharacterized ORF, "Putative protein of unknown function; the authentic, non-tagged protein is detected in highly purified mitochondria in high-throughput studies" [YEL067C]	153.343	489.038	150.873	288.458	144.894	288.942	-6.55029	-4.21141	-6.40307	-5.10034	-6.31308	-5.14531	GTCTCTGCTGTTATGCAAACGGGAACTATAACTTTCTTCTGGACGTTCCATTTCCCCATC	26302	chrV	26243	-	FALSE		YEL067C.1	856643	NM_001178882	hypothetical protein	chrV:26302-26243	GO:0005739|GO:0008150|GO:0003674	NM_001178882
A_06_P2880	0.00560616	0.000131	YFL054C	1.90952	up	AQY3	Chr VI from 22787-20847, Genome Release 64-2-1, reverse complement, Uncharacterized ORF, "Putative channel-like protein; similar to Fps1p; mediates passive diffusion of glycerol in the presence of ethanol" [YFL054C]	3983.45	3164.34	6948.19	2552.55	4716.97	1885.68	-1.86003	-1.49578	-0.870705	-1.95675	-1.24056	-2.42899	TTGCTGGAGCACTCATATATGACATTTTCATTTTTACTGGATGCGAATCCCCAGTCAACT	21052	chrVI	20993	-	FALSE		YFL054C	850490	NM_001179913	Aqy3p	chrVI:21052-20993	GO:0005215|GO:0009992|GO:0055085|GO:0071944|GO:0015168|GO:0034220|GO:0016020|GO:0005887|GO:0015250|GO:0015793|GO:0006810|GO:0006833|GO:0015254|GO:0016021	NM_001179913	TC17435
A_06_P5577	0.0209234	0.001919	YMR145C	1.90386	up	NDE1	Chr XIII from 556475-554793, Genome Release 64-2-1, reverse complement, Verified ORF, "Mitochondrial external NADH dehydrogenase; type II NAD(P)H:quinone oxidoreductase that catalyzes the oxidation of cytosolic NADH; Nde1p and Nde2p provide cytosolic NADH to the mitochondrial respiratory chain; NDE1 has a paralog, NDE2, that arose from the whole genome duplication" [YMR145C]	83093.1	123449	44283.9	77425.6	29819.2	69709.4	2.5483	3.75422	1.80035	2.96057	1.42739	2.82529	GTTCTTGTCGCTATGGATTGGGCTAAAGTTTATTTCTTGGGTAGAGATTCATCTATCTAG	554851	chrXIII	554792	-	FALSE		YMR145C	855176	NM_001182647	NADH-ubiquinone reductase (H(+)-translocating) NDE1	chrXIII:554851-554792	GO:0005739|GO:0003954|GO:0005758|GO:0006116|GO:0016491|GO:0001300|GO:0019655|GO:0055114	NM_001182647	TC17725
A_06_P6006	0.00544561	0.000125	YNL234W	1.87044	up	YNL234W	Chr XIV from 210233-211513, Genome Release 64-2-1, Verified ORF, "Protein of unknown function with similarity to globins; has a functional heme-binding domain; mutant has aneuploidy tolerance; transcription induced by stress conditions; may be involved in glucose signaling or metabolism; regulated by Rgt1" [YNL234W]	1957.57	324.909	2217.18	340.594	1609.58	196.963	-2.87889	-4.78845	-2.52155	-4.87307	-2.82392	-5.69183	GCTACAAATGGTGAAAACTAAAAACGCTACTATACCTCATAATATAACACAAGTACCGAC	211294	chrXIV	211235	+	FALSE		YNL234W	855487	NM_001183072	hypothetical protein	chrXIV:211235-211294	GO:0008150|GO:0005737|GO:0019825|GO:0000329|GO:0020037	NM_001183072	TC18353
A_06_P6539	0.00567722	0.000137	YOR177C	1.8463	up	MPC54	Chr XV from 667179-665785, Genome Release 64-2-1, reverse complement, Verified ORF, "Component of the meiotic outer plaque; a membrane-organizing center which is assembled on the cytoplasmic face of the spindle pole body during meiosis II and triggers the formation of the prospore membrane; potential Cdc28p substrate" [YOR177C]	537.796	810.112	622.072	648.15	501.152	466.369	-4.73046	-3.54095	-4.35843	-3.93548	-4.47132	-4.42559	GGCACTTGATAATGTACTTTGCTTAATCGAAAGCAGTATGAAAACACTGGACAAAAATAG	665933	chrXV	665874	-	FALSE		YOR177C	854349	NM_001183596	Mpc54p	chrXV:665933-665874	GO:0051321|GO:0005816|GO:0035974|GO:0005628|GO:0030435|GO:0032120|GO:0000922|GO:0005737|GO:0007049|GO:0016020|GO:0005198|GO:0005856|GO:0048278|GO:0051301	NM_001183596	TC20605
A_06_P3669	0.0163208	0.0012597	YHR094C	1.82963	up	HXT1	Chr VIII from 292625-290913, Genome Release 64-2-1, reverse complement, Verified ORF, "Low-affinity glucose transporter of the major facilitator superfamily; expression is induced by Hxk2p in the presence of glucose and repressed by Rgt1p when glucose is limiting; HXT1 has a paralog, HXT6, what arose from the whole genome duplication" [YHR094C]	36163.2	364.52	32643.8	307.222	25590.1	226.603	1.34122	-4.60544	1.37985	-5.00244	1.20377	-5.477	GCTGATGACCTAATGCATGATGACCAACCATTTTACAAGAGTTTGTTTAGCAGGAAATAA	290975	chrVIII	290916	-	FALSE		YHR094C	856494	NM_001179224	hexose transporter HXT1	chrVIII:290975-290916	GO:0005215|GO:0005886|GO:0022857|GO:0008643|GO:0055085|GO:0015761|GO:0071944|GO:0015750|GO:0015755|GO:0015757|GO:0015578|GO:0016020|GO:0015758|GO:0046323|GO:0005887|GO:0022891|GO:0015146|GO:0005353|GO:0006810|GO:0005354|GO:0005351|GO:0016021|GO:0005355|GO:0015992	NM_001179224	TC17683
A_06_P4004	0.00841783	0.000361	YIR027C	1.82631	up	DAL1	Chr IX from 407642-406260, Genome Release 64-2-1, reverse complement, Verified ORF, "Allantoinase; converts allantoin to allantoate in the first step of allantoin degradation; expression sensitive to nitrogen catabolite repression" [YIR027C]	394.799	234.322	399.007	189.928	314.388	134.874	-5.19572	-5.34019	-4.99807	-5.75854	-5.14852	-6.20912	GATATCGTTACATGGTGCTGTAAAAATACATCCCATCAGGTAGGACTATCTCACCAAAAA	406547	chrIX	406488	-	FALSE		YIR027C	854845	NM_001179549	allantoinase	chrIX:406547-406488	GO:0016810|GO:0016812|GO:0000256|GO:0005575|GO:0006259|GO:0046872|GO:0005737|GO:0016787|GO:0006144|GO:0009442|GO:0006145|GO:0004038|GO:0008270|GO:0016888|GO:0050897	NM_001179549	TC18163
A_06_P6702	0.01052	0.000549	YOR338W	1.82425	up	YOR338W	Chr XV from 956898-957989, Genome Release 64-2-1, Uncharacterized ORF, "Putative protein of unknown function; YOR338W transcription is regulated by Azf1p and its transcript is a specific target of the G protein effector Scp160p; identified as being required for sporulation in a high-throughput mutant screen; YOR338W has a paralog, FUN19, that arose from the whole genome duplication" [YOR338W]	576.134	2148.82	545.955	1543.93	405.444	1346.54	-4.62851	-2.0622	-4.56602	-2.67558	-4.79792	-2.9295	CACAGATTCTGAGACTTCCATGTGATCTTTATTTGGACTCTAAAAGAAGATTTTTCTTGG	957834	chrXV	957775	+	FALSE		YOR338W	854516	NM_001183758	hypothetical protein	chrXV:957775-957834	GO:0030437|GO:0006355|GO:0003700|GO:0016573|GO:0003713|GO:0005575|GO:0003677|GO:0035066|GO:0070461|GO:0003674|GO:0003682|GO:0045944|GO:0006338|GO:0004402	NM_001183758	TC18714
A_06_P2018	0.00702204	0.000254	YDR033W	1.82257	up	MRH1	Chr IV from 508147-509109, Genome Release 64-2-1, Verified ORF, "Protein that localizes primarily to the plasma membrane; also found at the nuclear envelope; long-lived protein that is asymmetrically retained in the plasma membrane of mother cells; the authentic, non-tagged protein is detected in mitochondria in a phosphorylated state; null mutation confers sensitivity to acetic acid" [YDR033W]	135331	71433.4	98993.9	57933.4	79357.5	44619.1	3.24741	2.99048	2.96211	2.55273	2.83088	2.12451	TATTGGTTCCAATTGCTAACCACTTCGGTGCTGACAAATTGGGCTACCATTTCGGACCTA	508967	chrIV	508908	+	FALSE		YDR033W	851597	NM_001180341	Mrh1p	chrIV:508908-508967	GO:0005739|GO:0008150|GO:0003674|GO:0034220|GO:0016020|GO:0005886|GO:0005783|GO:0005933|GO:0032780|GO:0016021|GO:0005216|GO:0006811	NM_001180341	TC18957
A_06_P6238	0.00289902	2.73e-05	YOL047C	1.80464	up	LDS2	Chr XV from 242441-241614,242747-242505, Genome Release 64-2-1, reverse complement, intron sequence removed, Verified ORF, "Protein Involved in spore wall assembly; localizes to lipid droplets found on or outside of the prospore membrane; shares similarity with Lds1p and Rrt8p, and a strain mutant for all 3 genes exhibits reduced dityrosine fluorescence relative to the single mutants; green fluor…	1385.43	225.007	1400.69	238.053	1073.92	138.665	-3.37788	-5.33226	-3.18133	-5.43072	-3.40291	-6.18397	AAGAGCCTACTGTAGGATCCTATGCACCTCCAATCCAACAATCTATAGCTCACATTAATC	241680	chrXV	241621	-	FALSE		YOL047C.1	854110	NM_001183301	Lds2p	chrXV:241680-241621	GO:0005811|GO:0003674|GO:0005737|GO:0016020|GO:0005633|GO:0031160|GO:0005619|GO:0030476|GO:0016021|GO:0005628|GO:0030435	NM_001183301	TC19540
A_06_P6409	0.0188206	0.00159737	YOR047C	1.79265	up	STD1	Chr XV from 417681-416347, Genome Release 64-2-1, reverse complement, Verified ORF, "Protein involved in control of glucose-regulated gene expression; interacts with kinase Snf1p, glucose sensors Snf3p and Rgt2p, TATA-binding Spt15p; regulator of transcription factor Rgt1p; interactions with Pma1p appear to propagate [GAR+]; STD1 has a paralog, MTH1, that arose from the whole genome duplication" …	5015.91	408.07	3382.1	350.733	3022.51	259.11	-1.50702	-4.44743	-1.91926	-4.81421	-1.89506	-5.28952	CCGCATGGTTTTAAAATACATGACTGCACTAACTCTGGTAGTCTTTTAAAAAAGGCTTTA	416590	chrXV	416531	-	FALSE		YOR047C	854212	NM_001183466	Std1p	chrXV:416590-416531	GO:0006355|GO:0009651|GO:0005886|GO:0006357|GO:0005634|GO:0030295|GO:0071590|GO:0006351|GO:0071592|GO:0032147|GO:0007165|GO:0016020|GO:0006006	NM_001183466	TC18249
A_06_P2207	0.00289902	2.79e-05	YDR218C	1.77556	up	SPR28	Chr IV from 905052-903781, Genome Release 64-2-1, reverse complement, Verified ORF, "Sporulation-specific homolog of the CDC3/10/11/12 family of genes; meiotic septin expressed at high levels during meiotic divisions and ascospore formation; the yeast CDC3/10/11/12 family is a family of bud neck microfilament genes" [YDR218C]	301.027	1107.53	308.172	942.934	323.873	683.135	-5.57462	-3.04753	-5.3569	-3.38808	-5.08933	-3.87581	GTCAGCAATGTTTCCACCAGAAGAAATAGTGCAAGTAGAACACTTGGGAATCCAGATACA	903963	chrIV	903904	-	FALSE		YDR218C	851804	NM_001180526	septin SPR28	chrIV:903963-903904	GO:0031105|GO:0005619|GO:0005525|GO:0005628|GO:0072687|GO:0005829|GO:0043935|GO:0007049|GO:0000166|GO:0016020|GO:0005198|GO:0005876|GO:0005935|GO:0051301	NM_001180526	TC19433
A_06_P2692	0.0315109	0.00392061	YER062C	1.71976	up	GPP2	Chr V from 280682-279930, Genome Release 64-2-1, reverse complement, Verified ORF, "DL-glycerol-3-phosphate phosphatase involved in glycerol biosynthesis; also known as glycerol-1-phosphatase; induced in response to hyperosmotic or oxidative stress, and during diauxic shift; GPP2 has a paralog, GPP1, that arose from the whole genome duplication" [YER062C]	22480.3	4950.47	19016.1	4561.38	18367.4	3195.47	0.659955	-0.871184	0.589441	-1.1132	0.722419	-1.65339	TTGTAAGATCATTGGTATTGCCACTACTTTCGACTTGGACTTCCTAAAGGAAAAAGGCTG	280108	chrV	280049	-	FALSE		YER062C	856791	NM_001178953	glycerol-1-phosphatase HOR2	chrV:280108-280049	GO:0000287|GO:0044262|GO:0071470|GO:0000121|GO:0005634|GO:0006970|GO:0046872|GO:0050308|GO:0005737|GO:0016787|GO:0006114|GO:0016311|GO:0008152	NM_001178953	TC19916
A_06_P6414	0.000944	5.03e-06	YOR052C	1.71751	up	TMC1	Chr XV from 427224-426772, Genome Release 64-2-1, reverse complement, Verified ORF, "AN1-type zinc finger protein of unknown function; may protect cells from trivalent metalloid induced proteotoxicity; contains a PACE promoter element, a transcriptional profile similar to CUZ1 and RPN2, and decreased expression in an RPN4 mutant; induced by nitrogen limitation and weak acid; ortholog of human AIR…	19577.3	12642.6	15935.4	9743.52	15609.3	8130.86	0.456076	0.469799	0.276647	-0.0152524	0.501561	-0.310518	GTGACTAAGAAAACGACCAAGAAGAAAAAGAAGAATGCTTGTTATTTCGATACCTGTTCA	427013	chrXV	426954	-	FALSE		YOR052C	854217	NM_001183471	Tmc1p	chrXV:427013-426954	GO:0003674|GO:0008270|GO:0005634|GO:0071243|GO:0071218|GO:0046872	NM_001183471	TC19672
A_06_P4713	0.00631158	0.000199	YKR075C	1.71418	up	YKR075C	Chr XI from 580750-579827, Genome Release 64-2-1, reverse complement, Uncharacterized ORF, "Protein of unknown function; similar to Reg1p; expression regulated by glucose and Rgt1p; GFP-fusion protein is induced in response to the DNA-damaging agent MMS; YKR075C has a paralog, YOR062C, that arose from the whole genome duplication" [YKR075C]	33411.8	7830.13	24952.4	7598.72	20378.3	5211.33	1.22539	-0.206508	0.925374	-0.369773	0.856996	-0.984025	GATCGACTCAAAGGGGACTATCCGCGAATCCCTCATCAACATAAACGATATCCAACATTC	579688	chrXI	579629	-	FALSE		YKR075C	853950	NM_001179865	hypothetical protein	chrXI:579688-579629	GO:0005773|GO:0008150|GO:0007039|GO:0003674|GO:0005737|GO:0000164|GO:0006109|GO:0005634|GO:0042149	NM_001179865	TC19051
A_06_P5425	0.0242961	0.00249458	YML131W	1.70904	up	YML131W	Chr XIII from 10198-11295, Genome Release 64-2-1, Verified ORF, "Protein of unknown function; similar to medium chain dehydrogenase/reductases; expression induced by stresses including osmotic shock, DNA damaging agents, and other chemicals; GFP-fusion protein localizes to the cytoplasm; protein abundance increases in response to DNA replication stress" [YML131W]	2182.28	15096.4	2678.05	10090.5	2153.74	9286.44	-2.70542	0.696321	-2.26563	0.0328312	-2.37244	-0.0768635	GATCCATCTAAATTTGTCTTTAAGGGGTATAGCTTTATTCTGACTAAACGATTGGTCGTT	11080	chrXIII	11021	+	FALSE		YML131W	854908	NM_001182494	hypothetical protein	chrXIII:11021-11080	GO:0008150|GO:0003674|GO:0005737|GO:0016020|GO:0016491|GO:0016021|GO:0055114|GO:0005829	NM_001182494	TC18706
A_06_P3160	0.0127486	0.000767	YGL205W	1.7033	up	POX1	Chr VII from 108158-110404, Genome Release 64-2-1, Verified ORF, "Fatty-acyl coenzyme A oxidase; involved in the fatty acid beta-oxidation pathway; localized to the peroxisomal matrix" [YGL205W]	259.256	40531.7	309.707	32241.5	265.535	25014.5	-5.79729	2.09263	-5.35206	1.70257	-5.40834	1.32429	TCTTTTGCCAATTGTGAGGAAAGACTGTATAGGTCTGACAGACTCCTTTGAATTACCTGA	110194	chrVII	110135	+	FALSE		YGL205W.1	852667	NM_001181070	acyl-CoA oxidase	chrVII:110135-110194	GO:0006629|GO:0006635|GO:0005782|GO:0050660|GO:0055088|GO:0009055|GO:0033539|GO:0016627|GO:0008152|GO:0003997|GO:0006631|GO:0016491|GO:0003995|GO:0033540|GO:0000062|GO:0055114|GO:0052890|GO:0005777	NM_001181070	TC17227
A_06_P4646	0.00597443	0.000163	YKR009C	1.70109	up	FOX2	Chr XI from 457054-454352, Genome Release 64-2-1, reverse complement, Verified ORF, "3-hydroxyacyl-CoA dehydrogenase and enoyl-CoA hydratase; multifunctional enzyme of the peroxisomal fatty acid beta-oxidation pathway" [YKR009C]	4316.65	74493.8	5086.84	63660.2	4104.5	46395.4	-1.73597	2.9917	-1.32058	2.68146	-1.44268	2.22524	AAGCATTGTTTGAACATTATGGTCCATATGAGGAGTTGAAAGTGAGATTTACCAATGTTG	454194	chrXI	454135	-	FALSE		YKR009C	853878	NM_001179799	bifunctional hydroxyacyl-CoA dehydrogenase/enoyl-CoA hydratase FOX2	chrXI:454194-454135	GO:0006629|GO:0006635|GO:0008152|GO:0016491|GO:0006631|GO:0003857|GO:0016853|GO:0004300|GO:0003824|GO:0016829|GO:0055114|GO:0005777	NM_001179799	TC16967
A_06_P6351	0.00480119	9.93e-05	YOL158C	1.69567	up	ENB1	Chr XV from 21311-19491, Genome Release 64-2-1, reverse complement, Verified ORF, "Endosomal ferric enterobactin transporter; expressed under conditions of iron deprivation; member of the major facilitator superfamily; expression is regulated by Rcs1p and affected by chloroquine treatment" [YOL158C]	2482.36	2335.79	2032.34	1383.35	2024.45	1512	-2.54083	-1.95909	-2.64807	-2.86343	-2.47584	-2.72094	GTTCAGATGATAGAATCCTATTCGAAGATTCAACGCTTATTGATAATTGTGTCCATTTCG	19693	chrXV	19634	-	FALSE		YOL158C	854007	NM_001183411	Enb1p	chrXV:19693-19634	GO:0005774|GO:0000324|GO:0005886|GO:0015685|GO:0055085|GO:0055072|GO:0071944|GO:0006879|GO:0033101|GO:0015620|GO:0016020|GO:0006810|GO:0016021|GO:0010008|GO:0005768|GO:0006811	NM_001183411	TC22073
A_06_P4982	0.00180703	1.32e-05	YLR168C	1.69174	up	UPS2	Chr XII from 500270-499578, Genome Release 64-2-1, reverse complement, Verified ORF, "Mitochondrial intermembrane space protein; involved in phospholipid metabolism; has role in regulation of phospholipid metabolism by inhibiting conversion of phosphatidylethanolamine to phosphatidylcholine; null mutant has defects in mitochondrial morphology; similar to Ups1p, Ups3p and to human PRELI; UPS2 has …	30065.6	25372.6	2588.63	5498.67	8359.71	16269.7	1.0738	1.46394	-2.29495	-0.894272	-0.412216	0.705431	GTGAAAATTGGGAAAAACATGTTGATGACTTGAGCAATCAACTTGTCAGTAAAGTCAATG	499761	chrXII	499702	-	FALSE		YLR168C.1	850865	NM_001182055	Ups2p	chrXII:499761-499702	GO:0005739|GO:0005758|GO:0003674|GO:0016020|GO:0015914|GO:0031314|GO:2001246|GO:0005743|GO:0046337|GO:0032048|GO:0042407	NM_001182055	TC19650
A_06_P3959	0.00342388	4.03e-05	YIL160C	1.69129	up	POT1	Chr IX from 41444-40191, Genome Release 64-2-1, reverse complement, Verified ORF, "3-ketoacyl-CoA thiolase with broad chain length specificity; cleaves 3-ketoacyl-CoA into acyl-CoA and acetyl-CoA during beta-oxidation of fatty acids" [YIL160C]	1194.38	78136.2	2259	72232.2	1224.43	50003.5	-3.58938	3.10151	-2.48929	2.87667	-3.17305	2.34339	AGTAGCTACCATACTAAGAGAACTGAAAAAGGATCAAATCGGGGTTGTTAGTATGTGTAT	40293	chrIX	40234	-	FALSE		YIL160C.1	854646	NM_001179508	acetyl-CoA C-acyltransferase	chrIX:40293-40234	GO:0006629|GO:0016747|GO:0006635|GO:0016746|GO:0005782|GO:0003729|GO:0003824|GO:0005758|GO:0008152|GO:0006631|GO:0003988|GO:0016740|GO:0005777	NM_001179508	TC18397
A_06_P4939	0.0146297	0.000975	YLR126C	1.68631	up	YLR126C	Chr XII from 395520-394765, Genome Release 64-2-1, reverse complement, Verified ORF, "Putative glutamine amidotransferase; has Aft1p-binding motif in the promoter; may be involved in copper and iron homeostasis; YLR126C is not an essential protein; relocalizes from nucleus to cytoplasmic foci upon DNA replication stress" [YLR126C]	3482.46	2664.59	2405.65	1739.62	2405.25	1668.84	-2.03931	-1.81829	-2.39752	-2.51249	-2.21591	-2.57216	TGAAGTCTCAAGACAAGCTTACCCTTGAAGAGTTTAATAGATACGAAAGACAGTGCCAGG	394890	chrXII	394831	-	FALSE		YLR126C.1	850817	NM_001182013	putative amidotransferase	chrXII:394890-394831	GO:0006879|GO:0003674|GO:0005737|GO:0006878|GO:0034399|GO:0005634|GO:0016740|GO:0006541	NM_001182013	TC19429
A_06_P2598	0.00830878	0.000347	YEL057C	1.68075	up	SDD1	Chr V from 45721-45020, Genome Release 64-2-1, reverse complement, Uncharacterized ORF, "Protein of unknown function involved in telomere maintenance; target of UME6 regulation" [YEL057C]	1344.44	4843.14	1619.83	5013.36	1205.58	3191.78	-3.42267	-0.931386	-2.96989	-0.980263	-3.22117	-1.68049	CTTTCCAACGAAAACTGTAAAGAGGAGAACAAATTCGGAACATTCATCGTAAAGAGAATT	45304	chrV	45245	-	FALSE		YEL057C	856653	NM_001178872	Sdd1p	chrV:45304-45245	GO:0008150|GO:0003674|GO:0005575	NM_001178872	TC19604
A_06_P2266	0.00586823	0.000151	YDR277C	1.65672	up	MTH1	Chr IV from 1015702-1014401, Genome Release 64-2-1, reverse complement, Verified ORF, "Negative regulator of the glucose-sensing signal transduction pathway; required for repression of transcription by Rgt1p; interacts with Rgt1p and the Snf3p and Rgt2p glucose sensors; phosphorylated by Yck1p, triggering Mth1p degradation; MTH1 has a paralog, STD1, that arose from the whole genome duplication" […	14886.6	2161.89	15278.1	2131.66	12147.2	1461.79	0.0582767	-2.05601	0.261615	-2.20516	0.133005	-2.78434	CGCTTCTGAAAAAGGCTTTATTGAAGAACATTCAGTTGAAAAACCCCAATAATAACCTTG	1014612	chrIV	1014553	-	FALSE		YDR277C.1	851870	NM_001180585	Mth1p	chrIV:1014612-1014553	GO:0007165|GO:0003674|GO:0015758|GO:0005575	NM_001180585	TC18313
A_06_P4182	0.0233126	0.0022924	YJL160C	1.65522	up	PIR5	Chr X from 118825-117962, Genome Release 64-2-1, reverse complement, Uncharacterized ORF, "Putative protein of unknown function; member of the PIR (proteins with internal repeats) family of cell wall proteins; non-essential gene that is required for sporulation; mRNA is weakly cell cycle regulated, peaking in mitosis; YJL160C has a paralog, PIR1, that arose from the whole genome duplication" [YJL…	301.454	306.647	249.327	270.16	264.69	202.953	-5.57064	-4.90939	-5.67497	-5.18448	-5.39897	-5.63641	GTAGTGTCACATATTGTGTCACAAATAGGCGATGGTCAATTACAAATAACTACAGCTAAA	118518	chrX	118459	-	FALSE		YJL160C	853280	NM_001181593	beta-1,3-glucan linked protein	chrX:118518-118459	GO:0008150|GO:0003674|GO:0000324|GO:0005199|GO:0005618|GO:0005576	NM_001181593	TC19277
A_06_P7042	0.0488371	0.00808554	YMR323W	1.65088	up	ERR2	Chr XVI from 10870-9557, Genome Release 64-2-1, reverse complement, Verified ORF, "Enolase, a phosphopyruvate hydratase; catalyzes the conversion of 2-phosphoglycerate to phosphoenolpyruvate; complements the growth defect of an ENO1 ENO2 double mutant" [YPL281C]	361.745	1406.55	440.27	1316.67	433.937	954.959	-5.30171	-2.65817	-4.84961	-2.91854	-4.67385	-3.3814	GAACTGGGGGACGATTGTATATATGCTGGTCATAGGTTTCATGATGGAAACAAACTATAA	9616	chrXVI	9557	-	FALSE		YMR323W	855848	NM_001182836	phosphopyruvate hydratase ERR2	chrXVI:9616-9557	GO:0008150|GO:0000287|GO:0005575|GO:0000015|GO:0046872|GO:0016829|GO:0006096|GO:0004634	NM_001182836	TC18281
A_06_P4521	0.000938	4.58e-06	YKL109W	1.6454	up	HAP4	Chr XI from 232227-233891, Genome Release 64-2-1, Verified ORF, "Transcription factor; subunit of the heme-activated, glucose-repressed Hap2p/3p/4p/5p CCAAT-binding complex, a transcriptional activator and global regulator of respiratory gene expression; provides the principal activation function of the complex; involved in diauxic shift" [YKL109W]	62519.6	34184.3	17912.8	15485.9	24401	22775.9	2.13209	1.90745	0.506683	0.648146	1.1175	1.18901	CAATGGCAGATCTTTTAAAAATTTCATGTTTTCCAACGATACCGGTATTGACGGTAGTGC	233348	chrXI	233289	+	FALSE		YKL109W	853751	NM_001179675	transcription factor HAP4	chrXI:233289-233348	GO:0001102|GO:0006355|GO:0001077|GO:0016602|GO:0001076|GO:0006366|GO:0005634|GO:0043457|GO:0003677|GO:0006351|GO:0000436	NM_001179675	TC17750
A_06_P6757	0.0480695	0.00786592	YMR323W	1.62083	up	ERR1	Chr XV from 1080276-1081589, Genome Release 64-2-1, Verified ORF, "Protein of unknown function; has similarity to enolases" [YOR393W]	365.806	1392.38	435.691	1331.59	430.454	960.824	-5.28526	-2.67415	-4.85553	-2.90014	-4.68917	-3.37088	GAACTGGGGGACGATTGTATATATGCTGGTCATAGGTTTCATGATGGAAACAAACTATAA	9616	chrXVI	9557	-	FALSE		YMR323W	854575	NM_001182836	phosphopyruvate hydratase ERR1	chrXVI:9616-9557	GO:0008150|GO:0000287|GO:0005575|GO:0000015|GO:0046872|GO:0016829|GO:0006096|GO:0004634	NM_001182836	TC18281
A_06_P1908	0.00895717	0.000407	YDL174C	1.6197	up	DLD1	Chr IV from 147589-145826, Genome Release 64-2-1, reverse complement, Verified ORF, "D-lactate dehydrogenase; oxidizes D-lactate to pyruvate, transcription is heme-dependent, repressed by glucose, and derepressed in ethanol or lactate; located in the mitochondrial inner membrane" [YDL174C]	42526.6	102781	34515.5	79182.2	28412.8	67396.9	1.57444	3.47647	1.44936	2.99247	1.35075	2.78074	GGTGAAGCACCCGTCGATTTGATGAGAAAGATTAAGCTAGCTATTGACCCAAAGAGAATC	145946	chrIV	145887	-	FALSE		YDL174C	851380	NM_001180234	D-lactate dehydrogenase	chrIV:145946-145887	GO:0005739|GO:0004458|GO:0016020|GO:0050660|GO:0016491|GO:0005743|GO:0016614|GO:0003824|GO:0055114	NM_001180234	TC17620
A_06_P5123	0.00364161	4.66e-05	YLR307W	1.61508	up	CDA1	Chr XII from 745620-746525, Genome Release 64-2-1, Verified ORF, "Chitin deacetylase; together with Cda2p involved in the biosynthesis ascospore wall component, chitosan; required for proper rigidity of the ascospore wall" [YLR307W]	491.38	888.478	502.963	709.479	411.997	586.309	-4.86811	-3.38967	-4.65068	-3.82637	-4.74623	-4.08127	AGTTGAGGTTGCTATTAAAATCAACGAACTTATTGGTAGTGACCAATTGACAATTGCAGA	746487	chrXII	746428	+	FALSE		YLR307W.1	851016	NM_001182195	chitin deacetylase CDA1	chrXII:746428-746487	GO:0006032|GO:0016810|GO:0016787|GO:0005631|GO:0005975|GO:0004099|GO:0030476|GO:0003824|GO:0005628|GO:0030435|GO:0000272	NM_001182195	TC19095
A_06_P4236	0.00635212	0.000218	YJL214W	1.61442	up	HXT8	Chr X from 26887-28596, Genome Release 64-2-1, Verified ORF, "Protein of unknown function with similarity to hexose transporters; expression is induced by low levels of glucose and repressed by high levels of glucose" [YJL214W]	488.02	109.893	497.551	95.7316	472.007	75.3531	-4.87195	-6.37399	-4.68845	-6.71297	-4.55339	-7.06501	GGGTACCAGCTTCTAGAAGGGATGGTGATTATGATAACGAAAAATTACAGCATGACGAGA	28570	chrX	28511	+	FALSE		YJL214W	853216	NM_001181647	hexose transporter HXT8	chrX:28511-28570	GO:0005215|GO:0005886|GO:0022857|GO:0008643|GO:0055085|GO:0015761|GO:0071944|GO:0008645|GO:0015755|GO:0015578|GO:0016020|GO:0046323|GO:0005887|GO:0022891|GO:0005353|GO:0006810|GO:0005351|GO:0016021|GO:0005355|GO:0015992	NM_001181647	TC17688
A_06_P5974	0.00567722	0.000136	YNL202W	1.61383	up	SPS19	Chr XIV from 259578-260456, Genome Release 64-2-1, Verified ORF, "Peroxisomal 2,4-dienoyl-CoA reductase; auxiliary enzyme of fatty acid beta-oxidation; homodimeric enzyme required for growth and sporulation on petroselineate medium; expression induced during late sporulation and in the presence of oleate" [YNL202W]	2184.6	54857.1	2711.52	48881.7	1843.39	36411.5	-2.7151	2.57902	-2.21678	2.30498	-2.59622	1.88854	GGACCTATTTTGGACATGAGTTGTATCCAGAAGCCTTAATAAAGAGTATGACATCTAAAT	260452	chrXIV	260393	+	FALSE		YNL202W	855518	NM_001183040	Sps19p	chrXIV:260393-260452	GO:0030437|GO:0008670|GO:0005782|GO:0016491|GO:0030435|GO:0055114|GO:0009062|GO:0005777	NM_001183040	TC19125
A_06_P2265	0.00636164	0.000222	YDR276C	1.61357	up	PMP3	Chr IV from 1013643-1013476, Genome Release 64-2-1, reverse complement, Verified ORF, "Small plasma membrane protein; confers resistance to amphotericin B and is a potential target of this common antifungal drug; related to a family of plant polypeptides that are overexpressed under high salt concentration or low temperature; not essential for viability; deletion causes hyperpolarization of the p…	83420.2	82892.3	65035.2	64485.4	57847.5	56518.4	2.55133	3.20674	2.36884	2.71263	2.3872	2.51648	CGTTTTTCTAGCCCGTGGGTGGGGTACTGACTGTATAGTGGATATCATTTTGACCATTTT	1013584	chrIV	1013525	-	FALSE		YDR276C	851869	NM_001180584	Pmp3p	chrIV:1013584-1013525	GO:0070300|GO:0046625|GO:0016020|GO:0005886|GO:0042391|GO:0080025|GO:0032266|GO:0016021|GO:0035690|GO:0006812|GO:0071944	NM_001180584	TC22001
A_06_P3585	0.0295342	0.00350276	YHR015W	1.60759	up	MIP6	Chr VIII from 134554-136533, Genome Release 64-2-1, Verified ORF, "Putative RNA-binding protein; interacts with Mex67p, which is a component of the nuclear pore involved in nuclear mRNA export; MIP6 has a paralog, PES4, that arose from the whole genome duplication" [YHR015W]	672.863	886.88	624.063	865.849	546.953	572.673	-4.41101	-3.43834	-4.34014	-3.53857	-4.35462	-4.12324	GGAGCATGACTCAGAAAGGCTATCGCACTTTTTATTAATGACAAATACTTCATTAGAATC	136465	chrVIII	136406	+	FALSE		YHR015W.1	856408	NM_001179145	Mip6p	chrVIII:136406-136465	GO:0005737|GO:0006406|GO:0000166|GO:0003723|GO:0005575|GO:0003676	NM_001179145	TC19764
A_06_P5127	0.00631006	0.000193		1.60594	up		GB	56.7609	529.371	47.603	454.702	46.3464	363.503	-8.02616	-4.10643	-8.06652	-4.44676	-8.10558	-4.78984	GAAGCTTTTATGAGTTAAATATTTTGTTGCTTTATGGGGCAGAAAATAGTCGACGTCAGT	757355	chrXII	757296	-	FALSE		YLR311C.1				chrXII:757355-757296			NP961854
A_06_P2778	0.0269989	0.00295	YER145C	1.59853	up	FTR1	Chr V from 461740-460526, Genome Release 64-2-1, reverse complement, Verified ORF, "High affinity iron permease; involved in the transport of iron across the plasma membrane; forms complex with Fet3p; expression is regulated by iron; protein abundance increases in response to DNA replication stress" [YER145C]	5273.74	11259.5	3020.31	7141.72	2922.36	7681.94	-1.44229	0.311708	-2.07767	-0.528985	-1.95365	-0.365039	CAAGATGGAGAACATCAACTTCAATGAAGATGGTGAGATCAATGTGCAAGAGAACTACGA	460668	chrV	460609	-	FALSE		YER145C	856888	NM_001179035	high-affinity iron permease FTR1	chrV:460668-460609	GO:0033573|GO:0033215|GO:0016020|GO:0005886|GO:0006827|GO:0006810|GO:0005381|GO:0016021|GO:0015684|GO:0055072|GO:0015639|GO:0006811	NM_001179035	TC20094
A_06_P6961	0.0163208	0.00125429	YPL201C	1.59337	up	YIG1	Chr XVI from 171155-169770, Genome Release 64-2-1, reverse complement, Verified ORF, "Protein that interacts with glycerol 3-phosphatase; plays a role in anaerobic glycerol production; localizes to the nucleus and cytosol" [YPL201C]	1160.52	107922	966.716	82451.1	684.365	71126.6	-3.62251	3.53394	-3.70552	3.02456	-4.03082	2.86186	ATAAGGAGTGTCAAAGATCTCTTTGTTGGTAACTGTCCCTCTGTAAATAGCCCAGTGCTG	169876	chrXVI	169817	-	FALSE		YPL201C.1	855900	NM_001184015	Yig1p	chrXVI:169876-169817	GO:0003674|GO:0005737|GO:0006114|GO:0005634|GO:0005829	NM_001184015	NP255393
A_06_P6279	0.00187835	1.44e-05	YOL086W	1.58979	up	MHF1	Chr XV from 159173-159445, Genome Release 64-2-1, Verified ORF, "Component of the heterotetrameric MHF histone-fold complex; in humans the MHF complex interacts with both DNA and Mph1p ortholog FANCM, a Fanconi anemia complementation group protein, to stabilize and remodel blocked replication forks and repair damaged DNA; mhf1 srs2 double mutants are MMS hypersensitive; ortholog of human centrome…	2282.85	2620.77	2077.16	2388.34	1854.32	1791.77	-2.64798	-1.81728	-2.60252	-2.04727	-2.57129	-2.48612	CGATTACAACAGGTGTTGTCCTCTGAGGACATAAAATACACACCGAGATTCATCAACTCA	159292	chrXV	159233	+	FALSE		YOL086W-A	854067	NM_001184492	Mhf1p	chrXV:159233-159292	GO:0071821|GO:0003674|GO:0006281|GO:0003690|GO:0046982|GO:0003682|GO:0000712|GO:0031297|GO:0006312|GO:0003677|GO:0006974|GO:0043240	NM_001184492
A_06_P5617	0.000944	5.05e-06	YMR180C	1.5807	up	CTL1	Chr XIII from 623213-622251, Genome Release 64-2-1, reverse complement, Verified ORF, "RNA 5'-triphosphatase, localizes to both the nucleus and cytoplasm; CTL1 has a paralog, CET1, that arose from the whole genome duplication" [YMR180C]	6692.39	9804.7	7652.07	9327.8	6064.2	6729.29	-1.10114	0.0894454	-0.720689	-0.0795712	-0.872035	-0.571117	GAGGTAGAAATGGATCCTATATTCAAGGAGACAATTTCCGCTAATGATAGGGAGAAGTTT	622390	chrXIII	622331	-	FALSE		YMR180C	855218	NM_001182686	polynucleotide 5'-phosphatase	chrXIII:622390-622331	GO:0006397|GO:0004651|GO:0008150|GO:0005737|GO:0016787|GO:0031533|GO:0006370|GO:0005634	NM_001182686	TC18955
A_06_P2396	0.000824	2.91e-06	YDR403W	1.57332	up	DIT1	Chr IV from 1274602-1276212, Genome Release 64-2-1, Verified ORF, "Sporulation-specific enzyme required for spore wall maturation; involved in the production of a soluble LL-dityrosine-containing precursor of the spore wall; transcripts accumulate at the time of prospore enclosure" [YDR403W]	787.121	1224.48	720.811	1071.68	634.932	858.356	-4.18525	-2.90556	-4.13502	-3.20737	-4.14026	-3.55937	GGTATGTATGATGGTGTATGGAAAGATACTCGTTTCGATATTGGAGAAGGAGGACATTTC	1276184	chrIV	1276125	+	FALSE		YDR403W.1	852012	NM_001180711	Dit1p	chrIV:1276125-1276184	GO:0030476|GO:0005575|GO:0003824|GO:0030435	NM_001180711	TC17824
A_06_P3457	0.0255622	0.00267013		1.57244	up		Rep: Uncharacterized protein YGR236C - Saccharomyces cerevisiae (Baker's yeast), complete [TC21215]	6028.97	94865.1	14925	86146.9	6814	65512.6	-1.24754	3.39728	0.239593	3.12254	-0.697739	2.74428	TGATGATGAAGTAACGTATTTGATGTTCCTCTTCAATCATGTAAGGGAATTTGTACTTGG	962576	chrVII	962518	-	FALSE						chrVII:962576-962518			TC21215
A_06_P3026	0.00730843	0.000276	YGL071W	1.56856	up	AFT1	Chr VII from 372012-374084, Genome Release 64-2-1, Verified ORF, "Transcription factor involved in iron utilization and homeostasis; binds consensus site PyPuCACCCPu and activates transcription in response to changes in iron availability; in iron-replete conditions localization is regulated by Grx3p, Grx4p, and Fra2p, and promoter binding is negatively regulated via Grx3p-Grx4p binding; AFT1 has …	3845.41	1989.4	2798.4	1482.45	2452.15	1421.88	-1.90401	-2.17981	-2.20446	-2.76403	-2.19293	-2.82925	CCAAACAGTACAAAAGGATATGCAAACGCATGAATCGCTAGAAATAATGGGAAACACATT	374020	chrVII	373961	+	FALSE		YGL071W	852809	NM_001180936	DNA-binding transcription factor AFT1	chrVII:373961-374020	GO:0000987|GO:0006355|GO:0000982|GO:0005634|GO:0036086|GO:0000122|GO:0046872|GO:0006351|GO:0043565|GO:0005737|GO:0007059|GO:0045132|GO:0045944|GO:0034087|GO:0000778|GO:0032048|GO:0034758	NM_001180936	TC17336
A_06_P4252	0.0170574	0.00135865	YJR006W	1.56761	up	POL31	Chr X from 449202-450665, Genome Release 64-2-1, Verified ORF, "Subunit of DNA polymerase delta (polymerase III); essential for cell viability; involved in DNA replication and DNA repair; forms a complex with Rev3p, Rev7p and Pol32p; relocalizes to the cytosol in response to hypoxia" [YJR006W]	7963.59	11600.4	6578.48	11570.8	5833.28	7822.65	-0.844721	0.290547	-0.962272	0.206241	-0.952995	-0.358019	GCACCTGATACCTTATGGTGTTATCCGTACACTGATAAGGATCCATTTGTATTGGATAAG	450487	chrX	450428	+	FALSE		YJR006W	853462	NM_001181663	DNA-directed DNA polymerase delta subunit POL31	chrX:450428-450487	GO:0043625|GO:0090305|GO:0008310|GO:0003887|GO:0016779|GO:0005634|GO:0003677|GO:0006301|GO:0005829|GO:0006260|GO:0006273|GO:0006272|GO:0006284|GO:0043137|GO:0006289|GO:0006298|GO:0006278|GO:0016740	NM_001181663	TC18039
A_06_P3035	0.0455101	0.00713453	YGL080W	1.56375	up	MPC1	Chr VII from 358636-359028, Genome Release 64-2-1, Verified ORF, "Highly conserved subunit of the mitochondrial pyruvate carrier; a mitochondrial inner membrane complex comprised of Mpc1p and either Mpc2p or Mpc3p mediates mitochondrial pyruvate uptake; null mutant displays slow growth that is complemented by expression of human or mouse ortholog; mutation in human ortholog is associated with lac…	3157.23	8768.85	3014.93	7677.11	2681.88	5772.04	-2.1813	-0.130468	-2.05414	-0.414809	-2.05444	-0.775475	TTAGTTACCTATTCAGGTGTTTTCATGAAGTATGCTCTTTCAGTATCACCCAAAAACTAC	358884	chrVII	358825	+	FALSE		YGL080W.1	852800	NM_001180945	pyruvate transporter MPC1	chrVII:358825-358884	GO:0005739|GO:0006850|GO:0016020|GO:0050833|GO:0006810|GO:0005743|GO:0031305|GO:0016021	NM_001180945	TC21198
A_06_P1548	0.0376479	0.00525412	YBR294W	1.55864	up	SUL1	Chr II from 789235-791814, Genome Release 64-2-1, Verified ORF, "High affinity sulfate permease of the SulP anion transporter family; sulfate uptake is mediated by specific sulfate transporters Sul1p and Sul2p, which control the concentration of endogenous activated sulfate intermediates" [YBR294W]	477.248	2566.77	373.917	2108.6	419.554	1718.41	-4.91627	-1.91092	-5.07501	-2.26731	-4.737	-2.55121	CAAAAGAAGTCTTTTGAGTGTTAAATTCGGAACTACAAATGAGGAATATAGTGACGACTC	791625	chrII	791566	+	FALSE		YBR294W	852597	NM_001178642	sulfate permease	chrII:791566-791625	GO:0005886|GO:0019531|GO:0019532|GO:0055085|GO:0005254|GO:0015116|GO:0016020|GO:0005887|GO:0015301|GO:0042391|GO:0015106|GO:0006810|GO:0008272|GO:0051453|GO:0008271|GO:0015701|GO:0016021	NM_001178642	TC17028
A_06_P6042	0.0483793	0.00796836	YNL270C	1.55502	up	ALP1	Chr XIV from 137661-135940, Genome Release 64-2-1, reverse complement, Verified ORF, "Arginine transporter; expression is normally very low and it is unclear what conditions would induce significant expression; ALP1 has a paralog, CAN1, that arose from the whole genome duplication" [YNL270C]	216.683	15233.1	279.723	10979.1	205.157	9972.33	-6.05343	0.654737	-5.47579	0.0825489	-5.78955	0.0178001	GTCGCTGCATATATATCAATATTCCTATTTTTGGCCATATGGTTATCATTCCAAGTTTGG	136132	chrXIV	136073	-	FALSE		YNL270C	855451	NM_001183108	arginine permease ALP1	chrXIV:136132-136073	GO:0005773|GO:0005886|GO:0005783|GO:0006865|GO:0055085|GO:0003333|GO:0015297|GO:0015802|GO:0016020|GO:0015171|GO:0005887|GO:0015181|GO:0006810|GO:0015174|GO:0016021|GO:0015179|GO:0015807	NM_001183108	TC17671
A_06_P5580	0.0149701	0.00105104	YMR148W	1.55247	up	OSW5	Chr XIII from 560366-560812, Genome Release 64-2-1, Verified ORF, "Protein of unknown function with possible role in spore wall assembly; predicted to contain an N-terminal transmembrane domain; osw5 null mutant spores exhibit increased spore wall permeability and sensitivity to beta-glucanase digestion" [YMR148W]	6530.77	15750.9	6229.74	13335.8	4999.17	10965.4	-1.13916	0.752108	-1.02849	0.427339	-1.16252	0.117543	AGCCACTTTCCACATTAAGGCCAGTATCTAATCCAACTATTCCAAGCCCATTAAGACAAA	560683	chrXIII	560624	+	FALSE		YMR148W.1	855179	NM_001182650	Osw5p	chrXIII:560624-560683	GO:0008150|GO:0003674|GO:0016020|GO:0016021|GO:0030435	NM_001182650	TC20997
A_06_P4235	0.0111923	0.000622	YJL213W	1.55088	up	YJL213W	Chr X from 32163-33158, Genome Release 64-2-1, Verified ORF, "Protein of unknown function that may interact with ribosomes; periodically expressed during the yeast metabolic cycle; phosphorylated in vitro by the mitotic exit network (MEN) kinase complex, Dbf2p/Mob1p" [YJL213W]	2530.7	228.866	2199.91	166.29	2115.56	163.524	-2.50428	-5.3303	-2.55695	-5.89374	-2.41163	-5.96339	ATTTATTGGGTCCTCTATATGGTTATCAAACGCAAGAGTTTCGTATTAGAGGGAAAGTTC	32958	chrX	32899	+	FALSE		YJL213W	853217	NM_001181646	hypothetical protein	chrX:32899-32958	GO:0008150|GO:0003674|GO:0016810|GO:0016787|GO:0019239|GO:0005840	NM_001181646	TC18893
A_06_P4336	0.00893451	0.0004	YJR094C	1.54825	up	IME1	Chr X from 605651-604569, Genome Release 64-2-1, reverse complement, Verified ORF, "Master regulator of meiosis that is active only during meiotic events; activates transcription of early meiotic genes through interaction with Ume6p; degraded by the 26S proteasome following phosphorylation by Ime2p; transcription is negatively regulated in cis by the IRT1 long noncoding antisense RNA" [YJR094C]	796.088	3090.19	600.75	2912.71	531.702	2244.77	-4.17615	-1.55397	-4.41363	-1.76107	-4.39925	-2.18461	AAGAGTTAGAATTCCTAAAAAAGTTGAACTCCAAACTGTCAAGATATGCTGCGGCTTACT	604707	chrX	604648	-	FALSE		YJR094C.1	853556	NM_001181751	transcription factor IME1	chrX:604707-604648	GO:0040020|GO:0051321|GO:0006355|GO:0006357|GO:0007124|GO:0045944|GO:0005634|GO:0030435|GO:0006351|GO:0000989	NM_001181751	TC18730
A_06_P2395	0.00635212	0.000218	YDR402C	1.54655	up	DIT2	Chr IV from 1273703-1272234, Genome Release 64-2-1, reverse complement, Verified ORF, "N-formyltyrosine oxidase; sporulation-specific microsomal enzyme involved in the production of N,N-bisformyl dityrosine required for spore wall maturation, homologous to cytochrome P-450s" [YDR402C]	428.832	660.681	474.585	599.049	421.402	465.112	-5.06601	-3.78992	-4.73109	-4.03978	-4.71618	-4.41897	AGAGCATGCCTAGGGGAAAAACTAGCCCTAACAGAAATGAGAATTTCTTTGGCTGAAATG	1272400	chrIV	1272341	-	FALSE		YDR402C	852011	NM_001180710	putative cytochrome P450	chrIV:1272400-1272341	GO:0004497|GO:0005506|GO:0008395|GO:0016491|GO:0030476|GO:0016705|GO:0005575|GO:0046872|GO:0030435|GO:0055114|GO:0020037	NM_001180710	TC18034
A_06_P1600	0.00605904	0.000166	YCL048W	1.54069	up	SPS22	Chr III from 42165-43556, Genome Release 64-2-1, Verified ORF, "Protein of unknown function; SPS22 has a paralog, SPS2, that arose from the whole genome duplication; redundant with Sps2p for the organization of the beta-glucan layer of the spore wall" [YCL048W]	430.979	256.568	449.266	235.97	386.539	187.335	-5.06274	-5.13372	-4.81528	-5.37934	-4.84374	-5.75729	CTTGTATTTCTGGTAAGAAGGAAAATACGCTGAATGTTAAACAGGATGGTACAATCATAG	43413	chrIII	43354	+	FALSE		YCL048W	850309	NM_001178693	Sps22p	chrIII:43354-43413	GO:0003674|GO:0016020|GO:0005886|GO:0031505|GO:0009277|GO:0031225|GO:0030476|GO:0030435|GO:0005829	NM_001178693	TC19454
A_06_P5155	0.00389507	5.12e-05		1.5266	up			889.846	551.89	997.026	460.524	842.066	397.096	-4.009	-4.04037	-3.65845	-4.43212	-3.73741	-4.65069	CAAACGGTTGTGCGCTTTTTAGTCGTATGCTTTGTCTCATATCAAAAACTTTCTTCATAA	805203	chrXII	805144	+	FALSE		YLR338W.1				chrXII:805144-805203
A_06_P1579	0.00895717	0.00041	YCL027W	1.52441	up	FUS1	Chr III from 71803-73341, Genome Release 64-2-1, Verified ORF, "Membrane protein localized to the shmoo tip; required for cell fusion; expression regulated by mating pheromone; proposed to coordinate signaling, fusion, and polarization events required for fusion; potential Cdc28p substrate" [YCL027W]	3319.49	2062.28	3237.47	2172.49	2918.49	1452.03	-2.10666	-2.17384	-1.96572	-2.19833	-1.93103	-2.78209	CCACTCATACCGATGGATGGTGTCTGGTAGAAAAGTGTAATACACAAAAGGGTTCTATTC	73261	chrIII	73202	+	FALSE		YCL027W	850330	NM_001178672	Fus1p	chrIII:73202-73261	GO:0005802|GO:0043332|GO:0005783|GO:0032065|GO:0043547|GO:0003674|GO:0005086|GO:0016020|GO:0005887|GO:0031385|GO:0016021|GO:0000755|GO:0016192|GO:0005938	NM_001178672	TC17933
A_06_P6394	0.000501	1.16e-06	YOR032C	3.05781	down	HMS1	Chr XV from 391075-389771, Genome Release 64-2-1, reverse complement, Verified ORF, "bHLH protein with similarity to myc-family transcription factors; overexpression confers hyperfilamentous growth and suppresses the pseudohyphal filamentation defect of a diploid mep1 mep2 homozygous null mutant" [YOR032C]	4712.64	206.734	3064.48	331.733	2911.67	702.101	-1.60718	-5.47701	-2.09343	-4.89105	-1.94683	-3.86451	AGAAAGAAAGTGCCTACAGCTAAGCTTGGCTAATCAACATTTATCAAATGACACACGGGA	390053	chrXV	389994	-	FALSE		YOR032C.1	854197	NM_001183451	Hms1p	chrXV:390053-389994	GO:0006355|GO:0003700|GO:0007124|GO:0046983|GO:0005634|GO:0005575|GO:0003677|GO:0006351	NM_001183451	TC18304
A_06_P7242	0.00425804	7.29e-05	YPR194C	2.82867	down	OPT2	Chr XVI from 926937-924304, Genome Release 64-2-1, reverse complement, Verified ORF, "Oligopeptide transporter; localized to peroxisomes and affects glutathione redox homeostasis; also localizes to the plasma membrane (PM) and to the late Golgi, and has a role in maintenance of lipid asymmetry between the inner and outer leaflets of the PM; member of the OPT family, with potential orthologs in S.…	1340.11	195.325	1779.63	434.388	1611.35	649.611	-3.43559	-5.51565	-2.84634	-4.51913	-2.79141	-4.01553	CCTGATGTATTACACTTCTGGTATGATTGTTAGTTACATTTCCCAGTACTACATGAAAAG	924594	chrXVI	924535	-	FALSE		YPR194C	856324	NM_001184291	Opt2p	chrXVI:924594-924535	GO:0044088|GO:0000324|GO:0005886|GO:0035672|GO:0035673|GO:0051515|GO:0015031|GO:0055085|GO:0015833|GO:0006857|GO:0016020|GO:0000138|GO:0005887|GO:0006810|GO:0045454|GO:0016021|GO:0061091|GO:0042144|GO:0005777|GO:0015198	NM_001184291	TC20815
A_06_P7240	0.00594681	0.000159	YPR192W	2.65906	down	AQY1	Chr XVI from 921860-922777, Genome Release 64-2-1, Verified ORF, "Spore-specific water channel; mediates the transport of water across cell membranes, developmentally controlled; may play a role in spore maturation, probably by allowing water outflow, may be involved in freeze tolerance" [YPR192W]	575.466	639.016	766.369	1142.85	590.695	1987.32	-4.6413	-3.79712	-4.04336	-3.13287	-4.26257	-2.38621	TTACCACTGGATTTATTGGATTGGCACGCTGTTAGGATCCATTTTAGCATGGTCTGTATG	922652	chrXVI	922593	+	FALSE		YPR192W	856322	NM_001184289	Aqy1p	chrXVI:922593-922652	GO:0030437|GO:0005215|GO:0005886|GO:0005783|GO:0009992|GO:0055085|GO:0034220|GO:0016020|GO:0005887|GO:0015250|GO:0015793|GO:0005789|GO:0006810|GO:0006833|GO:0015254|GO:0016021	NM_001184289	TC19070
A_06_P5882	0.0046118	8.36e-05	YNL111C	2.61199	down	CYB5	Chr XIV from 417302-416940, Genome Release 64-2-1, reverse complement, Verified ORF, "Cytochrome b5; involved in the sterol and lipid biosynthesis pathways; acts as an electron donor to support sterol C5-6 desaturation" [YNL111C]	2190.7	1975.27	1473.27	3457.19	2100.67	5390.66	-2.70958	-2.28005	-3.16623	-1.51509	-2.39659	-0.894902	GAAAAGGTATCTACCTCTGAAAACCAAAGTAAAGGTAGTGGTACATTGGTTGTCATATTG	417046	chrXIV	416987	-	FALSE		YNL111C.1	855612	NM_001182949	Cyb5p	chrXIV:417046-416987	GO:0016020|GO:0005783|GO:0031090|GO:0016126|GO:0005789|GO:0009055|GO:0016021|GO:0046872|GO:0055114|GO:0043231|GO:0020037	NM_001182949	TC21348
A_06_P1196	0.000425	6.32e-07		2.5931	down			355.924	3526.78	390.984	520.58	4277.04	9938.6	-5.33241	-1.38762	-5.01549	-4.24444	-1.39049	-0.0129416	TGTCTTTTCATGTGAGCAGAACTAAAATCTTGGTCTTGGTCAGAATCTCGATTATCCTTC	100112	chrII	100053	+	FALSE		YBL065W.1				chrII:100053-100112
A_06_P4854	0.00725445	0.000273	YLR042C	2.22921	down	YLR042C	Chr XII from 230451-229966, Genome Release 64-2-1, reverse complement, Verified ORF, "Cell wall protein of unknown function; localizes to the cytoplasm; deletion improves xylose fermentation in industrially engineered strains; YLL042C is not an essential gene" [YLR042C]	267.768	464.06	227.993	1124.54	201.173	1093.71	-5.74325	-4.36837	-5.81297	-3.14084	-5.81624	-3.21184	CAAAAGTCACTTCCAGCGTCATAACATCTATAAATTACCAATCCTCAAATTCTACGGTAG	230190	chrXII	230131	-	FALSE		YLR042C	850731	NM_001181929	hypothetical protein	chrXII:230190-230131	GO:0008150|GO:0003674|GO:0000324|GO:0016020|GO:0009277|GO:0005618|GO:0005576|GO:0031225|GO:0071944	NM_001181929	TC20823
A_06_P1475	0.0117078	0.000668	YBR222C	2.18967	down	PCS60	Chr II from 668351-666720, Genome Release 64-2-1, reverse complement, Verified ORF, "Oxalyl-CoA synthetase; capable of catalyzing conversion of oxalate to oxalyl-CoA; catalyzes first step in pathway of oxalate degradation that functions to protect yeast from inhibitory effects of oxalate; peroxisomal protein that binds mRNA; localizes to both peroxisomal peripheral membrane and matrix, expression…	17139.8	42979.3	14830.4	73714.2	14737.1	103114	0.258229	2.25916	0.232461	2.90043	0.406026	3.38987	GGGAGAAAAAATGACCTACGAAGAACTGGTGAACTTCTTAAAGAAGCACCTAGCCTCTTT	666895	chrII	666836	-	FALSE		YBR222C.1	852523	NM_001178570	Pcs60p	chrII:666895-666836	GO:0005737|GO:0016020|GO:0005782|GO:0016874|GO:0008152|GO:0016021|GO:0003824|GO:0003729|GO:0050203|GO:0033611|GO:0005778|GO:0005777	NM_001178570	NP258241
A_06_P3965	0.0178224	0.00145185	YIL166C	2.13772	down	YIL166C	Chr IX from 32566-30938, Genome Release 64-2-1, reverse complement, Uncharacterized ORF, "Putative protein with similarity to allantoate permease; similar to the allantoate permease (Dal5p) subfamily of the major facilitator superfamily; mRNA expression is elevated by sulfur limitation; YIL166C is a non-essential gene" [YIL166C]	673.113	706.679	847.946	1121.82	730.088	1748.4	-4.4149	-3.64103	-3.89467	-3.14956	-3.92728	-2.54496	TACTTGGACACAACTAAAGATAAGGGAATGAAGCGTCTTGATTATAGGTTTATTCACTAG	30997	chrIX	30938	-	FALSE		YIL166C	854640	NM_001179514	hypothetical protein	chrIX:30997-30938	GO:0006820|GO:0005215|GO:0000324|GO:0016020|GO:0022857|GO:0006810|GO:0016021|GO:0055085|GO:0071944	NM_001179514	TC17800
A_06_P1343	0.000888	4.11e-06	YBR092C	2.12256	down	PHO3	Chr II from 429101-427698, Genome Release 64-2-1, reverse complement, Verified ORF, "Constitutively expressed acid phosphatase similar to Pho5p; brought to the cell surface by transport vesicles; hydrolyzes thiamin phosphates in the periplasmic space, increasing cellular thiamin uptake; expression is repressed by thiamin" [YBR092C]	9808.71	1215.07	6700.53	2218.22	6885.26	2904.29	-0.546683	-2.8917	-0.942608	-2.17064	-0.720296	-1.8059	TTACTCATACGGCCAGGACCTGGTATCGTTTTACCAGGATGGACCAGGTTATGATATGAT	428238	chrII	428179	-	FALSE		YBR092C	852389	NM_001178440	acid phosphatase PHO3	chrII:428238-428179	GO:0016791|GO:0016787|GO:0005783|GO:0016311|GO:0009277|GO:0030287|GO:0003993|GO:0006796|GO:0042723	NM_001178440	TC18122
A_06_P6250	0.00390709	5.22e-05	YOL058W	2.10023	down	ARG1	Chr XV from 219211-220473, Genome Release 64-2-1, Verified ORF, "Arginosuccinate synthetase; catalyzes the formation of L-argininosuccinate from citrulline and L-aspartate in the arginine biosynthesis pathway; potential Cdc28p substrate" [YOL058W]	126000	2898.64	88866.8	4961.9	88803.5	6900.75	3.14915	-1.62782	2.82214	-0.990433	3.00919	-0.557274	TATAAGGGTAACGTCATCATTCTGGGCAGATCTACAAAGACTGAAAAGTTGTACGATCCG	220340	chrXV	220281	+	FALSE		YOL058W	854096	NM_001183313	argininosuccinate synthase	chrXV:220281-220340	GO:0005737|GO:0000166|GO:0016874|GO:0006526|GO:0000050|GO:0008652|GO:0005524|GO:0000053|GO:0005829|GO:0004055	NM_001183313	TC18384
A_06_P7175	0.000824	3.38e-06	YPR128C	2.0983	down	ANT1	Chr XVI from 792204-791218, Genome Release 64-2-1, reverse complement, Verified ORF, "Peroxisomal adenine nucleotide transporter; involved in beta-oxidation of medium-chain fatty acid; required for peroxisome proliferation" [YPR128C]	5939.21	8252.63	4794.34	12521.1	4875.15	18935.8	-1.26713	-0.13879	-1.40006	0.342247	-1.20452	0.93043	GGTCTGTTGTTTGCTTTCAGAGGAGAATTGACAAAATCTTTAAAGAGGCTAATATTCTTG	791327	chrXVI	791268	-	FALSE		YPR128C.1	856246	NM_001184225	Ant1p	chrXVI:791327-791268	GO:0000295|GO:0006635|GO:0005737|GO:0016020|GO:0006810|GO:0007031|GO:0015867|GO:0016021|GO:0005779|GO:0005778|GO:0005777|GO:0006811|GO:0015992	NM_001184225	NP254682
A_06_P4613	0.00569013	0.000139	YKL201C	2.0547	down	MNN4	Chr XI from 67466-63930, Genome Release 64-2-1, reverse complement, Verified ORF, "Putative positive regulator of mannosylphosphate transferase Mnn6p; involved in mannosylphosphorylation of N-linked oligosaccharides; expression increases in late-logarithmic and stationary growth phases; coding sequence contains length polymorphisms in different strains; MNN4 has a paralog, YJR061W, that arose fro…	2414.64	1757.56	2536.54	2473.97	2192.62	3849.35	-2.57026	-2.4146	-2.31007	-2.02911	-2.33755	-1.37568	CAAATGTTTGATAAGGACCCTATTATTGTATACGAGGACTATGCTTATGCCAAGTTACTT	64425	chrXI	64366	-	FALSE		YKL201C	853634	NM_001179766	Mnn4p	chrXI:64425-64366	GO:0016020|GO:0006493|GO:0071470|GO:0016021|GO:0006487|GO:0043085|GO:0008047	NM_001179766	TC17402
A_06_P4984	0.00573434	0.000141	YLR170C	2.03196	down	APS1	Chr XII from 501049-500579, Genome Release 64-2-1, reverse complement, Verified ORF, "Small subunit of the clathrin-associated adaptor complex AP-1; AP-1 is involved in protein sorting at the trans-Golgi network; homolog of the sigma subunit of the mammalian clathrin AP-1 complex" [YLR170C]	3576.49	1670.23	4658.52	3831.06	5022.37	3740.8	-1.99766	-2.45532	-1.434	-1.36892	-1.15249	-1.43245	CGGCAATGTTTGTGAGCTAGACATTATATTTAACTTCAGTAAGGTCTACGATATCTTGAA	500758	chrXII	500699	-	FALSE		YLR170C.1	850868	NM_001182057	Aps1p	chrXII:500758-500699	GO:0005794|GO:0030121|GO:0005634|GO:0031410|GO:0006896|GO:0015031|GO:0006886|GO:0030117|GO:0030665|GO:0005737|GO:0016020|GO:0030276|GO:0008565|GO:0006810|GO:0016192|GO:0005768	NM_001182057	TC20891
A_06_P1719	0.00167962	1.17e-05	YCR098C	2.0034	down	GIT1	Chr III from 298605-297049, Genome Release 64-2-1, reverse complement, Verified ORF, "Plasma membrane permease; mediates uptake of glycerophosphoinositol and glycerophosphocholine as sources of the nutrients inositol and phosphate; expression and transport rate are regulated by phosphate and inositol availability" [YCR098C]	6520.18	2113.41	7364.92	3115.9	5524.82	4696.7	-1.13798	-2.1142	-0.817399	-1.67297	-1.00256	-1.11175	GGTACTAATTGTAGTAAGAAAAACGCAGAAATAATTTCAGTCAGACAGGTCGATCAAAGT	297108	chrIII	297049	-	FALSE		YCR098C	850462	NM_001178805	Git1p	chrIII:297108-297049	GO:0005215|GO:0000324|GO:0005886|GO:0022857|GO:0055085|GO:0071944|GO:0015169|GO:0015794|GO:0001406|GO:0016020|GO:0005887|GO:0006810|GO:0016021|GO:0001407	NM_001178805	TC20347
A_06_P4800	0.00631158	0.000204	YLL055W	1.96908	down	YCT1	Chr XII from 30109-31704, Genome Release 64-2-1, Verified ORF, "High-affinity cysteine-specific transporter; has similarity to the Dal5p family of transporters; green fluorescent protein (GFP)-fusion protein localizes to the endoplasmic reticulum; YCT1 is not an essential gene" [YLL055W]	7635.26	1981.48	8655.38	2926.74	7079.63	4449.79	-0.907249	-2.16771	-0.560518	-1.75272	-0.667989	-1.19019	TCCTCGCTTTTTACCTGCCTGGATTGTTCAAATCGTTTTATCATTCTCTCTTGCACCAGC	31487	chrXII	31428	+	FALSE		YLL055W	850671	NM_001181875	Yct1p	chrXII:31428-31487	GO:0005886|GO:0005783|GO:0015075|GO:0006865|GO:0055085|GO:0071944|GO:0034220|GO:0016020|GO:0042883|GO:0005789|GO:0006810|GO:0016021|GO:0033229	NM_001181875	TC17839
A_06_P5443	0.00127704	7.68e-06	YMR015C	1.95588	down	ERG5	Chr XIII from 302485-300869, Genome Release 64-2-1, reverse complement, Verified ORF, "C-22 sterol desaturase; a cytochrome P450 enzyme that catalyzes the formation of the C-22(23) double bond in the sterol side chain in ergosterol biosynthesis; may be a target of azole antifungal drugs" [YMR015C]	2795.02	7532.01	2127.81	13245.4	2395.44	16304.8	-2.36201	-0.276031	-2.59634	0.417094	-2.22473	0.691789	CCATCATACAGTGACTCCATTAAGTGAAAAAATCAAGGTTTTCGCTACAATTTTCCCAAA	300988	chrXIII	300929	-	FALSE		YMR015C.1	855029	NM_001182511	C-22 sterol desaturase	chrXIII:300988-300929	GO:0006629|GO:0006696|GO:0006694|GO:0005506|GO:0000249|GO:0005783|GO:0046872|GO:0004497|GO:0016126|GO:0016491|GO:0016705|GO:0008202|GO:0055114|GO:0020037	NM_001182511	TC17815
A_06_P1808	0.0040869	5.8e-05	YDL079C	1.94551	down	MRK1	Chr IV from 314044-312951,314748-314337, Genome Release 64-2-1, reverse complement, intron sequence removed, Verified ORF, "Glycogen synthase kinase 3 (GSK-3) homolog; one of four GSK-3 homologs in S. cerevisiae that function to activate Msn2p-dependent transcription of stress responsive genes and that function in protein degradation; MRK1 has a paralog, RIM11, that arose from the whole genome du…	9001.7	2662.74	18593.8	3759.97	13618.2	5533.17	-0.677877	-1.81867	0.559335	-1.41332	0.28428	-0.858526	TCTATTATCAAGCTATTTTGACGAAACCAAACGTTGTGATACCGACACTTACGTAAAAGC	313134	chrIV	313075	-	FALSE		YDL079C.1	851480	NM_001180138	putative serine/threonine protein kinase MRK1	chrIV:313134-313075	GO:0034605|GO:0016310|GO:0004672|GO:0042176|GO:0000166|GO:0016301|GO:0004674|GO:0071472|GO:0006468|GO:0005575|GO:0005524|GO:0016740	NM_001180138	TC20842
A_06_P2560	0.00636164	0.000223	YEL020C	1.91069	down	PXP1	Chr V from 120299-118617, Genome Release 64-2-1, reverse complement, Uncharacterized ORF, "Protein of unknown function with low sequence identity to Pdc1p; mRNA identified as translated by ribosome profiling data" [YEL020C]	5186.2	8455.78	5474.69	12707.2	4896.61	18372.3	-1.46702	-0.0758562	-1.20896	0.364393	-1.19186	0.858235	AAAGGATATAGAGGGTGATTTACCTCCAACGGCACTAAGCAAGAACTGCCGTTACGATCT	118860	chrV	118801	-	FALSE		YEL020C	856694	NM_001178835	putative indolepyruvate decarboxylase family protein	chrV:118860-118801	GO:0008150|GO:0003674|GO:0005737|GO:0000287|GO:0016831|GO:0030976|GO:0003824|GO:0016829|GO:0005777	NM_001178835	NP252835
A_06_P5916	0.00127704	7.74e-06	YNL145W	1.90018	down	MFA2	Chr XIV from 352414-352530, Genome Release 64-2-1, Verified ORF, "Mating pheromone a-factor; made by a cells; interacts with alpha cells to induce cell cycle arrest and other responses leading to mating; biogenesis involves C-terminal modification, N-terminal proteolysis, and export; also encoded by MFA1" [YNL145W]	10267.9	892.329	8952.07	1384.6	7327.13	1894.86	-0.484259	-3.34965	-0.524301	-2.83628	-0.595577	-2.42352	CACTCAGAAGGATAAATCCTCTGAAAAGAAAGACAACTATATAATCAAGGGCCTCTTCTG	352507	chrXIV	352448	+	FALSE		YNL145W	855577	NM_001182983	mating pheromone a	chrXIV:352448-352507	GO:0005186|GO:0016020|GO:0005886|GO:0005783|GO:0000750|GO:0005576|GO:0000772	NM_001182983	TC22074
A_06_P3017	0.0231469	0.00225692	YGL062W	1.88372	down	PYC1	Chr VII from 385196-388732, Genome Release 64-2-1, Verified ORF, "Pyruvate carboxylase isoform; cytoplasmic enzyme that converts pyruvate to oxaloacetate; differentially regulated than isoform Pyc2p; mutations in the human homolog are associated with lactic acidosis; PYC1 has a paralog, PYC2, that arose from the whole genome duplication" [YGL062W]	21519.2	25771.4	18335.3	39017.1	18425	51061	0.590254	1.46322	0.542881	1.94692	0.719331	2.3768	TCTCTGATGGTGAAAATGTGGACTCTTCTGATTTATTAGTTCTATTAGAAGACCAAGTTC	388715	chrVII	388656	+	FALSE		YGL062W.1	852818	NM_001180927	pyruvate carboxylase 1	chrVII:388656-388715	GO:0016874|GO:0006094|GO:0003824|GO:0003677|GO:0005524|GO:0046872|GO:0005829|GO:0005737|GO:0000166|GO:0006090|GO:0008152|GO:0004736|GO:0009374|GO:0004075	NM_001180927	TC16740
A_06_P2722	0.00264381	2.31e-05	YER091C	1.82491	down	MET6	Chr V from 342167-339864, Genome Release 64-2-1, reverse complement, Verified ORF, "Cobalamin-independent methionine synthase; involved in methionine biosynthesis and regeneration; requires a minimum of two glutamates on the methyltetrahydrofolate substrate, similar to bacterial metE homologs" [YER091C]	27078.4	16425.9	20068.1	20367.4	21382	32160.6	0.923067	0.815237	0.647399	1.04248	0.912826	1.68306	CTAGGTTTATTCGATATTCATTCTCCAAGAATTCCATCAAAGGATGAATTTATCGCCAAG	340069	chrV	340010	-	FALSE		YER091C.1	856825	NM_001178982	5-methyltetrahydropteroyltriglutamate-homocysteine S-methyltransferase	chrV:340069-340010	GO:0005886|GO:0008168|GO:0008652|GO:0009086|GO:0005576|GO:0008705|GO:0032259|GO:0050667|GO:0046872|GO:0005829|GO:0005737|GO:0008270|GO:0003871|GO:0016740	NM_001178982	TC17170
A_06_P5981	0.0105145	0.000542	YNL209W	1.8235	down	SSB2	Chr XIV from 252059-253900, Genome Release 64-2-1, Verified ORF, "Cytoplasmic ATPase that is a ribosome-associated molecular chaperone; functions with J-protein partner Zuo1p; may be involved in the folding of newly-synthesized polypeptide chains; member of the HSP70 family; SSB2 has a paralog, SSB1, that arose from the whole genome duplication" [YNL209W]	84405.6	25163.1	64688.3	33542.9	69981.3	47719.1	2.56242	1.39707	2.3567	1.73443	2.64556	2.26378	AAACACAACTGTTCCAACCATCAAGAGAAGAACCTTCACAACTGTCAGTGACAACCAAAC	253378	chrXIV	253319	+	FALSE		YNL209W	855512	NM_001183047	Hsp70 family ATPase SSB2	chrXIV:253319-253378	GO:0005886|GO:0010494|GO:0006364|GO:0005524|GO:0006412|GO:0005737|GO:0006452|GO:0002181|GO:0000166|GO:0051083|GO:0051082|GO:0042149|GO:0000054|GO:0006450|GO:0005844|GO:0016887	NM_001183047
A_06_P6470	0.00841783	0.000364	YOR108W	1.72993	down	LEU9	Chr XV from 523027-524841, Genome Release 64-2-1, Verified ORF, "Alpha-isopropylmalate synthase II (2-isopropylmalate synthase); catalyzes the first step in the leucine biosynthesis pathway; the minor isozyme, responsible for the residual alpha-IPMS activity detected in a leu4 null mutant; LEU9 has a paralog, LEU4, that arose from the whole genome duplication" [YOR108W]	15559.9	1737.64	8462.22	2343.53	9311.79	3185.4	0.12571	-2.44095	-0.601951	-2.09299	-0.283146	-1.65023	CAAGCGGCATCTTTCATAAATCTTTCCTACATAAAGGACATCAATAATCATGCTACTAGT	524731	chrXV	524672	+	FALSE		YOR108W.1	854275	NM_001183527	2-isopropylmalate synthase LEU9	chrXV:524672-524731	GO:0005739|GO:0005515|GO:0009082|GO:0046912|GO:0009098|GO:0008652|GO:0003824|GO:0019752|GO:0016740|GO:0003852	NM_001183527	TC17562
A_06_P5343	0.00631006	0.000193	YML056C	1.72569	down	IMD4	Chr XIII from 163308-162194,164176-163717, Genome Release 64-2-1, reverse complement, intron sequence removed, Verified ORF, "Inosine monophosphate dehydrogenase; catalyzes the rate-limiting step in the de novo synthesis of GTP; member of a four-gene family in S. cerevisiae, constitutively expressed; IMD4 has a paralog, IMD3, that arose from the whole genome duplication" [YML056C]	17277.1	2088.45	12709.6	2411.61	14223.3	3829.74	0.279665	-2.16181	0.00733662	-2.07353	0.340335	-1.37464	GACATTGGTTGCGAATCTCTAACTTCATTGAAAGAGAATGTTCAAAATGGTGAAGTTAGA	162334	chrXIII	162275	-	FALSE		YML056C	854948	NM_001182414	IMP dehydrogenase IMD4	chrXIII:162334-162275	GO:0008150|GO:0006183|GO:0005737|GO:0006177|GO:0003938|GO:0016491|GO:0003824|GO:0003729|GO:0046872|GO:0055114|GO:0006164	NM_001182414	TC17565
A_06_P2333	0.0445307	0.00687409	YDR342C	1.72439	down	HXT7	Chr IV from 1155928-1154216, Genome Release 64-2-1, reverse complement, Verified ORF, "High-affinity glucose transporter; member of the major facilitator superfamily, nearly identical to Hxt6p, expressed at high basal levels relative to other HXTs, expression repressed by high glucose levels; HXT7 has a paralog, HXT4, that arose from the whole genome duplication" [YDR342C]	117269	38337.3	156810	50419.3	314461	73537.3	3.04298	2.11834	3.64812	2.34039	4.85499	2.90443	GCTGAAGAAATGACTCACGATGACAAGCCATTGTACAAGAGAATGTTCAGCACCAAATAA	1154270	chrIV	1154211	-	FALSE		YDR342C	851943	NM_001180650	hexose transporter HXT7	chrIV:1154270-1154211	GO:0005215|GO:0005886|GO:0022857|GO:0008643|GO:0055085|GO:0015761|GO:0071944|GO:0008645|GO:0015750|GO:0005739|GO:0015755|GO:0015578|GO:0016020|GO:0046323|GO:0005887|GO:0022891|GO:0015146|GO:0005353|GO:0006810|GO:0005351|GO:0016021|GO:0005355|GO:0015992	NM_001180650	TC17690
A_06_P1964	0.0331719	0.0042794	YDL229W	1.67649	down	SSB1	Chr IV from 44065-45906, Genome Release 64-2-1, Verified ORF, "Cytoplasmic ATPase that is a ribosome-associated molecular chaperone; functions with J-protein partner Zuo1p; may be involved in folding of newly-made polypeptide chains; member of the HSP70 family; interacts with phosphatase subunit Reg1p; SSB1 has a paralog, SSB2, that arose from the whole genome duplication" [YDL229W]	121711	30302.9	90760.4	35633.8	94390.2	52372.2	3.08922	1.64254	2.83968	1.80653	3.07943	2.38798	TCCAACCATCAAGAGAAGAACCTTTACTACATGTGCTGACAACCAAACCACCGTTCAATT	45396	chrIV	45337	+	FALSE		YDL229W.1	851369	NM_001180289	Hsp70 family ATPase SSB1	chrIV:45337-45396	GO:0005516|GO:0005886|GO:0006364|GO:0006415|GO:0005524|GO:0006412|GO:0005737|GO:0006452|GO:0002181|GO:0000166|GO:0051083|GO:0051082|GO:0042149|GO:0000054|GO:0006450|GO:0016887|GO:0005844	NM_001180289	TC17536
A_06_P4136	0.00841783	0.00036	YJL116C	1.66914	down	NCA3	Chr X from 194873-193860, Genome Release 64-2-1, reverse complement, Verified ORF, "Protein involved in mitochondrion organization; functions with Nca2p to regulate mitochondrial expression of subunits 6 (Atp6p) and 8 (Atp8p) of the Fo-F1 ATP synthase; member of the SUN family; expression induced in cells treated with the mycotoxin patulin; NCA3 has a paralog, UTH1, that arose from the whole geno…	472.497	8553.43	472.246	9972.55	402.112	15715.4	-4.9229	-0.100309	-4.7397	0.0123737	-4.80869	0.638794	GGTTCCGATGGTTGCACAGTTTCTGTTTTATCTGGATCTGCTGAATTTGTTTTCTATTAA	193918	chrX	193859	-	FALSE		YJL116C	853326	NM_001181549	SUN family protein NCA3	chrX:193918-193859	GO:0005739|GO:0003674|GO:0000324|GO:0043226|GO:0009986|GO:0031505|GO:0009277|GO:0007005	NM_001181549	TC21823
A_06_P2026	0.000649	1.73e-06	YDR039C	1.65312	down	ENA2	Chr IV from 534582-531307, Genome Release 64-2-1, reverse complement, Verified ORF, "P-type ATPase sodium pump; involved in Na+ efflux to allow salt tolerance; likely not involved in Li+ efflux" [YDR039C]	10676	11431.2	9806.69	12055.5	9151.59	20627.3	-0.434312	0.323384	-0.366027	0.275513	-0.290685	1.04858	CGATCCATTCGAAGCGTATAGTACTTCTACTACAATCCATACAGAAGTTAATATTGGTAT	531374	chrIV	531315	-	FALSE		YDR039C	851609	NM_001180347	Na(+)-exporting P-type ATPase ENA2	chrIV:531374-531315	GO:0005886|GO:0055085|GO:0005524|GO:0046872|GO:0015662|GO:0019829|GO:0005739|GO:0008556|GO:0016787|GO:0016020|GO:0000166|GO:0005887|GO:0008554|GO:0006810|GO:0035725|GO:0016021|GO:0006814|GO:0006813|GO:0071805|GO:0006812|GO:0006811	NM_001180347	TC16786
A_06_P1344	0.0149701	0.00102951	YBR093C	1.63092	down	PHO5	Chr II from 430951-429548, Genome Release 64-2-1, reverse complement, Verified ORF, "Repressible acid phosphatase; 1 of 3 repressible acid phosphatases that also mediates extracellular nucleotide-derived phosphate hydrolysis; secretory pathway derived cell surface glycoprotein; induced by phosphate starvation and coordinately regulated by PHO4 and PHO2" [YBR093C]	10847.4	1854.05	7330.61	3157.04	7261.11	3448.69	-0.409559	-2.27482	-0.820303	-1.65905	-0.636687	-1.56913	TACTACCAAGACTTGCACACTTATTACCATGAGGGTCCAGGTTACGACATTATCAAGTCT	430081	chrII	430022	-	FALSE		YBR093C	852390	NM_001178441	acid phosphatase PHO5	chrII:430081-430022	GO:0016791|GO:0008361|GO:0017111|GO:0016787|GO:0047429|GO:0016311|GO:0009277|GO:0003993|GO:0005576|GO:0006796|GO:0016036|GO:0071944	NM_001178441	TC18119
A_06_P4397	0.0166293	0.0012962	YJR153W	1.62468	down	PGU1	Chr X from 722815-723900, Genome Release 64-2-1, Verified ORF, "Endo-polygalacturonase; pectolytic enzyme that hydrolyzes the alpha-1,4-glycosidic bonds in the rhamnogalacturonan chains in pectins" [YJR153W]	188.26	73.5574	250.451	87.8368	268.014	134.939	-6.26073	-6.92725	-5.66193	-6.8132	-5.36466	-6.2271	ATGGTATTGTTATCGAAGGCGATTATTTGAATAGTAAGACTACTGGAACTGCTACAGGTG	723709	chrX	723650	+	FALSE		YJR153W.1	853618	NM_001181811	Pgu1p	chrX:723650-723709	GO:0016787|GO:0007124|GO:0005975|GO:0016798|GO:0008152|GO:0004650|GO:0045490|GO:0071555|GO:0005576	NM_001181811	TC18724
A_06_P7035	0.000824	3.06e-06	YPL274W	1.62453	down	SAM3	Chr XVI from 22938-24701, Genome Release 64-2-1, Verified ORF, "High-affinity S-adenosylmethionine permease; required for utilization of S-adenosylmethionine as a sulfur source; has similarity to S-methylmethionine permease Mmp1p" [YPL274W]	17126.7	4171.79	13598.3	5480.24	14371.2	7415.55	0.265802	-1.12093	0.110747	-0.859323	0.357521	-0.420909	GGTTTTATCGAAGAGATTGGAAACACTTCTACATCAAGAGGAGTGAGATCGATCTGGATA	24591	chrXVI	24532	+	FALSE		YPL274W	855854	NM_001184088	bifunctional polyamine/amino acid permease SAM3	chrXVI:24532-24591	GO:0005773|GO:0005886|GO:0005783|GO:0006865|GO:0015606|GO:0055085|GO:0003333|GO:0015805|GO:0015489|GO:0000095|GO:0015297|GO:0016020|GO:0015171|GO:0005887|GO:0015848|GO:0006810|GO:0016021|GO:0015847|GO:0015179|GO:0015807	NM_001184088	TC18553
A_06_P5508	0.01052	0.000549	YMR080C	1.62433	down	NAM7	Chr XIII from 429627-426712, Genome Release 64-2-1, reverse complement, Verified ORF, "ATP-dependent RNA helicase of the SFI superfamily; involved in nonsense mediated mRNA decay; required for efficient translation termination at nonsense codons and targeting of NMD substrates to P-bodies; binds to the small ribosomal subunit via an interaction with Rps26; forms cytoplasmic foci upon DNA replicat…	6428.44	2370.9	5109.3	2905.53	4962.81	4158.7	-1.16233	-1.98706	-1.31431	-1.76539	-1.17827	-1.28721	GACTTTCCGAAGTTCCAGGATTTTGATGCACAGAGTATGGTGTCATTCAGTGGTCAAATT	427010	chrXIII	426951	-	FALSE		YMR080C.1	855104	NM_001182579	ATP-dependent RNA helicase NAM7	chrXIII:427010-426951	GO:0016567|GO:0008298|GO:0000956|GO:0004386|GO:0030466|GO:0005634|GO:0006310|GO:0006449|GO:0003729|GO:0003677|GO:0005524|GO:0046872|GO:0004004|GO:0005739|GO:0006452|GO:0005737|GO:0016787|GO:0000166|GO:0000184|GO:0070478|GO:0008270|GO:0043024|GO:0016887|GO:0005844	NM_001182579	TC16889
A_06_P1962	0.01048	0.000525	YDL227C	1.60653	down	HO	Chr IV from 48031-46271, Genome Release 64-2-1, reverse complement, Verified ORF, "Site-specific endonuclease; required for gene conversion at the MAT locus (homothallic switching) through the generation of a ds DNA break; expression restricted to mother cells in late G1 as controlled by Swi4p-Swi6p, Swi5p, and Ash1p" [YDL227C]	3273.87	1446.65	766.147	2433.83	1022.61	2498.8	-2.14282	-2.66618	-4.04849	-2.03707	-3.46998	-1.98223	TTGGAGTGGTAAAAATCGAGTATGTGCTAGATGCTATGGAAGATACAAATTCAGCGGTCA	46533	chrIV	46474	-	FALSE		YDL227C.1	851371	NM_001180287	Hop	chrIV:46533-46474	GO:0030908|GO:0004518|GO:0004519|GO:0016787|GO:0000728|GO:0007533|GO:0005634|GO:0016539|GO:0003677|GO:0046872	NM_001180287	TC17624
A_06_P6515	0.00467906	8.76e-05	YOR153W	1.59422	down	PDR5	Chr XV from 619840-624375, Genome Release 64-2-1, Verified ORF, "Plasma membrane ATP-binding cassette (ABC) transporter; multidrug transporter actively regulated by Pdr1p; also involved in steroid transport, cation resistance, and cellular detoxification during exponential growth; PDR5 has a paralog, PDR15, that arose from the whole genome duplication" [YOR153W]	24402	6872.26	18766.2	8609.4	17009.4	12112.8	0.763717	-0.426848	0.557938	-0.199875	0.616871	0.246007	CACTGACACCTGTAGTTTCTGTCAAATATCTACAACCAATGATTACTTAGCTAATGTCAA	624243	chrXV	624184	+	FALSE		YOR153W	854324	NM_001183572	ATP-binding cassette multidrug transporter PDR5	chrXV:624184-624243	GO:0005886|GO:0042493|GO:0030003|GO:0042626|GO:0046898|GO:0046618|GO:0042908|GO:0055085|GO:0005524|GO:0035690|GO:0071944|GO:0005739|GO:0008559|GO:0000166|GO:0016020|GO:0006855|GO:0006810|GO:0016021|GO:0015893|GO:0016887|GO:0046677	NM_001183572	NP254413
A_06_P4773	0.0273506	0.0030422	YLL028W	1.59318	down	TPO1	Chr XII from 84804-86564, Genome Release 64-2-1, Verified ORF, "Polyamine transporter of the major facilitator superfamily; member of the 12-spanner drug:H(+) antiporter DHA1 family; recognizes spermine, putrescine, and spermidine; catalyzes uptake of polyamines at alkaline pH and excretion at acidic pH; during oxidative stress exports spermine, spermidine from the cell, which controls timing of …	4497.88	1693.82	2492.35	3058.1	2514.66	3107.62	-1.67007	-2.39677	-2.35115	-1.69148	-2.16902	-1.72486	CCCGTGCCTTTACTATTCTTAAAATATGGTGAATCTATCAGAAAGAAATCCAAGTATGCT	86551	chrXII	86492	+	FALSE		YLL028W	850631	NM_001181848	Tpo1p	chrXII:86492-86551	GO:0000297|GO:0000296|GO:0005886|GO:0000329|GO:0015606|GO:0055085|GO:0071944|GO:0033101|GO:0015297|GO:0016020|GO:0006810|GO:0015848|GO:0015847|GO:0016021	NM_001181848	NP256579
A_06_P2027	0.00631006	0.000182	YDR040C	1.58351	down	ENA1	Chr IV from 538467-535192, Genome Release 64-2-1, reverse complement, Verified ORF, "P-type ATPase sodium pump; involved in Na+ and Li+ efflux to allow salt tolerance" [YDR040C]	8604.64	7978.83	8200.25	8090.9	7515.71	14005	-0.74618	-0.188854	-0.633704	-0.293005	-0.576034	0.474275	AGTCAAGGAATTTTTCAGAAGCATTTGGGGAAACCAGTTTTTGTTCTGGTCAATCATTTT	535532	chrIV	535473	-	FALSE		YDR040C	851610	NM_001180348	Na(+)/Li(+)-exporting P-type ATPase ENA1	chrIV:535532-535473	GO:0009651|GO:0005886|GO:0046872|GO:0071944|GO:0043231|GO:0008556|GO:0000166|GO:0008554|GO:0006810|GO:0035725|GO:0042149|GO:0006814|GO:0006813|GO:0006812|GO:0009268|GO:0071805|GO:0006811|GO:0000324|GO:0006972|GO:0005524|GO:0055085|GO:0019829|GO:0016020|GO:0016787|GO:0005887|GO:0016021	NM_001180348	TC16786
A_06_P1996	0.00228032	1.87e-05	YDR011W	1.56353	down	SNQ2	Chr IV from 465919-470424, Genome Release 64-2-1, Verified ORF, "Plasma membrane ATP-binding cassette (ABC) transporter; multidrug transporter involved in multidrug resistance and resistance to singlet oxygen species" [YDR011W]	10824.4	10394.3	11098.7	13790.5	9507.9	17812.1	-0.407766	0.184361	-0.216505	0.477492	-0.238239	0.829173	CGAAGTTGGAGATAATTATTTGACACATATCAGCTCTAAGTATAGCTACTTGTGGAGAAA	470277	chrIV	470218	+	FALSE		YDR011W	851574	NM_001180319	ATP-binding cassette transporter SNQ2	chrIV:470218-470277	GO:0005886|GO:0042493|GO:0030003|GO:0042626|GO:0046618|GO:0042908|GO:0055085|GO:0005524|GO:0035376|GO:0035690|GO:0071944|GO:0005739|GO:0008559|GO:0000166|GO:0016020|GO:0006855|GO:0006810|GO:0016021|GO:0016887	NM_001180319	TC16642
A_06_P2704	0.0233126	0.00230277	YER073W	1.54962	down	ALD5	Chr V from 304030-305592, Genome Release 64-2-1, Verified ORF, "Mitochondrial aldehyde dehydrogenase; involved in regulation or biosynthesis of electron transport chain components and acetate formation; activated by K+; utilizes NADP+ as the preferred coenzyme; constitutively expressed" [YER073W]	36043.9	4966.71	24082.3	7296.94	27373.7	8567.98	1.34009	-0.874428	0.893735	-0.428843	1.28505	-0.242511	ATCCAAGTTTTCTACTGTTGATGAAGTGATTGCTATGGCAAATGATTCTCAATATGGGTT	305366	chrV	305307	+	FALSE		YER073W	856804	NM_001178964	aldehyde dehydrogenase (NAD(P)(+)) ALD5	chrV:305307-305366	GO:0005739|GO:0005759|GO:0016620|GO:0008152|GO:0016491|GO:0004029|GO:0019413|GO:0055114|GO:0004030	NM_001178964	TC17918
A_06_P3604	0.013514	0.000861	YHR033W	1.54718	down	YHR033W	Chr VIII from 175548-176819, Genome Release 64-2-1, Uncharacterized ORF, "Putative protein of unknown function; epitope-tagged protein localizes to the cytoplasm; YHR033W has a paralog, PRO1, that arose from the whole genome duplication" [YHR033W]	981.812	14080.3	960.488	16777.5	835.614	23976.3	-3.87032	0.625786	-3.74459	0.764168	-3.75916	1.25543	AGATTCACGATGTTTTGGGCTACAGTGTGAGTGAATACGTAGCACATAGAGAAAACATCG	176792	chrVIII	176733	+	FALSE		YHR033W.1	856428	NM_001179163	putative glutamate 5-kinase	chrVIII:176733-176792	GO:0016310|GO:0008150|GO:0003674|GO:0005737|GO:0000166|GO:0016301|GO:0003723|GO:0008652|GO:0006561|GO:0004349|GO:0005524|GO:0016740	NM_001179163	TC18365
A_06_P6739	0.0285582	0.00327324	YOR375C	1.5384	down	GDH1	Chr XV from 1043042-1041678, Genome Release 64-2-1, reverse complement, Verified ORF, "NADP(+)-dependent glutamate dehydrogenase; synthesizes glutamate from ammonia and alpha-ketoglutarate; rate of alpha-ketoglutarate utilization differs from Gdh3p; expression regulated by nitrogen and carbon sources; GDH1 has a paralog, GDH3, that arose from the whole genome duplication" [YOR375C]	53719.3	5628.72	38549	6746.58	36834.3	9239.86	1.91727	-0.732259	1.59812	-0.572382	1.73191	-0.110828	CAAGAGTTGAAGAGAATTATGATCAACTGTTTCAATGAATGTATCGACTATGCCAAGAAG	1041840	chrXV	1041781	-	FALSE		YOR375C	854557	NM_001183795	glutamate dehydrogenase (NADP(+)) GDH1	chrXV:1041840-1041781	GO:0004352|GO:0006520|GO:0005737|GO:0006537|GO:0004354|GO:0016491|GO:0019676|GO:0016639|GO:0005634|GO:0055114|GO:0005829	NM_001183795	TC18214
A_06_P6049	0.0290215	0.00340912	YNL277W	1.53554	down	MET2	Chr XIV from 117349-118809, Genome Release 64-2-1, Verified ORF, "L-homoserine-O-acetyltransferase; catalyzes the conversion of homoserine to O-acetyl homoserine which is the first step of the methionine biosynthetic pathway" [YNL277W]	2391.57	1440.71	1513.52	1476.78	2079.82	2371.08	-2.57339	-2.71504	-3.06636	-2.75717	-2.48037	-2.09629	TCATCGGTATCCAATCTGATGGACTGTTCACATATTCAGAACAAGAATTTTTGGCTGAGC	118591	chrXIV	118532	+	FALSE		YNL277W.1	855444	NM_001183115	homoserine O-acetyltransferase	chrXIV:118532-118591	GO:0005737|GO:0016746|GO:0000096|GO:0009086|GO:0008652|GO:0004414|GO:0009092|GO:0016740	NM_001183115	TC18274
A_06_P2668	0.0361881	0.00494764	YER043C	1.53395	down	SAH1	Chr V from 237119-235770, Genome Release 64-2-1, reverse complement, Verified ORF, "S-adenosyl-L-homocysteine hydrolase; catabolizes S-adenosyl-L-homocysteine which is formed after donation of the activated methyl group of S-adenosyl-L-methionine (AdoMet) to an acceptor; regulates cellular lipid homoeostasis by regulating phosphatidylcholine(PC)synthesis and triacylglycerol (TG) levels" [YER043C]	78172.7	24381.8	54939.8	29272.3	57238.1	39246.9	2.45873	1.37704	2.11369	1.5501	2.3516	1.9943	CAACTTGGGTGTTAGATTGACTAAATTGAGTAAAGTCCAATCTGAATACTTGGGTATTCC	235868	chrV	235809	-	FALSE		YER043C	856766	NM_001178934	adenosylhomocysteinase	chrV:235868-235809	GO:0004013|GO:0005737|GO:0051287|GO:0016787|GO:0006641|GO:0019510|GO:0006555|GO:0006730|GO:0033353|GO:0006656|GO:0005829	NM_001178934	TC18218
A_06_P3480	0.0178849	0.00147288		1.53349	down			370.684	202.243	398.905	236.267	336.407	349.094	-5.2745	-5.46183	-4.98295	-5.38356	-5.04792	-4.84502	CCGTAGGCTTTTCTTCTGATCCATCATTGGTGGGTGATATGAAAAGCACATCATCCACCA	1012587	chrVII	1012528	-	FALSE		YGR259C.1				chrVII:1012587-1012528
A_06_P5364	0.00289902	2.89e-05	YML075C	1.53231	down	HMG1	Chr XIII from 118898-115734, Genome Release 64-2-1, reverse complement, Verified ORF, "HMG-CoA reductase; catalyzes the conversion of HMG-CoA to mevalonate, which is a rate-limiting step in sterol biosynthesis; one of two isozymes; localizes to the nuclear envelope; overproduction induces the formation of karmellae; forms foci at the nuclear periphery upon DNA replication stress; HMG1 has a paral…	8735.54	18877.5	8888.18	28234.4	9496.1	32203	-0.720214	1.05359	-0.531472	1.50432	-0.248376	1.6693	TTGGTTCAAAGTCATATGACCCACAACAGGAAACCTGCTGAACCAACAAAACCTAACAAT	115853	chrXIII	115794	-	FALSE		YML075C	854900	NM_001182434	hydroxymethylglutaryl-CoA reductase (NADPH) HMG1	chrXIII:115853-115794	GO:0050661|GO:0006629|GO:0006696|GO:0050662|GO:0006694|GO:0004420|GO:0005783|GO:0019287|GO:0005634|GO:0005635|GO:0015936|GO:0008299|GO:0016616|GO:0016020|GO:0034399|GO:0016491|GO:0016126|GO:0005789|GO:0016021|GO:0005778|GO:0008202|GO:0055114	NM_001182434	TC16815
A_06_P1410	0.0101109	0.000481	YBR158W	1.53052	down	AMN1	Chr II from 556549-558198, Genome Release 64-2-1, Verified ORF, "Protein required for daughter cell separation; multiple mitotic checkpoints, and chromosome stability; contains 12 degenerate leucine-rich repeat motifs; expression is induced by the Mitotic Exit Network (MEN)" [YBR158W]	4821.62	2427.1	5800.93	4375.46	4934.14	4105.37	-1.57874	-1.91825	-1.12716	-1.18764	-1.175	-1.30423	CTGGCTGTTTTAGAGATCAGAAATTTAGATAAAATAACTGATGTGAGGCATTTCGTGAAG	558015	chrII	557956	+	FALSE		YBR158W	852455	NM_001178506	Amn1p	chrII:557956-558015	GO:0005515|GO:0007093|GO:0007049|GO:0005737|GO:0005933|GO:0001100|GO:0005634|GO:0051301	NM_001178506	TC17767
A_06_P3151	0.000425	6.82e-07	YGL196W	1.52997	down	DSD1	Chr VII from 129883-131169, Genome Release 64-2-1, Verified ORF, "D-serine dehydratase (aka D-serine ammonia-lyase); converts D-serine to pyruvate and ammonia by a reaction dependent on pyridoxal 5'-phosphate and zinc; may play a role in D-serine detoxification; L-serine is not a substrate" [YGL196W]	8147.36	10786.9	7062.57	14810	6480.45	18256.7	-0.809174	0.246909	-0.834784	0.58321	-0.80026	0.860409	TCTGGTTTTGTATTAGGAACAGTACTATCATCTTACCCTTCTAGAGGTGAATTGTTGAGT	130865	chrVII	130806	+	FALSE		YGL196W.1	852679	NM_001181061	D-serine ammonia-lyase DSD1	chrVII:130806-130865	GO:0070178|GO:0005575|GO:0016829|GO:0008721	NM_001181061	TC20780
A_06_P2613	0.00273268	2.44e-05	YEL071W	1.52967	down	DLD3	Chr V from 16355-17845, Genome Release 64-2-1, Verified ORF, "D-lactate dehydrogenase; part of the retrograde regulon which consists of genes whose expression is stimulated by damage to mitochondria and reduced in cells grown with glutamate as the sole nitrogen source, located in the cytoplasm" [YEL071W]	34001.4	3559.84	14396.2	3904.67	16970.6	5915.68	1.24831	-1.36117	0.190344	-1.35089	0.596294	-0.747948	GGATCGGTTTCCATAAGAAAGGTAAGTTACACTACACCAGAAGTGATATTGAAATTAGAT	17780	chrV	17721	+	FALSE		YEL071W	856638	NM_001178886	D-lactate dehydrogenase	chrV:17721-17780	GO:0030447|GO:0050660|GO:0016614|GO:0019249|GO:0003824|GO:0051990|GO:0004458|GO:0005739|GO:0022904|GO:0071949|GO:0005737|GO:0019516|GO:0016491|GO:0055114	NM_001178886	TC19872
A_06_P1294	0.0407934	0.00590236	YBR047W	1.52809	down	FMP23	Chr II from 331833-332360, Genome Release 64-2-1, Uncharacterized ORF, "Putative protein of unknown function; proposed to be involved in iron or copper homeostasis; the authentic, non-tagged protein is detected in highly purified mitochondria in high-throughput studies" [YBR047W]	1757.16	3149.01	1332.83	4939.12	1327.78	5400.4	-3.03757	-1.50478	-3.24963	-1.015	-3.06895	-0.893048	GACGAGTTGGTATTTCAATTGGAAAAATTCATTGAACTAGAAGTTACTCCGAGATACACA	332172	chrII	332113	+	FALSE		YBR047W.1	852336	NM_001178395	Fmp23p	chrII:332113-332172	GO:0005739|GO:0008150|GO:0003674	NM_001178395	TC20076
A_06_P2454	0.0146391	0.00099	YDR461W	1.52798	down	MFA1	Chr IV from 1385176-1385286, Genome Release 64-2-1, Verified ORF, "Mating pheromone a-factor; made by a cells; interacts with alpha cells to induce cell cycle arrest and other responses leading to mating; biogenesis involves C-terminal modification, N-terminal proteolysis, and export; also encoded by MFA2" [YDR461W]	11156.4	881.254	9054.21	1130.69	6637.32	1508.52	-0.358969	-3.34598	-0.471902	-3.12971	-0.740739	-2.73436	TCCAAAAGAAAAGACCAGCAGTGAAAAGAAGGACAACTATATTATCAAAGGTGTCTTCTG	1385254	chrIV	1385195	+	FALSE		YDR461W	852072	NM_001180769	mating pheromone a	chrIV:1385195-1385254	GO:0005186|GO:0016020|GO:0005886|GO:0005783|GO:0000750|GO:0005576|GO:0000772	NM_001180769	TC22087
A_06_P3455	0.0228467	0.00221137	YGR234W	1.52444	down	YHB1	Chr VII from 959904-961103, Genome Release 64-2-1, Verified ORF, "Nitric oxide oxidoreductase; flavohemoglobin involved in nitric oxide detoxification; plays a role in the oxidative and nitrosative stress responses; protein increases in abundance and relocalizes from nucleus to cytoplasmic foci upon DNA replication stress" [YGR234W]	105010	39607.3	95763.1	56266.4	90507.5	65185.6	2.88174	2.1152	2.92096	2.5119	3.01745	2.72348	GGCCAATTTACTGGATTCAATCTTCCTATGATGAAAAGACTCAAGCATTCAAAAAACATG	960868	chrVII	960809	+	FALSE		YGR234W	853149	NM_001181363	flavohemoglobin	chrVII:960809-960868	GO:0008941|GO:0046210|GO:0010494|GO:0016966|GO:0009636|GO:0005634|GO:0046872|GO:0005829|GO:0005739|GO:0071949|GO:0071500|GO:0005737|GO:0019825|GO:0005759|GO:0016491|GO:0034599|GO:0071218|GO:0055114|GO:0020037	NM_001181363	TC19605
A_06_P1455	0.00480119	9.79e-05	YBR202W	1.52201	down	MCM7	Chr II from 625772-628309, Genome Release 64-2-1, Verified ORF, "Component of the Mcm2-7 hexameric helicase complex; MCM2-7 primes origins of DNA replication in G1 and becomes an active ATP-dependent helicase that promotes DNA melting and elongation in S-phase; forms an Mcm4p-6p-7p subcomplex" [YBR202W]	2477.52	1731.73	1683.47	2735.53	1680.74	2900.07	-2.5374	-2.40801	-2.91768	-1.85769	-2.74743	-1.80203	GTTTACCATGCTACAATTAAGCAACTGTATCCAAGAATATTCTTACTTAAACGTCTGGCA	628144	chrII	628085	+	FALSE		YBR202W	852501	NM_001178550	mini-chromosome maintenance complex protein 7	chrII:628085-628144	GO:0006348|GO:0033260|GO:0005656|GO:0005634|GO:0030466|GO:0003688|GO:0005737|GO:0006271|GO:0004003|GO:0003697|GO:0000166|GO:0006270|GO:0000727|GO:0043142|GO:0042555|GO:0043140|GO:0000781|GO:0017116|GO:0004386|GO:0005524|GO:0003677|GO:0003678|GO:0006260|GO:0007049|GO:0016787|GO:0003682|GO:0006268|GO:0031298|GO:0031261|GO:0006267	NM_001178550	TC17048
A_06_P1133	0.0191325	0.00166089	YBL004W	1.50436	down	UTP20	Chr II from 227636-235117, Genome Release 64-2-1, Verified ORF, "Component of the small-subunit (SSU) processome; SSU processome is involved in the biogenesis of the 18S rRNA" [YBL004W]	6600.05	3511.83	6158.29	4332.33	5414.61	5591.21	-1.11425	-1.42536	-1.04539	-1.22593	-1.05049	-0.836205	GTATCCGATTTTACAAAAATATACACTGCTGTCAAACAGACCGTATTAGAAAGCAGAAAG	234964	chrII	234905	+	FALSE		YBL004W.1	852282	NM_001178244	Utp20p	chrII:234905-234964	GO:0000472|GO:0042254|GO:0006364|GO:0032040|GO:0005730|GO:0000480|GO:0005634|GO:0003729|GO:0005737|GO:0030529|GO:0005654|GO:0000447|GO:0030688|GO:0030686	NM_001178244	TC16700

## Sheet: Up (95)
ProbeName	Corrected p-value	p-value	SystemicName	FCAbsolute	regulation	GeneSymbol	Description	[VP16, YPD](raw)	[VP16, YPGly](raw)	[WT, YPD](raw)	[WT, YPGly](raw)	[sef1, YPD](raw)	[sef1, YPGly](raw)	[VP16, YPD](normalized)	[VP16, YPGly](normalized)	[WT, YPD](normalized)	[WT, YPGly](normalized)	[sef1, YPD](normalized)	[sef1, YPGly](normalized)	Sequence	Chromosome End Index_Avadis_	Chromosome Number_Avadis_	Chromosome Start Index_Avadis_	Chromosome Strand_Avadis_	ControlType	Cytoband	EnsemblID	EntrezGeneID	GenbankAccession	GeneName	GenomicCoordinates	Go	RefSeqAccession	TIGRID	UniGeneID
A_06_P1197	0.000425	6.01e-07	YBL066C	64.7083	up	SEF1	Chr II from 100115-96669, Genome Release 64-2-1, reverse complement, Verified ORF, "Putative transcription factor; has homolog in Kluyveromyces lactis" [YBL066C]	366.983	558.584	566.385	924.01	15.4149	9.35905	-5.29744	-4.01172	-4.53547	-3.43234	-9.46689	-10.0276	GTAATTCCTGATCTCTCCATGAAAAGATCAGTAAGCACTCCCGTTAATCATTTTCCTGCG	97243	chrII	97184	-	FALSE		YBL066C.1	852214	NM_001178306	Sef1p	chrII:97243-97184	GO:0008150|GO:0003674|GO:0006355|GO:0006357|GO:0000981|GO:0008270|GO:0005634|GO:0005575|GO:0003677|GO:0046872|GO:0030435|GO:0006351	NM_001178306	TC17138
A_06_P4949	0.00631158	0.000202	YLR136C	8.22773	up	TIS11	Chr XII from 416658-415801, Genome Release 64-2-1, reverse complement, Verified ORF, "mRNA-binding protein expressed during iron starvation; binds to a sequence element in the 3'-untranslated regions of specific mRNAs to mediate their degradation; involved in iron homeostasis; protein increases in abundance and relative distribution to the nucleus increases upon DNA replication stress; TIS11 has …	1896.79	8360.33	546.696	1258.21	666.848	1162.03	-2.91793	-0.123079	-4.53026	-3.12796	-4.07076	-3.16357	TTACTGTAACGTCTCTTCGACTAGCAAACAATCAGACGAAAAGAGAAGCAATGGTCGCGG	415922	chrXII	415863	-	FALSE		YLR136C	850827	NM_001182023	Tis11p	chrXII:415922-415863	GO:0006879|GO:0061158|GO:0005737|GO:0000932|GO:0003723|GO:0000956|GO:0005634|GO:0003730|GO:0003729|GO:0046872|GO:0005829	NM_001182023	TC19198
A_06_P1173	0.000425	5.89e-07	YBL043W	7.80298	up	ECM13	Chr II from 136688-137461, Genome Release 64-2-1, Verified ORF, "Non-essential protein of unknown function; induced by treatment with 8-methoxypsoralen and UVA irradiation; ECM13 has a paralog, YJR115W, that arose from the whole genome duplication" [YBL043W]	28470.6	26581	521.91	2738.9	479.478	3926.01	0.986828	1.56668	-4.5947	-1.85111	-4.55647	-1.39735	AATATTTGACTCACACAAACTCTCATTCCGAGCAGACGGATGAACTTGCCGAATCAACGC	137243	chrII	137184	+	FALSE		YBL043W	852237	NM_001178283	Ecm13p	chrII:137184-137243	GO:0008150|GO:0003674|GO:0071555|GO:0005575|GO:0035690	NM_001178283	TC21679
A_06_P5438	0.00127704	7.58e-06	YMR011W	6.91501	up	HXT2	Chr XIII from 288079-289704, Genome Release 64-2-1, Verified ORF, "High-affinity glucose transporter of the major facilitator superfamily; expression is induced by low levels of glucose and repressed by high levels of glucose" [YMR011W]	87755.3	40216.9	123249	16947.6	82343.2	6030.02	2.62612	2.05215	3.29376	0.731365	2.89869	-0.737579	GTCAAACCATGGAAATCTGGTAGCTGGATCTCAAAAGAAAAAAGAGTTTCCGAGGAATAA	289703	chrXIII	289644	+	FALSE		YMR011W	855023	NM_001182507	hexose transporter HXT2	chrXIII:289644-289703	GO:0005215|GO:0000324|GO:0005886|GO:0022857|GO:0008643|GO:0055085|GO:0015761|GO:0071944|GO:0015750|GO:0015755|GO:0015578|GO:0016020|GO:0015758|GO:0046323|GO:0005887|GO:0022891|GO:0015146|GO:0005353|GO:0006810|GO:0005351|GO:0016021|GO:0005355|GO:0015992	NM_001182507	TC17805
A_06_P7051	3.45e-05	7.26e-09	YPR006C	6.5939	up	ICL2	Chr XVI from 568996-567269, Genome Release 64-2-1, reverse complement, Verified ORF, "2-methylisocitrate lyase of the mitochondrial matrix; functions in the methylcitrate cycle to catalyze the conversion of 2-methylisocitrate to succinate and pyruvate; ICL2 transcription is repressed by glucose and induced by ethanol" [YPR006C]	15821.2	158850	9023.27	54599.9	8061.5	26063.5	0.146814	4.12358	-0.48131	2.43118	-0.474305	1.40244	GCATTCAGATGGAGTATCATTCTGGGAATTAGCCAATAGCTTCCAAAGTGACGGAATGAA	567500	chrXVI	567441	-	FALSE		YPR006C.1	856114	NM_001184103	methylisocitrate lyase ICL2	chrXVI:567500-567441	GO:0005739|GO:0046912|GO:0046421|GO:0005759|GO:0008152|GO:0019629|GO:0004451|GO:0003824|GO:0019752|GO:0006097|GO:0016829	NM_001184103	TC17662
A_06_P6747	0.00364161	4.67e-05	YOR383C	6.23233	up	FIT3	Chr XV from 1061055-1060441, Genome Release 64-2-1, reverse complement, Verified ORF, "Mannoprotein that is incorporated into the cell wall; incorporated via a glycosylphosphatidylinositol (GPI) anchor; involved in the retention of siderophore-iron in the cell wall " [YOR383C]	2793.58	127822	2252	30616.2	1914.85	22103.7	-2.37549	3.794	-2.51268	1.42533	-2.55291	1.15423	AGCAGCAACACCTGGTCTCCAAGTAGTACTTCTACCAGCTCAGAAGCTGCTACCTCTTCT	1060651	chrXV	1060592	-	FALSE		YOR383C	854565	NM_001183803	Fit3p	chrXV:1060651-1060592	GO:0003674|GO:0000324|GO:0016020|GO:0009277|GO:0006810|GO:0005618|GO:0015891|GO:0005576|GO:0031225|GO:0055072|GO:0071944|GO:0006811	NM_001183803	TC22093
A_06_P3460	0.000322	2.3e-07	YGR239C	5.91513	up	PEX21	Chr VII from 970053-969187, Genome Release 64-2-1, reverse complement, Verified ORF, "Peroxin required for peroxisomal matrix protein targeting; acts on proteins containing the PTS2 targeting sequence; interacts with Pex7p; partially redundant with Pex18p; relative distribution to cytoplasmic foci increases upon DNA replication stress; PEX21 has a paralog, PEX18, that arose from the whole genome …	12843	17586.8	1670.37	3226.28	1564.4	3309.47	-0.151458	0.977475	-2.9171	-1.62036	-2.82926	-1.58694	ACTATCTGAGTCGAAGTTTATTCAGTTAATGAGAAACATTAGTAGCGGTGACGTGACTTT	969369	chrVII	969310	-	FALSE		YGR239C.1	853154	NM_001181368	Pex21p	chrVII:969369-969310	GO:0005515|GO:0005737|GO:0016020|GO:0051099|GO:0016558|GO:0005778|GO:0005829|GO:0005777	NM_001181368	TC19180
A_06_P4238	0.0014376	9.74e-06	YJL216C	5.73237	up	IMA5	Chr X from 26086-24341, Genome Release 64-2-1, reverse complement, Verified ORF, "Alpha-glucosidase; specificity for isomaltose, maltose, and palatinose, but not alpha-methylglucoside; most distant member of the IMA isomaltase family, but with similar catalytic properties as Ima1p and Ima2p; not required for isomaltose utilization, but Ima5p overexpression allows the ima1 null mutant to grow on i…	892.666	1700.83	1612.9	651.222	1007.04	306.99	-4.03428	-2.52406	-2.98064	-3.97129	-3.46456	-5.04319	CCTTACAAGTTAGAAAGGAGCACAAAGATATCCTTGTTTATGGACATAACTTTCAGTTCA	24612	chrX	24553	-	FALSE		YJL216C	853214	NM_001181649	oligo-1,6-glucosidase IMA5	chrX:24612-24553	GO:0004574|GO:0016787|GO:0046352|GO:0005975|GO:0016798|GO:0008152|GO:0000023|GO:0005575|GO:0003824	NM_001181649	TC17640
A_06_P6497	0.00353635	4.22e-05		5.26282	up			1685.54	1257.29	191.071	289.544	213.645	264.319	-3.09556	-2.82799	-6.05938	-5.10903	-5.73046	-5.22383	CCCGATCTGTATCTTATTATCTACCAAGGTAATTCAGGTTCAGAAAAAGTGTATCCAATA	580220	chrXV	580161	-	FALSE		YOR135C.1				chrXV:580220-580161
A_06_P6746	0.0107037	0.000572	YOR382W	5.0202	up	FIT2	Chr XV from 1059531-1059992, Genome Release 64-2-1, Verified ORF, "Mannoprotein that is incorporated into the cell wall; incorporated via a glycosylphosphatidylinositol (GPI) anchor; involved in the retention of siderophore-iron in the cell wall " [YOR382W]	768.023	14760.2	535.15	3934.38	457.019	3339.37	-4.23162	0.722931	-4.55216	-1.72473	-4.62129	-1.60481	ACCACTAGAACTGTCGTTGTCAGTAATAGTGATGCTACTTACACAAAGGTTGTCACCGAA	1059750	chrXV	1059691	+	FALSE		YOR382W	854564	NM_001183802	Fit2p	chrXV:1059691-1059750	GO:0003674|GO:0000324|GO:0016020|GO:0009277|GO:0006810|GO:0005618|GO:0015891|GO:0005576|GO:0031225|GO:0055072|GO:0071944|GO:0006811	NM_001183802
A_06_P6498	0.000337	3e-07	YOR136W	4.88224	up	IDH2	Chr XV from 580250-581359, Genome Release 64-2-1, Verified ORF, "Subunit of mitochondrial NAD(+)-dependent isocitrate dehydrogenase; complex catalyzes the oxidation of isocitrate to alpha-ketoglutarate in the TCA cycle; phosphorylated" [YOR136W]	299033	250281	39882.8	69520.2	47855.8	56724.8	4.39018	4.8046	1.66325	2.78588	2.10679	2.51706	GGTCAAGATAAAGCGAATCCAACTGCCCTACTTTTATCTTCAGTAATGATGTTAAACCAC	581219	chrXV	581160	+	FALSE		YOR136W.1	854303	NM_001183555	isocitrate dehydrogenase (NAD(+)) IDH2	chrXV:581160-581219	GO:0005962|GO:0000287|GO:0006099|GO:0006537|GO:0003723|GO:0003824|GO:0046872|GO:0016616|GO:0005739|GO:0006102|GO:0051287|GO:0004449|GO:0005759|GO:0008152|GO:0016491|GO:0055114	NM_001183555	TC18672
A_06_P5808	0.000824	3.1e-06	YNL037C	4.50327	up	IDH1	Chr XIV from 559002-557920, Genome Release 64-2-1, reverse complement, Verified ORF, "Subunit of mitochondrial NAD(+)-dependent isocitrate dehydrogenase; complex catalyzes the oxidation of isocitrate to alpha-ketoglutarate in the TCA cycle" [YNL037C]	315040	291223	34041.4	101169	18007.5	72110.1	4.47011	5.03286	1.41105	3.34255	0.67285	2.86189	ATGATCCTTTCCTCCACGTTAATGTTGAACCATTTGGGTTTGAATGAATATGCTACTAGA	558100	chrXIV	558041	-	FALSE		YNL037C.1	855691	NM_001182876	isocitrate dehydrogenase (NAD(+)) IDH1	chrXIV:558100-558041	GO:0042645|GO:0005962|GO:0000287|GO:0006099|GO:0006537|GO:0003723|GO:0003824|GO:0046872|GO:0016616|GO:0005739|GO:0006102|GO:0051287|GO:0004449|GO:0005759|GO:0008152|GO:0016491|GO:0055114	NM_001182876	TC18731
A_06_P4772	3.45e-05	1.23e-08	YLL027W	4.40038	up	ISA1	Chr XII from 87403-88155, Genome Release 64-2-1, Verified ORF, "Protein required for maturation of mitochondrial [4Fe-4S] proteins; functions in a complex with Isa2p and possibly Iba57p; isa1 deletion causes loss of mitochondrial DNA and respiratory deficiency; depletion reduces growth on nonfermentable carbon sources; functional ortholog of bacterial A-type ISC proteins" [YLL027W]	75802.7	92169.7	12097	18041.9	12958.3	23132.8	2.41517	3.35198	-0.0687566	0.875925	0.206468	1.21436	TTAGCGCTAGAAACCGTGGATGTTCAGGACTAACGTACGATCTACAATATATCACCGAGC	87972	chrXII	87913	+	FALSE		YLL027W.1	850632	NM_001181847	Fe-binding Fe/S cluster assembly protein ISA1	chrXII:87913-87972	GO:0005739|GO:0051539|GO:0051536|GO:0016226|GO:0005506|GO:0051537|GO:0005198|GO:0005759|GO:0009102|GO:0046872|GO:0008198	NM_001181847	TC22067
A_06_P3112	0.000501	9.37e-07	YGL157W	4.34423	up	ARI1	Chr VII from 209006-210049, Genome Release 64-2-1, Verified ORF, "NADPH-dependent aldehyde reductase; utilizes aromatic and alophatic aldehyde substrates; member of the short-chain dehydrogenase/reductase superfamily" [YGL157W]	10792.8	368.041	9002.62	237.422	7339.7	95.392	-0.410388	-4.61382	-0.518032	-5.37627	-0.607197	-6.73292	AATGTACCGGCCAAAGATTAGTATTGAGTGAAGGTTTATTCTGCTGTCAAGAAATCGTTG	209851	chrVII	209792	+	FALSE		YGL157W.1	852720	NM_001181022	carbonyl reductase (NADPH-dependent) ARI1	chrVII:209792-209851	GO:0050662|GO:0008150|GO:0005737|GO:0004090|GO:0016491|GO:0005634|GO:0003824|GO:0055114	NM_001181022	TC20419
A_06_P7047	0.00139446	9.2e-06	YPR002W	4.3333	up	PDH1	Chr XVI from 558385-559935, Genome Release 64-2-1, Verified ORF, "Putative 2-methylcitrate dehydratase; mitochondrial protein that participates in respiration; induced by diauxic shift; homologous to E. coli PrpD, may take part in the conversion of 2-methylcitrate to 2-methylisocitrate" [YPR002W]	8687.35	116296	400.687	51522.3	334.338	27996.2	-0.731813	3.63616	-4.98525	2.33332	-5.06303	1.52069	ATCACGATCCTGATAAAAGGTCGATAGGAAACGCTCTTCTCATAGAGCTGAACGATGGGA	559717	chrXVI	559658	+	FALSE		YPR002W	856108	NM_001184099	putative 2-methylcitrate dehydratase	chrXVI:559658-559717	GO:0005739|GO:0003674|GO:0005737|GO:0051537|GO:0019541|GO:0047547|GO:0019629|GO:0005741|GO:0016829	NM_001184099	TC17907
A_06_P2607	0.00968796	0.000454	YEL065W	3.25658	up	SIT1	Chr V from 27657-29543, Genome Release 64-2-1, Verified ORF, "Ferrioxamine B transporter; member of the ARN family of transporters that specifically recognize siderophore-iron chelates; transcription is induced during iron deprivation and diauxic shift; potentially phosphorylated by Cdc28p" [YEL065W]	932.561	14332.1	421.277	4984.72	399.037	4880.69	-3.95648	0.67373	-4.8997	-1.28246	-4.8231	-1.02963	TCATTACAACTTATACCTGGGGAACACCAGAAAGAATAGCTTTAGTCATGTCTTACCGCT	29322	chrV	29263	+	FALSE		YEL065W	856644	NM_001178880	siderophore transporter	chrV:29263-29322	GO:0005774|GO:0000324|GO:0005886|GO:0031410|GO:0055085|GO:0055072|GO:0006879|GO:0016020|GO:0006810|GO:0015891|GO:0016021|GO:0010008|GO:0005768|GO:0006811|GO:0015344	NM_001178880	TC20552
A_06_P5429	0.000664	1.89e-06	YMR002W	3.11511	up	MIX17	Chr XIII from 272193-272663, Genome Release 64-2-1, Verified ORF, "Mitochondrial intermembrane space protein; required for normal oxygen consumption; contains twin cysteine-x9-cysteine motifs; protein abundance increases in response to DNA replication stress" [YMR002W]	74346.2	88372.4	24974.1	37892.8	19291.3	30902.9	2.386	3.28361	0.971772	1.9257	0.797687	1.64433	TGGGAAGAACTTGTGAAATAGACGCGAGAAACTTTACACGTTGTTTGGATGAAAACAACG	272592	chrXIII	272533	+	FALSE		YMR002W	855014	NM_001182498	Mix17p	chrXIII:272533-272592	GO:0009060|GO:0005739|GO:0005758|GO:0003674|GO:0005737|GO:0005634|GO:0007005	NM_001182498	TC20888
A_06_P3164	0.00766146	0.000294	YGL209W	3.05393	up	MIG2	Chr VII from 95858-97006, Genome Release 64-2-1, Verified ORF, "Zinc finger transcriptional repressor; cooperates with Mig1p in glucose-induced gene repression; under low glucose conditions relocalizes to mitochondrion, where it interacts with Ups1p, antagonizes mitochondrial fission factor Dnm1p, indicative of a role in mitochondrial fusion or regulating morphology; regulates filamentous growth …	6247.28	381.722	2296.9	238.309	1998.45	144.68	-1.19481	-4.54613	-2.47492	-5.3796	-2.50365	-6.15679	CCGCCTGTACGTAACCTACTGAAACAAATTGATGTTTTCAACGGTCCCAAAAGAGTTTAA	97010	chrVII	96951	+	FALSE		YGL209W.1	852663	NM_001181074	Mig2p	chrVII:96951-97010	GO:1900436|GO:0006355|GO:0005975|GO:0005634|GO:0000122|GO:0000978|GO:0003676|GO:0003677|GO:0046872|GO:0006351|GO:0005739|GO:0043565|GO:0001078|GO:0045944|GO:0000433	NM_001181074	TC18590
A_06_P3558	0.00841783	0.000362	YHL040C	2.93822	up	ARN1	Chr VIII from 20971-19088, Genome Release 64-2-1, reverse complement, Verified ORF, "ARN family transporter for siderophore-iron chelates; responsible for uptake of iron bound to ferrirubin, ferrirhodin, and related siderophores; protein increases in abundance and relocalizes to the vacuole upon DNA replication stress" [YHL040C]	586.514	2654.18	471.874	934.524	425.454	995.99	-4.62926	-1.78156	-4.75679	-3.55227	-4.71946	-3.3365	GTGGCTTTAGTATTTTGTGTTCCATTAATTGCATTCTCCTTATGTCTAAGGGATCCTAAA	19267	chrVIII	19208	-	FALSE		YHL040C	856345	NM_001179120	siderophore transporter	chrVIII:19267-19208	GO:0005774|GO:0000324|GO:0005886|GO:0005634|GO:0031410|GO:0055072|GO:0071944|GO:0006879|GO:0005737|GO:0016020|GO:0006810|GO:0015891|GO:0016021|GO:0010008|GO:0015343|GO:0005768|GO:0006811	NM_001179120	TC17487
A_06_P2680	0.00474838	8.97e-05	YER053C	2.92979	up	PIC2	Chr V from 259639-258737, Genome Release 64-2-1, reverse complement, Verified ORF, "Mitochondrial copper and phosphate carrier; imports copper and inorganic phosphate into mitochondria; functionally redundant with Mir1p but less abundant than Mir1p under normal conditions; expression is induced at high temperature" [YER053C]	50774.7	27778.4	45736.8	16657.6	39684.1	10736.7	1.83189	1.63224	1.85722	0.758544	1.82978	0.0814426	TACAGCAAATATCAGTCAGTTTTGTAGGTGGTTATCTGGCAGGTATATTATGTGCTGCAG	259016	chrV	258957	-	FALSE		YER053C.1	856779	NM_001178944	Cu/Pi carrier	chrV:259016-258957	GO:0005739|GO:0006878|GO:0016020|GO:0015088|GO:0035435|GO:0006810|GO:0005743|GO:0005315|GO:0035434|GO:0016021	NM_001178944	TC19769
A_06_P6894	0.000322	1.84e-07	YPL135W	2.8636	up	ISU1	Chr XVI from 297553-298050, Genome Release 64-2-1, Verified ORF, "Conserved protein of the mitochondrial matrix; performs a scaffolding function during assembly of iron-sulfur clusters, interacts physically and functionally with yeast frataxin (Yfh1p); isu1 isu2 double mutant is inviable; ISU1 has a paralog, ISU2, that arose from the whole genome duplication" [YPL135W]	77964.4	122053	17200.5	36751.1	18985.3	46845.4	2.45445	3.74604	0.421067	1.88696	0.755385	2.22821	GTACAGGGGATGACCTTGGACGATGCGGCAAAAATTAAGAACACTGAAATTGCTAAGGAG	297938	chrXVI	297879	+	FALSE		YPL135W	855968	NM_001183949	iron-binding protein ISU1	chrXVI:297879-297938	GO:0006879|GO:0005739|GO:0002098|GO:0051539|GO:0051536|GO:0016226|GO:0005506|GO:0051537|GO:0005759|GO:0044571|GO:0046872|GO:0008198	NM_001183949	TC20688
A_06_P5446	0.00183278	1.37e-05	YMR018W	2.8317	up	PEX9	Chr XIII from 310208-311752, Genome Release 64-2-1, Uncharacterized ORF, "Putative protein of unknown function with similarity to human PEX5Rp; transcription increases during colony development similar to genes involved in peroxisome biogenesis; YMR018W is not an essential gene; PEX5Rp is also known as peroxin protein 5 related protein" [YMR018W]	41.653	872.699	38.6441	498.122	46.2285	325.53	-8.41931	-3.4451	-8.33355	-4.3251	-7.99995	-4.94676	GGTGACTATGTAAAAGCAAGCAAAATGCTAATCGAAGTTATACTGTTACGAAGTAAAGGA	311589	chrXIII	311530	+	FALSE		YMR018W	855032	NM_001182514	hypothetical protein	chrXIII:311530-311589	GO:0008150|GO:0003674|GO:0016560|GO:0005052|GO:0005575|GO:0005778|GO:0005829	NM_001182514	TC17922
A_06_P3667	0.0025101	2.1e-05	YHR092C	2.82038	up	HXT4	Chr VIII from 288811-287081, Genome Release 64-2-1, reverse complement, Verified ORF, "High-affinity glucose transporter; member of the major facilitator superfamily, expression is induced by low levels of glucose and repressed by high levels of glucose; HXT4 has a paralog, HXT7, that arose from the whole genome duplication" [YHR092C]	89844.7	832.427	124004	583.26	94673.5	333.744	2.65953	-3.42484	3.31296	-4.07533	3.10903	-4.92073	AAGAAGGTGTTTTGCCATGGAAATCACCTTCTTGGTTCCACCAAACAAGAGAGGTACTGA	287107	chrVIII	287083	-	FALSE		YHR092C	856492	NM_001179222	hexose transporter HXT4	chrVIII:287107-287083	GO:0005215|GO:0005886|GO:0022857|GO:0008643|GO:0055085|GO:0015761|GO:0071944|GO:0008645|GO:0015750|GO:0015755|GO:0015578|GO:0016020|GO:0046323|GO:0005887|GO:0022891|GO:0015146|GO:0005353|GO:0006810|GO:0005351|GO:0016021|GO:0005355|GO:0015992	NM_001179222	TC17655
A_06_P3565	0.000649	1.7e-06	YHL047C	2.7545	up	ARN2	Chr VIII from 10213-8351, Genome Release 64-2-1, reverse complement, Verified ORF, "Transporter; member of the ARN family of transporters that specifically recognize siderophore-iron chelates; responsible for uptake of iron bound to the siderophore triacetylfusarinine C" [YHL047C]	2086.27	8416.71	2401.79	3398.24	2036.2	3364.52	-2.79508	-0.105959	-2.40362	-1.60597	-2.45547	-1.56775	CTGACAGAGAATATGTCCAAACCAAGGAAGATGATCCTATCAATGACTGGATCGCGAAAC	8437	chrVIII	8378	-	FALSE		YHL047C	856338	NM_001179127	siderophore transporter	chrVIII:8437-8378	GO:0005774|GO:0009237|GO:0000324|GO:0005886|GO:0055085|GO:0055072|GO:0006879|GO:0016020|GO:0006810|GO:0015891|GO:0016021|GO:0010008|GO:0015343|GO:0005768|GO:0006811	NM_001179127	TC17458
A_06_P2605	0.0022012	1.77e-05	YEL063C	2.69408	up	CAN1	Chr V from 33466-31694, Genome Release 64-2-1, reverse complement, Verified ORF, "Plasma membrane arginine permease; requires phosphatidyl ethanolamine (PE) for localization, exclusively associated with lipid rafts; mutation confers canavanine resistance; CAN1 has a paralog, ALP1, that arose from the whole genome duplication" [YEL063C]	4906.54	7197.76	5122.68	2870.72	5108.68	2909.48	-1.54685	-0.337713	-1.3037	-1.78982	-1.13991	-1.76751	GCTGCCGCCTATATCTCTATTTTCCTGTTCTTAGCTGTTTGGATCTTATTTCAATGCATA	31885	chrV	31826	-	FALSE		YEL063C	856646	NM_001178878	arginine permease CAN1	chrV:31885-31826	GO:0005773|GO:0005886|GO:0005783|GO:0006865|GO:0055085|GO:0005739|GO:0015802|GO:0015297|GO:0016020|GO:0005887|GO:0015181|GO:0006810|GO:0015174|GO:0045121|GO:0016021|GO:0015809|GO:0015179|GO:0015807|GO:0010008|GO:0005768	NM_001178878	TC17602
A_06_P4839	0.000501	1.01e-06	YLR027C	2.67401	up	AAT2	Chr XII from 198085-196829, Genome Release 64-2-1, reverse complement, Verified ORF, "Cytosolic aspartate aminotransferase involved in nitrogen metabolism; localizes to peroxisomes in oleate-grown cells" [YLR027C]	213880	133850	56954.9	48708.3	63233.9	54533.6	3.91179	3.88239	2.17246	2.29915	2.50879	2.46338	GATTGACTCCTCAAATGGTTAAACGACTTGAAGAAACCCACGCAGTTTACTTGGTTGCCT	196993	chrXII	196934	-	FALSE		YLR027C.1	850714	NM_001181914	aspartate transaminase AAT2	chrXII:196993-196934	GO:0006520|GO:0019266|GO:0006532|GO:0009058|GO:0008483|GO:0003824|GO:0042802|GO:0005829|GO:0005739|GO:0005737|GO:0030170|GO:0006529|GO:0004069|GO:0016740|GO:0080130|GO:0005777	NM_001181914	TC19459
A_06_P7045	0.000856	3.82e-06	YPR001W	2.47895	up	CIT3	Chr XVI from 556377-557837, Genome Release 64-2-1, Verified ORF, "Dual specificity mitochondrial citrate and methylcitrate synthase; catalyzes the condensation of acetyl-CoA and oxaloacetate to form citrate and that of propionyl-CoA and oxaloacetate to form 2-methylcitrate" [YPR001W]	1309.71	62196.1	786.861	38294	624.294	26648	-3.45256	2.74355	-4.00882	1.9341	-4.15483	1.43382	CTGCATCGGGGATTTTGTTTTATCATTATGGAATCAGGGAATTATTATTCTTTACCGTCA	557691	chrXVI	557632	+	FALSE		YPR001W.1	856107	NM_001184098	citrate (Si)-synthase CIT3	chrXVI:557632-557691	GO:0005739|GO:0006099|GO:0050440|GO:0046912|GO:0004108|GO:0019629|GO:0016740	NM_001184098	TC18043
A_06_P6962	0.000976	5.39e-06	YPL202C	2.42076	up	AFT2	Chr XVI from 169338-168088, Genome Release 64-2-1, reverse complement, Verified ORF, "Iron-regulated transcriptional activator; activates genes involved in intracellular iron use and required for iron homeostasis and resistance to oxidative stress; AFT2 has a paralog, AFT1, that arose from the whole genome duplication" [YPL202C]	4322.85	2684.88	1611.95	1120.85	1742.56	1254.48	-1.72975	-1.75061	-2.97843	-3.13715	-2.69152	-3.02607	ATCTTCACCAAATTTTATGGAAACAGACGCTCCTTATGGAGATGAGATCATTAAAGTTTC	168324	chrXVI	168265	-	FALSE		YPL202C	855899	NM_001184016	Aft2p	chrXVI:168324-168265	GO:0006355|GO:0006366|GO:0072715|GO:0000982|GO:0005634|GO:0036086|GO:0000978|GO:0006351|GO:0005739|GO:0006879|GO:0043565|GO:0001077|GO:0045944|GO:0034599|GO:0032048|GO:2000185	NM_001184016	NP255392
A_06_P1324	0.000854	3.66e-06	YBR076W	2.40381	up	ECM8	Chr II from 390227-391291, Genome Release 64-2-1, Verified ORF, "Non-essential protein of unknown function" [YBR076W]	1185.6	1945.42	1024.12	1357.43	822.559	858.183	-3.59558	-2.26341	-3.62642	-2.87212	-3.76315	-3.52873	GGATTTCGAGTCTCTAAGAAACCTCAATGCTGATTATAATGGGATGTCGTATATTCAAAC	391165	chrII	391106	+	FALSE		YBR076W	852368	NM_001178424	Ecm8p	chrII:391106-391165	GO:0008150|GO:0003674|GO:0051321|GO:0071555|GO:0005575	NM_001178424	TC18852
A_06_P7037	0.00800362	0.000317	YPL276W	2.2142	up	FDH1	Chr XV from 1072923-1071793, Genome Release 64-2-1, reverse complement, Verified ORF, "NAD(+)-dependent formate dehydrogenase; may protect cells from exogenous formate" [YOR388C]	46.0649	123273	34.2764	88494.3	36.5134	57526.3	-8.27639	3.69401	-8.50905	3.16803	-8.35316	2.54723	GAGCACGTTATGGCCACAATTTTGGTTTTGATAAGAAACTATAATGGTGGTCATCAATAA	18385	chrXVI	18326	+	FALSE		YPL276W.1	854570	NM_001183808	formate dehydrogenase (NAD+)	chrXVI:18326-18385	GO:0005737|GO:0004617|GO:0051287|GO:0008863|GO:0009070|GO:0008152|GO:0016491|GO:0042183|GO:0055114|GO:0016616|GO:0005829	NM_001183808	TC19602
A_06_P2835	0.00409402	5.91e-05	YFL011W	2.17715	up	HXT10	Chr VI from 112345-113985, Genome Release 64-2-1, Verified ORF, "Putative hexose transporter; expressed at low levels and expression is repressed by glucose" [YFL011W]	555.59	924.704	753.75	516.671	624.869	445.621	-4.69071	-3.35388	-4.0712	-4.28335	-4.15091	-4.47632	AAAGAATAAAGCCATGGAAGTCCGGAGGTTGGATTCCCAGTTCTAGAAGAACACCACAAC	113938	chrVI	113879	+	FALSE		YFL011W	850536	NM_001179955	hexose transporter HXT10	chrVI:113879-113938	GO:0005215|GO:0000324|GO:0005886|GO:0022857|GO:0008643|GO:0055085|GO:0015761|GO:0071944|GO:0008645|GO:0005739|GO:0015755|GO:0015757|GO:0015578|GO:0016020|GO:0046323|GO:0005887|GO:0022891|GO:0005353|GO:0006810|GO:0005354|GO:0005351|GO:0016021|GO:0005355|GO:0015992	NM_001179955	TC21878
A_06_P6542	0.0160618	0.00122253	YOR180C	2.16147	up	DCI1	Chr XV from 675167-674352, Genome Release 64-2-1, reverse complement, Verified ORF, "Peroxisomal protein; identification as a delta(3,5)-delta(2,4)-dienoyl-CoA isomerase involved in fatty acid metabolism is disputed; DCI1 has a paralog, ECI1, that arose from the whole genome duplication" [YOR180C]	493.89	9646.61	548.081	6632.34	488.825	4526.53	-4.86024	-0.0334368	-4.52621	-0.582843	-4.50413	-1.14545	AGAAGGGCTTTATCCGAAAAGTGTACTAGGTATGAAAGAATTGTTACACAGTGAAATGAA	674533	chrXV	674474	-	FALSE		YOR180C.1	854352	NM_001183599	putative dodecenoyl-CoA isomerase DCI1	chrXV:674533-674474	GO:0006629|GO:0005737|GO:0006635|GO:0005782|GO:0004165|GO:0008152|GO:0006631|GO:0016853|GO:0003824|GO:0005777	NM_001183599	TC19285
A_06_P5565	0.00631158	0.000201	YMR134W	2.13758	up	ERG29	Chr XIII from 537838-538551, Genome Release 64-2-1, Verified ORF, "Protein of unknown function involved in ergosterol biosynthesis; conditional mutants produce less ergosterol, display impaired oxygen consumption, respiratory growth, mitochondrial iron utilization, and are more sensitive to oxidative stress; mutant bm-8 has a growth defect on iron-limited medium that is complemented by overexpres…	12049.9	10592.5	4024.58	4234.07	4029.65	5566.32	-0.242497	0.255448	-1.66388	-1.2211	-1.47959	-0.840528	GTGTATTGAGGCTGAGACTTTACCACTACTTTAAAGATTGCGAAATATATCGCGATATAA	538386	chrXIII	538327	+	FALSE		YMR134W	855164	NM_001182635	Erg29p	chrXIII:538327-538386	GO:0006879|GO:0006696|GO:0003674|GO:0005737|GO:0016020|GO:0005783|GO:0005623|GO:0016021|GO:0007005|GO:0005635	NM_001182635	TC19578
A_06_P5113	0.00130624	8.16e-06	YLR297W	2.1127	up	YLR297W	Chr XII from 724044-724433, Genome Release 64-2-1, Verified ORF, "Protein of unknown function; green fluorescent protein (GFP)-fusion protein localizes to the vacuole; not an essential gene; induced by treatment with 8-methoxypsoralen and UVA irradiation; relocalizes from nucleus to vacuole upon DNA replication stress; YLR297W has a paralog, YOR186W, that arose from the whole genome duplication" …	2801.55	1789.26	1893.02	993.252	1571.26	953.598	-2.35307	-2.33003	-2.73636	-3.30932	-2.82728	-3.40912	CACTCGTTTCTGGGACCCCGGATCTCTCAAATTTTAACCTCGATAATGAACCACTGGAAA	724271	chrXII	724212	+	FALSE		YLR297W.1	851004	NM_001182185	hypothetical protein	chrXII:724212-724271	GO:0005773|GO:0008150|GO:0005774|GO:0003674|GO:0005737|GO:0000324|GO:0016020|GO:0000329|GO:0005634|GO:0016021	NM_001182185	TC21217
A_06_P7036	0.0149701	0.00103546	YPL275W	2.09172	up	FDH1	Chr XV from 1072923-1071793, Genome Release 64-2-1, reverse complement, Verified ORF, "NAD(+)-dependent formate dehydrogenase; may protect cells from exogenous formate" [YOR388C]	74.8251	159505	58.1078	121134	95.5541	78425.2	-7.57613	4.06197	-7.7467	3.62218	-6.86169	2.99728	GAGTGGGATATTGCCGGCGTGGCTAAAAAATGAGTATGATCTGGAAGACAAAATAATTTC	18457	chrXVI	18398	+	FALSE		YPL275W.1	854570	NM_001183808	formate dehydrogenase (NAD+)	chrXVI:18398-18457	GO:0005737|GO:0004617|GO:0051287|GO:0008863|GO:0009070|GO:0008152|GO:0016491|GO:0042183|GO:0055114|GO:0016616|GO:0005829	NM_001183808	TC19602
A_06_P6752	0.0172375	0.00138912	YOR388C	2.05867	up	FDH1	Chr XV from 1072923-1071793, Genome Release 64-2-1, reverse complement, Verified ORF, "NAD(+)-dependent formate dehydrogenase; may protect cells from exogenous formate" [YOR388C]	79.6577	169626	53.0889	133580	68.2097	83969.6	-7.51157	4.13262	-7.87823	3.75693	-7.32553	3.0909	TGAGTGGGATATTGCCGGCGTGGCTAAAAATGAGTATGATCTGGAAGACAAAATAATTTC	18457	chrXVI	18397	+	FALSE		YOR388C.1	854570	NM_001183808	formate dehydrogenase (NAD+)	chrXVI:18397-18457	GO:0005737|GO:0004617|GO:0051287|GO:0008863|GO:0009070|GO:0008152|GO:0016491|GO:0042183|GO:0055114|GO:0016616|GO:0005829	NM_001183808	TC19602
A_06_P6446	0.00480119	9.73e-05	YOR084W	2.01846	up	LPX1	Chr XV from 480587-481750, Genome Release 64-2-1, Verified ORF, "Peroxisomal matrix-localized lipase; required for normal peroxisome morphology; contains a peroxisomal targeting signal type 1 (PTS1) and a lipase motif; peroxisomal import requires the PTS1 receptor, Pex5p and self-interaction; transcriptionally activated by Yrm1p along with genes involved in multidrug resistance; oleic acid induci…	7006.07	64662.2	7797.48	32591.2	6866.91	34050.7	-1.03133	2.81197	-0.697778	1.69793	-0.697199	1.79872	CGGGCTTTCGACTCGTTCAAGAATGAAGCTTTGGTTAAAACGACTAAACAAAAACTGTAA	481752	chrXV	481693	+	FALSE		YOR084W	854251	NM_001183503	triglyceride lipase	chrXV:481693-481752	GO:0004806|GO:0016787|GO:0005782|GO:0007031|GO:0019433|GO:0016298|GO:0005777	NM_001183503	TC18557
A_06_P3113	0.0498429	0.008396	YGL158W	1.9935	up	RCK1	Chr VII from 207033-208571, Genome Release 64-2-1, Verified ORF, "Protein kinase involved in the response to oxidative stress; identified as suppressor of S. pombe cell cycle checkpoint mutations; RCK1 has a paralog, RCK2, that arose from the whole genome duplication" [YGL158W]	531.652	129.233	738.683	123.54	619.568	66.2941	-4.75416	-6.241	-4.09772	-6.33188	-4.2148	-7.2363	AGCGTGCAAAGCATACTAAATGATTCATTCGATGAGAGAGCAGAGACCCTACATTGTGCA	208384	chrVII	208325	+	FALSE		YGL158W	852719	NM_001181023	putative serine/threonine protein kinase RCK1	chrVII:208325-208384	GO:0005516|GO:0005575|GO:0005524|GO:0040020|GO:0035556|GO:0005622|GO:0016310|GO:0004672|GO:0000166|GO:0018105|GO:0004674|GO:0016301|GO:0018107|GO:0006468|GO:0034599|GO:0004683|GO:0016740	NM_001181023	TC17931
A_06_P5377	0.010494	0.000533	YML087C	1.98537	up	AIM33	Chr XIII from 95369-94431, Genome Release 64-2-1, reverse complement, Verified ORF, "Putative protein of unknown function, highly conserved across species; homolog of human CYB5R4; null mutant displays reduced frequency of mitochondrial genome loss; AIM33 has a paralog, PGA3, that arose from the whole genome duplication" [YML087C]	12092.8	19193.2	4871.66	10432.1	3881.68	11012.6	-0.239264	1.11602	-1.39003	0.0485508	-1.5168	0.126619	TTGGGGTGGAGTAATGGGTTTCACAAAGGTAATGGAACCGATAAAGTTTTTGTTTTTTAA	94490	chrXIII	94431	-	FALSE		YML087C	854887	NM_001182446	cytochrome-b5 reductase	chrXIII:94490-94431	GO:0071949|GO:0008150|GO:0003674|GO:0016020|GO:0004128|GO:0005783|GO:0016491|GO:0016021|GO:0005575|GO:0055114	NM_001182446	TC21444
A_06_P1093	0.0361881	0.00494293	YAL067C	1.97327	up	SEO1	Chr I from 9016-7235, Genome Release 64-2-1, reverse complement, Verified ORF, "Putative permease; member of the allantoate transporter subfamily of the major facilitator superfamily; mutation confers resistance to ethionine sulfoxide" [YAL067C]	1273.8	3609.51	760.946	1961.09	677.619	1854.66	-3.49024	-1.46738	-4.07042	-2.43313	-4.0586	-2.44797	GGGGTTTACTTTCACTGCATGTTCTGCTTTTTGTCTCTCCATTTGGACTTTTGTTGTACT	7425	chrI	7366	-	FALSE		YAL067C	851230	NM_001178208	putative permease SEO1	chrI:7425-7366	GO:0006820|GO:0005215|GO:0016020|GO:0022857|GO:0006810|GO:0016021|GO:0055085|GO:0071944	NM_001178208	TC17590
A_06_P1631	0.0376949	0.00528132	YCR010C	1.93862	up	ADY2	Chr III from 133124-132273, Genome Release 64-2-1, reverse complement, Verified ORF, "Acetate transporter required for normal sporulation; phosphorylated in mitochondria; ADY2 has a paralog, ATO2, that arose from the whole genome duplication" [YCR010C]	378.343	156821	398.571	105174	162.172	81971.2	-5.2409	4.01376	-4.97773	3.39027	-6.11166	3.05873	TTACTAGCATTAACTTTCCTACTGTTGTCTATTGGTCACTTTGCTAATAGACTTGGTGTC	132471	chrIII	132412	-	FALSE		YCR010C	850368	NM_001178723	Ady2p	chrIII:132471-132412	GO:0005773|GO:0005774|GO:0051321|GO:0005886|GO:0015696|GO:0008519|GO:0015123|GO:0055085|GO:0005739|GO:0016020|GO:0072488|GO:0019740|GO:0006810|GO:0006847|GO:0006846|GO:0016021|GO:0006811	NM_001178723	TC19331
A_06_P5579	0.00424946	7.2e-05	YMR147W	1.9218	up	YMR147W	Chr XIII from 559199-559870, Genome Release 64-2-1, Uncharacterized ORF, "Putative protein of unknown function" [YMR147W]	741.771	3863.07	546.292	2576.22	471.798	2187.95	-4.28074	-1.27994	-4.56188	-1.93562	-4.59001	-2.22239	CCTTCGTTGAAAAATGCAAACAGGTTTTCTACAACTTCAGTCTGCAAACAGTAGAAAAAT	559690	chrXIII	559631	+	FALSE		YMR147W	855178	NM_001182649	hypothetical protein	chrXIII:559631-559690	GO:0008150|GO:0003674|GO:0071944	NM_001182649	TC19753
A_06_P2609	0.00480119	9.42e-05	YEL067C	1.91043	up	YEL067C	Chr V from 26776-26189, Genome Release 64-2-1, reverse complement, Uncharacterized ORF, "Putative protein of unknown function; the authentic, non-tagged protein is detected in highly purified mitochondria in high-throughput studies" [YEL067C]	153.343	489.038	150.873	288.458	144.894	288.942	-6.55029	-4.21141	-6.40307	-5.10034	-6.31308	-5.14531	GTCTCTGCTGTTATGCAAACGGGAACTATAACTTTCTTCTGGACGTTCCATTTCCCCATC	26302	chrV	26243	-	FALSE		YEL067C.1	856643	NM_001178882	hypothetical protein	chrV:26302-26243	GO:0005739|GO:0008150|GO:0003674	NM_001178882
A_06_P2880	0.00560616	0.000131	YFL054C	1.90952	up	AQY3	Chr VI from 22787-20847, Genome Release 64-2-1, reverse complement, Uncharacterized ORF, "Putative channel-like protein; similar to Fps1p; mediates passive diffusion of glycerol in the presence of ethanol" [YFL054C]	3983.45	3164.34	6948.19	2552.55	4716.97	1885.68	-1.86003	-1.49578	-0.870705	-1.95675	-1.24056	-2.42899	TTGCTGGAGCACTCATATATGACATTTTCATTTTTACTGGATGCGAATCCCCAGTCAACT	21052	chrVI	20993	-	FALSE		YFL054C	850490	NM_001179913	Aqy3p	chrVI:21052-20993	GO:0005215|GO:0009992|GO:0055085|GO:0071944|GO:0015168|GO:0034220|GO:0016020|GO:0005887|GO:0015250|GO:0015793|GO:0006810|GO:0006833|GO:0015254|GO:0016021	NM_001179913	TC17435
A_06_P5577	0.0209234	0.001919	YMR145C	1.90386	up	NDE1	Chr XIII from 556475-554793, Genome Release 64-2-1, reverse complement, Verified ORF, "Mitochondrial external NADH dehydrogenase; type II NAD(P)H:quinone oxidoreductase that catalyzes the oxidation of cytosolic NADH; Nde1p and Nde2p provide cytosolic NADH to the mitochondrial respiratory chain; NDE1 has a paralog, NDE2, that arose from the whole genome duplication" [YMR145C]	83093.1	123449	44283.9	77425.6	29819.2	69709.4	2.5483	3.75422	1.80035	2.96057	1.42739	2.82529	GTTCTTGTCGCTATGGATTGGGCTAAAGTTTATTTCTTGGGTAGAGATTCATCTATCTAG	554851	chrXIII	554792	-	FALSE		YMR145C	855176	NM_001182647	NADH-ubiquinone reductase (H(+)-translocating) NDE1	chrXIII:554851-554792	GO:0005739|GO:0003954|GO:0005758|GO:0006116|GO:0016491|GO:0001300|GO:0019655|GO:0055114	NM_001182647	TC17725
A_06_P6006	0.00544561	0.000125	YNL234W	1.87044	up	YNL234W	Chr XIV from 210233-211513, Genome Release 64-2-1, Verified ORF, "Protein of unknown function with similarity to globins; has a functional heme-binding domain; mutant has aneuploidy tolerance; transcription induced by stress conditions; may be involved in glucose signaling or metabolism; regulated by Rgt1" [YNL234W]	1957.57	324.909	2217.18	340.594	1609.58	196.963	-2.87889	-4.78845	-2.52155	-4.87307	-2.82392	-5.69183	GCTACAAATGGTGAAAACTAAAAACGCTACTATACCTCATAATATAACACAAGTACCGAC	211294	chrXIV	211235	+	FALSE		YNL234W	855487	NM_001183072	hypothetical protein	chrXIV:211235-211294	GO:0008150|GO:0005737|GO:0019825|GO:0000329|GO:0020037	NM_001183072	TC18353
A_06_P6539	0.00567722	0.000137	YOR177C	1.8463	up	MPC54	Chr XV from 667179-665785, Genome Release 64-2-1, reverse complement, Verified ORF, "Component of the meiotic outer plaque; a membrane-organizing center which is assembled on the cytoplasmic face of the spindle pole body during meiosis II and triggers the formation of the prospore membrane; potential Cdc28p substrate" [YOR177C]	537.796	810.112	622.072	648.15	501.152	466.369	-4.73046	-3.54095	-4.35843	-3.93548	-4.47132	-4.42559	GGCACTTGATAATGTACTTTGCTTAATCGAAAGCAGTATGAAAACACTGGACAAAAATAG	665933	chrXV	665874	-	FALSE		YOR177C	854349	NM_001183596	Mpc54p	chrXV:665933-665874	GO:0051321|GO:0005816|GO:0035974|GO:0005628|GO:0030435|GO:0032120|GO:0000922|GO:0005737|GO:0007049|GO:0016020|GO:0005198|GO:0005856|GO:0048278|GO:0051301	NM_001183596	TC20605
A_06_P3669	0.0163208	0.0012597	YHR094C	1.82963	up	HXT1	Chr VIII from 292625-290913, Genome Release 64-2-1, reverse complement, Verified ORF, "Low-affinity glucose transporter of the major facilitator superfamily; expression is induced by Hxk2p in the presence of glucose and repressed by Rgt1p when glucose is limiting; HXT1 has a paralog, HXT6, what arose from the whole genome duplication" [YHR094C]	36163.2	364.52	32643.8	307.222	25590.1	226.603	1.34122	-4.60544	1.37985	-5.00244	1.20377	-5.477	GCTGATGACCTAATGCATGATGACCAACCATTTTACAAGAGTTTGTTTAGCAGGAAATAA	290975	chrVIII	290916	-	FALSE		YHR094C	856494	NM_001179224	hexose transporter HXT1	chrVIII:290975-290916	GO:0005215|GO:0005886|GO:0022857|GO:0008643|GO:0055085|GO:0015761|GO:0071944|GO:0015750|GO:0015755|GO:0015757|GO:0015578|GO:0016020|GO:0015758|GO:0046323|GO:0005887|GO:0022891|GO:0015146|GO:0005353|GO:0006810|GO:0005354|GO:0005351|GO:0016021|GO:0005355|GO:0015992	NM_001179224	TC17683
A_06_P4004	0.00841783	0.000361	YIR027C	1.82631	up	DAL1	Chr IX from 407642-406260, Genome Release 64-2-1, reverse complement, Verified ORF, "Allantoinase; converts allantoin to allantoate in the first step of allantoin degradation; expression sensitive to nitrogen catabolite repression" [YIR027C]	394.799	234.322	399.007	189.928	314.388	134.874	-5.19572	-5.34019	-4.99807	-5.75854	-5.14852	-6.20912	GATATCGTTACATGGTGCTGTAAAAATACATCCCATCAGGTAGGACTATCTCACCAAAAA	406547	chrIX	406488	-	FALSE		YIR027C	854845	NM_001179549	allantoinase	chrIX:406547-406488	GO:0016810|GO:0016812|GO:0000256|GO:0005575|GO:0006259|GO:0046872|GO:0005737|GO:0016787|GO:0006144|GO:0009442|GO:0006145|GO:0004038|GO:0008270|GO:0016888|GO:0050897	NM_001179549	TC18163
A_06_P6702	0.01052	0.000549	YOR338W	1.82425	up	YOR338W	Chr XV from 956898-957989, Genome Release 64-2-1, Uncharacterized ORF, "Putative protein of unknown function; YOR338W transcription is regulated by Azf1p and its transcript is a specific target of the G protein effector Scp160p; identified as being required for sporulation in a high-throughput mutant screen; YOR338W has a paralog, FUN19, that arose from the whole genome duplication" [YOR338W]	576.134	2148.82	545.955	1543.93	405.444	1346.54	-4.62851	-2.0622	-4.56602	-2.67558	-4.79792	-2.9295	CACAGATTCTGAGACTTCCATGTGATCTTTATTTGGACTCTAAAAGAAGATTTTTCTTGG	957834	chrXV	957775	+	FALSE		YOR338W	854516	NM_001183758	hypothetical protein	chrXV:957775-957834	GO:0030437|GO:0006355|GO:0003700|GO:0016573|GO:0003713|GO:0005575|GO:0003677|GO:0035066|GO:0070461|GO:0003674|GO:0003682|GO:0045944|GO:0006338|GO:0004402	NM_001183758	TC18714
A_06_P2018	0.00702204	0.000254	YDR033W	1.82257	up	MRH1	Chr IV from 508147-509109, Genome Release 64-2-1, Verified ORF, "Protein that localizes primarily to the plasma membrane; also found at the nuclear envelope; long-lived protein that is asymmetrically retained in the plasma membrane of mother cells; the authentic, non-tagged protein is detected in mitochondria in a phosphorylated state; null mutation confers sensitivity to acetic acid" [YDR033W]	135331	71433.4	98993.9	57933.4	79357.5	44619.1	3.24741	2.99048	2.96211	2.55273	2.83088	2.12451	TATTGGTTCCAATTGCTAACCACTTCGGTGCTGACAAATTGGGCTACCATTTCGGACCTA	508967	chrIV	508908	+	FALSE		YDR033W	851597	NM_001180341	Mrh1p	chrIV:508908-508967	GO:0005739|GO:0008150|GO:0003674|GO:0034220|GO:0016020|GO:0005886|GO:0005783|GO:0005933|GO:0032780|GO:0016021|GO:0005216|GO:0006811	NM_001180341	TC18957
A_06_P6238	0.00289902	2.73e-05	YOL047C	1.80464	up	LDS2	Chr XV from 242441-241614,242747-242505, Genome Release 64-2-1, reverse complement, intron sequence removed, Verified ORF, "Protein Involved in spore wall assembly; localizes to lipid droplets found on or outside of the prospore membrane; shares similarity with Lds1p and Rrt8p, and a strain mutant for all 3 genes exhibits reduced dityrosine fluorescence relative to the single mutants; green fluor…	1385.43	225.007	1400.69	238.053	1073.92	138.665	-3.37788	-5.33226	-3.18133	-5.43072	-3.40291	-6.18397	AAGAGCCTACTGTAGGATCCTATGCACCTCCAATCCAACAATCTATAGCTCACATTAATC	241680	chrXV	241621	-	FALSE		YOL047C.1	854110	NM_001183301	Lds2p	chrXV:241680-241621	GO:0005811|GO:0003674|GO:0005737|GO:0016020|GO:0005633|GO:0031160|GO:0005619|GO:0030476|GO:0016021|GO:0005628|GO:0030435	NM_001183301	TC19540
A_06_P6409	0.0188206	0.00159737	YOR047C	1.79265	up	STD1	Chr XV from 417681-416347, Genome Release 64-2-1, reverse complement, Verified ORF, "Protein involved in control of glucose-regulated gene expression; interacts with kinase Snf1p, glucose sensors Snf3p and Rgt2p, TATA-binding Spt15p; regulator of transcription factor Rgt1p; interactions with Pma1p appear to propagate [GAR+]; STD1 has a paralog, MTH1, that arose from the whole genome duplication" …	5015.91	408.07	3382.1	350.733	3022.51	259.11	-1.50702	-4.44743	-1.91926	-4.81421	-1.89506	-5.28952	CCGCATGGTTTTAAAATACATGACTGCACTAACTCTGGTAGTCTTTTAAAAAAGGCTTTA	416590	chrXV	416531	-	FALSE		YOR047C	854212	NM_001183466	Std1p	chrXV:416590-416531	GO:0006355|GO:0009651|GO:0005886|GO:0006357|GO:0005634|GO:0030295|GO:0071590|GO:0006351|GO:0071592|GO:0032147|GO:0007165|GO:0016020|GO:0006006	NM_001183466	TC18249
A_06_P2207	0.00289902	2.79e-05	YDR218C	1.77556	up	SPR28	Chr IV from 905052-903781, Genome Release 64-2-1, reverse complement, Verified ORF, "Sporulation-specific homolog of the CDC3/10/11/12 family of genes; meiotic septin expressed at high levels during meiotic divisions and ascospore formation; the yeast CDC3/10/11/12 family is a family of bud neck microfilament genes" [YDR218C]	301.027	1107.53	308.172	942.934	323.873	683.135	-5.57462	-3.04753	-5.3569	-3.38808	-5.08933	-3.87581	GTCAGCAATGTTTCCACCAGAAGAAATAGTGCAAGTAGAACACTTGGGAATCCAGATACA	903963	chrIV	903904	-	FALSE		YDR218C	851804	NM_001180526	septin SPR28	chrIV:903963-903904	GO:0031105|GO:0005619|GO:0005525|GO:0005628|GO:0072687|GO:0005829|GO:0043935|GO:0007049|GO:0000166|GO:0016020|GO:0005198|GO:0005876|GO:0005935|GO:0051301	NM_001180526	TC19433
A_06_P2692	0.0315109	0.00392061	YER062C	1.71976	up	GPP2	Chr V from 280682-279930, Genome Release 64-2-1, reverse complement, Verified ORF, "DL-glycerol-3-phosphate phosphatase involved in glycerol biosynthesis; also known as glycerol-1-phosphatase; induced in response to hyperosmotic or oxidative stress, and during diauxic shift; GPP2 has a paralog, GPP1, that arose from the whole genome duplication" [YER062C]	22480.3	4950.47	19016.1	4561.38	18367.4	3195.47	0.659955	-0.871184	0.589441	-1.1132	0.722419	-1.65339	TTGTAAGATCATTGGTATTGCCACTACTTTCGACTTGGACTTCCTAAAGGAAAAAGGCTG	280108	chrV	280049	-	FALSE		YER062C	856791	NM_001178953	glycerol-1-phosphatase HOR2	chrV:280108-280049	GO:0000287|GO:0044262|GO:0071470|GO:0000121|GO:0005634|GO:0006970|GO:0046872|GO:0050308|GO:0005737|GO:0016787|GO:0006114|GO:0016311|GO:0008152	NM_001178953	TC19916
A_06_P6414	0.000944	5.03e-06	YOR052C	1.71751	up	TMC1	Chr XV from 427224-426772, Genome Release 64-2-1, reverse complement, Verified ORF, "AN1-type zinc finger protein of unknown function; may protect cells from trivalent metalloid induced proteotoxicity; contains a PACE promoter element, a transcriptional profile similar to CUZ1 and RPN2, and decreased expression in an RPN4 mutant; induced by nitrogen limitation and weak acid; ortholog of human AIR…	19577.3	12642.6	15935.4	9743.52	15609.3	8130.86	0.456076	0.469799	0.276647	-0.0152524	0.501561	-0.310518	GTGACTAAGAAAACGACCAAGAAGAAAAAGAAGAATGCTTGTTATTTCGATACCTGTTCA	427013	chrXV	426954	-	FALSE		YOR052C	854217	NM_001183471	Tmc1p	chrXV:427013-426954	GO:0003674|GO:0008270|GO:0005634|GO:0071243|GO:0071218|GO:0046872	NM_001183471	TC19672
A_06_P4713	0.00631158	0.000199	YKR075C	1.71418	up	YKR075C	Chr XI from 580750-579827, Genome Release 64-2-1, reverse complement, Uncharacterized ORF, "Protein of unknown function; similar to Reg1p; expression regulated by glucose and Rgt1p; GFP-fusion protein is induced in response to the DNA-damaging agent MMS; YKR075C has a paralog, YOR062C, that arose from the whole genome duplication" [YKR075C]	33411.8	7830.13	24952.4	7598.72	20378.3	5211.33	1.22539	-0.206508	0.925374	-0.369773	0.856996	-0.984025	GATCGACTCAAAGGGGACTATCCGCGAATCCCTCATCAACATAAACGATATCCAACATTC	579688	chrXI	579629	-	FALSE		YKR075C	853950	NM_001179865	hypothetical protein	chrXI:579688-579629	GO:0005773|GO:0008150|GO:0007039|GO:0003674|GO:0005737|GO:0000164|GO:0006109|GO:0005634|GO:0042149	NM_001179865	TC19051
A_06_P5425	0.0242961	0.00249458	YML131W	1.70904	up	YML131W	Chr XIII from 10198-11295, Genome Release 64-2-1, Verified ORF, "Protein of unknown function; similar to medium chain dehydrogenase/reductases; expression induced by stresses including osmotic shock, DNA damaging agents, and other chemicals; GFP-fusion protein localizes to the cytoplasm; protein abundance increases in response to DNA replication stress" [YML131W]	2182.28	15096.4	2678.05	10090.5	2153.74	9286.44	-2.70542	0.696321	-2.26563	0.0328312	-2.37244	-0.0768635	GATCCATCTAAATTTGTCTTTAAGGGGTATAGCTTTATTCTGACTAAACGATTGGTCGTT	11080	chrXIII	11021	+	FALSE		YML131W	854908	NM_001182494	hypothetical protein	chrXIII:11021-11080	GO:0008150|GO:0003674|GO:0005737|GO:0016020|GO:0016491|GO:0016021|GO:0055114|GO:0005829	NM_001182494	TC18706
A_06_P3160	0.0127486	0.000767	YGL205W	1.7033	up	POX1	Chr VII from 108158-110404, Genome Release 64-2-1, Verified ORF, "Fatty-acyl coenzyme A oxidase; involved in the fatty acid beta-oxidation pathway; localized to the peroxisomal matrix" [YGL205W]	259.256	40531.7	309.707	32241.5	265.535	25014.5	-5.79729	2.09263	-5.35206	1.70257	-5.40834	1.32429	TCTTTTGCCAATTGTGAGGAAAGACTGTATAGGTCTGACAGACTCCTTTGAATTACCTGA	110194	chrVII	110135	+	FALSE		YGL205W.1	852667	NM_001181070	acyl-CoA oxidase	chrVII:110135-110194	GO:0006629|GO:0006635|GO:0005782|GO:0050660|GO:0055088|GO:0009055|GO:0033539|GO:0016627|GO:0008152|GO:0003997|GO:0006631|GO:0016491|GO:0003995|GO:0033540|GO:0000062|GO:0055114|GO:0052890|GO:0005777	NM_001181070	TC17227
A_06_P4646	0.00597443	0.000163	YKR009C	1.70109	up	FOX2	Chr XI from 457054-454352, Genome Release 64-2-1, reverse complement, Verified ORF, "3-hydroxyacyl-CoA dehydrogenase and enoyl-CoA hydratase; multifunctional enzyme of the peroxisomal fatty acid beta-oxidation pathway" [YKR009C]	4316.65	74493.8	5086.84	63660.2	4104.5	46395.4	-1.73597	2.9917	-1.32058	2.68146	-1.44268	2.22524	AAGCATTGTTTGAACATTATGGTCCATATGAGGAGTTGAAAGTGAGATTTACCAATGTTG	454194	chrXI	454135	-	FALSE		YKR009C	853878	NM_001179799	bifunctional hydroxyacyl-CoA dehydrogenase/enoyl-CoA hydratase FOX2	chrXI:454194-454135	GO:0006629|GO:0006635|GO:0008152|GO:0016491|GO:0006631|GO:0003857|GO:0016853|GO:0004300|GO:0003824|GO:0016829|GO:0055114|GO:0005777	NM_001179799	TC16967
A_06_P6351	0.00480119	9.93e-05	YOL158C	1.69567	up	ENB1	Chr XV from 21311-19491, Genome Release 64-2-1, reverse complement, Verified ORF, "Endosomal ferric enterobactin transporter; expressed under conditions of iron deprivation; member of the major facilitator superfamily; expression is regulated by Rcs1p and affected by chloroquine treatment" [YOL158C]	2482.36	2335.79	2032.34	1383.35	2024.45	1512	-2.54083	-1.95909	-2.64807	-2.86343	-2.47584	-2.72094	GTTCAGATGATAGAATCCTATTCGAAGATTCAACGCTTATTGATAATTGTGTCCATTTCG	19693	chrXV	19634	-	FALSE		YOL158C	854007	NM_001183411	Enb1p	chrXV:19693-19634	GO:0005774|GO:0000324|GO:0005886|GO:0015685|GO:0055085|GO:0055072|GO:0071944|GO:0006879|GO:0033101|GO:0015620|GO:0016020|GO:0006810|GO:0016021|GO:0010008|GO:0005768|GO:0006811	NM_001183411	TC22073
A_06_P4982	0.00180703	1.32e-05	YLR168C	1.69174	up	UPS2	Chr XII from 500270-499578, Genome Release 64-2-1, reverse complement, Verified ORF, "Mitochondrial intermembrane space protein; involved in phospholipid metabolism; has role in regulation of phospholipid metabolism by inhibiting conversion of phosphatidylethanolamine to phosphatidylcholine; null mutant has defects in mitochondrial morphology; similar to Ups1p, Ups3p and to human PRELI; UPS2 has …	30065.6	25372.6	2588.63	5498.67	8359.71	16269.7	1.0738	1.46394	-2.29495	-0.894272	-0.412216	0.705431	GTGAAAATTGGGAAAAACATGTTGATGACTTGAGCAATCAACTTGTCAGTAAAGTCAATG	499761	chrXII	499702	-	FALSE		YLR168C.1	850865	NM_001182055	Ups2p	chrXII:499761-499702	GO:0005739|GO:0005758|GO:0003674|GO:0016020|GO:0015914|GO:0031314|GO:2001246|GO:0005743|GO:0046337|GO:0032048|GO:0042407	NM_001182055	TC19650
A_06_P3959	0.00342388	4.03e-05	YIL160C	1.69129	up	POT1	Chr IX from 41444-40191, Genome Release 64-2-1, reverse complement, Verified ORF, "3-ketoacyl-CoA thiolase with broad chain length specificity; cleaves 3-ketoacyl-CoA into acyl-CoA and acetyl-CoA during beta-oxidation of fatty acids" [YIL160C]	1194.38	78136.2	2259	72232.2	1224.43	50003.5	-3.58938	3.10151	-2.48929	2.87667	-3.17305	2.34339	AGTAGCTACCATACTAAGAGAACTGAAAAAGGATCAAATCGGGGTTGTTAGTATGTGTAT	40293	chrIX	40234	-	FALSE		YIL160C.1	854646	NM_001179508	acetyl-CoA C-acyltransferase	chrIX:40293-40234	GO:0006629|GO:0016747|GO:0006635|GO:0016746|GO:0005782|GO:0003729|GO:0003824|GO:0005758|GO:0008152|GO:0006631|GO:0003988|GO:0016740|GO:0005777	NM_001179508	TC18397
A_06_P4939	0.0146297	0.000975	YLR126C	1.68631	up	YLR126C	Chr XII from 395520-394765, Genome Release 64-2-1, reverse complement, Verified ORF, "Putative glutamine amidotransferase; has Aft1p-binding motif in the promoter; may be involved in copper and iron homeostasis; YLR126C is not an essential protein; relocalizes from nucleus to cytoplasmic foci upon DNA replication stress" [YLR126C]	3482.46	2664.59	2405.65	1739.62	2405.25	1668.84	-2.03931	-1.81829	-2.39752	-2.51249	-2.21591	-2.57216	TGAAGTCTCAAGACAAGCTTACCCTTGAAGAGTTTAATAGATACGAAAGACAGTGCCAGG	394890	chrXII	394831	-	FALSE		YLR126C.1	850817	NM_001182013	putative amidotransferase	chrXII:394890-394831	GO:0006879|GO:0003674|GO:0005737|GO:0006878|GO:0034399|GO:0005634|GO:0016740|GO:0006541	NM_001182013	TC19429
A_06_P2598	0.00830878	0.000347	YEL057C	1.68075	up	SDD1	Chr V from 45721-45020, Genome Release 64-2-1, reverse complement, Uncharacterized ORF, "Protein of unknown function involved in telomere maintenance; target of UME6 regulation" [YEL057C]	1344.44	4843.14	1619.83	5013.36	1205.58	3191.78	-3.42267	-0.931386	-2.96989	-0.980263	-3.22117	-1.68049	CTTTCCAACGAAAACTGTAAAGAGGAGAACAAATTCGGAACATTCATCGTAAAGAGAATT	45304	chrV	45245	-	FALSE		YEL057C	856653	NM_001178872	Sdd1p	chrV:45304-45245	GO:0008150|GO:0003674|GO:0005575	NM_001178872	TC19604
A_06_P2266	0.00586823	0.000151	YDR277C	1.65672	up	MTH1	Chr IV from 1015702-1014401, Genome Release 64-2-1, reverse complement, Verified ORF, "Negative regulator of the glucose-sensing signal transduction pathway; required for repression of transcription by Rgt1p; interacts with Rgt1p and the Snf3p and Rgt2p glucose sensors; phosphorylated by Yck1p, triggering Mth1p degradation; MTH1 has a paralog, STD1, that arose from the whole genome duplication" […	14886.6	2161.89	15278.1	2131.66	12147.2	1461.79	0.0582767	-2.05601	0.261615	-2.20516	0.133005	-2.78434	CGCTTCTGAAAAAGGCTTTATTGAAGAACATTCAGTTGAAAAACCCCAATAATAACCTTG	1014612	chrIV	1014553	-	FALSE		YDR277C.1	851870	NM_001180585	Mth1p	chrIV:1014612-1014553	GO:0007165|GO:0003674|GO:0015758|GO:0005575	NM_001180585	TC18313
A_06_P4182	0.0233126	0.0022924	YJL160C	1.65522	up	PIR5	Chr X from 118825-117962, Genome Release 64-2-1, reverse complement, Uncharacterized ORF, "Putative protein of unknown function; member of the PIR (proteins with internal repeats) family of cell wall proteins; non-essential gene that is required for sporulation; mRNA is weakly cell cycle regulated, peaking in mitosis; YJL160C has a paralog, PIR1, that arose from the whole genome duplication" [YJL…	301.454	306.647	249.327	270.16	264.69	202.953	-5.57064	-4.90939	-5.67497	-5.18448	-5.39897	-5.63641	GTAGTGTCACATATTGTGTCACAAATAGGCGATGGTCAATTACAAATAACTACAGCTAAA	118518	chrX	118459	-	FALSE		YJL160C	853280	NM_001181593	beta-1,3-glucan linked protein	chrX:118518-118459	GO:0008150|GO:0003674|GO:0000324|GO:0005199|GO:0005618|GO:0005576	NM_001181593	TC19277
A_06_P7042	0.0488371	0.00808554	YMR323W	1.65088	up	ERR2	Chr XVI from 10870-9557, Genome Release 64-2-1, reverse complement, Verified ORF, "Enolase, a phosphopyruvate hydratase; catalyzes the conversion of 2-phosphoglycerate to phosphoenolpyruvate; complements the growth defect of an ENO1 ENO2 double mutant" [YPL281C]	361.745	1406.55	440.27	1316.67	433.937	954.959	-5.30171	-2.65817	-4.84961	-2.91854	-4.67385	-3.3814	GAACTGGGGGACGATTGTATATATGCTGGTCATAGGTTTCATGATGGAAACAAACTATAA	9616	chrXVI	9557	-	FALSE		YMR323W	855848	NM_001182836	phosphopyruvate hydratase ERR2	chrXVI:9616-9557	GO:0008150|GO:0000287|GO:0005575|GO:0000015|GO:0046872|GO:0016829|GO:0006096|GO:0004634	NM_001182836	TC18281
A_06_P4521	0.000938	4.58e-06	YKL109W	1.6454	up	HAP4	Chr XI from 232227-233891, Genome Release 64-2-1, Verified ORF, "Transcription factor; subunit of the heme-activated, glucose-repressed Hap2p/3p/4p/5p CCAAT-binding complex, a transcriptional activator and global regulator of respiratory gene expression; provides the principal activation function of the complex; involved in diauxic shift" [YKL109W]	62519.6	34184.3	17912.8	15485.9	24401	22775.9	2.13209	1.90745	0.506683	0.648146	1.1175	1.18901	CAATGGCAGATCTTTTAAAAATTTCATGTTTTCCAACGATACCGGTATTGACGGTAGTGC	233348	chrXI	233289	+	FALSE		YKL109W	853751	NM_001179675	transcription factor HAP4	chrXI:233289-233348	GO:0001102|GO:0006355|GO:0001077|GO:0016602|GO:0001076|GO:0006366|GO:0005634|GO:0043457|GO:0003677|GO:0006351|GO:0000436	NM_001179675	TC17750
A_06_P6757	0.0480695	0.00786592	YMR323W	1.62083	up	ERR1	Chr XV from 1080276-1081589, Genome Release 64-2-1, Verified ORF, "Protein of unknown function; has similarity to enolases" [YOR393W]	365.806	1392.38	435.691	1331.59	430.454	960.824	-5.28526	-2.67415	-4.85553	-2.90014	-4.68917	-3.37088	GAACTGGGGGACGATTGTATATATGCTGGTCATAGGTTTCATGATGGAAACAAACTATAA	9616	chrXVI	9557	-	FALSE		YMR323W	854575	NM_001182836	phosphopyruvate hydratase ERR1	chrXVI:9616-9557	GO:0008150|GO:0000287|GO:0005575|GO:0000015|GO:0046872|GO:0016829|GO:0006096|GO:0004634	NM_001182836	TC18281
A_06_P1908	0.00895717	0.000407	YDL174C	1.6197	up	DLD1	Chr IV from 147589-145826, Genome Release 64-2-1, reverse complement, Verified ORF, "D-lactate dehydrogenase; oxidizes D-lactate to pyruvate, transcription is heme-dependent, repressed by glucose, and derepressed in ethanol or lactate; located in the mitochondrial inner membrane" [YDL174C]	42526.6	102781	34515.5	79182.2	28412.8	67396.9	1.57444	3.47647	1.44936	2.99247	1.35075	2.78074	GGTGAAGCACCCGTCGATTTGATGAGAAAGATTAAGCTAGCTATTGACCCAAAGAGAATC	145946	chrIV	145887	-	FALSE		YDL174C	851380	NM_001180234	D-lactate dehydrogenase	chrIV:145946-145887	GO:0005739|GO:0004458|GO:0016020|GO:0050660|GO:0016491|GO:0005743|GO:0016614|GO:0003824|GO:0055114	NM_001180234	TC17620
A_06_P5123	0.00364161	4.66e-05	YLR307W	1.61508	up	CDA1	Chr XII from 745620-746525, Genome Release 64-2-1, Verified ORF, "Chitin deacetylase; together with Cda2p involved in the biosynthesis ascospore wall component, chitosan; required for proper rigidity of the ascospore wall" [YLR307W]	491.38	888.478	502.963	709.479	411.997	586.309	-4.86811	-3.38967	-4.65068	-3.82637	-4.74623	-4.08127	AGTTGAGGTTGCTATTAAAATCAACGAACTTATTGGTAGTGACCAATTGACAATTGCAGA	746487	chrXII	746428	+	FALSE		YLR307W.1	851016	NM_001182195	chitin deacetylase CDA1	chrXII:746428-746487	GO:0006032|GO:0016810|GO:0016787|GO:0005631|GO:0005975|GO:0004099|GO:0030476|GO:0003824|GO:0005628|GO:0030435|GO:0000272	NM_001182195	TC19095
A_06_P4236	0.00635212	0.000218	YJL214W	1.61442	up	HXT8	Chr X from 26887-28596, Genome Release 64-2-1, Verified ORF, "Protein of unknown function with similarity to hexose transporters; expression is induced by low levels of glucose and repressed by high levels of glucose" [YJL214W]	488.02	109.893	497.551	95.7316	472.007	75.3531	-4.87195	-6.37399	-4.68845	-6.71297	-4.55339	-7.06501	GGGTACCAGCTTCTAGAAGGGATGGTGATTATGATAACGAAAAATTACAGCATGACGAGA	28570	chrX	28511	+	FALSE		YJL214W	853216	NM_001181647	hexose transporter HXT8	chrX:28511-28570	GO:0005215|GO:0005886|GO:0022857|GO:0008643|GO:0055085|GO:0015761|GO:0071944|GO:0008645|GO:0015755|GO:0015578|GO:0016020|GO:0046323|GO:0005887|GO:0022891|GO:0005353|GO:0006810|GO:0005351|GO:0016021|GO:0005355|GO:0015992	NM_001181647	TC17688
A_06_P5974	0.00567722	0.000136	YNL202W	1.61383	up	SPS19	Chr XIV from 259578-260456, Genome Release 64-2-1, Verified ORF, "Peroxisomal 2,4-dienoyl-CoA reductase; auxiliary enzyme of fatty acid beta-oxidation; homodimeric enzyme required for growth and sporulation on petroselineate medium; expression induced during late sporulation and in the presence of oleate" [YNL202W]	2184.6	54857.1	2711.52	48881.7	1843.39	36411.5	-2.7151	2.57902	-2.21678	2.30498	-2.59622	1.88854	GGACCTATTTTGGACATGAGTTGTATCCAGAAGCCTTAATAAAGAGTATGACATCTAAAT	260452	chrXIV	260393	+	FALSE		YNL202W	855518	NM_001183040	Sps19p	chrXIV:260393-260452	GO:0030437|GO:0008670|GO:0005782|GO:0016491|GO:0030435|GO:0055114|GO:0009062|GO:0005777	NM_001183040	TC19125
A_06_P2265	0.00636164	0.000222	YDR276C	1.61357	up	PMP3	Chr IV from 1013643-1013476, Genome Release 64-2-1, reverse complement, Verified ORF, "Small plasma membrane protein; confers resistance to amphotericin B and is a potential target of this common antifungal drug; related to a family of plant polypeptides that are overexpressed under high salt concentration or low temperature; not essential for viability; deletion causes hyperpolarization of the p…	83420.2	82892.3	65035.2	64485.4	57847.5	56518.4	2.55133	3.20674	2.36884	2.71263	2.3872	2.51648	CGTTTTTCTAGCCCGTGGGTGGGGTACTGACTGTATAGTGGATATCATTTTGACCATTTT	1013584	chrIV	1013525	-	FALSE		YDR276C	851869	NM_001180584	Pmp3p	chrIV:1013584-1013525	GO:0070300|GO:0046625|GO:0016020|GO:0005886|GO:0042391|GO:0080025|GO:0032266|GO:0016021|GO:0035690|GO:0006812|GO:0071944	NM_001180584	TC22001
A_06_P3585	0.0295342	0.00350276	YHR015W	1.60759	up	MIP6	Chr VIII from 134554-136533, Genome Release 64-2-1, Verified ORF, "Putative RNA-binding protein; interacts with Mex67p, which is a component of the nuclear pore involved in nuclear mRNA export; MIP6 has a paralog, PES4, that arose from the whole genome duplication" [YHR015W]	672.863	886.88	624.063	865.849	546.953	572.673	-4.41101	-3.43834	-4.34014	-3.53857	-4.35462	-4.12324	GGAGCATGACTCAGAAAGGCTATCGCACTTTTTATTAATGACAAATACTTCATTAGAATC	136465	chrVIII	136406	+	FALSE		YHR015W.1	856408	NM_001179145	Mip6p	chrVIII:136406-136465	GO:0005737|GO:0006406|GO:0000166|GO:0003723|GO:0005575|GO:0003676	NM_001179145	TC19764
A_06_P5127	0.00631006	0.000193		1.60594	up		GB	56.7609	529.371	47.603	454.702	46.3464	363.503	-8.02616	-4.10643	-8.06652	-4.44676	-8.10558	-4.78984	GAAGCTTTTATGAGTTAAATATTTTGTTGCTTTATGGGGCAGAAAATAGTCGACGTCAGT	757355	chrXII	757296	-	FALSE		YLR311C.1				chrXII:757355-757296			NP961854
A_06_P2778	0.0269989	0.00295	YER145C	1.59853	up	FTR1	Chr V from 461740-460526, Genome Release 64-2-1, reverse complement, Verified ORF, "High affinity iron permease; involved in the transport of iron across the plasma membrane; forms complex with Fet3p; expression is regulated by iron; protein abundance increases in response to DNA replication stress" [YER145C]	5273.74	11259.5	3020.31	7141.72	2922.36	7681.94	-1.44229	0.311708	-2.07767	-0.528985	-1.95365	-0.365039	CAAGATGGAGAACATCAACTTCAATGAAGATGGTGAGATCAATGTGCAAGAGAACTACGA	460668	chrV	460609	-	FALSE		YER145C	856888	NM_001179035	high-affinity iron permease FTR1	chrV:460668-460609	GO:0033573|GO:0033215|GO:0016020|GO:0005886|GO:0006827|GO:0006810|GO:0005381|GO:0016021|GO:0015684|GO:0055072|GO:0015639|GO:0006811	NM_001179035	TC20094
A_06_P6961	0.0163208	0.00125429	YPL201C	1.59337	up	YIG1	Chr XVI from 171155-169770, Genome Release 64-2-1, reverse complement, Verified ORF, "Protein that interacts with glycerol 3-phosphatase; plays a role in anaerobic glycerol production; localizes to the nucleus and cytosol" [YPL201C]	1160.52	107922	966.716	82451.1	684.365	71126.6	-3.62251	3.53394	-3.70552	3.02456	-4.03082	2.86186	ATAAGGAGTGTCAAAGATCTCTTTGTTGGTAACTGTCCCTCTGTAAATAGCCCAGTGCTG	169876	chrXVI	169817	-	FALSE		YPL201C.1	855900	NM_001184015	Yig1p	chrXVI:169876-169817	GO:0003674|GO:0005737|GO:0006114|GO:0005634|GO:0005829	NM_001184015	NP255393
A_06_P6279	0.00187835	1.44e-05	YOL086W	1.58979	up	MHF1	Chr XV from 159173-159445, Genome Release 64-2-1, Verified ORF, "Component of the heterotetrameric MHF histone-fold complex; in humans the MHF complex interacts with both DNA and Mph1p ortholog FANCM, a Fanconi anemia complementation group protein, to stabilize and remodel blocked replication forks and repair damaged DNA; mhf1 srs2 double mutants are MMS hypersensitive; ortholog of human centrome…	2282.85	2620.77	2077.16	2388.34	1854.32	1791.77	-2.64798	-1.81728	-2.60252	-2.04727	-2.57129	-2.48612	CGATTACAACAGGTGTTGTCCTCTGAGGACATAAAATACACACCGAGATTCATCAACTCA	159292	chrXV	159233	+	FALSE		YOL086W-A	854067	NM_001184492	Mhf1p	chrXV:159233-159292	GO:0071821|GO:0003674|GO:0006281|GO:0003690|GO:0046982|GO:0003682|GO:0000712|GO:0031297|GO:0006312|GO:0003677|GO:0006974|GO:0043240	NM_001184492
A_06_P5617	0.000944	5.05e-06	YMR180C	1.5807	up	CTL1	Chr XIII from 623213-622251, Genome Release 64-2-1, reverse complement, Verified ORF, "RNA 5'-triphosphatase, localizes to both the nucleus and cytoplasm; CTL1 has a paralog, CET1, that arose from the whole genome duplication" [YMR180C]	6692.39	9804.7	7652.07	9327.8	6064.2	6729.29	-1.10114	0.0894454	-0.720689	-0.0795712	-0.872035	-0.571117	GAGGTAGAAATGGATCCTATATTCAAGGAGACAATTTCCGCTAATGATAGGGAGAAGTTT	622390	chrXIII	622331	-	FALSE		YMR180C	855218	NM_001182686	polynucleotide 5'-phosphatase	chrXIII:622390-622331	GO:0006397|GO:0004651|GO:0008150|GO:0005737|GO:0016787|GO:0031533|GO:0006370|GO:0005634	NM_001182686	TC18955
A_06_P2396	0.000824	2.91e-06	YDR403W	1.57332	up	DIT1	Chr IV from 1274602-1276212, Genome Release 64-2-1, Verified ORF, "Sporulation-specific enzyme required for spore wall maturation; involved in the production of a soluble LL-dityrosine-containing precursor of the spore wall; transcripts accumulate at the time of prospore enclosure" [YDR403W]	787.121	1224.48	720.811	1071.68	634.932	858.356	-4.18525	-2.90556	-4.13502	-3.20737	-4.14026	-3.55937	GGTATGTATGATGGTGTATGGAAAGATACTCGTTTCGATATTGGAGAAGGAGGACATTTC	1276184	chrIV	1276125	+	FALSE		YDR403W.1	852012	NM_001180711	Dit1p	chrIV:1276125-1276184	GO:0030476|GO:0005575|GO:0003824|GO:0030435	NM_001180711	TC17824
A_06_P3457	0.0255622	0.00267013		1.57244	up		Rep: Uncharacterized protein YGR236C - Saccharomyces cerevisiae (Baker's yeast), complete [TC21215]	6028.97	94865.1	14925	86146.9	6814	65512.6	-1.24754	3.39728	0.239593	3.12254	-0.697739	2.74428	TGATGATGAAGTAACGTATTTGATGTTCCTCTTCAATCATGTAAGGGAATTTGTACTTGG	962576	chrVII	962518	-	FALSE						chrVII:962576-962518			TC21215
A_06_P3026	0.00730843	0.000276	YGL071W	1.56856	up	AFT1	Chr VII from 372012-374084, Genome Release 64-2-1, Verified ORF, "Transcription factor involved in iron utilization and homeostasis; binds consensus site PyPuCACCCPu and activates transcription in response to changes in iron availability; in iron-replete conditions localization is regulated by Grx3p, Grx4p, and Fra2p, and promoter binding is negatively regulated via Grx3p-Grx4p binding; AFT1 has …	3845.41	1989.4	2798.4	1482.45	2452.15	1421.88	-1.90401	-2.17981	-2.20446	-2.76403	-2.19293	-2.82925	CCAAACAGTACAAAAGGATATGCAAACGCATGAATCGCTAGAAATAATGGGAAACACATT	374020	chrVII	373961	+	FALSE		YGL071W	852809	NM_001180936	DNA-binding transcription factor AFT1	chrVII:373961-374020	GO:0000987|GO:0006355|GO:0000982|GO:0005634|GO:0036086|GO:0000122|GO:0046872|GO:0006351|GO:0043565|GO:0005737|GO:0007059|GO:0045132|GO:0045944|GO:0034087|GO:0000778|GO:0032048|GO:0034758	NM_001180936	TC17336
A_06_P4252	0.0170574	0.00135865	YJR006W	1.56761	up	POL31	Chr X from 449202-450665, Genome Release 64-2-1, Verified ORF, "Subunit of DNA polymerase delta (polymerase III); essential for cell viability; involved in DNA replication and DNA repair; forms a complex with Rev3p, Rev7p and Pol32p; relocalizes to the cytosol in response to hypoxia" [YJR006W]	7963.59	11600.4	6578.48	11570.8	5833.28	7822.65	-0.844721	0.290547	-0.962272	0.206241	-0.952995	-0.358019	GCACCTGATACCTTATGGTGTTATCCGTACACTGATAAGGATCCATTTGTATTGGATAAG	450487	chrX	450428	+	FALSE		YJR006W	853462	NM_001181663	DNA-directed DNA polymerase delta subunit POL31	chrX:450428-450487	GO:0043625|GO:0090305|GO:0008310|GO:0003887|GO:0016779|GO:0005634|GO:0003677|GO:0006301|GO:0005829|GO:0006260|GO:0006273|GO:0006272|GO:0006284|GO:0043137|GO:0006289|GO:0006298|GO:0006278|GO:0016740	NM_001181663	TC18039
A_06_P3035	0.0455101	0.00713453	YGL080W	1.56375	up	MPC1	Chr VII from 358636-359028, Genome Release 64-2-1, Verified ORF, "Highly conserved subunit of the mitochondrial pyruvate carrier; a mitochondrial inner membrane complex comprised of Mpc1p and either Mpc2p or Mpc3p mediates mitochondrial pyruvate uptake; null mutant displays slow growth that is complemented by expression of human or mouse ortholog; mutation in human ortholog is associated with lac…	3157.23	8768.85	3014.93	7677.11	2681.88	5772.04	-2.1813	-0.130468	-2.05414	-0.414809	-2.05444	-0.775475	TTAGTTACCTATTCAGGTGTTTTCATGAAGTATGCTCTTTCAGTATCACCCAAAAACTAC	358884	chrVII	358825	+	FALSE		YGL080W.1	852800	NM_001180945	pyruvate transporter MPC1	chrVII:358825-358884	GO:0005739|GO:0006850|GO:0016020|GO:0050833|GO:0006810|GO:0005743|GO:0031305|GO:0016021	NM_001180945	TC21198
A_06_P1548	0.0376479	0.00525412	YBR294W	1.55864	up	SUL1	Chr II from 789235-791814, Genome Release 64-2-1, Verified ORF, "High affinity sulfate permease of the SulP anion transporter family; sulfate uptake is mediated by specific sulfate transporters Sul1p and Sul2p, which control the concentration of endogenous activated sulfate intermediates" [YBR294W]	477.248	2566.77	373.917	2108.6	419.554	1718.41	-4.91627	-1.91092	-5.07501	-2.26731	-4.737	-2.55121	CAAAAGAAGTCTTTTGAGTGTTAAATTCGGAACTACAAATGAGGAATATAGTGACGACTC	791625	chrII	791566	+	FALSE		YBR294W	852597	NM_001178642	sulfate permease	chrII:791566-791625	GO:0005886|GO:0019531|GO:0019532|GO:0055085|GO:0005254|GO:0015116|GO:0016020|GO:0005887|GO:0015301|GO:0042391|GO:0015106|GO:0006810|GO:0008272|GO:0051453|GO:0008271|GO:0015701|GO:0016021	NM_001178642	TC17028
A_06_P6042	0.0483793	0.00796836	YNL270C	1.55502	up	ALP1	Chr XIV from 137661-135940, Genome Release 64-2-1, reverse complement, Verified ORF, "Arginine transporter; expression is normally very low and it is unclear what conditions would induce significant expression; ALP1 has a paralog, CAN1, that arose from the whole genome duplication" [YNL270C]	216.683	15233.1	279.723	10979.1	205.157	9972.33	-6.05343	0.654737	-5.47579	0.0825489	-5.78955	0.0178001	GTCGCTGCATATATATCAATATTCCTATTTTTGGCCATATGGTTATCATTCCAAGTTTGG	136132	chrXIV	136073	-	FALSE		YNL270C	855451	NM_001183108	arginine permease ALP1	chrXIV:136132-136073	GO:0005773|GO:0005886|GO:0005783|GO:0006865|GO:0055085|GO:0003333|GO:0015297|GO:0015802|GO:0016020|GO:0015171|GO:0005887|GO:0015181|GO:0006810|GO:0015174|GO:0016021|GO:0015179|GO:0015807	NM_001183108	TC17671
A_06_P5580	0.0149701	0.00105104	YMR148W	1.55247	up	OSW5	Chr XIII from 560366-560812, Genome Release 64-2-1, Verified ORF, "Protein of unknown function with possible role in spore wall assembly; predicted to contain an N-terminal transmembrane domain; osw5 null mutant spores exhibit increased spore wall permeability and sensitivity to beta-glucanase digestion" [YMR148W]	6530.77	15750.9	6229.74	13335.8	4999.17	10965.4	-1.13916	0.752108	-1.02849	0.427339	-1.16252	0.117543	AGCCACTTTCCACATTAAGGCCAGTATCTAATCCAACTATTCCAAGCCCATTAAGACAAA	560683	chrXIII	560624	+	FALSE		YMR148W.1	855179	NM_001182650	Osw5p	chrXIII:560624-560683	GO:0008150|GO:0003674|GO:0016020|GO:0016021|GO:0030435	NM_001182650	TC20997
A_06_P4235	0.0111923	0.000622	YJL213W	1.55088	up	YJL213W	Chr X from 32163-33158, Genome Release 64-2-1, Verified ORF, "Protein of unknown function that may interact with ribosomes; periodically expressed during the yeast metabolic cycle; phosphorylated in vitro by the mitotic exit network (MEN) kinase complex, Dbf2p/Mob1p" [YJL213W]	2530.7	228.866	2199.91	166.29	2115.56	163.524	-2.50428	-5.3303	-2.55695	-5.89374	-2.41163	-5.96339	ATTTATTGGGTCCTCTATATGGTTATCAAACGCAAGAGTTTCGTATTAGAGGGAAAGTTC	32958	chrX	32899	+	FALSE		YJL213W	853217	NM_001181646	hypothetical protein	chrX:32899-32958	GO:0008150|GO:0003674|GO:0016810|GO:0016787|GO:0019239|GO:0005840	NM_001181646	TC18893
A_06_P4336	0.00893451	0.0004	YJR094C	1.54825	up	IME1	Chr X from 605651-604569, Genome Release 64-2-1, reverse complement, Verified ORF, "Master regulator of meiosis that is active only during meiotic events; activates transcription of early meiotic genes through interaction with Ume6p; degraded by the 26S proteasome following phosphorylation by Ime2p; transcription is negatively regulated in cis by the IRT1 long noncoding antisense RNA" [YJR094C]	796.088	3090.19	600.75	2912.71	531.702	2244.77	-4.17615	-1.55397	-4.41363	-1.76107	-4.39925	-2.18461	AAGAGTTAGAATTCCTAAAAAAGTTGAACTCCAAACTGTCAAGATATGCTGCGGCTTACT	604707	chrX	604648	-	FALSE		YJR094C.1	853556	NM_001181751	transcription factor IME1	chrX:604707-604648	GO:0040020|GO:0051321|GO:0006355|GO:0006357|GO:0007124|GO:0045944|GO:0005634|GO:0030435|GO:0006351|GO:0000989	NM_001181751	TC18730
A_06_P2395	0.00635212	0.000218	YDR402C	1.54655	up	DIT2	Chr IV from 1273703-1272234, Genome Release 64-2-1, reverse complement, Verified ORF, "N-formyltyrosine oxidase; sporulation-specific microsomal enzyme involved in the production of N,N-bisformyl dityrosine required for spore wall maturation, homologous to cytochrome P-450s" [YDR402C]	428.832	660.681	474.585	599.049	421.402	465.112	-5.06601	-3.78992	-4.73109	-4.03978	-4.71618	-4.41897	AGAGCATGCCTAGGGGAAAAACTAGCCCTAACAGAAATGAGAATTTCTTTGGCTGAAATG	1272400	chrIV	1272341	-	FALSE		YDR402C	852011	NM_001180710	putative cytochrome P450	chrIV:1272400-1272341	GO:0004497|GO:0005506|GO:0008395|GO:0016491|GO:0030476|GO:0016705|GO:0005575|GO:0046872|GO:0030435|GO:0055114|GO:0020037	NM_001180710	TC18034
A_06_P1600	0.00605904	0.000166	YCL048W	1.54069	up	SPS22	Chr III from 42165-43556, Genome Release 64-2-1, Verified ORF, "Protein of unknown function; SPS22 has a paralog, SPS2, that arose from the whole genome duplication; redundant with Sps2p for the organization of the beta-glucan layer of the spore wall" [YCL048W]	430.979	256.568	449.266	235.97	386.539	187.335	-5.06274	-5.13372	-4.81528	-5.37934	-4.84374	-5.75729	CTTGTATTTCTGGTAAGAAGGAAAATACGCTGAATGTTAAACAGGATGGTACAATCATAG	43413	chrIII	43354	+	FALSE		YCL048W	850309	NM_001178693	Sps22p	chrIII:43354-43413	GO:0003674|GO:0016020|GO:0005886|GO:0031505|GO:0009277|GO:0031225|GO:0030476|GO:0030435|GO:0005829	NM_001178693	TC19454
A_06_P5155	0.00389507	5.12e-05		1.5266	up			889.846	551.89	997.026	460.524	842.066	397.096	-4.009	-4.04037	-3.65845	-4.43212	-3.73741	-4.65069	CAAACGGTTGTGCGCTTTTTAGTCGTATGCTTTGTCTCATATCAAAAACTTTCTTCATAA	805203	chrXII	805144	+	FALSE		YLR338W.1				chrXII:805144-805203
A_06_P1579	0.00895717	0.00041	YCL027W	1.52441	up	FUS1	Chr III from 71803-73341, Genome Release 64-2-1, Verified ORF, "Membrane protein localized to the shmoo tip; required for cell fusion; expression regulated by mating pheromone; proposed to coordinate signaling, fusion, and polarization events required for fusion; potential Cdc28p substrate" [YCL027W]	3319.49	2062.28	3237.47	2172.49	2918.49	1452.03	-2.10666	-2.17384	-1.96572	-2.19833	-1.93103	-2.78209	CCACTCATACCGATGGATGGTGTCTGGTAGAAAAGTGTAATACACAAAAGGGTTCTATTC	73261	chrIII	73202	+	FALSE		YCL027W	850330	NM_001178672	Fus1p	chrIII:73202-73261	GO:0005802|GO:0043332|GO:0005783|GO:0032065|GO:0043547|GO:0003674|GO:0005086|GO:0016020|GO:0005887|GO:0031385|GO:0016021|GO:0000755|GO:0016192|GO:0005938	NM_001178672	TC17933

## Sheet: Down (52)
ProbeName	Corrected p-value	p-value	SystemicName	FCAbsolute	regulation	GeneSymbol	Description	[VP16, YPD](raw)	[VP16, YPGly](raw)	[WT, YPD](raw)	[WT, YPGly](raw)	[sef1, YPD](raw)	[sef1, YPGly](raw)	[VP16, YPD](normalized)	[VP16, YPGly](normalized)	[WT, YPD](normalized)	[WT, YPGly](normalized)	[sef1, YPD](normalized)	[sef1, YPGly](normalized)	Sequence	Chromosome End Index_Avadis_	Chromosome Number_Avadis_	Chromosome Start Index_Avadis_	Chromosome Strand_Avadis_	ControlType	Cytoband	EnsemblID	EntrezGeneID	GenbankAccession	GeneName	GenomicCoordinates	Go	RefSeqAccession	TIGRID	UniGeneID
A_06_P6394	0.000501	1.16e-06	YOR032C	3.05781	down	HMS1	Chr XV from 391075-389771, Genome Release 64-2-1, reverse complement, Verified ORF, "bHLH protein with similarity to myc-family transcription factors; overexpression confers hyperfilamentous growth and suppresses the pseudohyphal filamentation defect of a diploid mep1 mep2 homozygous null mutant" [YOR032C]	4712.64	206.734	3064.48	331.733	2911.67	702.101	-1.60718	-5.47701	-2.09343	-4.89105	-1.94683	-3.86451	AGAAAGAAAGTGCCTACAGCTAAGCTTGGCTAATCAACATTTATCAAATGACACACGGGA	390053	chrXV	389994	-	FALSE		YOR032C.1	854197	NM_001183451	Hms1p	chrXV:390053-389994	GO:0006355|GO:0003700|GO:0007124|GO:0046983|GO:0005634|GO:0005575|GO:0003677|GO:0006351	NM_001183451	TC18304
A_06_P7242	0.00425804	7.29e-05	YPR194C	2.82867	down	OPT2	Chr XVI from 926937-924304, Genome Release 64-2-1, reverse complement, Verified ORF, "Oligopeptide transporter; localized to peroxisomes and affects glutathione redox homeostasis; also localizes to the plasma membrane (PM) and to the late Golgi, and has a role in maintenance of lipid asymmetry between the inner and outer leaflets of the PM; member of the OPT family, with potential orthologs in S.…	1340.11	195.325	1779.63	434.388	1611.35	649.611	-3.43559	-5.51565	-2.84634	-4.51913	-2.79141	-4.01553	CCTGATGTATTACACTTCTGGTATGATTGTTAGTTACATTTCCCAGTACTACATGAAAAG	924594	chrXVI	924535	-	FALSE		YPR194C	856324	NM_001184291	Opt2p	chrXVI:924594-924535	GO:0044088|GO:0000324|GO:0005886|GO:0035672|GO:0035673|GO:0051515|GO:0015031|GO:0055085|GO:0015833|GO:0006857|GO:0016020|GO:0000138|GO:0005887|GO:0006810|GO:0045454|GO:0016021|GO:0061091|GO:0042144|GO:0005777|GO:0015198	NM_001184291	TC20815
A_06_P7240	0.00594681	0.000159	YPR192W	2.65906	down	AQY1	Chr XVI from 921860-922777, Genome Release 64-2-1, Verified ORF, "Spore-specific water channel; mediates the transport of water across cell membranes, developmentally controlled; may play a role in spore maturation, probably by allowing water outflow, may be involved in freeze tolerance" [YPR192W]	575.466	639.016	766.369	1142.85	590.695	1987.32	-4.6413	-3.79712	-4.04336	-3.13287	-4.26257	-2.38621	TTACCACTGGATTTATTGGATTGGCACGCTGTTAGGATCCATTTTAGCATGGTCTGTATG	922652	chrXVI	922593	+	FALSE		YPR192W	856322	NM_001184289	Aqy1p	chrXVI:922593-922652	GO:0030437|GO:0005215|GO:0005886|GO:0005783|GO:0009992|GO:0055085|GO:0034220|GO:0016020|GO:0005887|GO:0015250|GO:0015793|GO:0005789|GO:0006810|GO:0006833|GO:0015254|GO:0016021	NM_001184289	TC19070
A_06_P5882	0.0046118	8.36e-05	YNL111C	2.61199	down	CYB5	Chr XIV from 417302-416940, Genome Release 64-2-1, reverse complement, Verified ORF, "Cytochrome b5; involved in the sterol and lipid biosynthesis pathways; acts as an electron donor to support sterol C5-6 desaturation" [YNL111C]	2190.7	1975.27	1473.27	3457.19	2100.67	5390.66	-2.70958	-2.28005	-3.16623	-1.51509	-2.39659	-0.894902	GAAAAGGTATCTACCTCTGAAAACCAAAGTAAAGGTAGTGGTACATTGGTTGTCATATTG	417046	chrXIV	416987	-	FALSE		YNL111C.1	855612	NM_001182949	Cyb5p	chrXIV:417046-416987	GO:0016020|GO:0005783|GO:0031090|GO:0016126|GO:0005789|GO:0009055|GO:0016021|GO:0046872|GO:0055114|GO:0043231|GO:0020037	NM_001182949	TC21348
A_06_P1196	0.000425	6.32e-07		2.5931	down			355.924	3526.78	390.984	520.58	4277.04	9938.6	-5.33241	-1.38762	-5.01549	-4.24444	-1.39049	-0.0129416	TGTCTTTTCATGTGAGCAGAACTAAAATCTTGGTCTTGGTCAGAATCTCGATTATCCTTC	100112	chrII	100053	+	FALSE		YBL065W.1				chrII:100053-100112
A_06_P4854	0.00725445	0.000273	YLR042C	2.22921	down	YLR042C	Chr XII from 230451-229966, Genome Release 64-2-1, reverse complement, Verified ORF, "Cell wall protein of unknown function; localizes to the cytoplasm; deletion improves xylose fermentation in industrially engineered strains; YLL042C is not an essential gene" [YLR042C]	267.768	464.06	227.993	1124.54	201.173	1093.71	-5.74325	-4.36837	-5.81297	-3.14084	-5.81624	-3.21184	CAAAAGTCACTTCCAGCGTCATAACATCTATAAATTACCAATCCTCAAATTCTACGGTAG	230190	chrXII	230131	-	FALSE		YLR042C	850731	NM_001181929	hypothetical protein	chrXII:230190-230131	GO:0008150|GO:0003674|GO:0000324|GO:0016020|GO:0009277|GO:0005618|GO:0005576|GO:0031225|GO:0071944	NM_001181929	TC20823
A_06_P1475	0.0117078	0.000668	YBR222C	2.18967	down	PCS60	Chr II from 668351-666720, Genome Release 64-2-1, reverse complement, Verified ORF, "Oxalyl-CoA synthetase; capable of catalyzing conversion of oxalate to oxalyl-CoA; catalyzes first step in pathway of oxalate degradation that functions to protect yeast from inhibitory effects of oxalate; peroxisomal protein that binds mRNA; localizes to both peroxisomal peripheral membrane and matrix, expression…	17139.8	42979.3	14830.4	73714.2	14737.1	103114	0.258229	2.25916	0.232461	2.90043	0.406026	3.38987	GGGAGAAAAAATGACCTACGAAGAACTGGTGAACTTCTTAAAGAAGCACCTAGCCTCTTT	666895	chrII	666836	-	FALSE		YBR222C.1	852523	NM_001178570	Pcs60p	chrII:666895-666836	GO:0005737|GO:0016020|GO:0005782|GO:0016874|GO:0008152|GO:0016021|GO:0003824|GO:0003729|GO:0050203|GO:0033611|GO:0005778|GO:0005777	NM_001178570	NP258241
A_06_P3965	0.0178224	0.00145185	YIL166C	2.13772	down	YIL166C	Chr IX from 32566-30938, Genome Release 64-2-1, reverse complement, Uncharacterized ORF, "Putative protein with similarity to allantoate permease; similar to the allantoate permease (Dal5p) subfamily of the major facilitator superfamily; mRNA expression is elevated by sulfur limitation; YIL166C is a non-essential gene" [YIL166C]	673.113	706.679	847.946	1121.82	730.088	1748.4	-4.4149	-3.64103	-3.89467	-3.14956	-3.92728	-2.54496	TACTTGGACACAACTAAAGATAAGGGAATGAAGCGTCTTGATTATAGGTTTATTCACTAG	30997	chrIX	30938	-	FALSE		YIL166C	854640	NM_001179514	hypothetical protein	chrIX:30997-30938	GO:0006820|GO:0005215|GO:0000324|GO:0016020|GO:0022857|GO:0006810|GO:0016021|GO:0055085|GO:0071944	NM_001179514	TC17800
A_06_P1343	0.000888	4.11e-06	YBR092C	2.12256	down	PHO3	Chr II from 429101-427698, Genome Release 64-2-1, reverse complement, Verified ORF, "Constitutively expressed acid phosphatase similar to Pho5p; brought to the cell surface by transport vesicles; hydrolyzes thiamin phosphates in the periplasmic space, increasing cellular thiamin uptake; expression is repressed by thiamin" [YBR092C]	9808.71	1215.07	6700.53	2218.22	6885.26	2904.29	-0.546683	-2.8917	-0.942608	-2.17064	-0.720296	-1.8059	TTACTCATACGGCCAGGACCTGGTATCGTTTTACCAGGATGGACCAGGTTATGATATGAT	428238	chrII	428179	-	FALSE		YBR092C	852389	NM_001178440	acid phosphatase PHO3	chrII:428238-428179	GO:0016791|GO:0016787|GO:0005783|GO:0016311|GO:0009277|GO:0030287|GO:0003993|GO:0006796|GO:0042723	NM_001178440	TC18122
A_06_P6250	0.00390709	5.22e-05	YOL058W	2.10023	down	ARG1	Chr XV from 219211-220473, Genome Release 64-2-1, Verified ORF, "Arginosuccinate synthetase; catalyzes the formation of L-argininosuccinate from citrulline and L-aspartate in the arginine biosynthesis pathway; potential Cdc28p substrate" [YOL058W]	126000	2898.64	88866.8	4961.9	88803.5	6900.75	3.14915	-1.62782	2.82214	-0.990433	3.00919	-0.557274	TATAAGGGTAACGTCATCATTCTGGGCAGATCTACAAAGACTGAAAAGTTGTACGATCCG	220340	chrXV	220281	+	FALSE		YOL058W	854096	NM_001183313	argininosuccinate synthase	chrXV:220281-220340	GO:0005737|GO:0000166|GO:0016874|GO:0006526|GO:0000050|GO:0008652|GO:0005524|GO:0000053|GO:0005829|GO:0004055	NM_001183313	TC18384
A_06_P7175	0.000824	3.38e-06	YPR128C	2.0983	down	ANT1	Chr XVI from 792204-791218, Genome Release 64-2-1, reverse complement, Verified ORF, "Peroxisomal adenine nucleotide transporter; involved in beta-oxidation of medium-chain fatty acid; required for peroxisome proliferation" [YPR128C]	5939.21	8252.63	4794.34	12521.1	4875.15	18935.8	-1.26713	-0.13879	-1.40006	0.342247	-1.20452	0.93043	GGTCTGTTGTTTGCTTTCAGAGGAGAATTGACAAAATCTTTAAAGAGGCTAATATTCTTG	791327	chrXVI	791268	-	FALSE		YPR128C.1	856246	NM_001184225	Ant1p	chrXVI:791327-791268	GO:0000295|GO:0006635|GO:0005737|GO:0016020|GO:0006810|GO:0007031|GO:0015867|GO:0016021|GO:0005779|GO:0005778|GO:0005777|GO:0006811|GO:0015992	NM_001184225	NP254682
A_06_P4613	0.00569013	0.000139	YKL201C	2.0547	down	MNN4	Chr XI from 67466-63930, Genome Release 64-2-1, reverse complement, Verified ORF, "Putative positive regulator of mannosylphosphate transferase Mnn6p; involved in mannosylphosphorylation of N-linked oligosaccharides; expression increases in late-logarithmic and stationary growth phases; coding sequence contains length polymorphisms in different strains; MNN4 has a paralog, YJR061W, that arose fro…	2414.64	1757.56	2536.54	2473.97	2192.62	3849.35	-2.57026	-2.4146	-2.31007	-2.02911	-2.33755	-1.37568	CAAATGTTTGATAAGGACCCTATTATTGTATACGAGGACTATGCTTATGCCAAGTTACTT	64425	chrXI	64366	-	FALSE		YKL201C	853634	NM_001179766	Mnn4p	chrXI:64425-64366	GO:0016020|GO:0006493|GO:0071470|GO:0016021|GO:0006487|GO:0043085|GO:0008047	NM_001179766	TC17402
A_06_P4984	0.00573434	0.000141	YLR170C	2.03196	down	APS1	Chr XII from 501049-500579, Genome Release 64-2-1, reverse complement, Verified ORF, "Small subunit of the clathrin-associated adaptor complex AP-1; AP-1 is involved in protein sorting at the trans-Golgi network; homolog of the sigma subunit of the mammalian clathrin AP-1 complex" [YLR170C]	3576.49	1670.23	4658.52	3831.06	5022.37	3740.8	-1.99766	-2.45532	-1.434	-1.36892	-1.15249	-1.43245	CGGCAATGTTTGTGAGCTAGACATTATATTTAACTTCAGTAAGGTCTACGATATCTTGAA	500758	chrXII	500699	-	FALSE		YLR170C.1	850868	NM_001182057	Aps1p	chrXII:500758-500699	GO:0005794|GO:0030121|GO:0005634|GO:0031410|GO:0006896|GO:0015031|GO:0006886|GO:0030117|GO:0030665|GO:0005737|GO:0016020|GO:0030276|GO:0008565|GO:0006810|GO:0016192|GO:0005768	NM_001182057	TC20891
A_06_P1719	0.00167962	1.17e-05	YCR098C	2.0034	down	GIT1	Chr III from 298605-297049, Genome Release 64-2-1, reverse complement, Verified ORF, "Plasma membrane permease; mediates uptake of glycerophosphoinositol and glycerophosphocholine as sources of the nutrients inositol and phosphate; expression and transport rate are regulated by phosphate and inositol availability" [YCR098C]	6520.18	2113.41	7364.92	3115.9	5524.82	4696.7	-1.13798	-2.1142	-0.817399	-1.67297	-1.00256	-1.11175	GGTACTAATTGTAGTAAGAAAAACGCAGAAATAATTTCAGTCAGACAGGTCGATCAAAGT	297108	chrIII	297049	-	FALSE		YCR098C	850462	NM_001178805	Git1p	chrIII:297108-297049	GO:0005215|GO:0000324|GO:0005886|GO:0022857|GO:0055085|GO:0071944|GO:0015169|GO:0015794|GO:0001406|GO:0016020|GO:0005887|GO:0006810|GO:0016021|GO:0001407	NM_001178805	TC20347
A_06_P4800	0.00631158	0.000204	YLL055W	1.96908	down	YCT1	Chr XII from 30109-31704, Genome Release 64-2-1, Verified ORF, "High-affinity cysteine-specific transporter; has similarity to the Dal5p family of transporters; green fluorescent protein (GFP)-fusion protein localizes to the endoplasmic reticulum; YCT1 is not an essential gene" [YLL055W]	7635.26	1981.48	8655.38	2926.74	7079.63	4449.79	-0.907249	-2.16771	-0.560518	-1.75272	-0.667989	-1.19019	TCCTCGCTTTTTACCTGCCTGGATTGTTCAAATCGTTTTATCATTCTCTCTTGCACCAGC	31487	chrXII	31428	+	FALSE		YLL055W	850671	NM_001181875	Yct1p	chrXII:31428-31487	GO:0005886|GO:0005783|GO:0015075|GO:0006865|GO:0055085|GO:0071944|GO:0034220|GO:0016020|GO:0042883|GO:0005789|GO:0006810|GO:0016021|GO:0033229	NM_001181875	TC17839
A_06_P5443	0.00127704	7.68e-06	YMR015C	1.95588	down	ERG5	Chr XIII from 302485-300869, Genome Release 64-2-1, reverse complement, Verified ORF, "C-22 sterol desaturase; a cytochrome P450 enzyme that catalyzes the formation of the C-22(23) double bond in the sterol side chain in ergosterol biosynthesis; may be a target of azole antifungal drugs" [YMR015C]	2795.02	7532.01	2127.81	13245.4	2395.44	16304.8	-2.36201	-0.276031	-2.59634	0.417094	-2.22473	0.691789	CCATCATACAGTGACTCCATTAAGTGAAAAAATCAAGGTTTTCGCTACAATTTTCCCAAA	300988	chrXIII	300929	-	FALSE		YMR015C.1	855029	NM_001182511	C-22 sterol desaturase	chrXIII:300988-300929	GO:0006629|GO:0006696|GO:0006694|GO:0005506|GO:0000249|GO:0005783|GO:0046872|GO:0004497|GO:0016126|GO:0016491|GO:0016705|GO:0008202|GO:0055114|GO:0020037	NM_001182511	TC17815
A_06_P1808	0.0040869	5.8e-05	YDL079C	1.94551	down	MRK1	Chr IV from 314044-312951,314748-314337, Genome Release 64-2-1, reverse complement, intron sequence removed, Verified ORF, "Glycogen synthase kinase 3 (GSK-3) homolog; one of four GSK-3 homologs in S. cerevisiae that function to activate Msn2p-dependent transcription of stress responsive genes and that function in protein degradation; MRK1 has a paralog, RIM11, that arose from the whole genome du…	9001.7	2662.74	18593.8	3759.97	13618.2	5533.17	-0.677877	-1.81867	0.559335	-1.41332	0.28428	-0.858526	TCTATTATCAAGCTATTTTGACGAAACCAAACGTTGTGATACCGACACTTACGTAAAAGC	313134	chrIV	313075	-	FALSE		YDL079C.1	851480	NM_001180138	putative serine/threonine protein kinase MRK1	chrIV:313134-313075	GO:0034605|GO:0016310|GO:0004672|GO:0042176|GO:0000166|GO:0016301|GO:0004674|GO:0071472|GO:0006468|GO:0005575|GO:0005524|GO:0016740	NM_001180138	TC20842
A_06_P2560	0.00636164	0.000223	YEL020C	1.91069	down	PXP1	Chr V from 120299-118617, Genome Release 64-2-1, reverse complement, Uncharacterized ORF, "Protein of unknown function with low sequence identity to Pdc1p; mRNA identified as translated by ribosome profiling data" [YEL020C]	5186.2	8455.78	5474.69	12707.2	4896.61	18372.3	-1.46702	-0.0758562	-1.20896	0.364393	-1.19186	0.858235	AAAGGATATAGAGGGTGATTTACCTCCAACGGCACTAAGCAAGAACTGCCGTTACGATCT	118860	chrV	118801	-	FALSE		YEL020C	856694	NM_001178835	putative indolepyruvate decarboxylase family protein	chrV:118860-118801	GO:0008150|GO:0003674|GO:0005737|GO:0000287|GO:0016831|GO:0030976|GO:0003824|GO:0016829|GO:0005777	NM_001178835	NP252835
A_06_P5916	0.00127704	7.74e-06	YNL145W	1.90018	down	MFA2	Chr XIV from 352414-352530, Genome Release 64-2-1, Verified ORF, "Mating pheromone a-factor; made by a cells; interacts with alpha cells to induce cell cycle arrest and other responses leading to mating; biogenesis involves C-terminal modification, N-terminal proteolysis, and export; also encoded by MFA1" [YNL145W]	10267.9	892.329	8952.07	1384.6	7327.13	1894.86	-0.484259	-3.34965	-0.524301	-2.83628	-0.595577	-2.42352	CACTCAGAAGGATAAATCCTCTGAAAAGAAAGACAACTATATAATCAAGGGCCTCTTCTG	352507	chrXIV	352448	+	FALSE		YNL145W	855577	NM_001182983	mating pheromone a	chrXIV:352448-352507	GO:0005186|GO:0016020|GO:0005886|GO:0005783|GO:0000750|GO:0005576|GO:0000772	NM_001182983	TC22074
A_06_P3017	0.0231469	0.00225692	YGL062W	1.88372	down	PYC1	Chr VII from 385196-388732, Genome Release 64-2-1, Verified ORF, "Pyruvate carboxylase isoform; cytoplasmic enzyme that converts pyruvate to oxaloacetate; differentially regulated than isoform Pyc2p; mutations in the human homolog are associated with lactic acidosis; PYC1 has a paralog, PYC2, that arose from the whole genome duplication" [YGL062W]	21519.2	25771.4	18335.3	39017.1	18425	51061	0.590254	1.46322	0.542881	1.94692	0.719331	2.3768	TCTCTGATGGTGAAAATGTGGACTCTTCTGATTTATTAGTTCTATTAGAAGACCAAGTTC	388715	chrVII	388656	+	FALSE		YGL062W.1	852818	NM_001180927	pyruvate carboxylase 1	chrVII:388656-388715	GO:0016874|GO:0006094|GO:0003824|GO:0003677|GO:0005524|GO:0046872|GO:0005829|GO:0005737|GO:0000166|GO:0006090|GO:0008152|GO:0004736|GO:0009374|GO:0004075	NM_001180927	TC16740
A_06_P2722	0.00264381	2.31e-05	YER091C	1.82491	down	MET6	Chr V from 342167-339864, Genome Release 64-2-1, reverse complement, Verified ORF, "Cobalamin-independent methionine synthase; involved in methionine biosynthesis and regeneration; requires a minimum of two glutamates on the methyltetrahydrofolate substrate, similar to bacterial metE homologs" [YER091C]	27078.4	16425.9	20068.1	20367.4	21382	32160.6	0.923067	0.815237	0.647399	1.04248	0.912826	1.68306	CTAGGTTTATTCGATATTCATTCTCCAAGAATTCCATCAAAGGATGAATTTATCGCCAAG	340069	chrV	340010	-	FALSE		YER091C.1	856825	NM_001178982	5-methyltetrahydropteroyltriglutamate-homocysteine S-methyltransferase	chrV:340069-340010	GO:0005886|GO:0008168|GO:0008652|GO:0009086|GO:0005576|GO:0008705|GO:0032259|GO:0050667|GO:0046872|GO:0005829|GO:0005737|GO:0008270|GO:0003871|GO:0016740	NM_001178982	TC17170
A_06_P5981	0.0105145	0.000542	YNL209W	1.8235	down	SSB2	Chr XIV from 252059-253900, Genome Release 64-2-1, Verified ORF, "Cytoplasmic ATPase that is a ribosome-associated molecular chaperone; functions with J-protein partner Zuo1p; may be involved in the folding of newly-synthesized polypeptide chains; member of the HSP70 family; SSB2 has a paralog, SSB1, that arose from the whole genome duplication" [YNL209W]	84405.6	25163.1	64688.3	33542.9	69981.3	47719.1	2.56242	1.39707	2.3567	1.73443	2.64556	2.26378	AAACACAACTGTTCCAACCATCAAGAGAAGAACCTTCACAACTGTCAGTGACAACCAAAC	253378	chrXIV	253319	+	FALSE		YNL209W	855512	NM_001183047	Hsp70 family ATPase SSB2	chrXIV:253319-253378	GO:0005886|GO:0010494|GO:0006364|GO:0005524|GO:0006412|GO:0005737|GO:0006452|GO:0002181|GO:0000166|GO:0051083|GO:0051082|GO:0042149|GO:0000054|GO:0006450|GO:0005844|GO:0016887	NM_001183047
A_06_P6470	0.00841783	0.000364	YOR108W	1.72993	down	LEU9	Chr XV from 523027-524841, Genome Release 64-2-1, Verified ORF, "Alpha-isopropylmalate synthase II (2-isopropylmalate synthase); catalyzes the first step in the leucine biosynthesis pathway; the minor isozyme, responsible for the residual alpha-IPMS activity detected in a leu4 null mutant; LEU9 has a paralog, LEU4, that arose from the whole genome duplication" [YOR108W]	15559.9	1737.64	8462.22	2343.53	9311.79	3185.4	0.12571	-2.44095	-0.601951	-2.09299	-0.283146	-1.65023	CAAGCGGCATCTTTCATAAATCTTTCCTACATAAAGGACATCAATAATCATGCTACTAGT	524731	chrXV	524672	+	FALSE		YOR108W.1	854275	NM_001183527	2-isopropylmalate synthase LEU9	chrXV:524672-524731	GO:0005739|GO:0005515|GO:0009082|GO:0046912|GO:0009098|GO:0008652|GO:0003824|GO:0019752|GO:0016740|GO:0003852	NM_001183527	TC17562
A_06_P5343	0.00631006	0.000193	YML056C	1.72569	down	IMD4	Chr XIII from 163308-162194,164176-163717, Genome Release 64-2-1, reverse complement, intron sequence removed, Verified ORF, "Inosine monophosphate dehydrogenase; catalyzes the rate-limiting step in the de novo synthesis of GTP; member of a four-gene family in S. cerevisiae, constitutively expressed; IMD4 has a paralog, IMD3, that arose from the whole genome duplication" [YML056C]	17277.1	2088.45	12709.6	2411.61	14223.3	3829.74	0.279665	-2.16181	0.00733662	-2.07353	0.340335	-1.37464	GACATTGGTTGCGAATCTCTAACTTCATTGAAAGAGAATGTTCAAAATGGTGAAGTTAGA	162334	chrXIII	162275	-	FALSE		YML056C	854948	NM_001182414	IMP dehydrogenase IMD4	chrXIII:162334-162275	GO:0008150|GO:0006183|GO:0005737|GO:0006177|GO:0003938|GO:0016491|GO:0003824|GO:0003729|GO:0046872|GO:0055114|GO:0006164	NM_001182414	TC17565
A_06_P2333	0.0445307	0.00687409	YDR342C	1.72439	down	HXT7	Chr IV from 1155928-1154216, Genome Release 64-2-1, reverse complement, Verified ORF, "High-affinity glucose transporter; member of the major facilitator superfamily, nearly identical to Hxt6p, expressed at high basal levels relative to other HXTs, expression repressed by high glucose levels; HXT7 has a paralog, HXT4, that arose from the whole genome duplication" [YDR342C]	117269	38337.3	156810	50419.3	314461	73537.3	3.04298	2.11834	3.64812	2.34039	4.85499	2.90443	GCTGAAGAAATGACTCACGATGACAAGCCATTGTACAAGAGAATGTTCAGCACCAAATAA	1154270	chrIV	1154211	-	FALSE		YDR342C	851943	NM_001180650	hexose transporter HXT7	chrIV:1154270-1154211	GO:0005215|GO:0005886|GO:0022857|GO:0008643|GO:0055085|GO:0015761|GO:0071944|GO:0008645|GO:0015750|GO:0005739|GO:0015755|GO:0015578|GO:0016020|GO:0046323|GO:0005887|GO:0022891|GO:0015146|GO:0005353|GO:0006810|GO:0005351|GO:0016021|GO:0005355|GO:0015992	NM_001180650	TC17690
A_06_P1964	0.0331719	0.0042794	YDL229W	1.67649	down	SSB1	Chr IV from 44065-45906, Genome Release 64-2-1, Verified ORF, "Cytoplasmic ATPase that is a ribosome-associated molecular chaperone; functions with J-protein partner Zuo1p; may be involved in folding of newly-made polypeptide chains; member of the HSP70 family; interacts with phosphatase subunit Reg1p; SSB1 has a paralog, SSB2, that arose from the whole genome duplication" [YDL229W]	121711	30302.9	90760.4	35633.8	94390.2	52372.2	3.08922	1.64254	2.83968	1.80653	3.07943	2.38798	TCCAACCATCAAGAGAAGAACCTTTACTACATGTGCTGACAACCAAACCACCGTTCAATT	45396	chrIV	45337	+	FALSE		YDL229W.1	851369	NM_001180289	Hsp70 family ATPase SSB1	chrIV:45337-45396	GO:0005516|GO:0005886|GO:0006364|GO:0006415|GO:0005524|GO:0006412|GO:0005737|GO:0006452|GO:0002181|GO:0000166|GO:0051083|GO:0051082|GO:0042149|GO:0000054|GO:0006450|GO:0016887|GO:0005844	NM_001180289	TC17536
A_06_P4136	0.00841783	0.00036	YJL116C	1.66914	down	NCA3	Chr X from 194873-193860, Genome Release 64-2-1, reverse complement, Verified ORF, "Protein involved in mitochondrion organization; functions with Nca2p to regulate mitochondrial expression of subunits 6 (Atp6p) and 8 (Atp8p) of the Fo-F1 ATP synthase; member of the SUN family; expression induced in cells treated with the mycotoxin patulin; NCA3 has a paralog, UTH1, that arose from the whole geno…	472.497	8553.43	472.246	9972.55	402.112	15715.4	-4.9229	-0.100309	-4.7397	0.0123737	-4.80869	0.638794	GGTTCCGATGGTTGCACAGTTTCTGTTTTATCTGGATCTGCTGAATTTGTTTTCTATTAA	193918	chrX	193859	-	FALSE		YJL116C	853326	NM_001181549	SUN family protein NCA3	chrX:193918-193859	GO:0005739|GO:0003674|GO:0000324|GO:0043226|GO:0009986|GO:0031505|GO:0009277|GO:0007005	NM_001181549	TC21823
A_06_P2026	0.000649	1.73e-06	YDR039C	1.65312	down	ENA2	Chr IV from 534582-531307, Genome Release 64-2-1, reverse complement, Verified ORF, "P-type ATPase sodium pump; involved in Na+ efflux to allow salt tolerance; likely not involved in Li+ efflux" [YDR039C]	10676	11431.2	9806.69	12055.5	9151.59	20627.3	-0.434312	0.323384	-0.366027	0.275513	-0.290685	1.04858	CGATCCATTCGAAGCGTATAGTACTTCTACTACAATCCATACAGAAGTTAATATTGGTAT	531374	chrIV	531315	-	FALSE		YDR039C	851609	NM_001180347	Na(+)-exporting P-type ATPase ENA2	chrIV:531374-531315	GO:0005886|GO:0055085|GO:0005524|GO:0046872|GO:0015662|GO:0019829|GO:0005739|GO:0008556|GO:0016787|GO:0016020|GO:0000166|GO:0005887|GO:0008554|GO:0006810|GO:0035725|GO:0016021|GO:0006814|GO:0006813|GO:0071805|GO:0006812|GO:0006811	NM_001180347	TC16786
A_06_P1344	0.0149701	0.00102951	YBR093C	1.63092	down	PHO5	Chr II from 430951-429548, Genome Release 64-2-1, reverse complement, Verified ORF, "Repressible acid phosphatase; 1 of 3 repressible acid phosphatases that also mediates extracellular nucleotide-derived phosphate hydrolysis; secretory pathway derived cell surface glycoprotein; induced by phosphate starvation and coordinately regulated by PHO4 and PHO2" [YBR093C]	10847.4	1854.05	7330.61	3157.04	7261.11	3448.69	-0.409559	-2.27482	-0.820303	-1.65905	-0.636687	-1.56913	TACTACCAAGACTTGCACACTTATTACCATGAGGGTCCAGGTTACGACATTATCAAGTCT	430081	chrII	430022	-	FALSE		YBR093C	852390	NM_001178441	acid phosphatase PHO5	chrII:430081-430022	GO:0016791|GO:0008361|GO:0017111|GO:0016787|GO:0047429|GO:0016311|GO:0009277|GO:0003993|GO:0005576|GO:0006796|GO:0016036|GO:0071944	NM_001178441	TC18119
A_06_P4397	0.0166293	0.0012962	YJR153W	1.62468	down	PGU1	Chr X from 722815-723900, Genome Release 64-2-1, Verified ORF, "Endo-polygalacturonase; pectolytic enzyme that hydrolyzes the alpha-1,4-glycosidic bonds in the rhamnogalacturonan chains in pectins" [YJR153W]	188.26	73.5574	250.451	87.8368	268.014	134.939	-6.26073	-6.92725	-5.66193	-6.8132	-5.36466	-6.2271	ATGGTATTGTTATCGAAGGCGATTATTTGAATAGTAAGACTACTGGAACTGCTACAGGTG	723709	chrX	723650	+	FALSE		YJR153W.1	853618	NM_001181811	Pgu1p	chrX:723650-723709	GO:0016787|GO:0007124|GO:0005975|GO:0016798|GO:0008152|GO:0004650|GO:0045490|GO:0071555|GO:0005576	NM_001181811	TC18724
A_06_P7035	0.000824	3.06e-06	YPL274W	1.62453	down	SAM3	Chr XVI from 22938-24701, Genome Release 64-2-1, Verified ORF, "High-affinity S-adenosylmethionine permease; required for utilization of S-adenosylmethionine as a sulfur source; has similarity to S-methylmethionine permease Mmp1p" [YPL274W]	17126.7	4171.79	13598.3	5480.24	14371.2	7415.55	0.265802	-1.12093	0.110747	-0.859323	0.357521	-0.420909	GGTTTTATCGAAGAGATTGGAAACACTTCTACATCAAGAGGAGTGAGATCGATCTGGATA	24591	chrXVI	24532	+	FALSE		YPL274W	855854	NM_001184088	bifunctional polyamine/amino acid permease SAM3	chrXVI:24532-24591	GO:0005773|GO:0005886|GO:0005783|GO:0006865|GO:0015606|GO:0055085|GO:0003333|GO:0015805|GO:0015489|GO:0000095|GO:0015297|GO:0016020|GO:0015171|GO:0005887|GO:0015848|GO:0006810|GO:0016021|GO:0015847|GO:0015179|GO:0015807	NM_001184088	TC18553
A_06_P5508	0.01052	0.000549	YMR080C	1.62433	down	NAM7	Chr XIII from 429627-426712, Genome Release 64-2-1, reverse complement, Verified ORF, "ATP-dependent RNA helicase of the SFI superfamily; involved in nonsense mediated mRNA decay; required for efficient translation termination at nonsense codons and targeting of NMD substrates to P-bodies; binds to the small ribosomal subunit via an interaction with Rps26; forms cytoplasmic foci upon DNA replicat…	6428.44	2370.9	5109.3	2905.53	4962.81	4158.7	-1.16233	-1.98706	-1.31431	-1.76539	-1.17827	-1.28721	GACTTTCCGAAGTTCCAGGATTTTGATGCACAGAGTATGGTGTCATTCAGTGGTCAAATT	427010	chrXIII	426951	-	FALSE		YMR080C.1	855104	NM_001182579	ATP-dependent RNA helicase NAM7	chrXIII:427010-426951	GO:0016567|GO:0008298|GO:0000956|GO:0004386|GO:0030466|GO:0005634|GO:0006310|GO:0006449|GO:0003729|GO:0003677|GO:0005524|GO:0046872|GO:0004004|GO:0005739|GO:0006452|GO:0005737|GO:0016787|GO:0000166|GO:0000184|GO:0070478|GO:0008270|GO:0043024|GO:0016887|GO:0005844	NM_001182579	TC16889
A_06_P1962	0.01048	0.000525	YDL227C	1.60653	down	HO	Chr IV from 48031-46271, Genome Release 64-2-1, reverse complement, Verified ORF, "Site-specific endonuclease; required for gene conversion at the MAT locus (homothallic switching) through the generation of a ds DNA break; expression restricted to mother cells in late G1 as controlled by Swi4p-Swi6p, Swi5p, and Ash1p" [YDL227C]	3273.87	1446.65	766.147	2433.83	1022.61	2498.8	-2.14282	-2.66618	-4.04849	-2.03707	-3.46998	-1.98223	TTGGAGTGGTAAAAATCGAGTATGTGCTAGATGCTATGGAAGATACAAATTCAGCGGTCA	46533	chrIV	46474	-	FALSE		YDL227C.1	851371	NM_001180287	Hop	chrIV:46533-46474	GO:0030908|GO:0004518|GO:0004519|GO:0016787|GO:0000728|GO:0007533|GO:0005634|GO:0016539|GO:0003677|GO:0046872	NM_001180287	TC17624
A_06_P6515	0.00467906	8.76e-05	YOR153W	1.59422	down	PDR5	Chr XV from 619840-624375, Genome Release 64-2-1, Verified ORF, "Plasma membrane ATP-binding cassette (ABC) transporter; multidrug transporter actively regulated by Pdr1p; also involved in steroid transport, cation resistance, and cellular detoxification during exponential growth; PDR5 has a paralog, PDR15, that arose from the whole genome duplication" [YOR153W]	24402	6872.26	18766.2	8609.4	17009.4	12112.8	0.763717	-0.426848	0.557938	-0.199875	0.616871	0.246007	CACTGACACCTGTAGTTTCTGTCAAATATCTACAACCAATGATTACTTAGCTAATGTCAA	624243	chrXV	624184	+	FALSE		YOR153W	854324	NM_001183572	ATP-binding cassette multidrug transporter PDR5	chrXV:624184-624243	GO:0005886|GO:0042493|GO:0030003|GO:0042626|GO:0046898|GO:0046618|GO:0042908|GO:0055085|GO:0005524|GO:0035690|GO:0071944|GO:0005739|GO:0008559|GO:0000166|GO:0016020|GO:0006855|GO:0006810|GO:0016021|GO:0015893|GO:0016887|GO:0046677	NM_001183572	NP254413
A_06_P4773	0.0273506	0.0030422	YLL028W	1.59318	down	TPO1	Chr XII from 84804-86564, Genome Release 64-2-1, Verified ORF, "Polyamine transporter of the major facilitator superfamily; member of the 12-spanner drug:H(+) antiporter DHA1 family; recognizes spermine, putrescine, and spermidine; catalyzes uptake of polyamines at alkaline pH and excretion at acidic pH; during oxidative stress exports spermine, spermidine from the cell, which controls timing of …	4497.88	1693.82	2492.35	3058.1	2514.66	3107.62	-1.67007	-2.39677	-2.35115	-1.69148	-2.16902	-1.72486	CCCGTGCCTTTACTATTCTTAAAATATGGTGAATCTATCAGAAAGAAATCCAAGTATGCT	86551	chrXII	86492	+	FALSE		YLL028W	850631	NM_001181848	Tpo1p	chrXII:86492-86551	GO:0000297|GO:0000296|GO:0005886|GO:0000329|GO:0015606|GO:0055085|GO:0071944|GO:0033101|GO:0015297|GO:0016020|GO:0006810|GO:0015848|GO:0015847|GO:0016021	NM_001181848	NP256579
A_06_P2027	0.00631006	0.000182	YDR040C	1.58351	down	ENA1	Chr IV from 538467-535192, Genome Release 64-2-1, reverse complement, Verified ORF, "P-type ATPase sodium pump; involved in Na+ and Li+ efflux to allow salt tolerance" [YDR040C]	8604.64	7978.83	8200.25	8090.9	7515.71	14005	-0.74618	-0.188854	-0.633704	-0.293005	-0.576034	0.474275	AGTCAAGGAATTTTTCAGAAGCATTTGGGGAAACCAGTTTTTGTTCTGGTCAATCATTTT	535532	chrIV	535473	-	FALSE		YDR040C	851610	NM_001180348	Na(+)/Li(+)-exporting P-type ATPase ENA1	chrIV:535532-535473	GO:0009651|GO:0005886|GO:0046872|GO:0071944|GO:0043231|GO:0008556|GO:0000166|GO:0008554|GO:0006810|GO:0035725|GO:0042149|GO:0006814|GO:0006813|GO:0006812|GO:0009268|GO:0071805|GO:0006811|GO:0000324|GO:0006972|GO:0005524|GO:0055085|GO:0019829|GO:0016020|GO:0016787|GO:0005887|GO:0016021	NM_001180348	TC16786
A_06_P1996	0.00228032	1.87e-05	YDR011W	1.56353	down	SNQ2	Chr IV from 465919-470424, Genome Release 64-2-1, Verified ORF, "Plasma membrane ATP-binding cassette (ABC) transporter; multidrug transporter involved in multidrug resistance and resistance to singlet oxygen species" [YDR011W]	10824.4	10394.3	11098.7	13790.5	9507.9	17812.1	-0.407766	0.184361	-0.216505	0.477492	-0.238239	0.829173	CGAAGTTGGAGATAATTATTTGACACATATCAGCTCTAAGTATAGCTACTTGTGGAGAAA	470277	chrIV	470218	+	FALSE		YDR011W	851574	NM_001180319	ATP-binding cassette transporter SNQ2	chrIV:470218-470277	GO:0005886|GO:0042493|GO:0030003|GO:0042626|GO:0046618|GO:0042908|GO:0055085|GO:0005524|GO:0035376|GO:0035690|GO:0071944|GO:0005739|GO:0008559|GO:0000166|GO:0016020|GO:0006855|GO:0006810|GO:0016021|GO:0016887	NM_001180319	TC16642
A_06_P2704	0.0233126	0.00230277	YER073W	1.54962	down	ALD5	Chr V from 304030-305592, Genome Release 64-2-1, Verified ORF, "Mitochondrial aldehyde dehydrogenase; involved in regulation or biosynthesis of electron transport chain components and acetate formation; activated by K+; utilizes NADP+ as the preferred coenzyme; constitutively expressed" [YER073W]	36043.9	4966.71	24082.3	7296.94	27373.7	8567.98	1.34009	-0.874428	0.893735	-0.428843	1.28505	-0.242511	ATCCAAGTTTTCTACTGTTGATGAAGTGATTGCTATGGCAAATGATTCTCAATATGGGTT	305366	chrV	305307	+	FALSE		YER073W	856804	NM_001178964	aldehyde dehydrogenase (NAD(P)(+)) ALD5	chrV:305307-305366	GO:0005739|GO:0005759|GO:0016620|GO:0008152|GO:0016491|GO:0004029|GO:0019413|GO:0055114|GO:0004030	NM_001178964	TC17918
A_06_P3604	0.013514	0.000861	YHR033W	1.54718	down	YHR033W	Chr VIII from 175548-176819, Genome Release 64-2-1, Uncharacterized ORF, "Putative protein of unknown function; epitope-tagged protein localizes to the cytoplasm; YHR033W has a paralog, PRO1, that arose from the whole genome duplication" [YHR033W]	981.812	14080.3	960.488	16777.5	835.614	23976.3	-3.87032	0.625786	-3.74459	0.764168	-3.75916	1.25543	AGATTCACGATGTTTTGGGCTACAGTGTGAGTGAATACGTAGCACATAGAGAAAACATCG	176792	chrVIII	176733	+	FALSE		YHR033W.1	856428	NM_001179163	putative glutamate 5-kinase	chrVIII:176733-176792	GO:0016310|GO:0008150|GO:0003674|GO:0005737|GO:0000166|GO:0016301|GO:0003723|GO:0008652|GO:0006561|GO:0004349|GO:0005524|GO:0016740	NM_001179163	TC18365
A_06_P6739	0.0285582	0.00327324	YOR375C	1.5384	down	GDH1	Chr XV from 1043042-1041678, Genome Release 64-2-1, reverse complement, Verified ORF, "NADP(+)-dependent glutamate dehydrogenase; synthesizes glutamate from ammonia and alpha-ketoglutarate; rate of alpha-ketoglutarate utilization differs from Gdh3p; expression regulated by nitrogen and carbon sources; GDH1 has a paralog, GDH3, that arose from the whole genome duplication" [YOR375C]	53719.3	5628.72	38549	6746.58	36834.3	9239.86	1.91727	-0.732259	1.59812	-0.572382	1.73191	-0.110828	CAAGAGTTGAAGAGAATTATGATCAACTGTTTCAATGAATGTATCGACTATGCCAAGAAG	1041840	chrXV	1041781	-	FALSE		YOR375C	854557	NM_001183795	glutamate dehydrogenase (NADP(+)) GDH1	chrXV:1041840-1041781	GO:0004352|GO:0006520|GO:0005737|GO:0006537|GO:0004354|GO:0016491|GO:0019676|GO:0016639|GO:0005634|GO:0055114|GO:0005829	NM_001183795	TC18214
A_06_P6049	0.0290215	0.00340912	YNL277W	1.53554	down	MET2	Chr XIV from 117349-118809, Genome Release 64-2-1, Verified ORF, "L-homoserine-O-acetyltransferase; catalyzes the conversion of homoserine to O-acetyl homoserine which is the first step of the methionine biosynthetic pathway" [YNL277W]	2391.57	1440.71	1513.52	1476.78	2079.82	2371.08	-2.57339	-2.71504	-3.06636	-2.75717	-2.48037	-2.09629	TCATCGGTATCCAATCTGATGGACTGTTCACATATTCAGAACAAGAATTTTTGGCTGAGC	118591	chrXIV	118532	+	FALSE		YNL277W.1	855444	NM_001183115	homoserine O-acetyltransferase	chrXIV:118532-118591	GO:0005737|GO:0016746|GO:0000096|GO:0009086|GO:0008652|GO:0004414|GO:0009092|GO:0016740	NM_001183115	TC18274
A_06_P2668	0.0361881	0.00494764	YER043C	1.53395	down	SAH1	Chr V from 237119-235770, Genome Release 64-2-1, reverse complement, Verified ORF, "S-adenosyl-L-homocysteine hydrolase; catabolizes S-adenosyl-L-homocysteine which is formed after donation of the activated methyl group of S-adenosyl-L-methionine (AdoMet) to an acceptor; regulates cellular lipid homoeostasis by regulating phosphatidylcholine(PC)synthesis and triacylglycerol (TG) levels" [YER043C]	78172.7	24381.8	54939.8	29272.3	57238.1	39246.9	2.45873	1.37704	2.11369	1.5501	2.3516	1.9943	CAACTTGGGTGTTAGATTGACTAAATTGAGTAAAGTCCAATCTGAATACTTGGGTATTCC	235868	chrV	235809	-	FALSE		YER043C	856766	NM_001178934	adenosylhomocysteinase	chrV:235868-235809	GO:0004013|GO:0005737|GO:0051287|GO:0016787|GO:0006641|GO:0019510|GO:0006555|GO:0006730|GO:0033353|GO:0006656|GO:0005829	NM_001178934	TC18218
A_06_P3480	0.0178849	0.00147288		1.53349	down			370.684	202.243	398.905	236.267	336.407	349.094	-5.2745	-5.46183	-4.98295	-5.38356	-5.04792	-4.84502	CCGTAGGCTTTTCTTCTGATCCATCATTGGTGGGTGATATGAAAAGCACATCATCCACCA	1012587	chrVII	1012528	-	FALSE		YGR259C.1				chrVII:1012587-1012528
A_06_P5364	0.00289902	2.89e-05	YML075C	1.53231	down	HMG1	Chr XIII from 118898-115734, Genome Release 64-2-1, reverse complement, Verified ORF, "HMG-CoA reductase; catalyzes the conversion of HMG-CoA to mevalonate, which is a rate-limiting step in sterol biosynthesis; one of two isozymes; localizes to the nuclear envelope; overproduction induces the formation of karmellae; forms foci at the nuclear periphery upon DNA replication stress; HMG1 has a paral…	8735.54	18877.5	8888.18	28234.4	9496.1	32203	-0.720214	1.05359	-0.531472	1.50432	-0.248376	1.6693	TTGGTTCAAAGTCATATGACCCACAACAGGAAACCTGCTGAACCAACAAAACCTAACAAT	115853	chrXIII	115794	-	FALSE		YML075C	854900	NM_001182434	hydroxymethylglutaryl-CoA reductase (NADPH) HMG1	chrXIII:115853-115794	GO:0050661|GO:0006629|GO:0006696|GO:0050662|GO:0006694|GO:0004420|GO:0005783|GO:0019287|GO:0005634|GO:0005635|GO:0015936|GO:0008299|GO:0016616|GO:0016020|GO:0034399|GO:0016491|GO:0016126|GO:0005789|GO:0016021|GO:0005778|GO:0008202|GO:0055114	NM_001182434	TC16815
A_06_P1410	0.0101109	0.000481	YBR158W	1.53052	down	AMN1	Chr II from 556549-558198, Genome Release 64-2-1, Verified ORF, "Protein required for daughter cell separation; multiple mitotic checkpoints, and chromosome stability; contains 12 degenerate leucine-rich repeat motifs; expression is induced by the Mitotic Exit Network (MEN)" [YBR158W]	4821.62	2427.1	5800.93	4375.46	4934.14	4105.37	-1.57874	-1.91825	-1.12716	-1.18764	-1.175	-1.30423	CTGGCTGTTTTAGAGATCAGAAATTTAGATAAAATAACTGATGTGAGGCATTTCGTGAAG	558015	chrII	557956	+	FALSE		YBR158W	852455	NM_001178506	Amn1p	chrII:557956-558015	GO:0005515|GO:0007093|GO:0007049|GO:0005737|GO:0005933|GO:0001100|GO:0005634|GO:0051301	NM_001178506	TC17767
A_06_P3151	0.000425	6.82e-07	YGL196W	1.52997	down	DSD1	Chr VII from 129883-131169, Genome Release 64-2-1, Verified ORF, "D-serine dehydratase (aka D-serine ammonia-lyase); converts D-serine to pyruvate and ammonia by a reaction dependent on pyridoxal 5'-phosphate and zinc; may play a role in D-serine detoxification; L-serine is not a substrate" [YGL196W]	8147.36	10786.9	7062.57	14810	6480.45	18256.7	-0.809174	0.246909	-0.834784	0.58321	-0.80026	0.860409	TCTGGTTTTGTATTAGGAACAGTACTATCATCTTACCCTTCTAGAGGTGAATTGTTGAGT	130865	chrVII	130806	+	FALSE		YGL196W.1	852679	NM_001181061	D-serine ammonia-lyase DSD1	chrVII:130806-130865	GO:0070178|GO:0005575|GO:0016829|GO:0008721	NM_001181061	TC20780
A_06_P2613	0.00273268	2.44e-05	YEL071W	1.52967	down	DLD3	Chr V from 16355-17845, Genome Release 64-2-1, Verified ORF, "D-lactate dehydrogenase; part of the retrograde regulon which consists of genes whose expression is stimulated by damage to mitochondria and reduced in cells grown with glutamate as the sole nitrogen source, located in the cytoplasm" [YEL071W]	34001.4	3559.84	14396.2	3904.67	16970.6	5915.68	1.24831	-1.36117	0.190344	-1.35089	0.596294	-0.747948	GGATCGGTTTCCATAAGAAAGGTAAGTTACACTACACCAGAAGTGATATTGAAATTAGAT	17780	chrV	17721	+	FALSE		YEL071W	856638	NM_001178886	D-lactate dehydrogenase	chrV:17721-17780	GO:0030447|GO:0050660|GO:0016614|GO:0019249|GO:0003824|GO:0051990|GO:0004458|GO:0005739|GO:0022904|GO:0071949|GO:0005737|GO:0019516|GO:0016491|GO:0055114	NM_001178886	TC19872
A_06_P1294	0.0407934	0.00590236	YBR047W	1.52809	down	FMP23	Chr II from 331833-332360, Genome Release 64-2-1, Uncharacterized ORF, "Putative protein of unknown function; proposed to be involved in iron or copper homeostasis; the authentic, non-tagged protein is detected in highly purified mitochondria in high-throughput studies" [YBR047W]	1757.16	3149.01	1332.83	4939.12	1327.78	5400.4	-3.03757	-1.50478	-3.24963	-1.015	-3.06895	-0.893048	GACGAGTTGGTATTTCAATTGGAAAAATTCATTGAACTAGAAGTTACTCCGAGATACACA	332172	chrII	332113	+	FALSE		YBR047W.1	852336	NM_001178395	Fmp23p	chrII:332113-332172	GO:0005739|GO:0008150|GO:0003674	NM_001178395	TC20076
A_06_P2454	0.0146391	0.00099	YDR461W	1.52798	down	MFA1	Chr IV from 1385176-1385286, Genome Release 64-2-1, Verified ORF, "Mating pheromone a-factor; made by a cells; interacts with alpha cells to induce cell cycle arrest and other responses leading to mating; biogenesis involves C-terminal modification, N-terminal proteolysis, and export; also encoded by MFA2" [YDR461W]	11156.4	881.254	9054.21	1130.69	6637.32	1508.52	-0.358969	-3.34598	-0.471902	-3.12971	-0.740739	-2.73436	TCCAAAAGAAAAGACCAGCAGTGAAAAGAAGGACAACTATATTATCAAAGGTGTCTTCTG	1385254	chrIV	1385195	+	FALSE		YDR461W	852072	NM_001180769	mating pheromone a	chrIV:1385195-1385254	GO:0005186|GO:0016020|GO:0005886|GO:0005783|GO:0000750|GO:0005576|GO:0000772	NM_001180769	TC22087
A_06_P3455	0.0228467	0.00221137	YGR234W	1.52444	down	YHB1	Chr VII from 959904-961103, Genome Release 64-2-1, Verified ORF, "Nitric oxide oxidoreductase; flavohemoglobin involved in nitric oxide detoxification; plays a role in the oxidative and nitrosative stress responses; protein increases in abundance and relocalizes from nucleus to cytoplasmic foci upon DNA replication stress" [YGR234W]	105010	39607.3	95763.1	56266.4	90507.5	65185.6	2.88174	2.1152	2.92096	2.5119	3.01745	2.72348	GGCCAATTTACTGGATTCAATCTTCCTATGATGAAAAGACTCAAGCATTCAAAAAACATG	960868	chrVII	960809	+	FALSE		YGR234W	853149	NM_001181363	flavohemoglobin	chrVII:960809-960868	GO:0008941|GO:0046210|GO:0010494|GO:0016966|GO:0009636|GO:0005634|GO:0046872|GO:0005829|GO:0005739|GO:0071949|GO:0071500|GO:0005737|GO:0019825|GO:0005759|GO:0016491|GO:0034599|GO:0071218|GO:0055114|GO:0020037	NM_001181363	TC19605
A_06_P1455	0.00480119	9.79e-05	YBR202W	1.52201	down	MCM7	Chr II from 625772-628309, Genome Release 64-2-1, Verified ORF, "Component of the Mcm2-7 hexameric helicase complex; MCM2-7 primes origins of DNA replication in G1 and becomes an active ATP-dependent helicase that promotes DNA melting and elongation in S-phase; forms an Mcm4p-6p-7p subcomplex" [YBR202W]	2477.52	1731.73	1683.47	2735.53	1680.74	2900.07	-2.5374	-2.40801	-2.91768	-1.85769	-2.74743	-1.80203	GTTTACCATGCTACAATTAAGCAACTGTATCCAAGAATATTCTTACTTAAACGTCTGGCA	628144	chrII	628085	+	FALSE		YBR202W	852501	NM_001178550	mini-chromosome maintenance complex protein 7	chrII:628085-628144	GO:0006348|GO:0033260|GO:0005656|GO:0005634|GO:0030466|GO:0003688|GO:0005737|GO:0006271|GO:0004003|GO:0003697|GO:0000166|GO:0006270|GO:0000727|GO:0043142|GO:0042555|GO:0043140|GO:0000781|GO:0017116|GO:0004386|GO:0005524|GO:0003677|GO:0003678|GO:0006260|GO:0007049|GO:0016787|GO:0003682|GO:0006268|GO:0031298|GO:0031261|GO:0006267	NM_001178550	TC17048
A_06_P1133	0.0191325	0.00166089	YBL004W	1.50436	down	UTP20	Chr II from 227636-235117, Genome Release 64-2-1, Verified ORF, "Component of the small-subunit (SSU) processome; SSU processome is involved in the biogenesis of the 18S rRNA" [YBL004W]	6600.05	3511.83	6158.29	4332.33	5414.61	5591.21	-1.11425	-1.42536	-1.04539	-1.22593	-1.05049	-0.836205	GTATCCGATTTTACAAAAATATACACTGCTGTCAAACAGACCGTATTAGAAAGCAGAAAG	234964	chrII	234905	+	FALSE		YBL004W.1	852282	NM_001178244	Utp20p	chrII:234905-234964	GO:0000472|GO:0042254|GO:0006364|GO:0032040|GO:0005730|GO:0000480|GO:0005634|GO:0003729|GO:0005737|GO:0030529|GO:0005654|GO:0000447|GO:0030688|GO:0030686	NM_001178244	TC16700
