# Supplementary material for: Protein moonlighting by a target gene dominates phenotypic divergence of the Sef1 transcriptional regulatory network in yeasts
Source: Nucleic Acids Res. 2024 Nov 20;52(22):13914–30. doi: 10.1093/nar/gkae1147 (PMC11662654; doi:10.1093/nar/gkae1147)
Supplement: gkae1147_Supplemental_Files [file gkae1147_supplemental_files.zip › Table S8_Genome resources.xlsx]

## Sheet: Genome resources
Species	Old name	Strain name	Bioproject	Assembly	Genebank	References	Websites	Purposes	Note
Saccharomyces cerevisiae		W303	PRJNA260311	GCA_000766475.2	JRIU01000001-JRIU01000415	PLoS One. 2015; 10(5):e0129184. PMID: 26017550	SGD, https://www.yeastgenome.org/ NCBI, https://www.ncbi.nlm.nih.gov/	Annotation	415 contigs
			PRJNA324291	GCA_002163515.1	CM007964-CM007981	G3 (Bethesda). 2017; 7(7):2219-2226. PMID: 28584079	NCBI, https://www.ncbi.nlm.nih.gov/	More complete genomic sequenes	PacBio sequences and new assembly with only 21 contigs
		S288C	PRJNA43747	GCA_000146045.2			SGD, https://www.yeastgenome.org/	Agilent microarray design (6215 annotated ORFs) and ChIP analysis	Genome Release 64-2-1 for microarray probe design
					BKBK006934.2-BK006949.2	Genetics. 2022; 220(4):iyab224. PMID: 34897464	SGD, https://www.yeastgenome.org/ NCBI, https://www.ncbi.nlm.nih.gov/	Annotation	Genome Release R64-4-1
Lachancea kluyveri	Saccharomyces kluyveri	NRRL Y-12651 (CBS3028)	PRJNA1445	GCA_000149225.2	CM000687-CM000694	Science. 2003; 301(5629):71-6. PMID: 12775844	NCBI, https://www.ncbi.nlm.nih.gov/	Genomic analyses (5322 annotated ORFs)	Old annotation
						Fulton RS, Wilson RK, Johnston M. "Improved sequence assembly of the Saccharomyces kluyveri genome" Unpublished	GRYC (Genome Resources for Yeast Chromosomes), http://gryc.inra.fr	Genomic analyses (5477 annotated ORFs)	New annotation
Kluyveromyces lactis		NRRL Y-1140 (CBS2359)	PRJNA13835	GCA_000002515.1	CR382121- CR382126	Nature. 2004; 430(6995):35-44. PMID: 15229592	GRYC (Genome Resources for Yeast Chromosomes), http://gryc.inra.fr/ NCBI, https://www.ncbi.nlm.nih.gov/	Genomic analyses
Kluyveromyces marxianus		DMKU3-1042	PRJDA65233	GCA_001417885.1	AP012213.1-AP012220.1	Biotechnol Biofuels. 2015; 8:47. PMID: 25834639	NCBI, https://www.ncbi.nlm.nih.gov/	Genomic analyses
Hansenula polymorpha	Ogataea parapolymorpha	DL-1	PRJNA60503	GCA_000187245.3	CM002300-CM002306	BMC Genomics. 2013; 14:837. PMID: 24279325	NCBI, https://www.ncbi.nlm.nih.gov/	Genomic analyses
Pichia pastoris	Komagataella phaffii	GS115	PRJEA37871	GCA_000027005.1	FN392319-FN392322	Nat Biotechnol. 2009; 27(6):561-6. PMID: 19465926	https://bioinformatics.psb.ugent.be/orcae/overview/Picpa/ NCBI, https://www.ncbi.nlm.nih.gov/	Genomic analyses
Candida albicans		SC5314	PRJNA10701				CGD, http://www.candidagenome.org/	Repeat the MEME analyses for CaSef1 binding motif prediction	Assembly 20
				GCA_000182965.3	CP017623-CP017630	Genome Biol. 2013; 14(9):R97. PMID: 24025428	CGD, http://www.candidagenome.org/ NCBI, https://www.ncbi.nlm.nih.gov/	Genomic analyses	Assembly 22, newest version of annotation, A22-s07-m01-r79
Yarrowia lipolytica		W29 (CLIB89)	PRJNA295780	GCA_001761495.1	CP017553-CP017558	PLoS One. 2016; 11(9):e0162363. PMID: 27603307	NCBI, https://www.ncbi.nlm.nih.gov/	Genomic analyses
Aspergillus nidulans		FGSC A4	PRJEA40559	GCA_000011425.1	BN001301.1-BN001308.1	Fungal Genet Biol. 2009; 46 Suppl 1(Suppl 1):S2-13. PMID: 19146970	NCBI, https://www.ncbi.nlm.nih.gov/	Genomic analyses
Schizosaccharomyces pombe		972h-	PRJNA13836	GCA_000002945.2	CU329670.1-CU329672.1	Nature. 2002; 415(6874):871-80.	PomBase, https://www.pombase.org/ NCBI, https://www.ncbi.nlm.nih.gov/	Genomic analyses
