# Supplementary material for: Protein moonlighting by a target gene dominates phenotypic divergence of the Sef1 transcriptional regulatory network in yeasts
Source: Nucleic Acids Res. 2024 Nov 20;52(22):13914–30. doi: 10.1093/nar/gkae1147 (PMC11662654; doi:10.1093/nar/gkae1147)
Supplement: gkae1147_Supplemental_Files [file gkae1147_supplemental_files.zip › Table S9_Strains, plasmids, primers, media, and chemicals_v3.xlsx]

## Sheet: Strains
Lab stock	PC's name	Previous name	Species	parental strain	Genotype	Note	Purpose	Reference
JYL1897		Y159 / GRY1183	L. kluyveri		MATa ura3	Lachancea kluyveri wild-type strain used in this study, a gift from Jure Piskur, who passed away in 2014.	Phenotypic assays	Appl Microbiol Biotechnol. 2001; 57:216-19
	SkSef1KA1		L. kluyveri	JYL1897	MATa ura3 sef1D::KanMX6	SAKL0F12342g deletion strains	Phenotypic assays	Mol Biol Evol. 2021; 38(11):4732-4747.
	SkSef1VP16NB10-1		L. kluyveri	JYL1897	MATa ura3 SEF1-VP16::FRT	Highly-active LkSef1-VP16 strains	Phenotypic assays	Mol Biol Evol. 2021; 38(11):4732-4747.
	SkNde2HA1		L. kluyveri	JYL1897	MATa ura3 nde1D::HphMX4	SAKL0E05302g deletion strains (SAKL0E05302g is more syntenic to ScNDE2, whose ohnolog is ScNDE1)	Phenotypic assays	This study
	SkNde2HA2
	SkSef1KNde2HA9		L. kluyveri	SkSef1KA1	MATa ura3 sef1D::KanMX6 nde1D::HphMX4	SAKL0F12342g and SAKL0E05302g deletion strains	Phenotypic assays	This study
	SkSef1KNde2HA10
	SkSef1VP16Nde2HA1		L. kluyveri	SkSef1VP16NB10-1	MATa ura3 SEF1-VP16::FRT nde1D::HphMX4	Highly-active LkSef1-VP16 and SAKL0E05302g deletion strains	Phenotypic assays	This study
	SkSef1VP16Nde2HA2
JYL03		W303, BS1	S. cerevisiae		MATa his3-11,15 trp1-1 ura3-1 ade2-1 leu2-3,112 can1-100	Wild-type strain used in this study	Phenotypic assays, microarrays	Open Biol. 2012; 2(8):120093
	W303ScSef1NA1		S. cerevisiae	W303	MATa his3-11,15 trp1-1 ura3-1 ade2-1 leu2-3,112 can1-100 sef1D::NatMX4	YBL066C deletion strains		Mol Biol Evol. 2021; 38(11):4732-4747.
	W303ScSef1VP16NB1-4		S. cerevisiae	W303	MATa his3-11,15 trp1-1 ura3-1 ade2-1 leu2-3,112 can1-100 SEF1-VP16::FRT	Hyper-active ScSef1-VP16 strains		This study
	W303ScSef1VP16NB2-1
	ScNde1KA1		S. cerevisiae	W303	MATa his3-11,15 trp1-1 ura3-1 ade2-1 leu2-3,112 can1-100 nde1D::KanMX4	YMR145C deletion strains	Phenotypic assays	This study
	ScNde1KA3
	ScSef1NNde1KA4		S. cerevisiae	W303ScSef1NA1	MATa his3-11,15 trp1-1 ura3-1 ade2-1 leu2-3,112 can1-100 sef1D::NatMX4 nde1D::KanMX4	YBL066C and YMR145C deletion strains	Phenotypic assays	This study
	ScSef1NNde1KA5
	ScSef1VP16Nde1KA1		S. cerevisiae	W303ScSef1VP16NB1-4	MATa his3-11,15 trp1-1 ura3-1 ade2-1 leu2-3,112 can1-100 SEF1-VP16::FRT nde1D::KanMX4	Hyper-active ScSef1-VP16 and YMR145C deletion strains	Phenotypic assays	This study
	ScSef1VP16Nde1KA3
	ScSef1VP16Nde1KA8
	ScHrd3KA5		S. cerevisiae	W303	MATa his3-11,15 trp1-1 ura3-1 ade2-1 leu2-3,112 can1-100 hrd3D::KanMX6	YLR207W deletion strains	Phenotypic assays	This study
	ScHrd3KA10
	ScSef1VP16Hrd3KA1		S. cerevisiae	W303ScSef1VP16NB1-4	MATa his3-11,15 trp1-1 ura3-1 ade2-1 leu2-3,112 can1-100 SEF1-VP16::FRT hrd3D::KanMX6	Hyper-active ScSef1-VP16 and YLR207W deletion strains	Phenotypic assays	This study
	ScSef1VP16Hrd3KA2
	ScSef1VP16Nde1KHrd3NA1		S. cerevisiae	ScSef1VP16Nde1KA1	MATa his3-11,15 trp1-1 ura3-1 ade2-1 leu2-3,112 can1-100 SEF1-VP16::FRT nde1D::KanMX4 hrd3D::NatMX4	Hyper-active ScSef1-VP16, YMR145C and YLR207W deletion strains	Phenotypic assays	This study
	ScSef1VP16Nde1KHrd3NA3
	ScBre5KA4		S. cerevisiae	W303	MATa his3-11,15 trp1-1 ura3-1 ade2-1 leu2-3,112 can1-100 bre5D::KanMX6	YNR051C deletion strains	Phenotypic assays	This study
	ScBre5KA9
	ScSef1VP16Bre5KA1		S. cerevisiae	W303ScSef1VP16NB1-4	MATa his3-11,15 trp1-1 ura3-1 ade2-1 leu2-3,112 can1-100 SEF1-VP16::FRT bre5D::KanMX6	Hyper-active ScSef1-VP16 and YNR051C deletion strains	Phenotypic assays	This study
	ScSef1VP16Bre5KA2
	W303ScSef1TAPNB1-1		S. cerevisiae	W303	MATa his3-11,15 trp1-1 ura3-1 ade2-1 leu2-3,112 can1-100 SEF1-TAP::FRT	ScSef1-TAP strains for ChIP	ChIP-seq assays	This study
	W303ScSef1TAPNB2-1
	W303ScSef1TAP-pRS41H-ScNDE1p1007-LacZ-1		S. cerevisiae	W303ScSef1TAPNB2-1	MATa his3-11,15 trp1-1 ura3-1 ade2-1 leu2-3,112 can1-100 SEF1-TAP::FRT [pRS41H-ScNDE1p1007-LacZ-2]	ScSef1-TAP strain with a plasmid carrying a wild-type NDE1 promoter for ChIP	ChIP-qPCR assays	This study
	W303ScSef1TAP-pRS41H-ScNDE1p1007-LacZ-2
	W303ScSef1TAP-pRS41H-ScNDE1pMut-LacZ-1		S. cerevisiae	W303ScSef1TAPNB2-1	MATa his3-11,15 trp1-1 ura3-1 ade2-1 leu2-3,112 can1-100 SEF1-TAP::FRT [pRS41H-ScNDE1pMut-LacZ-4]	ScSef1-TAP strain with a plasmid carrying a Sef1 motif-mutated NDE1 promoter for ChIP
	W303ScSef1TAP-pRS41H-ScNDE1pMut-LacZ-2
	W303lexAOPLacZ-1		S. cerevisiae	W303	MATa his3::ScURA3-lexAOP-LacZ,15 trp1-1 ura3-1 ade2-1 leu2-3,112 can1-100	lexAOP-LacZ reporter Sc strains; lexA-free control strain	One-hybrid assays	This study
	W303lexAOPLacZ-2
	W303Sc1HSef1lexANB1-1		S. cerevisiae	W303lexAOPLacZ-1	MATa his3::ScURA3-lexAOP-LacZ,15 trp1-1 ura3-1 ade2-1 leu2-3,112 can1-100 SEF1-lexA::FRT	ScSef1-lexA one-hybrid strains
	W303Sc1HSef1lexANB3-2
	W303Sc1HlexAKA4		S. cerevisiae	W303lexAOPLacZ-1	MATa his3::ScURA3-lexAOP-LacZ,15 trp1-1 ura3-1 ade2-1 leu2-3,112 can1-100 Chr02::SEF1p-lexA-KanMX6	lexA-only one-hybrid control strain
	ScNde1K-pRS41H-ScNDE1p-t-1		S. cerevisiae	ScNde1KA1	MATa his3-11,15 trp1-1 ura3-1 ade2-1 leu2-3,112 can1-100 nde1D::KanMX4 [pRS41H-ScNDE1p-t-2]	YMR145C deletion strains with the HGB-resistant centrimeric plamsid-only control	Phenotypic assays	This study
	ScNde1K-pRS41H-ScNDE1p-t-2
	ScNde1K-pRS41H-ScNDE1p-ScNDE1-t-1		S. cerevisiae	ScNde1KA1	MATa his3-11,15 trp1-1 ura3-1 ade2-1 leu2-3,112 can1-100 nde1D::KanMX4 [pRS41H-ScNDE1p-ScNDE1-t-1]	YMR145C deletion strains with YMR145C expressed in the HGB-resistant centrimeric plamsid under the ScNDE1 promoter	Phenotypic assays	This study
	ScNde1K-pRS41H-ScNDE1p-ScNDE1-t-2
	ScNde1K-pRS41H-ScNDE1pMut-ScNDE1-t-1		S. cerevisiae	ScNde1KA1	MATa his3-11,15 trp1-1 ura3-1 ade2-1 leu2-3,112 can1-100 nde1D::KanMX4 [pRS41H-ScNDE1pMut-ScNDE1-t-6]	YMR145C deletion strains with YMR145C expressed in the HGB-resistant centrimeric plamsid under the Sef1-binding site mutated ScNDE1 promoter	Phenotypic assays	This study
	ScNde1K-pRS41H-ScNDE1pMut-ScNDE1-t-2
	ScNde1K-pRS41H-ScNDE1p-LkNDE1-t-1		S. cerevisiae	ScNde1KA1	MATa his3-11,15 trp1-1 ura3-1 ade2-1 leu2-3,112 can1-100 nde1D::KanMX4 [pRS41H-ScNDE1p-LkNDE1-t-1]	YMR145C deletion strains with SAKL0E05302g expressed in the HGB-resistant centrimeric plamsid under the ScNDE1 promoter	Phenotypic assays	This study
	ScNde1K-pRS41H-ScNDE1p-LkNDE1-t-2
	ScSef1VP16Nde1K-pRS41H-ScNDE1p-t-1		S. cerevisiae	ScSef1VP16Nde1KA1	MATa his3-11,15 trp1-1 ura3-1 ade2-1 leu2-3,112 can1-100 SEF1-VP16::FRT nde1D::KanMX4 [pRS41H-ScNDE1p-t-2]	Hyper-active ScSef1-VP16 and YMR145C deletion strains with the HGB-resistant centrimeric plamsid-only control	Phenotypic assays	This study
	ScSef1VP16Nde1K-pRS41H-ScNDE1p-t-2
	ScSef1VP16Nde1K-pRS41H-ScNDE1p-ScNDE1-t-1		S. cerevisiae	ScSef1VP16Nde1KA1	MATa his3-11,15 trp1-1 ura3-1 ade2-1 leu2-3,112 can1-100 SEF1-VP16::FRT nde1D::KanMX4 [pRS41H-ScNDE1p-ScNDE1-t-1]	Hyper-active ScSef1-VP16 and YMR145C deletion strains with YMR145C expressed in the HGB-resistant centrimeric plamsid under the ScNDE1 promoter	Phenotypic assays	This study
	ScSef1VP16Nde1K-pRS41H-ScNDE1p-ScNDE1-t-2
	ScSef1VP16Nde1K-pRS41H-ScNDE1p-LkNDE1-t-1		S. cerevisiae	ScSef1VP16Nde1KA1	MATa his3-11,15 trp1-1 ura3-1 ade2-1 leu2-3,112 can1-100 SEF1-VP16::FRT nde1D::KanMX4 [pRS41H-ScNDE1p-LkNDE1-t-1]	Hyper-active ScSef1-VP16 and YMR145C deletion strains with SAKL0E05302g expressed in the HGB-resistant centrimeric plamsid under the ScNDE1 promoter	Phenotypic assays	This study
	ScSef1VP16Nde1K-pRS41H-ScNDE1p-LkNDE1-t-2
	JYL03-pRS41H-ScNDE1p-t-1		S. cerevisiae	W303	MATa his3-11,15 trp1-1 ura3-1 ade2-1 leu2-3,112 can1-100 [pRS41H-ScNDE1p-t-2]	Wild-type strains with the HGB-resistant centrimeric plamsid-only control	Phenotypic assays	This study
	JYL03-pRS41H-ScNDE1p-t-2
	JYL03-pRS41H-ScNDE1p-ScNDE1-t-1		S. cerevisiae	W303	MATa his3-11,15 trp1-1 ura3-1 ade2-1 leu2-3,112 can1-100 [pRS41H-ScNDE1p-ScNDE1-t-1]	Wild-type strains with YMR145C expressed in the HGB-resistant centrimeric plamsid under the ScNDE1 promoter	Phenotypic assays	This study
	JYL03-pRS41H-ScNDE1p-ScNDE1-t-2
	JYL03-pRS41H-ScNDE1p-LkNDE1-t-1		S. cerevisiae	W303	MATa his3-11,15 trp1-1 ura3-1 ade2-1 leu2-3,112 can1-100 [pRS41H-ScNDE1p-LkNDE1-t-1]	Wild-type strains with SAKL0E05302g expressed in the HGB-resistant centrimeric plamsid under the ScNDE1 promoter	Phenotypic assays	This study
	JYL03-pRS41H-ScNDE1p-LkNDE1-t-2
	ScSef1VP16-pRS41H-ScNDE1p-t-1		S. cerevisiae	W303ScSef1VP16NB1-4	MATa his3-11,15 trp1-1 ura3-1 ade2-1 leu2-3,112 can1-100 SEF1-VP16::FRT [pRS41H-ScNDE1p-t-2]	Hyper-active ScSef1-VP16 strains with the HGB-resistant centrimeric plamsid-only control	Phenotypic assays	This study
	ScSef1VP16-pRS41H-ScNDE1p-t-2
	ScSef1VP16-pRS41H-ScNDE1p-ScNDE1-t-3		S. cerevisiae	W303ScSef1VP16NB1-4	MATa his3-11,15 trp1-1 ura3-1 ade2-1 leu2-3,112 can1-100 SEF1-VP16::FRT [pRS41H-ScNDE1p-ScNDE1-t-1]	Hyper-active ScSef1-VP16 strains with YMR145C expressed in the HGB-resistant centrimeric plamsid under the ScNDE1 promoter	Phenotypic assays	This study
	ScSef1VP16-pRS41H-ScNDE1p-ScNDE1-t-4
	ScSef1VP16-pRS41H-ScNDE1p-LkNDE1-t-1		S. cerevisiae	W303ScSef1VP16NB1-4	MATa his3-11,15 trp1-1 ura3-1 ade2-1 leu2-3,112 can1-100 SEF1-VP16::FRT [pRS41H-ScNDE1p-LkNDE1-t-1]	Hyper-active ScSef1-VP16 strains with SAKL0E05302g expressed in the HGB-resistant centrimeric plamsid under the ScNDE1 promoter	Phenotypic assays	This study
	ScSef1VP16-pRS41H-ScNDE1p-LkNDE1-t-2
	JYL03-pRS41H-ScNDE1p-t-1 r−-2		S. cerevisiae	JYL03-pRS41H-ScNDE1p-t-1	MATa his3-11,15 trp1-1 ura3-1 ade2-1 leu2-3,112 can1-100 [pRS41H-ScNDE1p-t-2] petite	Petite clones generated from the wild-type strains with the HGB-resistant centrimeric plamsid-only control	Phenotypic assays	This study
	JYL03-pRS41H-ScNDE1p-t-1 r−-3
	JYL03-pRS41H-ScNDE1p-ScNDE1-t-1 r−-2		S. cerevisiae	JYL03-pRS41H-ScNDE1p-ScNDE1-t-1	MATa his3-11,15 trp1-1 ura3-1 ade2-1 leu2-3,112 can1-100 [pRS41H-ScNDE1p-ScNDE1-t-1] petite	Petite clones generated from the wild-type strains with YMR145C expressed in the HGB-resistant centrimeric plamsid under the ScNDE1 promoter	Phenotypic assays	This study
	JYL03-pRS41H-ScNDE1p-ScNDE1-t-1 r−-3
	JYL03-pRS41H-ScNDE1p-LkNDE1-t-1 r−-2		S. cerevisiae	JYL03-pRS41H-ScNDE1p-LkNDE1-t-1	MATa his3-11,15 trp1-1 ura3-1 ade2-1 leu2-3,112 can1-100 [pRS41H-ScNDE1p-LkNDE1-t-1] petite	Petite clones generated from the wild-type strains with SAKL0E05302g expressed in the HGB-resistant centrimeric plamsid under the ScNDE1 promoter	Phenotypic assays	This study
	JYL03-pRS41H-ScNDE1p-LkNDE1-t-1 r−-4
	ScSef1VP16-pRS41H-ScNDE1p-t-1 r−-1		S. cerevisiae	ScSef1VP16-pRS41H-ScNDE1p-t-1	MATa his3-11,15 trp1-1 ura3-1 ade2-1 leu2-3,112 can1-100 SEF1-VP16::FRT [pRS41H-ScNDE1p-t-2] petite	Petite clones generated from the hyper-active ScSef1-VP16 strains with the HGB-resistant centrimeric plamsid-only control	Phenotypic assays	This study
	ScSef1VP16-pRS41H-ScNDE1p-t-1 r−-2
	ScSef1VP16-pRS41H-ScNDE1p-ScNDE1-t-3 r−-1		S. cerevisiae	ScSef1VP16-pRS41H-ScNDE1p-ScNDE1-t-3	MATa his3-11,15 trp1-1 ura3-1 ade2-1 leu2-3,112 can1-100 SEF1-VP16::FRT [pRS41H-ScNDE1p-ScNDE1-t-1] petite	Petite clones generated from the hyper-active ScSef1-VP16 strains with YMR145C expressed in the HGB-resistant centrimeric plamsid under the ScNDE1 promoter	Phenotypic assays	This study
	ScSef1VP16-pRS41H-ScNDE1p-ScNDE1-t-3 r−-2
	ScSef1VP16-pRS41H-ScNDE1p-LkNDE1-t-1 r−-1		S. cerevisiae	ScSef1VP16-pRS41H-ScNDE1p-LkNDE1-t-1	MATa his3-11,15 trp1-1 ura3-1 ade2-1 leu2-3,112 can1-100 SEF1-VP16::FRT [pRS41H-ScNDE1p-LkNDE1-t-1] petite	Petite clones generated from the hyper-active ScSef1-VP16 strains with SAKL0E05302g expressed in the HGB-resistant centrimeric plamsid under the ScNDE1 promoter	Phenotypic assays	This study
	ScSef1VP16-pRS41H-ScNDE1p-LkNDE1-t-1 r−-2
	JYL03-pRS41H-ScNDE1p1007-LacZ-1		S. cerevisiae	W303	MATa his3-11,15 trp1-1 ura3-1 ade2-1 leu2-3,112 can1-100 [pRS41H-ScNDE1p1007-LacZ-2]	Wild-type strains with the ScNDE1p-LacZ HGB plasmid	Promoter assays	This study
	JYL03-pRS41H-ScNDE1p1007-LacZ-2
	JYL03-pRS41H-ScNDE1pMut-LacZ-1		S. cerevisiae	W303	MATa his3-11,15 trp1-1 ura3-1 ade2-1 leu2-3,112 can1-100 [pRS41H-ScNDE1pMut-LacZ-4]	Wild-type strains with the ScNDE1pMut-LacZ HGB plasmid		This study
	JYL03-pRS41H-ScNDE1pMut-LacZ-2
	ScSef1N-pRS41H-ScNDE1p1007-LacZ-1		S. cerevisiae	W303ScSef1NA1	MATa his3-11,15 trp1-1 ura3-1 ade2-1 leu2-3,112 can1-100 sef1D::NatMX4 [pRS41H-ScNDE1p1007-LacZ-2]	YBL066C deletion strains with the ScNDE1p-LacZ HGB plasmid		This study
	ScSef1N-pRS41H-ScNDE1p1007-LacZ-2
	ScSef1N-pRS41H-ScNDE1pMut-LacZ-1		S. cerevisiae	W303ScSef1NA1	MATa his3-11,15 trp1-1 ura3-1 ade2-1 leu2-3,112 can1-100 sef1D::NatMX4 [pRS41H-ScNDE1pMut-LacZ-4]	YBL066C deletion strains with the ScNDE1pMut-LacZ HGB plasmid		This study
	ScSef1N-pRS41H-ScNDE1pMut-LacZ-2
	ScSef1VP16-pRS41H-ScNDE1p1007-LacZ-1		S. cerevisiae	W303ScSef1VP16NB1-4	MATa his3-11,15 trp1-1 ura3-1 ade2-1 leu2-3,112 can1-100 SEF1-VP16::FRT [pRS41H-ScNDE1p1007-LacZ-2]	Hyper-active ScSef1-VP16 strains with the ScNDE1p-LacZ HGB plasmid		This study
	ScSef1VP16-pRS41H-ScNDE1p1007-LacZ-2
	ScSef1VP16-pRS41H-ScNDE1pMut-LacZ-1		S. cerevisiae	W303ScSef1VP16NB1-4	MATa his3-11,15 trp1-1 ura3-1 ade2-1 leu2-3,112 can1-100 SEF1-VP16::FRT [pRS41H-ScNDE1pMut-LacZ-4]	Hyper-active ScSef1-VP16 strains with the ScNDE1pMut-LacZ HGB plasmid		This study
	ScSef1VP16-pRS41H-ScNDE1pMut-LacZ-2

## Sheet: Plasmids
Lab stock	PC's name	Previous name	Species	Drug resistance	Note	Purpose	Reference
		pSFS2A	Bacterial	Cam	CaMAL2p-driven SAT-FLIP popout, leaky in L. kluyveri and S. cerevisiae	spontaneous SAT1 flipper method for S. cerevisiae	Gene. 2004; 341:119-27
		pSFS4A-1	Bacterial	Cam	ScGAL1p-driven SAT-FLIP popout, highly efficienct in S. cerevisiae	Galactose-induced SAT1 flipper method for S. cerevisiae	This study
v1		pFA6a-KanMX6	Bacterial	Amp/ G418	KanMX6 PCR template	KanMX6-based gene deletion method	Yeast. 1997; 13(11):1065-75
v33		pAG25 (pFA6a-NatMX4)	Bacterial	Amp / CloNat	NatMX4 PCR template	NatMX4-based gene deletion method	Yeast. 1999; 15(14):1541-53
v32		pAG32 (pFA6a-HphMX4)	Bacterial	Amp / HGB	HphMX4 PCR template	HphMX4-based gene deletion method	Yeast. 1999; 15(14):1541-53
v141		pRS41H	ARS/CEN	Amp / HGB (hphNT1)	Knop's plasmid system	Backbone of one-hybrid plasmids	EUROSCARF; Biotechnique. 2006; 40(1):73-8
pJL452		pSH18-34	2 micron	Amp / URA3	S. cerevisiae two-hybrid system	lexAOP-LacZ template	Clontech by Takara, a gift from Soo-Chen Cheng, IMB, Academia Sinica, Taiwan
		pC2HP	Bacterial	Kan / CdARG4	C. albicans two-hybrid system	VP16 template	Nucleic Acids Res. 2010; 38(19):e184
	pSFS2A-TAPSacIMut-1		Bacterial	Cam	ApaI-linker-TAPSacIMut-XhoI, one SacII site still on the TAP coding region	Empty TAPSacIMut tagging vector	Mol Biol Evol. 2021; 38(11):4732-4747.
	pSFS2A-TAPSacISacIIMut-28		Bacterial	Cam	ApaI-linker-TAPSacISacIIMut-XhoI	1 SacI and 1 SacII synonymous mutations on TAP	Mol Biol Evol. 2021; 38(11):4732-4747.
	pSFS2A-TAP-New 2		Bacterial	Cam	ApaI-linker-TAPSacISacIIMut2-XhoI	1 SacI and 2 SacII synonymous mutations on TAP allow cloning at the 3' MCS of pSFS2A	This study
	pSFS2A-ScSef1-TAP-4		Bacterial	Cam	ScSEF1-TAPSacIMut-SAT1-FLIP-ScSEF1t	ScSef1 C-terminal TAP tagging	This study
	pSFS2A-ScSef1-VP16-t-N1		Bacterial	Cam	ScSEF1-VP16-SAT1-FLIP-ScSEF1t	ScSef1 C-terminal VP16 tagging (not really been used)	This study
	pSFS4A-ScSef1-VP16-t-N2		Bacterial	Cam	ScSEF1-VP16-ScGAL1p-FLIP-SAT1-ScSEF1t	ScSef1 C-terminal VP16 tagging	This study
	pSFS2A-lexA-5		Bacterial	Cam	ApaI-linker-lexA-XhoI	Empty lexA tagging vector	Mol Biol Evol. 2021; 38(11):4732-4747.
	pSFS2A-ScSef1-lexA-t-7		Bacterial	Cam	ScSEF1-lexA-SAT1-FLIP-ScSEF1t	ScSef1 C-terminal lexA tagging	This study
	pRS41H-LacZ-1		ARS/CEN	Amp / HGB (hphNT1)	LacZ-terminator	LacZ reporter plasmid for the promoter assays	Mol Biol Evol. 2021; 38(11):4732-4747.
	pRS41H-ScNDE1p1007-LacZ-2		ARS/CEN	Amp / HGB (hphNT1)	ScNDE1p (-1 to -1007 from ATG)	ScNDE1p-LacZ plasmid	This study
	pRS41H-ScNDE1pMut-LacZ-4		ARS/CEN	Amp / HGB (hphNT1)	ScNDE1pMut (-1 to -1007 from ATG; mutated Sef1 binding motif)	ScNDE1pMut-LacZ plasmid	This study
	pRS41H-ScNDE1p-t-2		ARS/CEN	Amp / HGB (hphNT1)	KpnI-ScNDE1p-ApaI & NotI-ScNDE1t-SacI in pRS41H	Empty vector for NDE1 ortholog expression	This study
	pRS41H-ScNDE1p-ScNDE1-t-1		ARS/CEN	Amp / HGB (hphNT1)	KpnI-ScNDE1p-ApaI, ApaI-ScNDE1-NotI, and NotI-ScNDE1t-SacI in pRS41H	ScNDE1 expressing vector	This study
	pRS41H-ScNDE1pMut-ScNDE1-t-6		ARS/CEN	Amp / HGB (hphNT1)	KpnI-ScNDE1pMut-ApaI, ApaI-ScNDE1-NotI, and NotI-ScNDE1t-SacI in pRS41H	ScNDE1 expressing vector by ScNDE1pMut	This study
	pRS41H-ScNDE1p-LkNDE1-t-1		ARS/CEN	Amp / HGB (hphNT1)	KpnI-ScNDE1p-ApaI, ApaI-LkNDE1-NotI, and NotI-ScNDE1t-SacI in pRS41H	LkNDE1 expressing vector	This study

## Sheet: Primers
Primer name	Sequence	Note	Purpose
DrugMX-1	cggatccccgggttaattaa	Forward, PCR amplification of KanMX6, HphMX4, NatMX4	Universal DrugMX (KanMX6, HphMX4, NatMX4) for fusion PCR
DrugMX-2	tcgatgaattcgagctcgtt	Reverse, PCR amplification of KanMX6, HphMX4, NatMX4
SB53	ttcgcctcgacatcatctgc	Forward, reading from -147 to the 3'end of KanMX6, HphMX4, NatMX4	PCR check for KanMX6, HphMX4, NatMX4 from 3' end
SB54	gtatgggctaaatgtacggg	Reverse, reading from +164 to the 5'end of KanMX6, HphMX4, NatMX4	PCR check for KanMX6, HphMX4, NatMX4 from 5' end
CaSAT1	tttacaatcaaaggtggtcctg	Forward, reading from -87 to the SacII site at the 3'MCS of pSFS2A	PCR check for SAT1-FLIP from 3' end
CaMAL2p-2	caaccatagcaatcatggaa	Reverse, reading from +390 downstream of the XhoI site at the 5'MCS of pSFS2A	PCR check for SAT1-FLIP from 5' end
MAL2p-2-seq 1	atgaaatccagacagtcgag	Reverse, reading from +135 downstream of the XhoI site at the 5'MCS of pSFS2A	Reverse sequecing from the 5' end of SAT1-FLIP cassette
pSFS2A-KpnI-seq 1-1	CAAGGCGATTAAGTTGGGTA	Forward, reading from -101 upstream of the KpnI site at the 5'MCS of pSFS2A	Foward sequencing from the 5' end of SAT1-FLIP cassette
ScGal1p-2-seq 1	ctgccaatttttcctcttca	Reverse, reading from +175 from the 1st bp of ScGAL1 promoter	PCR check & sequencing for ScGAL1p-driven SAT1-FLIP cassette
CaFLP-2-seq 1	gtggctctcttgattgctgt	Reverse, reading from +167 from the ATG of CaFLP ORF	PCR check & sequencing for SAT1-FLIP cassette
ScSef1-up-1	CGTAAAGGAATGGCGTTAAA	Forward, ScSEF1 5' flanking region	ScSEF1 (YBL066C) deletion, 5' flanking region for fusion PCR
ScSef1-up-2-HphMX4	TTAATTAACCCGGGGATCCGTTGACTAGCATCGCATTTGA	Reverse, DrugMX overlap sequences in red, ScSEF1 5' flanking region annealing underlined
ScSef1-down-1- HphMX4	AACGAGCTCGAATTCATCGAGCAAAGACGGCTACATAGGA	Forward, DrugMX overlap sequences in red, ScSEF1 3' flanking region annealing underlined	ScSEF1 (YBL066C) deletion, 3' flanking region for fusion PCR
ScSef1-down-2	GACTGAGCGTTGGAGAAAAA	Reverse, ScSEF1 3' flanking region
NDE1_5U_F	GGATCTTCTCCACGATGCTC	Forward, ScNDE1 5' flanking region	ScNDE1 (YMR145C) deletion, PCR amplification of 5fScNDE1-KanMX4-3fScNDE1 deletion cassette
NDE1_5D_R	GATGAGTCAATTCAGGATTCACATG	Reverse, ScNDE1 3' flanking region
ScAft2-up-1	CTGGAAGCACGTTTCTCATT	Forward, ScAFT2 5' flanking region	ScAFT2 (YPL202C) deletion, 5' flanking region for fusion PCR
ScAft2-up-2-HphMX4	TTAATTAACCCGGGGATCCGTTAATTTGCGCCAGAGTTTC	Reverse, DrugMX overlap sequences in red, ScAFT2 5' flanking region annealing underlined
ScAft2-down-1-HphMX4	AACGAGCTCGAATTCATCGAGGAGGACTTAAAGCATGTCG	Forward, DrugMX overlap sequences in red, ScAFT2 3' flanking region annealing underlined	ScAFT2 (YPL202C) deletion, 3' flanking region for fusion PCR
ScAft2-down-2	ATGAGAAGAACAAGCGTTGC	Reverse, ScAFT2 3' flanking region
ScHRD3-up-1	cctcatcaacaacaacagca	Forward, ScHRD3 5' flanking region	ScHRD3 (YLR207W) deletion, 5' flanking region for fusion PCR
ScHRD3-up-2-MX	TTAATTAACCCGGGGATCCGgcgatttgccgttaaagtaa	Reverse, DrugMX overlap sequences in red, ScHRD3 5' flanking region annealing underlined
ScHRD3-down-1-MX	AACGAGCTCGAATTCATCGAcaacaacaacaagcacaagg	Forward, DrugMX overlap sequences in red, ScHRD3 3' flanking region annealing underlined	ScHRD3 (YLR207W) deletion, 3' flanking region for fusion PCR
ScHRD3-down-2	aaggcgcttcccataatagt	Reverse, ScHRD3 3' flanking region
ScBRE5-up-1	caaagcagcgaaaaacatca	Forward, ScBRE5 5' flanking region	ScBRE5 (YNR051C) deletion, 5' flanking region for fusion PCR
ScBRE5-up-2-MX	TTAATTAACCCGGGGATCCGcgaaagcttgtggtaggtga	Reverse, DrugMX overlap sequences in red, ScBRE5 5' flanking region annealing underlined
ScBRE5-down-1-MX	AACGAGCTCGAATTCATCGAgcaacccctaaaaagaaagga	Forward, DrugMX overlap sequences in red, ScBRE5 3' flanking region annealing underlined	ScBRE5 (YNR051C) deletion, 3' flanking region for fusion PCR
ScBRE5-down-2	cctaacaatcgccaggagaa	Reverse, ScBRE5 3' flanking region
SkNde2-up-1	ggctgaattgtatcggagaa	Forward, LkNDE1 5' flanking region	LkNDE1 (SAKL0E05302g) deletion, 5' flanking region for fusion PCR
SkNde2-up-2-HphMX4	TTAATTAACCCGGGGATCCGgacgcggatttggactatc	Reverse, DrugMX overlap sequences in red, LkNDE1 5' flanking region annealing underlined
SkNde2-down-1-HphMX4	AACGAGCTCGAATTCATCGAataggcaaacgtgcaggata	Forward, DrugMX overlap sequences in red, LkNDE1 3' flanking region annealing underlined	LkNDE1 (SAKL0E05302g) deletion, 3' flanking region for fusion PCR
SkNde2-down-2	ctcagaacttcggggagaat	Reverse, LkNDE1 3' flanking region
ScHis3-up-1	CCAGCTCGTGAATGCTTAAT	Forward, ScHIS3 5' flanking region	Sc one-hybrid reporter strain constrcution; 5' flanking region of ScHIS3 for fusion PCR
ScHis3-up-2-ScURA3	TTATCTTCGTTTCCTGCAGGCGTTTATCTTGCCTGCTCAT	Reverse, ScURA3 overlap sequences in red, ScHIS3 5' flanking region annealing underlined
ScHis3-down-1-lacZ	GGCCATGTCTGCCCGTATTTTTTAAAGCTGCAGCATACGAT	Forward, LacZ overlap sequences in red, ScHIS3 3' flanking region annealing underlined	Sc one-hybrid reporter strain constrcution; 3' flanking region of ScHIS3 for fusion PCR
ScHis3-down-2	CTTTTCGTTTCTTGGAGCTG	Reverse, ScHIS3 3' flanking region
ScURA3-lexAOP-LacZ-1	CCTGCAGGAAACGAAGATAA	Forward, PCR amplification of ScURA3-lexAOP-LacZ	Sc one-hybrid reporter strain constrcution; ScURA3-GAL1p8XLexAOP-lacZ amplified from the pSH18-34 vector for fusion PCR
ScURA3-lexAOP-LacZ-2	AAATACGGGCAGACATGGCC	Reverse, PCR amplification of ScURA3-lexAOP-LacZ
ScSef1-ORF-1-KpnI	aataggtaccATGGTGAAGGATAATCGAGA	Forward, KpnI site in red, ScSEF1 ORF annealing underlined	ScSEF1 C-terminal lexA tagging, LkSef1 ORF without STOP codon (3443 bp )
ScSef1-ORF-NoSTOP-2-ApaI	TATTgggcccAAAACCTTGTTCCATGTTCA	Reverse, ApaI site in red, ScSEF1 annealing (withut STOP) underlined
ScSef1-down-1-SacII	TAATCCGCGGGCAAAGACGGCTACATAGGA	Forward, SacII site in red, ScSEF1 3'-UTR (terminator) annealing underlined	ScSEF1 tagging, ScSEF1 3' flanking region (+72 to +396 from STOP)
ScSef1-down-2-SacI	TCTAGAGCTCGACTGAGCGTTGGAGAAAAA	Reverse, SacI site in red, ScSEF1 3'-UTR (terminator) annealing underlined
TAP-1-ApaI	aatggggcccggtggaggtccaggtggaggatccatggaaaagagaag	Forward, ApaI site in red, (Gly)3-Pro-(Gly)2 polylinker in blue, TAP annealing underlined	TAP(SacIMut) C-termial tagging, TAP(SacIMut) sequence from pSFS2A-TAPSacIMut-1
TAP-2-XhoI	tattctcgagctatcacaagcttcaggttgacttcc	Reverse, XhoI site in red, STOP in green, TAP annealing underlined
ScGAL1p-1-pSFS2A	ggatccaataatgattggttCGGATTAGAAGCCGCCGAGC	Forward, BamHI site in red, homologous region to pSFS2A in blue for In-Fusion, ScGAL1p annealing underlined	pSFS4A construction; ScGAL1 promoter (442 bp) with flanking regions homologous to pSFS2A for CaMAL2p replacement
ScGAL1p-2-CaFLP	CAAATTGTGGCATGTCGACGCTCCTTGACGTTAAAGTATA	Reverse, ATG of CaFLP in green, homologous region to pSFS2A in blue for In-Fusion, ScGAL1p annealing underlined
CaFLP-1-ScGAL1p	TATACTTTAACGTCAAGGAGcgtcgacatgccacaatttg	ATG of CaFLP in green, homologous region to ScGAL1p in blue for In-Fusion, pSFS2A annealing underlined	pSFS4A construction; CaMAL2p-deleted pSFS2A vector (~7k bp) with flanking regions homologous to ScGAL1p for CaMAL2p replacement
pSFS2A-2-ScGAL1	GCTCGGCGGCTTCTAATCCGAACCAATCATTATTGGATCC	Reverse, BamHI site in red, homologous region toScGAL1p in blue for In-Fusion, pSFS2A annealing underlined
VP16-2-XhoI	TATTCTCGAGctatcaACCACCGTATTCATCAATAC	Reverse, XhoI site in red, STOP in green, VP16 annealing underlined	pSFS2A-ScSef1-VP16-t-N2 construction; ScSEF1-VP16 amplification, together with forwrad primer ScSef1-ORF-1-KpnI
ScNDE1p1007 -1-KpnI-InFu	tatagggcgaattgggtacctgttaattttgatgctgatgttg	Forward, KpnI site in red, homologous region to pRS41H in blue for In-Fusion, ScNDE1p annealing underlined	ScNDE1p-LacZ and ScNDE1p-t plasmid constrcution (−1 to −1007 bp from ATG of ScNDE1)
ScNDE1p1007-2-ApaI-InFu	TGAGATTTAGTCATgggccctattattggttaattttttatttgc	Reverse, ApaI site in red, homologous region to LacZ in blue for In-Fusion, ScNDE1p annealing underlined	ScNDE1p-LacZ plasmid constrcution (−1 to −1007 bp from ATG of ScNDE1)
ScNDE1pMut-2	CGTGCCCCCATTACTGAATCTAAGCATTGGGTACCAGAGG	Reverse, mutation site in red, Sef1 binding motif in green, the ScNDE1p annealing underlined	Sef1 binding site mutation on ScNDE1 promoter
SkNDE1pMut-1	cctctggtacccaatgcTTagattcAgtaatgggggcacg	Forward, mutation site in red, Sef1 binding motif in green, the ScNDE1p annealing underlined
ScNDE1p1007-2-ApaI-InFu(2)	tcgacctcgagggggggccctattattggttaattttttatttgc	Reverse, ApaI site in red, homologous region to pRS41H in blue for In-Fusion, ScNDE1p annealing underlined	ScNDE1p-t plasmid constrcution (−1 to −1007 bp from ATG of ScNDE1)
ScNDE1p-2-ApaI-ScNDE1-InFu	GATTGTCTAATCATGGGCCCtattattggttaattttttatttgc	Reverse, ApaI site in red, ATG of ScNDE1 ORF in green, homologous region to ScNDE1 ORF in blue for In-Fusion, ScNDE1p annealing underlined	ScNDE1pMut-ScNDE1-t plasmid constrcution (Sef1 binding site mutation on ScNDE1 promoter)
ScNDE1t -1-NotI-InFu	ccactagttctagagcggccgctagaaatagatacaagagaataa	Forward, NotI site in red, homologous region to pRS41H in blue for In-Fusion, ScNDE1t annealing underlined
ScNDE1t-2-SacI-InFu	gggaacaaaagctggagctctcaaagatactagataatgtttgtt	Reverse, SacI site in red, homologous region to pRS41H in blue for In-Fusion, ScNDE1t annealing underlined
pRS41/42H-1-Seq-1	caaggcgattaagttgggta	Forward, reading from -101 upstream of the KpnI site at the MCS of pRSS41H	Foward sequencing from the upstream of KpnI site on pRS41H; Forward ChIP-qPCR primer for detecting pRS41H-based plasmids
LacZ-Seq-R2	GTGCCGGAAACCAGGCAAAGC	Reverse, reading from +367 downstream of the ApaI site at the MCS of pRSS41H-LacZ-1	Reverse sequecing from the lacZ region downstream of ApaI site on pRS41H-LacZ-1
pRS41H-2-Seq-1	tgttgtgtggaattgtgagc	Reverse, reading from +104 downstream of the SacI site at the MCS of pRSS41H or pRS41H-LacZ-1	Reverse sequecing from the region downstream of SacI site on pRS41H or pRS41H-LacZ-1
ScNDE1-ChIP-q1-1	ggcgggtttaacatcttgct	Forward, reading from -52 upstream of the Sef1 motif on the ScNDE1 promoter	ChIP-qPCR primers for detecting Sef1 binding on the ScNDE1 promoter
ScNDE1-ChIP-q1-2	taaggggcggggtagagtta	Reverse, reading from +59 downstream of the Sef1 motif on the ScNDE1 promoter
TEL VI-R 121 F	CGTGTGTAGTGATCCGAACTCAGT	Forward, reading from 219 bp away from the telomere end of right arm in chromosome 6	ChIP-qPCR primers for detecting unbound backgound of Sef1
TEL VI-R 121 R	GACCCAGTCCTCATTTCCATCAATAG	Reverse, reading from 168 bp away from the telomere end of right arm in chromosome 6
5fScChr02-NS-1	ttcctttggcgttcacagtt	Forward, ScChr02-NS 5' flanking region	lexA-only one-hybrid strain, 5' flanking region for fusion PCR of 5fSCChr02-NS-ScSEF1plexA-KanMX6-3fScChr02-NS
5fScChr02-NS-2-ScSEF1p	TCAAAGCTTATTTCGACTTGGTGcagggcggataacaggaaaa	Reverse, ScSEF1p overlap sequences in red, ScChr02-NS 5' flanking region annealing underlined
ScSEF1p-1-5fScChr02-NS	TTTTCCTGTTATCCGCCCTGcaccaagtcgaaataagctttga	Forward, ScChr02-NS 5' flanking region overlay sequences in red, ScSEF1p annealing underlined	lexA-only one-hybrid strain, ScSEF1p-lexA element for fusion PCR of 5fSCChr02-NS-ScSEF1plexA-KanMX6-3fScChr02-NS
lexA-ORF-2-MX	TTAATTAACCCGGGGATCCGTTACAGCCAGTCGCCGTTGC	Reverse, DrugMX overlap sequences in red, STOP coden in green, lexA ORF annealing underlined
3fScChr02-NS-1-MX	AACGAGCTCGAATTCATCGAacttagctatgtaggccggt	Forward, DrugMX overlay sequences in red, ScChr02-NS 3' flanking region annealing underlined	lexA-only one-hybrid strain, 3' flanking region for fusion PCR of 5fSCChr02-NS-ScSEF1plexA-KanMX6-3fScChr02-NS
lexA-ORF-2-MX	agaaaagggcggaaaaccat	Reverse, ScChr02-NS 3' flanking region

## Sheet: Media
Medium	Formula	Purpose / Note
YP	1% yeast extract, 2% peptone
YPD	YP + 2% glucose	For yeast normal culture
YPGly	YP + 4% glycerol	For yeast respiratory growth
YPMal	YP + 2% maltose	For CaMAL2p-driven SAT1-FLIP cassette to popout
YPRaf	YP + 2% raffinose	For ScGAL1p-driven SAT1-FLIP cassette to popout
YPGal	YP + 2% galactose	For ScGAL1p-driven SAT1-FLIP cassette to popout
YPD+G418	YPD + 200 mg/ml G418	For selecting KanMX6 yeast strains,, standard concentration
YPD+HGB	YPD + 300 mg/ml HGB	For selecting HphMX4 yeast strains, , standard concentration
YPD+Nou	YPD + 75 mg/ml CloNat	For selecting NatMX4 yeast strains, standard concentration
YPD+Nou10	YPD + 10 mg/ml CloNat	For selecting SAT1-FLIP strains
50x ADE+TRP	10 g/l Adenine + 10 g/l Trptophan, preprared with hot ddH2O	For Adenine supplement in YP-based media for ade− yeast strains.
Home-made CSM mix powder	8 g Aspartate, 5 g Arginine, 5 g Isoleucine, 5 g Lysine, 2 g Methionine, 5 g Phenylalanine, 2 g/l Serine, 10 g Threonine, 5 g Tyrosine 14 g/l Valine, 5 g Adenine, 3.5 g Histidine, 10 g Leucine, 5 g Tryptophan, 3.5 g Uracil (total 88 g)	Components of the SC medium
Synthetic complete medium (SC)	6.7 g/l YNB w/o amino acid, 2% glucose, 0.845 g/l CSM, pH adjusted to 6.0 with 5N NaOH(aq)	JYL lab home-made SC medium (without Uracil); for selecting URA3+ yeast strain in liquid broth
Home-made CSM−Ura mix powder	8 g Aspartate, 5 g Arginine, 5 g Isoleucine, 5 g Lysine, 2 g Methionine, 5 g Phenylalanine, 2 g/l Serine, 10 g Threonine, 5 g Tyrosine 14 g/l Valine, 5 g Adenine, 3.5 g Histidine, 10 g Leucine, 5 g Tryptophan (total 84.5 g)	Components of the SC medium (without Uracil)
SC−Ura	6.7 g/l YNB w/o amino acid, 2% glucose, 0.845 g/l CSM, pH adjusted to 6.0 with 5N NaOH(aq)	JYL lab home-made SC medium (without Uracil); for selecting URA3+ yeast strain in liquid broth
2x SC−Ura	6.7 g/l YNB w/o amino acid, 2% glucose, 1.69 g/l CSM, pH adjusted to 6.0 with 5N NaOH(aq)	JYL lab home-made SC medium (without Uracil); for selecting URA3+ yeast strain on agar plates

## Sheet: Chemicals & Reagents
Chemical	Purpose / Note
BactoTM Yeast Extract (212750 and 212730, BD)	Growth medium
BactoTM Peptone (211677 and 211830, BD)	Growth medium
DificoTM Agar (214530 and 214510, BD)	Growth medium
D-(+)-Glucose (G8270, Sigma)	Growth medium
Glycerol (100%, 1.37028.1000, Merck)	Growth medium
Maltose monohydrate (1.05910.0500, Merck)	CaMAL2p-driven SAT1-FLIP cassette popout medium
D-(+)-Raffinose pentahydrate (R0250, Sigma)	ScGAL1p-driven SAT1-FLIP cassette pre-popout medium
D-(+)-Galactose (G0750, Sigma)	ScGAL1p-driven SAT1-FLIP cassette popout medium
Ethanol (99.9%, 1.00983.2500, Merck)	RNA extraction
Ethanol (95%, Echo Chemical Co., Ltd)	gDNA extraction, 70% ethanol preparation
DificoTM Yeast Nitrogen Base w/o Amino Acids (YNB, 291920 and 291940, BD)	Growth medium
Geneticin (G418 Sulfate, GT-G418-5, GeneTeks)	Selective medium
Hygromycin B (HGB, Hygromycin B Gold, ant-hg-5, InvivoGen)	Selective medium
Nouseothricin (ClonNAT, 5.010.000, WERNER BioAgent)	Selective medium
2.3.5-Triphenyltetrazolium chloride (TTC, T8877, Sigma)	TTC reduction assay
Phenol solution (pH4.3±0.2, P4682, Sigma)	RNA extraction
Phenol solution (pH8.0, P4557, Sigma)	gDNA extraction
Chloroform (C2432, Sigma)	gDNA & RNA extraction, LacZ assay
Isoamyl alcohol (9038-01, J.T.Baker)	gDNA & RNA extraction,
8-Hydroxyquinoline (A14720, Alfa Aesar)	gDNA & RNA extraction
2-Mercaptoethanol (≥99%, b-ME, M6250, Sigma)	gDNA & RNA extraction, LacZ assay
DL-Dithiothreitol (≥99%, DTT, D9163, Sigma)	Electrocompetent cell preparation
Formaldehyde solution (36.5–38% in H2O, F8775, Sigma)	ChIP assay
Glycine (CHGC-1KG, Protech Technology)	ChIP assay
TRIS base (CHTS-1KG, Protech Technology)	Electrocompetent cell preparation, gDNA & RNA extraction,ChIP assay
Ethylenedinitrilotetraacetic acid, disodium salt dehydrate (Titriplex® III, EDTA, 1.08418.1000, Merck)	Electrocompetent cell preparation, gDNA & RNA extraction, LacZ assay
Sodium chloride (0241, AMRESCO)	ChIP assay, gDNA extraction, PBS buffer preparation
2-[4-(2-hydroxyethyl)-1-piperazinyl]-ethanesulfonic acid (HEPES, 1.10110.1000, Merck)	ChIP assay
Triton® X-100 (T8787, Sigma)	ChIP assay, gDNA extraction
Sodium deoxycholate (D6750, Sigma)	ChIP assay
Lithium chloride (1.05679.0250, Merck)	ChIP assay, RNA extraction
Lithium acetate dihydrate (L6883, Sigma)	Electrocompetent cell preparation
IGEPAL® CA-630 (NP-40 substitute, I8896, Sigma)	ChIP assay
Phenylmethanesulfonylfluoride (PMSF, 10837091001, Roche) or (PMSF, P7626, Sigma)	ChIP assay
Protease inhibitor cocktail Set IV (in DMSO; 539136, Merck)	ChIP assay
cOmplete Tablets EDTA-free, EASYpack (Protease Inhibitor Cocktail Tablets; 04693132001, Roche)	ChIP assay
RNase A solution (10 mg/ml; from bovine pancreas, R5503, Sigma)	gDNA extraction, ChIP assay
Proteinase K solution (20 mg/ml in 50mM Tris·Cl, pH 8; 1.24568.0500, Merck)	ChIP assay
Calcium chloride dihydrate (1.02382.1000, Merck)	ChIP assay
Dynabeads® Pan Mouse IgG (Invitrogen, 11041, human anti-mouse IgG)	ChIP assay
2-Nitrophenyl b-D-galactopyranoside (ONPG, N1127, Sigma)	LacZ assay
Dodecyl sulfate sodium salt (SDS, 8.22050.1000, Merck)	gDNA & RNA extraction, ChIP assay, LacZ assay
D-Sorbitol (S6021, Sigma)	Electrocompetent cell preparation
Potassium chloride (1.04936.1000, Merck)	LacZ assay, PBS buffer preparation
Magnesium sulfate heptahydrate (1.05886.0500, Merck)	LacZ assay
Sodium carbonate (1.06392.0500, Merck)	LacZ assay
di-Sodium hydrogen phosphate (1.06586.0500, Merck)	LacZ assay, PBS buffer preparation
Sodium dihydrogen phosphate monohydrate (1.06346.1000, Merck)	LacZ assay
Potassium dihydrogen phosphate (1.04873.1000, Merck)	LacZ assay, PBS buffer preparation
di-Potassium hydrogen phosphate (1.05104.1000, Merck)	LacZ assay
Sodium hydroxide (1.06498.1000, Merck)	pH adjustment, colony PCR
Hydrochloric acid fuming 37% (1.00317.1000, Merck)	pH adjustment, Tris-Cl buffer and PBS buffer preparation
L-Aspartic acid (A9256, Sigma)	Growth medium
L-Arginine monhydrochloride (A5131, Sigma)	Growth medium
L-Isoleucine (I2752, Sigma)	Growth medium
L-Lysine monhydrochloride (L5626, Sigma)	Growth medium
L-Methionine (M5625, Sigma)	Growth medium
L-Phenylalanine (P2126, Sigma)	Growth medium
L-Serine (S4500, Sigma)	Growth medium
L-Threonine (T8625, Sigma)	Growth medium
L-Valine (V0513, Sigma)	Growth medium
L-Tyrosine (T8566, Sigma)	Growth medium
L-Histidine monohydrochloride monohydrate (H8125, Sigma)	Growth medium
Uracil (U0750, Sigma)	Growth medium
L-Leucine (L8912, Sigma)	Growth medium
Adenine hydrochloride hydrate (A8751, Sigma)	Growth medium
L-Tryptophan (T0254, Sigma)	Growth medium
L-Glutathione reduced (G4251, Sigma)	Growth medium
N-Acetyl-L-Cysteine (A9165, Sigma)	Growth medium
